# Supplementary material for: Functional genomics and microbiome profiling of the Asian longhorned beetle (Anoplophora glabripennis) reveal insights into the digestive physiology and nutritional ecology of wood feeding beetles
Source: BMC Genomics. 2014 Dec 12;15(1):1096. doi: 10.1186/1471-2164-15-1096 (PMC4299006; doi:10.1186/1471-2164-15-1096)
Supplement: Supplementary file 6 — Additional file 6: Supplemental file 1. Fasta file containing microbial transcripts from the A. glabripennis intact midgut. (ZIP 823 KB) [file 12864_2014_6803_MOESM6_ESM.zip]

Archive with 1 entries (1 files):
- 1008_1351203351138641_MOESM3_ESM.fasta
