# Supplementary material for: Functional genomics and microbiome profiling of the Asian longhorned beetle (Anoplophora glabripennis) reveal insights into the digestive physiology and nutritional ecology of wood feeding beetles
Source: BMC Genomics. 2014 Dec 12;15(1):1096. doi: 10.1186/1471-2164-15-1096 (PMC4299006; doi:10.1186/1471-2164-15-1096)
Supplement: Supplementary file 6 — Additional file 6: Supplemental file 1. Fasta file containing microbial transcripts from the A. glabripennis intact midgut. (ZIP 823 KB) [file 12864_2014_6803_MOESM6_ESM.zip › 1008_1351203351138641_MOESM3_ESM.fasta]

>comp100055_c0_seq1
GGTATAGTTTTACCCAACCGATGTTTTATTGTTCTATCCAATGGTCAGCAGGATATACACTTAAAATTATTTTGTGGCTAAGCCAATTTCTAATCCACGGACCGTTATGACGCCATGCACAAATTAGGTGCTGGACAAATAAAGCATAAAAAACAATTGGAGAGGCGAATAACATCAGATTTGTACACGTTAACTGTTAACACTAAAATTTACAGCCTGTCCAAAAATGCTTA
>comp100176_c0_seq1
GATCTCTTTGTGTTTGAGCACCGTGTCTTTATGTAACTGTTTGTTTACGTAAATCGAAATTATAGCGAAACTTCTCTATTAGAAGGTAAACATTGAACATTGCACTCCATCGGTCGCAAGAGGCGTTTCTTTGTTTCCCGGTCTTTGTCTGCGTTGGAGAGGTTATGTTCAACAAACCACACAGTGACATGGGTTTATTACACCCAAATCACATCGCGTAAACGCGTATCATTAGCTTATTAATAACGTGGAATATCGACGACTACTAAAATTAGCTAACGCCTTGACAGCAACAAGGCTAGCAAGACGCCGAAAACAGAAAGCCTGAGAGTGTTCATTGTCCGAGGGCCGGCACTTACCTTGAAATCGCCATGCGATT
>comp1001914_c0_seq1
TGCTCACCAACTCGCCCAAAATTGTCTTTTTTTGATCAAGCTCACTAAGAGCCTGGAATTCTTTACTTTTCACTAATTTACTTCGCATCACCGCTTCATAAGCTGCGCGAAACTGGATATGGGGATCAACGTCTATTCGAGAAAATTCAGGTGGGATAATCGGTCTAGGAGGTAATCCAGAGCCGGAAAAAGGCAAACGTACAACTGGTAAAGTGGCTTCAGGATCAAAAGAATCATCAGAATTGTTAGCAAACTCCGGATCTGATTCTG
>comp10028_c1_seq5
GCTCTTCCGATCTTGTGTTTGATCTGCCGGTCGAATCTTGGTAAACCACGTTTACCTCCACATCCTTGAGAAGGACACCGAAAAATCGCGTGCAGCCACGCTTATCACCCGTAAACACTAGTGACCTTCCGGCTTGGTATCTCCGAAGTGGTTTTGTGAACTGTGATGTGGTAGTCGGTTGTCGAAACGGGTATTTTGTTGTTTCTTTTTTTTAATTTTCGGGTAGAATGGCGCTTGAACTCAGCACTCAGCCGGCGATGCCGCTGGATTTCAGCAACGGGTCCAACAGGAACACCTCCGGA
>comp1003176_c0_seq1
AACTGACTTTCGAATACAGTCCAGTTTCATAAGAAACCTACAGACTCGTAAAAATAATTTTGTTTATAAATTAAATTTATAATTCTTTCTTTTTTTTTATATATATATTTTACATTTAATTTGTATTTCTTATTAATATCAAGCTTATTTTTGTTGCTTAATTTATTCATAATTTATTCATAAAATGTCATGTCTGGAATCGGCACGATTCCGCCGCGCGAGCTTCGAAAGGGAAT
>comp100402_c0_seq2
TCGTAATATGTCAGTGTTTCTTATGTACCAGGGCGCGTCGGTAGCCGTGTGTCTAAAAAGTGACTACTTACTTTCATTAAAGCCAAATGAACTCATTAAAAAACCATTTGTGAACTTCTGATTGTCTGTCACACGTGTCAAATTGGAAGGAGAAGAAGAAAAAGCTGTCACTTGTCATAGAAAATTTTTAGATAGTCAACCTAATAAATATAAATAATGGCATCATCCCTACTGAGGACAGGGGTCTTAACAAAATCTCCTTTACTGAAGAAATTGGGGACACCATGTATATCAACATCAGCCATTAGGAAGTCAGAACCGCAAATTAAAAATGATGCTGCTCTTTTGAACCCCGAAGAAATTGAACATAAAAAGAAATTGCAGAATTACA
>comp1004107_c0_seq1
GGGTCAGGGTATAAATCAAAGCCTGAGTATGCATTGTAACTGTCCACTGACACACACTTAACATTGATGTAATACGAGGCTTCCTCTCTGACTTTCTCTACGCGCTCTTTCTCTTCAGTTTCAGCTTTGATTTGAGTTGGAATGTGTTTTGGAATGTGACTATCAATGGAGGCGTTGTCTTTTGGTAATATTGAATCCAATTCCGACTCTCAAACACAA
>comp1004300_c0_seq1
ACGGGCCAATTTTATGGGGCAGGCATGGTTTACAAAAATCCGCATGCCATCATTGACAGCCATAACCAGAAATGTTTCTAAGGCTGATATTGTGACTATTTGCTGGCTCCATTCTATCTGTCTTGTTAGAAAACTGTCTTCAGGAGTACCTGCATATTTTAGTGCTCATGTGTGAGAATATTTCCAAATGAATTTTTCTGATGGATAGGAAGAGGAGATAATGCACCATTGCAGT
>comp100480_c0_seq1
GATATCACGCCTTAATGTTCTTGACCATCTCGATGTACTTCTCAGTGGAGAACGACTTTGGTCTCTCAATAGACATACCGAGACCACGGTCCAAGATCAATTGAGGCAACACACCGAATGCTCTGGAAACACCGAACAAAACAGTGTAGAAAGATTCCTCAGTCAAACCATAGTATTGCAACAAAACACCAGAGTGAGAGTCCACATTAGGCCATGGGTTCTTGGTCTTTCCGTGCTTGGTCAACACACCAGGAGCAACCTCGTAAATGTTGGAAACCAACTTGAACAATTCGTAGTCTGGCATGTGCTTCAAGGCAAACTCACGTTGAGCGGTGTAACGAGGGTCGGTCTTTCTCAAAACAGCATGTCCGTAACCTGGAACAACTCTTCCAGCGTTAAGAGTTTCCCACAAGTACTTCTCAATGTTCTCCTTGGAGTAGTCTCCGTTCAATTCCTCTCTCATCTTGAACAACCATTCCAACACTTCTTGGTTAGCACGTCCGTGCAAAGGACCAGCCAAACCATTCAAACCAGCAGCCAACGACAAGAAAGGCGAAGACAAAGCAGAACCAACCAAGTGGGTGGTGTGGGCGGAAACGTTACACAC
>comp100584_c0_seq1
CATAACCTTGTGTTTGAGGCTGTTTTTATATTTTGTTTTGTTTATTCATAAATTTCATTAACGTGGTGTAAATAACCTACTTTCTGTTTGTAGAAGCTGTACGATTGGTAAAAGTGCCTGAAGGAGCAACAGAAAGTGAAATTATTAACGTTAGTAAGGCATGGTTAGTACGGTGCAAAGATCGATTGAACACAGAAAATCACAGGGCGAAGATGATTAATGAGGAGGTAAATGGAGAAAACGAGTGGGCAGAGGTGATTAATGTGGATAAAATCGTAAATATAGAGAAAAACGTAAATTTTAATACATTTATTTTTAAGTATATTTCAATACCTTTATTTTTTTGTATTCTTTTTGAATTCGCACAGCAAAGCGCCATCCATCGTCTTCCACCAGTTAACAGATTTTACTCCTAGATCGTGGTCAACAAACGAGGAGACATTTATCCGTAATGAAACGAATTTCCATAATATGCACATAT
>comp1006325_c0_seq1
GCGGACGACTCAGTGTCTCAGACACATTGTAGTTGACAAAATCGGTTCCGCCTGGGGTGAGAAGCTCGCCATAAAAGTGATCATAGGCTGACGAAAATTGTCTTAAAAGGTGTAATACGATTTCGCTGTAATTCGAGCGAAACGAAAGCGAAGTGTTGAGCACAGAACATGCACTAATGAGCAAGCGTTTGAAATCAACGGCATTCTGATAAATGGAAATTTTCTTCTGGGTGAGCGCTGATAATGCAGAACCAAACCCGGGGTACTCTTAGAACAGAATTGCACTTTCTCGAGTACCCCGGGTTTGGTTCTGCATTATCAGCGCTCACCCAGAAGAAAATTTCCATTTATCAGAATGCCGTTGATTTCAAACGCTTGCTCATTAGTGCATGTTCTGTGCTCAACACTTCGCTTTCGTTTCGCTCGAATTACAGCGAAATCGTATTACACCTTTTAAGACAATTTTCGTCAGCCTATGATCACTTTTATGGCGAGCTTCTCACCCCAGGCGGAACCGATTTTGTCAACTACAATGTGTCTGAGACACTGAGTCGTCCGC
>comp1007405_c0_seq1
GTTTCAGTTCCTTCTTCGGTGTACAAAATCTTGTCTAATATTTCAACCATAACCCTCCGTTCCAAACTTATCACAGAGTTTTTGCGAGGAAGCTCAGGCGTGGTGAATTCTGGGGATGTAATAAGGGATATAAATGGCCAGATCATTCTTTCTGAACCTGTCTCTCATGGCCGTATAGATGCTGAGACGAAAGTGGTACTTGTGAGCCTGGACCATTCTAACGAGGTGGCCGAAC
>comp1009000_c0_seq1
AGCTCCGGATGTAAACATTGTTTTGAAGGAGATGGCTGAGGGATTCCGTAAGATACTTCAAGACATTCAAGGGGAGAAGAAGTAATAACTAGGCTGTTGATGTACGATGATGGTTGCGACTCACACAGAGCAACATGTTGGGTATTGGTATAGATACAATTACAGTACAGGAGTATTAGCACATGTGAACGTGTTAATAGATCGGAA
>comp100919_c0_seq2
CCTACACGACCCCTTCCGATCTGGGATGTGGTGAGAACGATGTATGAGAGAGCGGTGTGTGCGATGGTGTTATATGGAGTAGGTGTATGGGGAGTGAAGGCGAATGACAGCAGAGTAAAGAAACAGTTGAGGGCGACAGAAAGGCCATTTCTGAGAGCCATCACCTCGGCGTACGCTACTGCGCCCACGGCGGCGTTGTCTGTGCTGACGGGGTGCGTGCCGTTGGAAATTAGGGCGGGGACGATGTATGAGTGAGAGTGTGGAGAGAACGAATGGAAGCTGAGAGAGTGACATTGGGAGATAGACCACATCCGGCTTTCAGAGGATGGCGGATGGAAGGAGGCGGACAGGTCGGAGACGGGAGAAGTGTGAGGATATGGGTAGACG
>comp1009891_c0_seq1
GAAATTGTTTATTCATTTTCATCTTGCCCTAGATTTTTCCGGCAATAAATCTTGTGTTGCTTCTTTGACTATAAATAGGGAGATATGATAAATGATATATCGTTTTTAGAATCGCTCGAAATAATTTTTTTCAAATTTAAGCACAAGACACCATAATAGATGGCGATTTTAACCATGGCGCATTGTTTATGTCACCGTAGCAACCAAAAAAATTTAACGTCTAGTTAGGGCAATCTTATTATTATTAATGATGGAGAGATATATGACGATCAAACACAAAG
>comp1010029_c0_seq1
GTTAATAAGATCGTGATGAAACTCGGAGGATATCCTGAAGAAGAGGAGGAAGAAGAAACTGCCGATGCCAATGGAAGTGTCATTGTAGACGACGAGTTTCATCACAATCTTATTAACGACCTCATTCCAGTCCATCATACCTCCCCCTTGGGTTCGACCACAGCACCCGTTCAATCCTCTATAGACAAACTCGCAGAAACATCCACCACGCTCTCTCCTCCTCCAACAGAGCAAAATGCAAATATAGATCCACGACTTCCACAAGAAGATGGTAAGCTCCATATTCTCATTGGAG
>comp1010201_c0_seq1
AGTTTTTCGTGGCCGTTATCAACAATTTTCAAGTCTCCGAAAATGAGAGTTTCAGAGTGCGATTTTCTCACTTTCAAACATTTTTGCCAGAAACTGAAAACCGACGAAGGATCGTTAACTTGCGAAGCAACGTTGATTTCGGGATAGTTATCGTTGACACGCATCCATGGCTCGCCTGTGGTGAATCCTCCGTGTTTGGAATTGTCCCATTGCACTGGAGACCTGGCATGGTCTCTGGCCATGATTTGAACAACGTCCATTAATTTTTCCAATTTTTCTTTATCGTCGCCAATACGCTGCT
>comp101020_c0_seq2
TGCTCTTCCGATCTCGCCCGTCGTCAAAAAGAACCTGTGAATTTCCTGAAAAATTGATATGTTGTCCCTTTTTTATCACGGATCAAAACTCTTCATGACCACGACGCTCCAAATGCCCATCTGGAGGCGGTAGGGCCATCAAAAGGGTCAAAAACAGTGAAAAACTGATTCACCATCAAATATAATTTTCTTAACATACAATGTAGCTTATTTAAGATCGGAAGAGCACA
>comp1010312_c0_seq1
TATATACCATTAAGTTGAATTCCCCGTTGAGAAAGCTAAGAAAAAATTGTACTACTTTGTTAGAGATTGCGATTTCTTTATATCCTACAGCTTTCTGGGATCTGTAAATTTTAAAACACCCATCGAATCTTCTTGGGACAATAGTTTTTACTAATAAATTAGTTTCTGATGCGATCTATTTGCAATTTTTTTAACAATCTTCCAATAGCCCCTACCCATCCAAGATAACGTTGACTTTAACAGAAACAGCAATCCTTACTTCAATTCGATCCAAG
>comp1010466_c0_seq1
CCAGGACGCATTTTGCGAGGCGTGGGTGCAAAGGGTTATGAGTCATTCTCATCGAGTTGGCATTGATAACAACGGATATGCATGGCTGGCTATTCGTCGGGCCTTGGCCAGGATGAACAACGAGGCTTTCGAGGAAGATCAAGTCTACCCGATATGGGAGCGAATACGACACTGGATATGCTGAGATTAGCACCAATAGTAGGAGCCAGCTGG
>comp1011039_c0_seq1
ATTTAAAATAAAGTATTATCGGCTTTGTCACGTCACTCTAGGGTCAGTACAAATATTACCTCAGTAACATAACTTGGCAGTTTAAAAAAAAAACTCCTTTGCATTTTTTCTAATGATGTAAAAATATCAATTGATATTCGAATGTGACCCCTTCTGGAATTTAAAGAATTCCAAAATGTTTTAATTCGACACAGGAATACG
>comp1011050_c0_seq1
CTTAGATTTTTTAAAATGCATAACAAACTATTGCGCATATAAACGCCTTATGTAGGTAGTTTTTTTAAAAACAACAAGAAATGAACGGTGAATGCTATCGTCGAGAATATTAGAATTACATACATCATAATTTACTACAGCATACCGTAAAATAAAATATTCTGTGTTAAAATCGTGGGGTGGAAAGGAACAGTCTGGGAAAAACGGG
>comp1011060_c0_seq1
AGTCCGGCTGAAAGAATTCGACCAAATGTAACTATGGAGACCAAAACCAATATTAGCAAGTTAATCAGCAGAACAATTTCCTTCTCGAAAAGTGAATTCTAATAGAATGCATGTGCTCCAGACAGTTAAGCCAATGACTCTGCAACCTCCAAGGAGAACAAAAACCTTTAATGTTGATGAAGGTGAGAACAGGCAAAGAGTCATTACTGGATGCCCTATAGTTTAGGTAACTCTGTGT
>comp1011111_c0_seq1
GATCTCCGTAGTTTTAAAACAAATAAAGGTTAAGAGAGAGGATCTGTCATATTACTTACAAATTATTCCCATGTGAATAAAAAAATAGTAACATAATAAGTAAGTGATTATATAATCTTTATTATGTGGGTATTTAATAAGTTAAAGCGAAAGATCAAAAGGATCTCGGTTCTATGAGGCGAAAGTGGCAAAGAATATTTTTTTCTTTTCCAATGGGAGCCTGTGCAAATATTTGAAAGCTGAAAAGTCACTGTAGCTTGAATATAACCTATTCCATAAAAGGTGTATAGAAATGTAAATAAGTATATAGGCGTGATTGAGGCAGCGAAAGAGGGAAATAACGTATGCAAGAACTGAACTATTTTCAC
>comp1011443_c0_seq1
TCAAACCCCGAGAACATTTGGCTTCCACCATTCTTTCGACTGTTCCGGCATTCCGGTCTCGTTCGAGGTTTCTTTGAAGGCATTACGAACCACCGGAGTAGCCACCAACGTTGCCATTTGGCCGGAAAAACCGGTGGATTATTTTCCCATGGAAATCACATTGCATGAAAGAACCATCAATGGATCCATGTGCCATACTCGTGAAGA
>comp1011510_c0_seq1
TCACATGCACCCTGAATTTGTCAAAAGAAAGAGAAAAATCACATTTATCACCGGAAGACAGCAATTGTCTGTTTTTGACGAAGAATTGCAAAATCTCTTGTCAATTTTCAATTTAAATGAAATCATCGCCGACCTTCCTGATCGGTTTGGAACCCACCACACAAAGATGATGATAAACTTCTTCGAGAACCAGCTATGCGAAGTGGTGATAATGACGTGCAATATAACCAAATTGGACATTGGTGGTCTTACCCAGATGTGCTGGCGTTCAGGTAGATTGGCTTTGGGTACCACCAAACCTGATTCAATGGGCG
>comp1011658_c0_seq1
ACGCTCTTCCGATCTTACTTGATTTGATTTTGTCAAATCTAGTAACAGTTAGGTGCGAACGCGATCGATACGTTTGTGTGGGTTTGGTTAAGTAAACGGGTTATTTTTTACGGCGATAAAGTTTATTAACTCATTTAACTGTGAAGTTTACATTAATCGATTAGTTTGTCTGCAGGAATCGGCGCGGTTAATGGAAATTATCGG
>comp1011804_c0_seq1
GTGTTTGAGCCCGAAAGCAGCAAGCCAGGGGTACACCGAGTGCTGGTTAGCGGAAACAGCAGTGTATCCCATTTGGTTAATAATGGTGGCTGCAAAATAAGCATAACCATAAGAGGGAATAATGAGACCAAAGTAGGCTAACGCTGGAAGCCAGATCATATAATCTTTGAAACACCTGGCCACATCTGTCAATGTGTTTTTCGTCTCGAATCCCGACTGAGCACCGGAATAAATCGCCAATTTTTCCTTGATAAATTTACGCTCAAACACAAAGACAGATGTGGCCAGGTGTTTCAAAGATTATATGATCTGGCTTCCAGCGTTAGCCTACTTTGGTCTCATTATTCCCTCTTATGGTTATGCTTATTTTGCAGCCACCATTATTAACCAAATGGGATACACTGCTGTTTCCGCTAACCAGCACTCGGTGTACCCCTGGCTTGCTGCTTTCGGGCTCAAACAC
>comp1012114_c0_seq1
AGTATTCCAATGGTTTGACTTTCAGCAAACGAAGACTGACGTCAAGAAGCTCTGCTCAACATCTTTGGAATACTTGAGGTCCACTATCTTTAAAGTTGAAAGGCTTTTCGAATGGATGAACAACTTTGACATCCTCACCGAATCTGACGATCGAGATTTCTCCACTCTCAAGCTGGGTCAAAGCTTTAGACACAAGGGCAATACTGTGGAATGCAAGCTCGTGGGAGTTGCTCTCTGTCATAGATTTGGAGTCGTCAACCGCTATCATTATTTGATATTGTCTTTTTGATGGTTTTGTTCTTCTCAACCAAATCTTGTCTTTGCGGAAATCAGAAGCAATATATGGAATAATTCTCTTCATGTTCAAACACAAAG
>comp1012139_c0_seq1
GTGTTTGAGCCATGATAAAGACCGGTTTCAGCGGGTGGTGTCGATCCACTCGAGCCGCCTTTGGTGTGCGTACGTTCTCGTCGGCGACCCTCCCGATGAAAGAAGCAGACAAAACCGCCAAACATATGGAATTTTTATCCAAATTTTATACTCCAGAATTACTCGAAAGTGTACAAATAACTGAGTCTTTGGTAAAACCCTCGACGATGCTAGAGCTCAAGGAAAAAAGGTTGCGGTCCCAGATCGGAAGAGCAC
>comp10123_c0_seq1
AATGCATCGGTGTTGTGACCACCACCAGAGTCTCCAGCTTTGTTATCGATAGTAACATCTTGAATTTCCAAACCTTCACACCCGCTTATAGAGAAGGCGTGAACAGGCGTATTTTTGATGTTCAACTTGTGAATTTTAGAGTTCTTCAACTTGGCAGCGAAGAATTTTGGCTTCTTTTTGCCGCCGTTTCCCCCTTTACCATCCCACCACAATTTTCCCCTACCATCGAGAACGTGCCCTGAGGAACCGATGATT
>comp1012505_c0_seq1
CTTTGTGTTTGAGGTTGTTAAAAGTGATATTCAAGAGAGAATTTGACAAGCGTGTCAGCTGTCAAACATTAACCTGGAGCTTAAAAATAAAGAAGTGCCAGGGTATGCATCATACAAAACAAAAGCAAGGCGAGTTAAGTTGGTAGCAGAAGTGGACCTATGAACTGGGTGATCTGAAGAGTAAAGGAAAAATGCAAAATAGGAATAAAGAATTCTACAAGGACTAAGAAGAAGCGAGATCAAACACAAAG
>comp1012604_c0_seq1
GAAATAAATCACTTTATAAGGTTACATCACACAAGACACTTTACATCCTCTGGTAAACCGAAGAAGTCGAAAACAAATAAAAATGTAAGAAACCTGTTTATCATCCCGTCACTTCATACCAGGTGTCAAGACAATTTGTAGTCGTCAACAGCACAGCTAACCTTCATTGTTCTTCGTGAGTGTCTGGAACATGATGGTATTCTGCTTA
>comp1012882_c0_seq1
TGTGTTTGAACGGGGTCTTTGTTTTCTGTCGTCAGGTGGTCCTTCTTTTCGTTATGAACAATTAACACTCCCTCGTGTATCAATTGCGGGTCTAAGTTGTCAAGTATGGATTGCTGGAAAACAGACAACTTGCTGTCTCTTTGGTCCAGTGTGTCATCAAGAGCACTAGACTCAAAGCTATTTTCCTGGATTGTTTCAAACTCTGCCGTG
>comp1012948_c0_seq1
ACGAGCCGGGCGGTATGAATAGAATCTAAACTGGCAGAACGGCGTTGTCTGGGGCGGAATAAAAATTGCACATTTACTGCGTACTGCTATGAAGCCCAAGCCAAAAACAATCCGTTTTTTTGAGATGCCTTGGCGTCGCGTCAACCTGGAACGGTTTTCAAAAATAAACGGAAATTTCCAGAGTGCCACAGAAAACAAACGTCGCAATTTTACTACTTGACGAATTCTTATGCCAAGGCAGAACAAAAAGAAAATTG
>comp1013095_c0_seq1
AATTTTCTGTTAGGATCGGTAGAAAGGGTGGTCTTACCAGTACCAGATAATCCGAAGAACAAGGTAACATCACCCTTTTCGTTACCCTGGTTACAAGATGAGTGCAAAGTCAAAACCTTGTGCTTGATAGGCATCAAGTAGAACATCACCGTGAAAATACCCTTCTTCATTTCTCCAGCGTACTCAGTACCCAAGATCACCATCTCCATGGCCTTAAAGTTGATTTCCGCAGAAGTAGACGAAGTCATACCCTTGGTGA
>comp1013375_c0_seq1
GTTTGTCACAGAGCTCAAGAAGTACATTGTCAAGGGAGACATCATCCAGGCTGTACCGTCACAGAGGTTTTCACGCAGCACCAAGCTTCACCCTTTCAACATTTACAGGACTCTTCGGACGCTGAACCCTTCACCTTATGTGTTTTTTCTTTCATGTGCCGACTTTCACATTGTCGGTGCTTCACCTGAGTGTCTCATGAAGACTGACGGATATGCCCCTCTCCCTGCAGACTCTCGGTTTGGCTACACCGCCGCCGAGGCTCGCTCACGGCCCCGTATTGTTAACCATGCTATTGCTGGTACTATTCACCGTGGC
>comp1013414_c0_seq1
GAGGGTGATTTCAGCGACTTGGCCTCTATTGGAAAATGTGGTAAAAACATTGTGGAAAAACAATCTGAAATCCATATTGTCATTCACAATGCCGGTGTGATGCTTCCTCCTCGTGGATCTGTCACCAAACAGGACTACGACTTGCAATTGGGCGTCAATGCTTTGGCACCTTACTTGCTTCAAAAGTACCTTGACCCAGTAGTTTTAGCTGCTAAAACTGACCAATTTGTGCCGCGGGTGATTTGGGTGTCCTCCAACTCGTA
>comp1013461_c0_seq1
CTGAATTCTCTCTGCTTCCTCCTGCCACCACTTTTCAAACATCTGTTCCTGCTGAATATCTTGGAGCGATCTCTTTTCCATGTCGTTCGCCTTTGCGGCTTCGATTCTCAGCGACTCTTGAAGCATAATGCTCGTCAACGATGGTGTTCTTCCGTTACTAGTTGGTGATGAGGTAGTCAGTGACCAGCTACTACTTCCAAGAATAGGTAAAGTTTCTAGGGGCAGGCTTTTCCCTGGTTGTCTCTTGAACTCTCTCTTCAAAG
>comp1013579_c0_seq1
GCAGTAGAACCTCGATAATCCGAATTGATTAGGACCGAAATTAATTCGGATTATTAAACACTGCTACAAGTTTTAGGTTGTTCGGATTAGTGGGAGGTTCGGATTCCCTGCGTTCGGATTATCGAGGTTCGGCTTAACGTTTCTGGCCGCATTGGAAACAGCAATAATTTCAACTAACTGTTATATCGCCTTCCTATTCCGACATTTATTTCCGAGAAAAATTATTTCTG
>comp1013720_c0_seq1
ACATCAAACCCAACGTTAATTTTTTCCTGATCGTGTGATTCCATGTTTCTCCGAGTATGTTTTTAGTGTCGTTAAGGGAGACAGGAACAGTTTGATGGTTTCTAAGTTGTCTACCCTTATTGCCACTGATTTTTTTATAACTGTTATTGCATTACATTAAATTATTAAATTGTTGCAATAAACCAGTGTGTTTCAACTTAACTGCGTA
>comp101414_c0_seq2
GTAACTTTGTGTTTGATTTGCTTTAAAAAAAAAATCGATTAAGTTACTAGGTATAACGTACGCTTATATAATTACTTAAGTGAGGGTTATCCGAAACCGTATGCAGGTTAGAACAGATCCTAATGCCTACTTTCATGTCAGTAGTTCAAATGTACTCTTCATAAATTACAACTCGCAGCCTAAACGATCGCCCGATCAAGGAAAACATCACAGTCACTTCAAATACATTGTCAGTAAATTTAAGTGTACGAAAATACTGATTCGAAAGATCGGAAGAGCGTCG
>comp1014256_c0_seq1
GTTTGATTTTTTTTTTTTTGAATGTCTGGGGCTTCCAGAAGACTTTTAGCTCCCATTTACAATAATTTAGTAGATTTCTCTATTTAAGGGTTTTGCTTGACGAACTCAACACCCTTTTGGATGTTCTTGATCAAAGTCTCCTTGGCAGTCTTGATCAATTCTTCTTCGTGACCAGACAACTCACCCAATGAGTGAACCTTCTTGACACCCTCAGTTCCCAAAGTCACCTTGGAAGCGAAGAAGTCAACACCCTCGTCCTTGAACAATGGAGAGTCGACGAAAGATGGCTCGACAACATCGTTCTCACCAGCCAAACCGTCCAAGACAGCTCCGGTGAATCTAGCACCAGCTTGG
>comp1014652_c0_seq1
CTTCAACCGGTGCGTGCCAAGGTTGTGAAGATGATGGAAATTATTAATAAGAACATCATTGCATACGAAGGTGATTCCGCAAATTCGGAGCGTACGGGAAGAATACTTTCCCACTTGATATTTGAGCTTTCTGCATTTGACCAGCGCTTGAAAAACATCTACTACTACAACCCATACACTACCTTGATCAACAAGGAGTCTGAGGTGTGGCTTGGGCTCACTTACGATTTGTTACTAGGAGAGCAAGGGAATGAAAGTGCCGGTGCAAACAATTGGATCCAATTTGAG
>comp1015043_c0_seq1
ACGACTTGTCTCAGCAAGTTTTGACCAAAAAGTTGATGCCTGGTGCCCGTTATTTATCGGGAATTGATATCCATCCTCGTGGTGATCATCTCTTGGCTTCTTCCTACGACAAGCGAGTCTTGTGGCACGATTTGGACTTGTCTAATACCCCATATAAGACATTAAGGTATCACGAAAAAGCCGCTCAAACACAAAGATCGG
>comp1015093_c0_seq1
ACCAAACAACATGTCAAACACAAAACTACTAATTGTATTAAAAAAATATAGTTGCCAATGAATAAAAGCAATAATAAAGGAGAACAAAATACAAACAACTCATTACTAAAAAAGATGCGATTATTAATGAACAAAAAAACAACATACGAATATAAATTTTGACAAACCAAAAAGGGACACAAGATATCAGCTATCATAGTTGAACTATGACAGCAATCAACCCCTATCAAACACAAAG
>comp1015154_c0_seq1
TCTTCGTCTTCTTCTTATCTCTCTCTTTTGGTTCCTTAAAAAAACTTCTTAATCACTCCATCTCTCACTCTCAATTATCTTCAACAACATCATTCAATTTCTCCACTGTACCCAATCAATATCATTAAATTCATTCTAAAGTCACTTCAATTCACAGTCGGTTGGTACACAGACGAAATTCTTCTTCATTGTCTCTTCCAACAGAAGCAACGAAAACAAATATCGAGTTATACATATAGTCTCCGTTTTCGAGAGGCATGAGAGACAATGTCTCGTTCTAGCCAAGTCGTTGATTCAACATTCG
>comp1015185_c0_seq1
TTTAGCGGTAAACAAAAAGGACAAAGAAACTTGTTGCTGCCTCTTAACTTTTCAGGAGAGCAAAGCAAAGGTCATTGACAAACAGATTCTACTACCTCTTATTGAGTTTATTTTTGTTTTGGAAGTTGTTTTTCTAATACGATAATGGTTACGAAACCAATATTCTATTACAATAGTGATGTTATAGTAGAAAATTGCTCATCAAAATCAGAACAAGTCTTAGAACAAGTGTATTCTAAGTCCACGCCATAAATTAAGGGGGGTGATTTTTTGGGTCATTTTAG
>comp1015207_c0_seq1
TTTGTTTTTCAATGTCAATATCACTTTTATTAAGTGAAGTACATGGTTAATTAATACGCACCAGTTGTTTTAGCTGACGCAACTTACAGGGTGTCTCAAATTACCGGAAAGAGAACTTATTCCCTTATGCAGCTCTGTATATGCAGAAAACAGAAATATAAATAAAAATGTATATGCTAGGGTCTTTACTCCCACAACCAAG
>comp1015211_c0_seq1
TTCTGAATCCGAAGCCGTTTGCAGAGCCTCTACGCGCAAAAAACCCATCCAAAAGTAATTATCGATGGTCGTTATCCCTGTGAAGCAGAAGACGTTGAAAGAAATCGAAATTTTCAACTATATTTCAAATTTAATTTCCAAACAATTCAAAGTCACTCCAAACATCTCTGAAGTCGCAGCAAATGAAATCTGGAGAGTCCGATGCTATCGCAGGATGACCAAAATTTCACACCAGTTTCGAGTTTTTCCACTCACATGTAAGTGGTATAACCAGATCG
>comp1015331_c0_seq1
TCCGAAGCAGAAGCCAGAAGGGAGTACTCAAAGTTAAACGAAGACAATCTTGACATTCTTCAAGCGTTGGACGATGTGCTCGATATGGTGGACAATTTCTGCAAGAAGGAAGAAGAGGAAGACGAAGAAAAAGAAGATGACGATGATGAGGAAGAAGACGAAGAAGAAGAAGTCATCCAATTGGCCGAAAATCACCCCCTTTACCATATTCAAACACAAAG
>comp1015347_c0_seq1
ACAAGTCATCCTCTTCTTCAGCACCAAATGCAGCTCCTCCTTCATTAGCGGGTGCTGGAGCACCATTACTCTCTGAGAATCTAAAATTGGCGAATTGTCCGCGTGATGACTGAAGCTGTTGAGCATAAGCTTCGTAACGACGCAATTCAGCATCGGAAACCGACCTCTTGGCGGTCTTCATAGCTTCCTCAAAGTGAGCTCTGGTGATGTAGGGCACGGGGTCTTCTTCTTCTTCCTCTAGT
>comp1015431_c0_seq1
CTAAAATTCAATTGGGAAATTAAAAAATGTAAGATTCAAGGTGTTAAATTTGAAAAAATGAAGTTAGGCAGGGCCAGGAAGAAATGGACCCTTTGTATAACTGAAGATAATTTCAAAATGTGAAAAAATTAATTTAATGCAACTTTTATTAGAAAGTCGTTGTTTAGCTATTTTGTATTCTTAATATTCACTTCCGATACTTAAGA
>comp1015610_c0_seq1
AAAACATTGCGGTAAGTACCTACATGTTGAATTTCATTTAATCCTTTTTAACAGCTTCAAATATTTGTTTTATATTTCAGATATCTCGCAGCTGGAGATTCCCAGATATCCCTCGGTTTTAGTTATAGAATTTCTCCAACAGCTATCCATACGATTGTCATATCGACGTGCAAACAACTGTGGGAGACCTTATCTCCTTAAGAAATGGCA
>comp1015839_c0_seq1
TAACTTTGTGTTTGATGTGTGTCGCCGAAAAAATACAGAACGATGTGTTACAAAGTTCCTATTTTGACATCTATAGGATGTGCCAGCCAGGCCCCGTTGTTCCATACTGATCCCTTGGTCCTTCAGGTAGTATGGTCAAGGCCTCCTTTGTCTTTGTGGATAATATTTATTTAGGGAAAATTAAAAATAAATTTCTGTATCTTTATAAGGATTGAAGCTACTAATAAAAACACAATCCAGAAGGAATCTAATTGTACATGCCCCAGTGCTTAATGTGCGTACCTACGGCCTCTG
>comp1016022_c0_seq1
GTCATAAGGCTTGAACCTATTATCATGGAGTTGGAGAGACAAGAAAATATCTTAATTATAACCCATCAAGCCGTGTTGCGATGCTTGTATGCGTATTTCATGAATGTTCCCCAAGAAGAATCGCCTTGGATGTCGATACCATTGCACACACTCATCAAGTTGGAACCAAGAGCCTACCTGACGTTAGTGACGAGTATAAAAGCCGATATTCCTGCCGTTAGTACCTATAAGGAAAAGGGCACATCGCAGCTCGGAGAAACCGAAACCATGACCAGTAAGAGCCGTGATATCATTCGCAACTCCAAGGACCTGGCTT
>comp1016030_c0_seq1
TGAGGGGGCTATAGAGAAGGGTAGCGGCATTGTGCAGGAACCAGTATTAGAACATTGTGCAGAATACTTGGCTAACTGAAAATCAGAATTGAGTCTTCAGGAGCAGTTCCTGGTGCGGCTTCATCGTCCTCCTCCTCCTCATTCATGTTCACCTTCTGGCCCAAAAGCGACGCAAAAAATTCGTCAATCTGGTCGTCGTTCCAGGCCCATCCTCCTCGAGGCGCATCGAAATTTGCAATCGGGTCCTGTACATGATACCGAAGCTTACGGCCCTTA
>comp1016284_c0_seq1
GACTTGACGCTAATCGCCACTCTGTAATAAGTACAAACATCCAAACCTAAGTTTTATTAACAGTTTACAACGGGAAGATACATGATATATGTCGTGACTCGTGAGCCACTACCAACAATTATGTCTTTCTAAGAGAAGAGTAACAATGGTAAAACTTACCACGGAGTGAGTTGGAGAGCTTTATTTGTCCTTTTGACCCTGCTATTCACTTTGGCGCGTATGGCCTCTGCAGTTTT
>comp1016509_c0_seq1
ATTGAGGTAGTCTCATTTCTATGGTGTGTTCGTTTAATAACCATGCATGAACGTCGAACCCTTGCAGTATAATCTTCTGATTGCAATGCAAGCTACGGACGGAAATGCTCTTCAGAGAATGGTTGTCCTCTGAGACGTTCCGTAATGGTCTATGTACTTGGTCGCATTCAGTACTTTCAAACGTTTCGCCGTCCTTCATATTCGGCATATTCATTGGTGACTTTGTAAAAGTCTTTTCCCGACTAAGGCCGTTTGCGACCTCA
>comp1017099_c0_seq1
GAAGGAACCGGCAATGGGGATATACGAAGCCATCTCGCCCAAGCTGACCATGACAGCATAGACGACCGAACCCATGAACAAGAAGGCGATGAGGAGAGAGACGGGACCAGCCTTGGCTAGGGCAGGACCGACACCGAGGAAGAGACCAGTTCCAATGGTACCACCGATGGCGATGAACTGAAGGTGACGAGAGTTCATGCCACGGTCAAGACCGCTCTCACCAGTCTCGACATCCTCCG
>comp1017268_c0_seq1
GAGCACGAGAGGGCAACATCCGCTGAATTCTTTTTGAGCAACAATGTCATCAATGGTGTTGCTAGATTGATCGGAGCGCCCGTCAAAATAACAGTAAGAGTTGCAGCACTAAGATGTTTGAAAAATATTCTTCTATCCAATGAGCTGGTTCTCTTTCAACATATTATACGAAACAAGATTCTCGACAACTACTTTGAATTTTTCAAAAGTGTTGCCCAAAAAAATAACTTGGCTAACTCCACATGTCTACTGTTTTTGGACACGATACACAAGCAATGTGATCGACGATACAATGCACACGATAGGTCTGGATATAGACTGTTGGCAGTTTACATT
>comp1017394_c0_seq1
CAGTATTACCTAGTAGGCGTATATAATTAATAGTAGCCCTTATTTCAAAAACACCCCGTTAGTTGAAATGTATTCTATTAGAACCTACTGTTTTATCTGAAATAAATAAATATTTTTCAATTAAATTAATGTAAAAATAGTCAGCTACATGAAACGAAGTCGTGCTCAACAAGTACGAATGAAGATTGATCATGTCAAAGGAAGAATATCTATACCTACATCTTGTGCAATTG
>comp1017400_c0_seq1
TTCAAACTACCAAGTTTTAGAGTACAATTATGATATAAAAGCAAACCACAAATCATAAATAGACTTAAAACATCAGACTAACGTAACAGCAATATTTAAATATTTAAAATAAAAAAAAGTACCAAAATTGTAGAAGGTACAGTTGTGCAGCTCTTGAAATTGAAAGTTCAAAATCAATCCTTCCCTACAACTATTTTGTTTTTCTTTAAATTTGGATAATTTTTGG
>comp1018026_c0_seq1
GGCATTGGGTTTTGAATCCTCGGTGTCAGAGCCATCGCTCGACGAGTCACTTGAAGAACAAGATTCACACGACGACCCGTCGTCAAACTGGCGCTGCGGATGGAAAATACAGCAAATTTTGGTCTTTTTCTTGTTCATATGCTCATTATCTACAGTGTCTTCTGTCCATCTGACCAGAGGTTTTTTCTTCAGTTTGCGCTTAGATGGTCTGAGATGAAGTATGGGAGACGCGCTGGTTTCTGTGGTGGTCT
>comp1018229_c0_seq1
CGTAAAATGTTTCTGCATACAGCCGAGTGAAACAACGCATTCTTTCTTTCTCCGCGTCAAATTGAAATTCGCCGTTTTTGTACTTCCATACACCATCTCATTACATATTTATTCTTTATGGTTAGCATATACATGAGATAGCCGCCTGGTTTGTTTATTCTGGTCGTGAAATATGGCAACGACTGTGATGGACATTTTTTAAGATTCCCCAAGCATATAATTTCCTTTTAAATTGAATCCTGCCATACTCCTCGCAATG
>comp1018377_c0_seq1
AAATTATTTTTAGTTGCACCTTTAACCTTATTTAACTTTAACTTTGGGCGAGGCGATCGAAATTAAGGAATTCGGGCCCTGTGAGTGGCACGCGTTTAAGTCCTAGGGGTAAATAAATTCTTAGAATTATTGATAACGCCGGGGGAAAAAGTTCGCCGAAAAATCCGATAAATAGTATATGAATTCTCTGAGCTGCATATTAGAGAAACACTGTCTTCAATAAATCTCTTGGAAAGCCCCGAAACATCAGTGCGAAGTAAGTTAGGTTCAAAAAAGTTTTACAATAAGATCCAG
>comp1018397_c0_seq1
AAAACAGACCGAAGAAGAGCTTTCGTTCAAGGAGGGCGACCGGTTTGATGTTTATGATGTAAATGATCCAGACTGGATTTTGGTGACTGATGCTGCCCATGAGCATTTTGGCTTCGTGCCGGCAAACTATATAGATATGTCGGCTCAGCTGGGCGTGGCACTGGCGCCAGCGAACCCGCAAGCATTTTCAATGCCTCCGAAACATCCGAGCCAAATTAAACGGGACGCCGAGCTCGACGTTTCTCCAAAGCAAGAACAACCTTTAAAGACCGTTGACCAAGACTACAGA
>comp1018406_c0_seq1
GGGTTGAGTGGGCTTGTCTAGTGGAAAATGATGCGCTATGGTTTAATGTAGGGGTGAAGTGTTCACTGGTACTTGCATAGCTTGTTCTGCGTCCCAAAGATGTATTTCCTTGATCTTCATGGATGGACAGAGCACTTCCACCATCGTCATCTTCGTGCTCGGTGACTTCAAGCCCGGTGCATTCTTCATCTTCGTGCTCGGTGACTTCAAGCCCGGTGCATTCT
>comp1018760_c0_seq1
CTCGGTTGCTTCATACGACGAGCCTCCACTGCTTACTTGACGAAAATGTGACGTTTCTGTTGGGTTAGAATTTTTAAGAACAGTAAGCAAACATGAGCAATTTTCTTTAACTTATGGCAGAAACTTGTGAAACGGCTAATAGTCTAACAATTTGGCACCTAAAAAAATTGTAGCATGCTTAGGATTTGCCATTTTGGAGAAACTGTAGTTAGATCGG
>comp1018854_c0_seq1
AACAAATTTGTATCAAACTAAATAGAGTAGGTCCATTTTACAATACTTCAGATTTGAAATAAACATTCATTATTATTTTGTAATACCTAAGTAGGTACATCAACTCGTCATTGGTAGGTATTTATTTTTTTTACATAATATTTTCACAACATGGGCAGCTATTAAATATGCAGTCCTAGTTACTTCTGGTTTTAAAATTTTTGCAAATAAAAACAAAACAGAAATACTTAATATGA
>comp1019020_c0_seq1
CTTTGTGTTTGAGGGGGCAACTTGGTAGTGGTGAAAGACTTTTCGTTTTCATCATCAGAAATGTTATTCAAAGTTTCAGCCTTTGAGTCGAAAGGAGAGCTCGTGCCGTACGGTGACACTTGCTTTGCTGCTTTTTGTGGGGACCTGCGGGCGGAAACAGGTTTGGCGGGAGCTTTTGTAGACTTAATAGTGGTCAAAATCTTGTTGGCCATTTCCATCGACATACCACAGAAGTCTGGAACCAAGTGAGTACAGTTAGCATGGCACATGACACCACATTCAAACACAAAG
>comp1019157_c0_seq1
AAAAAAACACAGGAAGATATACTTCTAAAAATACTAAAATAATTCATAGGTACAAATGACTGCAGAAAGTCCTTAAATTAATTAGTTCCCATTTAATTTTTAATGGAAGTGCGGACCACTCGAAATTATGAATTCAGTCCAAACAAATTTTATCAAAAAAATGTTAACACAGTAGATAGCAAAAAAAAAATGTTTTCATTAT
>comp1019166_c0_seq1
ACATTGGCAACCAAATCAAACACCAGAAGCCTTTAGAATTTGGAGTATCTAAGAATGTGATTAATCGAGTCTTAAGACTGCAATTGCTTCATCCAACAAGTGCACGATCCTTTACCCGGAGATACCGATCGCCGTCTGAATTTCTGCCAATTTATTTCCGAAAAGAGAGCCGAAAACATTGATTTCGTAAAAAATATGTTATTTACTGAGGAGAATTGCTTTACGAGGAGTGGTATTTAATA
>comp101916_c0_seq3
GTGTGCTCTTCCGATCTTCCATGTATTGTATATTGTAGTAGATGTCTATACAGGGTGGACCAGCTTTTTCGTGACAAACTTTAAGGGTATGTTCTACGTCCAAAAATAACCGTAGTTTGCTATACAAACAATAGTCCAAAATTGCTTCGTTACGAAAATACAGGGTGTTGAAGTTTATTCTGAAAAATAGAAAAATACATTTTTTTAAACCGCTTAAGATAAC
>comp1019757_c0_seq1
AAACAGGTTCCTAAGTATTGCATATACCGACACCAGAACAGGCGTGGCACTTTACGATAAAAGAATAACGGAAACGATGAACTAAAATGCTGAAATTCATCGCGTAAATCGCGATCTGTTTCAACTTGGTAAACGGGATAGAAAAAAAGTTAATTTGCCACGACGAGTTTATAGATGTGTTGATAATACGAAGTGCTTCATAAGTTCATTTTCCGTTTATTACCTAATTGTT
>comp1020033_c0_seq1
GAGCTTGAAGGGTTAATCTTGACTGGGCTTACTCCTCGAGGCATAGAGTTGCTTCAGATGTATGTCAATCGAACCAATGATGTTCAAACTGCTGCCTTGATCAGTCTGTTTGCCGTGCCACGATATTTCGTCGATATTCGAGCCGACCATTGGCTTGACTGTTACCGCAGTTTACTTAACAGCTGGGGCATGTATAGCACGAGAGCACGGTTT
>comp1020196_c0_seq1
CAAATGTCTTTGCGTCCTTGTTGTAGAACAAGTTTTTGAAACTAGGATCTCCCAAATGGCCCTTATCGTTCTTGGCGCCATCAGGATTGGCAAAAGCATTGTATTTACCTTCATCCTCAAGCTTAAAAGGTGACAAATATTCGGGATACTTGACATGTTGCCTTACTTCCTCAAACACAATGCTTTTGCCAATCCTGATGGCGCCAAGAACGATAAGGGCCATTTGGGAGATCCTAGTTTCAAAAACTTGTTCTACAACAAGGACGCAAAGACATTTG
>comp1020196_c0_seq2
CAAATGTCTTTGCGTCCTTGTTGTAGAACAAGTTTTTGAAACTAGGATCTCCCAAATGGCCCTTATCGTTCTTGGCGCCATCAGGATTGGCAAAAGCATTGTGTTTGAGGAAGTAAGGCAACATGTCAAGTATCCCGAATATTTGTCACCTTTTAAGCTTGAGGATGAAGGTAAATACAATGCTTTTGCCAATCCTGATGGCGCCAAGAACGATAAGGGCCATTTGGGAGATCCTAGTTTCAAAAACTTGTTCTACAACAAGGACGCAAAGACATTTG
>comp1020255_c0_seq1
GCTATTTCATTGGCAGTTTTGTCCTTGTCGTCAGTTTGTTCCATTTTCTGAATCGAGTCACTTATATAAGCAAACGTGCTGTCGACGTACGACTCTATATTTGGGTTTTCTCCATTTGGATTGAGCGCTTTTTCAACTCCACTTTGAGCTGTTCCTGCTGTTCCTTCAGGGGTGCTTGGGATTTCTCACTCATGTTTTTGTTGCTCTTTGGGGTTAAGGTATATATACCAGGATCGACTTCCTAATGGGGAAATTCCAAGTCATATGCAAGAATAGCCAAGAAGACAAAAATATCACAACCAAAAAGATTCACAACCAAAAGATCACGACCAGCTCACAACCAACTCACAA
>comp1020477_c0_seq1
GAGCGGCCTTAATGTGTCGTATGCTACCGTCAAGCGTGTCTCAGATGAACCCTATGACGAAGAGTCTGCTGATATCAAGTCATTGGTGGAGTCGCTCAAGACTCTTTTGAGCAAGATGGGAGGAAAGAATCCACTTGAAAAACTCCAAATCAAAGAGGGCACGGAATTGGTCAACAATCCCTCCAAGTTGGCCGATTTTGTGGGTTCGACAATCCATGGTAACCCCAAAAAAATCCAGGAAATCTTGGAGACCTTGAATGTTCAATCCAGGTTATCTAAGGCTTTGGAATTATTGAAGGTAGAATTAAAAGCCAGTATGATCAAAGAGAACACCATTCACAACTTGAGCTCGAAAGCTGATGAGTACCAAACCAGAC
>comp1020642_c0_seq1
GCTGGACGTGGAGGTTGGGCTTCTCGATCTCATCTTCATCCTCGTGGTGATCGTGTGATTCATGGTTGTCGCGTTCATGGTCGGGTTTCAATACGGGCGTTTGCTTTTCGCCATCCTCCTTTTTTATTTCCTCAGGATAACCCAAACATCGGTGGTGGTTCTTGGTGCAAGTAGAGCAGAAGGGTCTTTCGCCGGCGCATCTCGTCTTTCGTTTTCGGCATTCAAACACAAAG
>comp1020767_c0_seq1
GAGGGCTGCGGAATCTTGATGATAGAATCGCTTGAACATGCTCTTAATCGTGGAGTAGACCCTTCCTCGATATATGCCGAGATCTTGGGCTATGGCCTTGCTGGTGATGCCCATCACATTACTGCTCCGCCTGAGGATGGAAATGGTGCCTATCGAGCCATGAAAATGGCACTAAAAATGGCGGATACCCAACCAGAAGAAATAAACTATGTTAATGCTCACGCAACTTCCACCGTTATAGGTGACCGTTCAGAGATCCGAGCAATCCAAAAAGCACTTCACGAAACTCCTGGAGTTGCTGTGTCATCTACCAAGTCGTCCACTGGCCATCTTCTTGGAGCAGCTGGAGCCGTGGAGCTGATATTCACGATTT
>comp1020813_c0_seq1
AGTCAAGTGATTTTTCGATTTTGGAGGTCGATCTCGACGGGCGTCAATGGAATGATAGCACAATGGCCGTGATTCATCGGTAACTCATTTGATTTTAATAGTGCCTGCTTGCCTCAAGTTTCATGTCCCACATACGTTCGAGGCATTAATTACACGTATATGCCGCCAATTAGTCCTTATATCGCGGAGTGGGAAGTTTATTACTGGCCATTTATGTATA
>comp1020844_c0_seq1
TGTGTCGGCGTTTACGTACGTTAATATATTTTTTTATGGCATATAGGCTATGTGTCATTCACTGGGCTGGATAGCATATCGATGCGCAAATATTTATCGGCGACCTTTCTGCCCTGCCACGTTCTGCCCAACGAGGGATATGTTGTGTGTTGTGCAAAAAAACTCATAGCCTGCCGCATCGAAGCCGTCCTGTCTCCTGTCACATGCAGAATTGCAGAAATCCATACGTCAAACACAA
>comp1020953_c0_seq1
AAGGATTTATTTCTGTCAGTTTCTTAATCAACTCAAAAACCATAAACATGGTGAGTTTGCTATTAACTTTCTCTTGCACAAACAATACCACCTAAATTGGCTCATTAACCAAAAAGCCAATTAGATAAATTCCACGGCAATTAAAAATATGCAACCTCACTTTAGGTCCCCATAATGAAAAAAAACCCACCAGTAGTCACTACTTGAACGT
>comp1020981_c0_seq1
TCGCTAGTAAATATTTTTTGATGCGCGCATAAATGGAACCGTTAGAGGTCAACCGGCCTGTCCACATATTTTAAAACCATCGTAACTGTCGTGCATCGAAAAATATTTACTAGCGACGTCTGTCTACTACAAACACTGTTTCCGATTATTCAGGAACGTAATCTAAAAATAAACGAACGAAAATCGAATATCGAGACGTTGGTTTACCCCGTTTTGTATTTTCGCATCTATTTAATTCGACAGCGATGTACCTCGTATCTCTGGCGATTGGAAGATAAAATTAGAATTGATTTTCGATACATTTGCGGGTCAAACACAAAG
>comp1021139_c0_seq1
TGTTTGACGAGAGAGTCGGCTAGGTAGTACACAATGAGGATTCCCTGCCTGAGATCTAGGAAAGCTCCTTTCTGTTGTGCTTGCCACTGCGGAGGTTGACTATAAACTTCATCTCTCTCTGTACCTCAGGGAGTTTTTCCAGAGCTGAATTGCGCGTGCACTTCTGCCAGAGCAGAATCACGTGTGTACTTGGCCTCAGCAGTATCTTCCATCAGAACCCCAACGAATATGTCCTTTAGACTTTGCTTCAAATGGCCGAACA
>comp1021206_c0_seq1
AGATCGGCGTCACTGAGTTCTAGACACACAAAAATGTAGGTTAACGTTCAATTGTTGTTTCCCTTTTAAATTGTCAACTGTTCCAAAGCTCACTCTTAAGTTGCACTATTTCAAATTCACTGCAGTCTCGACGTTGTCACAGGTTCTAAACGGTCCAGGGGGATGTTGATTTTTTCGAAAATTTTAACTTTTTTTATTATGTCATGCCGTTCGACTTTATTTTATTAGGAATCTGAAATATGAAATAAGTACTGTGAACGGTGAGTACACTGCCTT
>comp1021372_c0_seq1
GAGGTCTTGGATGTTCCAGTGACAAAAATGCTTCGTGGGGAATCGGAGCATTACTTTGGGTGTTCACATTCGTTTACGATTTCACTGTTGGTCCGCTTTGCTGCTGTATTGTAGCTGAAATTCCTTCGGTAAGATTGAGAACAAAAACCGTTGTCATTGCTAGAAACGCATACAACATCGCTGGTATTGTCATTGCCGTTATTACTCCACATATGTTGAACCCTGAGTCGTGGAATTGGAAAGCCAAGACTGGATTTTTCTGGGCTGGTTTTGCGGTGGTTTCGGCCATCTGGGTATACT
>comp1021379_c0_seq1
GCTCTTCCGATCTGTGGGATTGTTGGCGTTGTTCACAGCAGAATCGATGCGGAGTTCCAAGCGCTTAAAGTGATTTCTGGTGAATACAGACTTCTCAAATCTGAGCTTAAGGAACAACGAGTACACGAGGAAAGGAGTCAATGATCTCTTTCTGATGGTAATCACGCGTACAAAGAGCCATAACCAAGAGATAATCTCAAGAAGACTGGCAACTTGAATTGACTTGGTATTGTTGGTACTAACAAAGTGGCCAACATGTGCAGCAATTGGGCTTTCACCCATGCCAAACACAGGAAGCAAGTGACCCTTTCTGTATGCCAACACATGGAAGGCGGAAAACAATCCAAAGGGGAGAAGAGGCAACATAATGTGGGGG
>comp1021529_c0_seq1
ATTCATAAGACATTAGCATCGACACTGTTCAGTTAACTTTGATCTTGTCAAAGATAGAAAACACCCGTTCTCTAGCAGAATCACTGAAAAGACTGAGCTGGTGTTCAACAGAATGACCAGCAACACGGTTCAAAAACGCTCTCAGATCATGAACCTTCTTGTGGCTCTTATGCCCCTGGTGCTTGCCCTTCTTGAACTCCTTTCTGCTCTTGTGCTGCTTATGTTCTTTATGGGGTTCCTTGCGGTTGTGCTTCTTCTTCTTCTGGTCCTTGT
>comp1021600_c0_seq1
TGCTCTTCCGATCTTCTTATCAAAAGCTTTACCAGCATATGTGTCAGTAGCGTCTACCAGAATTTACTGCTAATGCTAAATAGGCTATATTCTGCATATAGAAACAGATCTACAGATGCTTTTTTAATAAATTCATGTCCTATATTGAGTAATTGAGTATATTTAAAATATCGTGATACAAGGAATCACCGATTGCTAAAGACACTTTTAGGTTCAAGTTACAGAAGGATTTATATGACGTCTATTTAAATGTAGAATATCCCAAAGTCATTTTTATACCATGTGGACCTTTTTTATGACGCATGTACACTTAAAAAAAAATCGGTGCGCGTGAAAGCAATAAAGGTTCGGAG
>comp1021651_c0_seq1
AACAGAAAGTTATTTGAAGTTATTAACTGCATTATGGAAGAAGCTGTGCTGGAACACTGAACTATGAGGAGGAGTATTTAACAGCTCTCTATAGCGAGCCATTCGATAATGAATATTGCAGTTTTTACGAAGCTTATTAGCTAAATATTCAGGAACCAATGGTATTATTCCCAATGGTATTATTTTATAAACTAGGCAATACATGGTGTATTTTATATCGTTCAGATCAAGAGTCTCTAAGATCTCCTGAAATATGTTCAAATTTTCTTAAATTGTAAATTCTAAGGCATGTATTTTGTACTTTTTGAGCACCGTTTTTGTCCGTCTGAAATAAAGCAAGTTAATAGACGATAGAATATATATGGTTTATAATTTTGAACTAAAGTGGTTACGCGTGACCTGAATCTAAGTTCTACGTCCATAAAAATCCAGATTTTTTTGCATTCATTTATAGAAACAATAACAGAAGCATCAAA
>comp10219_c1_seq15
TGTGTTTGAGAGCGCTGATGTAGAAGGCCTTTGCTGCTTATGGACGCAATCTAATGACACGCCATTTTAGTATCTTATCGTGGCTTTAATTGTGAAAAGTGTTAATAATACGTGTAGTTAAACGTGTTTTTCTTCATTAAACCTTAAAATAGTATGTGTTTTCCAATCCTATATGAGGAAAAGGTATAGAACACAATATTTATTGCTATTCTAAACAGTCGTCTTGGAAACGATCACTGAACGTTGAGAGTATATTGTGAAAACATTTCGGAAGTTTCTGTTATTCATATTTTTCTGGCATTAGTCGATTGATTTATCTTAAGCATCGGATTTGAGGTTTGCTTGTACACGTGTTGTACAACCAGACTGCAATGAGGATGCACTATTTTTAATTCAAATTATGGCCCAGTACTATGAAGTATTGAGTCAAAGTGATAAGAGTTCAGAACAACAGTTTTAT
>comp1022235_c0_seq1
AATAATTTTTTTAAATATGTCAAAAAATATAATATACAGGGTGGTTCACTTTGTTTTCTTTTGTAGAACACCCTACATACTTGCCGCTTATTGGAATCCTTTCCTGCCTTTCTGATTACAGTAACACATACACGTGTCATATATTTGTTATGACAGTTTCTATAATATTGACATTTATAAGGGTGTCTGGTAAGTATATTGCATATTCTCGGGAGTTTATAGGTGGGTCAAAATAATCCAAGTTTGTCATAAAAAAAAATCCTACAGTGCCACTTAACGAAGATACAGAGCCCCAGATGGGTACCCAGCGATTTACATTTTATCGGCTCTAACTTTTGAACCGACATGTATAATTTAATGAAATTTTA
>comp1022368_c0_seq1
GTTCGCGAGCCATAAAGTCGTAAAGGAAGTCGTAAAAGTAAGAGGGAAACCCCGAAGCTCGGTTATCTTGTAGTATTGAATAGGCCAGAGGTCTATTTTCAGGCTCCTTGTCCACTAGATTGCTAACAATCTTTCTCACCAGTGGATCGGAGAGGCCAGAAAAATCCGGTCGATAAGAATTCTTCAAATACTGGAACATTTGCGATAGAGTAAATGTTGGTTCGCCATCATTATACAACTCGGCAATCAGACACCCCAATGCAAAAAGGTCCATTGCATCGGTTACCATATCCTTGCCGCAATT
>comp1022438_c0_seq1
AGCCGGCTCTCTCCCTCGCACACCCCGACGGACACGCACTGGTTTAATTTGTAGCGTCCAGGGCGGTGAAATACGATTCCGCTCTTATAAAGCAATCAAGGCCTCCTGCGACACTCCGAGGATTTACTGGAATGTTCGTTATGTAGCAGTGGACACGTTGAATGCGTCCGTTTAACACCACGTGCGATATTACTCACCGCCATG
>comp1022554_c0_seq1
AACTGGTTTCGTTTCGCGGAAGAAAAGGGCATTATCCCATGGATCGCTCACGGACCTCTTCTCTCGTGGTACTGGGACGGGCTCATGTTTCCATTTGACATTGACGTGGATATTCAAATGCCTTCATCGGAATTGAACCGCTTACTGAAAAATTATAATATGACTTTAGTAGTGGAAGACATTAGTGAGGGTTATGGTCGTTATCTTATCGACTGTTCTACCTTTATCCACCATCGTGACAGGCCTCAGACAGACAAT
>comp1022718_c0_seq1
ATTTCTTACTCCGCGGGACCTGGACGTCGGACTCTTAATTACACATATATTTACATTGTACAGTATCCCTTTTGTTACGACTATGATTGTTTTCCCAATAGTTATGTATAAATAATCATACACTGTGAGCATCAAAAAGAATACCAACCAACGTCAGTCAGTAAAAGTCGATTCATTCATGTATTTATTACATTATTGAATCG
>comp1022837_c0_seq1
TGAACCACCACGAAGAAGATCTGGAGGATGAATTCGATCGGGAGGAAAAAAGAAAGCTGAAAGAAACTGAACCGCCAAAATTCTCATTTGAAAAGTACCATACTCAAGTCATTGGCGATATGACTTCCACAGTATTTTTCACTAATGATGTCAATCACCTAAAAGCTCTTCCAGGCCAAGTGCAACTTTACACCACTACAGAATTACCCGTAGCTTGTGATGCTCAGATCATCCCAGTTAGCAACGTATGGGACACCACCGGCACCAAATTCAAGTATGGAGGCATAATCAGGGACTGGAAAACTACATGAAAAATTCATCATTCACATTTAATTATCGTACACGCGCCGACACTGCCGACTCAGAGCGCTTATTGCAAGTCTCTGCTAGTTTTTCAGTCCCTGATTATGCCTCCATACTTGAATTTGGTGCCGGTGGTGTCCCATACGTTGCTAACTGGGATGATCTGAGCATCACAAGCTACGGGTAATTCTGTAGTGGTGTAAAGTTGCACTTGGCCTGGAAGAGCTTTTAGGTGATTGACATCATTAGTGAAAAATACTGTGGAAGTCATATCGCCAATGACTTGAGTATGGTACTTTTCAAATGAGAATTTTGGCGGTTCAGTTTCTTTCAGCTTTCTTTTTTCCTCCCGATCGAATTCATCCTCCAGATCTTCTTCGTGGTGGTTCA
>comp1022837_c0_seq2
TGAACCACCACGAAGAAGATCTGGAGGATGAATTCGATCGGGAGGAAAAAAGAAAGCTGAAAGAAACTGAACCGCCAAAATTCTCATTTGAAAAGTACCATACTCAAGTCATTGGCGATATGACTTCCACAGTATTTTTCACTAATGATGTCAATCACCTAAAAGCTCTTCCAGGCCAAGTGCAACTTTACACCACTACAGAATTACCCGTAGCTTGTGATGCTCAGATCATCCCAGTTAGCAACGTATGGGACACCACCGGCACCAAATTCAAGTATGGAGGCATAATCAGGGACTGAAAAACTAGCAGAGACTTGCAATAAGCGCTCTGAGTCGGCAGTGTCGGCGCGTGTACGATAATTAAATGTGAATGATGAATTTTTCATGTAGTTTTCCAGTCCCTGATTATGCCTCCATACTTGAATTTGGTGCCGGTGGTGTCCCATACGTTGCTAACTGGGATGATCTGAGCATCACAAGCTACGGGTAATTCTGTAGTGGTGTAAAGTTGCACTTGGCCTGGAAGAGCTTTTAGGTGATTGACATCATTAGTGAAAAATACTGTGGAAGTCATATCGCCAATGACTTGAGTATGGTACTTTTCAAATGAGAATTTTGGCGGTTCAGTTTCTTTCAGCTTTCTTTTTTCCTCCCGATCGAATTCATCCTCCAGATCTTCTTCGTGGTGGTTCA
>comp1023014_c0_seq1
GTAACTTTGTGTTTGAAGAGACTATTACTGTTGTCTAAAATTATTTGTTTGTGGCACAATTTTAATTTTTTATTTGTTTCTCGTCACCGTTGGAAAAATTTAAATTTCTCTCTTCTATGTCTCTTCTATGTGTCAAATTTAACATAAGTCCCGCAACCCGTATAAAAGTTAGAGGAGGGGGCACTTCAAAATATGTAGATTATACAGAAA
>comp10230_c0_seq3
AAGTCCTGTTCGAACCAGTCACCCGACGCAGGGTATTGAACCGATACAGTTTTGGGCTGATAACCCAAAACCATAACCCCAGAAGTGGCCACCTCATGCCCGGTAGGATCACAAAACTGAAGCTGGATCCCTCCTGGGCAGAAAGCCCCAAAGTCGGCCCCATTGGCATTGCCTGGTTGAAAAGGCGCCTGGGCTGTCACCGACAA
>comp1023298_c0_seq1
GATGCTCAGAGCGGGTGCAACCTTGAGTAGATTGGGTGTTAGACCCTTGTAAAGACCTCGGTAACCCTCCCGTTGGATCGTCTTCTTTGTTACATCCCAGATTCCCGTGTATGTTGCGGGGTGCATGGCAGTTCCTTGGGTCTGAAGTCGTGTTCGCACCACGTTCAATGGATAGACAACGCTGGCTCCGAAAGCTCCGGATGTTGCACCAATGATTCCGGTAGCGATATTCCCCGGTTTCACATCGTCTTCGTGCACACCGTCGCGCTTCGCATAGTAGTTCTTGTAAGACTTCTTGAGCAGCTCGAATGTGCCCATGTCGATGGCACTATAAGGGAACATTCCCACCAGTCCCATGGTCAAACACCT
>comp1023322_c0_seq1
AAACTACTATACATTACCAGAGGAGTTGAAACTGGAGATCCGGAGCCATTTCAACTCCTCTGTGTTTGACGTGGAGTTATCCCTCAAAAATTACACAAGGGCAAGAGACATCCTTACAGAATACGTGAAGGAATCTGCGGCCACACCTATACCCATATTGGAAAAGTTACTCAGTGTTGAAAGCTTGTTCCACACACAAGACAGCACCAAAATGCGAAACTTGTTTCTCCAAATTTTCAAAGAAAGCGATCACCATCGAGTTTCTG
>comp1023575_c0_seq1
GTTGAAAAGGATTCGTTTAATCGACTCGAATTTGTCCATGATGCGTTTTCATTTAGTCCTTGTGGATTTTCTTCGAACTCGATCTCGTCTCAATTGGGAGGTTACTACTACACGCTTCACATCACACCGGAAAGTGGATGGTCGTATGCGTCGTTTGAAACAAATTATCCATTCAATGATGCTACTGCAAATACCACTGTGGTTGAAGTTTTGATTAAAGTTCTTTCTGTTTTCCTGCCTGGACGTTT
>comp1024081_c0_seq1
GAGCTCCAGAAACGTAGAGCCCGTTTAGCGGCATGGAACCAGAAGAAAGCCAGCTCCGAAAAGAGCGAAAACAACGAAGATAAGAAACCGAAAATAGAACTGCTGAAGCTACAGGAATGGATAAAAAGGCGCCAGCAGAAGTCTGCTACACCAGAAGTACCCAGTACAGAAGCATCTCAGAAACCTACATCAATAAAGCCCATTCTTAGGGCGAGACTTAGCACTCTGTCTTCGAAGCAGACACAACTAGTACCAAAAAAACGGTCCATCTTTGACGACGACGATGAACAGGATGATGC
>comp1024370_c0_seq1
AACGCGTCGTGTGATGAGGTGGGTTCATTTTGAAGCAGCTTTTTGTCGTAGTTTCTAGCGGGCTGTGACTTGTTCCGCGTAACAAATGACTGTGGTACTGTACACTTGATTTTTACTATCCGCAGTTTGTTTAAAATGGCTGTCTGCTATATTCCTTCTTGTATCGTTAAAAAAATTATGGCCACATGCCATGTGAAGCGTTTAACGGGGAAATAAATCAATTTTTCCATTTTATCCTTTTGGAAAGTGAATAAATCAACTGGCCACGTCAGTGCCAGT
>comp102449_c0_seq2
GCTCTTCCGATCTGAGCTCTGATGAGCCTGACCGGCAAACACCGCTTACCATGTTCCACATGTCGTCACAGGTGATCTGTTCAACAGGTCCGAAACGGACCCAGCCCTCGCCGCGCTGAAAATCCCTGGAGCAGAAGGAAAACGCCACCCGACCACTCACATCGAGGCCATCCACACCCCTAGCAATGACCCGGCTGATAGCATCCCCGATCCATCCCACGGGCTCCCCACCAGCTGCCACGGGCCCAATTTCAAATTCCAAAGTCCGTCCCAACAAGCTGAAGCGCCGCACCT
>comp1024554_c0_seq1
GACGATGCGCGCATATCCTAACAAGACTATCGAGATTGAGATGGGCAATGTACACGCCACGGGAACAGCCGACATCACTGTTGCTAGCGTACGGAGCATAACATCACAGGACCGTCTGAGAAAGTTCAATCCCTCCCGGTTCAAGCTGGTGCTTGTCGATGAAGCCCATCATATTGTTGCACCAGGTTATCTCAAGACCCTGGGCCACTTTGGGCT
>comp1024581_c0_seq1
GTAGTCGGCGCCGGTAGCGATACCGTATGCTCTCAAATCACGGTATGCCACTCCCAAAGTGGCTCTCTTGTAGTAATCTGGGTCTGAATCGAGCAATTTCCGGAAATTTTTCACCCAGTATTTAGCGTTGAAATCATCACTATCTGGATCCAACTGGGGATCGTTTACGGCCAGAGCATCGTAGGGTATCACACCTGGAACCTGGGACATATTTGTGAGATATTTCACCAATTCATGGGAAGAGTTGTTGGTTACCGAGCGAGCCAAGTTGCGAACATCAAACACAAAG
>comp102464_c0_seq5
AGTGCCATGTTATTTACAACACTATTTAAGTTTAACTGGAAACTTGGGTCTACTAAAAATTGTTATACTCTTTAAATCAAAATATTTGGTAGTGTAGAGAACAAAACTTAGTAAACCAAACATTAGGTACAACTAACAAAGTCCCTGCGTTGTTTGCACTTTGATTTTTTTTTCATCTTGTTTTATAGAGATGCAGCGATTGGGTTCATAATATTTTTATATTTAGCCGTCAAAGCGCCAAATGGATAATTATGGTGATAAAGATATAATTTAAATGTAGTAAAATTATTAAGTTACGGAAC
>comp1024778_c0_seq1
AGACCCCAGTGGTGTCCCACGCTTCATAAGTTTCCGCAAGTTGAGTGCCAGAGTACGTGTACCCAGCATGGGGGCCAATTAGTACTCGAGCTCCTGGCACATGGGGACCACCATGAGATTTTTTTAGATTATTTTGAGCCTTGGAAATGAACCTTTCCATTTGAGACGCTAGGGAGGCGTTGTTGGCTGAGTACCATGAGCCAGCATGGGTCGCTGA
>comp1024797_c0_seq1
TTTCACCCTTTTAAATTTTTGACAAAAATTCATTAACTCCCTGTATATGACAGATATGCAGTAACCCTTAAAAACTGAACAATTTGAACCACCCGGTAGAAAGCTACTCTCACCGCTCAGTCTGCAGGGGGCGAGACCAAAATAGCCCAAGCCTATTTCTGCGTGACAAAGAACATTCCGACAGAAATCATCTAGGCTTTGACGGGAACAACCGAGTGCAATTAGACGTACTCTAACACTAACACACCAATAATTAATTACGCTATTGTGTAATAACATCTAGTCA
>comp102498_c0_seq2
CAAAAAAAAAATTCGCACCAAACCCTCGCAAGTCCAAAACTTGACTCAATGCATGCCGCCACTTTGCAAGCTCAGGATACCACGAAAGGACAGCATTACATGCACTACCCAGGGGCAAGTGTAACATAGACATTTTCGTGAAATATTCTTTTTGTTGGAATTGCATCAAATAGCATTTGAGTTTTAAAGATGTTTAATAAAGGAGCCCATAAGGGTTTGGGTGGTTTTGTTTATTTTGTTGAATATATCCTGCAGTCACAT
>comp1025080_c0_seq1
GTTGTTGTCGTGTAATCAAATTGGTCAGGTTTTCATGTAGCAACAAGGCCTCACGTTGGCTCCATGTAGCGGTATCAGATAAGTTGGTTATCGGTCGTCGTGCGGGTCCCACGTTGGACGCCAGGATGCGAATTTTGCTCGGTTCCGCTCTCTAGGTGGAGATGACCTATTTGTCTCTCCTCTAAACATCAAGATCGTAGATTCTCATAATGGGAATGAGATGCCAGGGAACCCTTTCACTAGCGAAC
>comp1025252_c0_seq1
GAGGGCACAGGTATAATTGCCATCAACAAGGCAGGTCAGGTGTTGTCCGTCGAGGTGGCACGCGAAAAAATCGTGCCTTATGTGCTTGAAAAGTTGTCAAACGTCAGTTTGGCTCTCGCTCTTTCCCTGCGTGGAGGTTTCCCTGGTGCTGAAAACTTGTTCCAGCAACAATTCCAAAACTTTTTAAACCAAGGCGATTACACCAATGCGGCTAAAGTTGCGGCTCTGAGTGATCAATTGCGTACTCAGGACACTATCAATAAGTTGAAACACATTACTCCTCAACCGGATCAAACACAAA
>comp1025499_c0_seq1
TTGGTCTCTTTAGTGATTTTAGTCCTTAGGTTCACTTATCGTAAGAGTTGATAGAGTATTTGAACAATTTATGTTTAAATTTGTTCTTCTTCTTGCGTTCACCACGAGAGTTGACTTCGATAGACGGACTTGACACTTTCTCATTTTCATCACCCGGCTGGTGGGTCTCAACTATTGGATTACTCGAATCATTATCCAAAGTGCCGTTAGTCTGTTCTTGAAGACCTGGTCCGAATTTGTCTAAGCTTTCCTCATTCAAACACAAAG
>comp1025763_c0_seq1
CTTTGTGTTTGAGAGCCGAAAGTATCGAAATTAGCCCACTCTGTAGGACTGTTATTAATTTAGACGTGCTTTGCATTCAACAGTATTTACTTCCATTTAATTCGCGATACTCCAACTTTAATTCTATGCGTTTTACTGACGTTAGACACACATGCGCAATATATTTTTTTTGTCCTAGATGCAGAAACTTCTGGTAAACACAGGCGTTTATTTCGGGAATAGACTGCACCTCGCTGCGG
>comp1025918_c0_seq1
AAGGCGCTGAACAAGAAGGCGCGCGAGGAGGCCGAGGACATTGAGCGAGCCAAGGGAATGCTCAGCAAGAAGAAGCGGAAGCTGTATGAGCAGATGGTGTACACGAATACCAAGAAGAGCGCCGAGGACCAGAAGCTGCGGGCCAAGAGGAGAAAGCTGGAAAAGGAAAAGGCAAAGGGCAAGGCGAAGTAAGGCAGGCAGGCGTACGTAATGTAAAAAGGCTTCAATGTTTTATACCATTCGGATAGATTCAATTTGCACGCGAAGAA
>comp1026423_c0_seq1
GGAAGAAACGCTTCTGACTGGCTTTACTACTCCCGGTGATTCGGGGAGAGCTTTGCCAGGAGCTTATACCAAATATGTGTCTTTTCCGTTGCACCGTGAACCGGTCCATTTCATGAACGCTCCATCGTACGCCCTGAATGAGTGGCTTCATCACCAAAGTGTAGGCAATGACGTGTTGAATATCAGACTGCCGTTGGTGTACGAGGTGTTGATCCTGCTTTTTGCATCGTATC
>comp1026505_c0_seq1
AAACTTCTTCGTTGACGACGGCATGTTCCTGCAAATATTCTACAGAATGGTCAACCATAGCCGATCTACGTTGGCAAACAACTTGTGGGTCGCCCTCGACCCAGATTTCTTGCTTACAATGGAACAACATGCAAAAATTGCAGAAATTGGTGACCTTCCTAGCAAGAAATTCAAGCTCGCCAGCTTCTTAGCTCAGGTCAGTGTTCAAAGCGGAATCATTTGCGATAATAATAACTTACATGAGGAGTATAATGAAGAGTTGTCAGGA
>comp1026668_c0_seq1
GCATGCCCGAATGCGGTGGCGGAATCACTTGAACTTCCCTCCGCTAAGCACAAGCGATGTCCTAGCTTACAGCAAAGGCTTGGTGTAAGTCACGACATCAGCAGAAATCAAATCGTGGGCGCCATGACCCCATTGGGCATACAAAGAAGGGACATTCAATCCGACTTGTTGAAAAGATTGTGCAACACCTGTATGGCCAGACTCCAGTGCAAAACGTACAACAAATGCGACCAATGCAAAAGATGGTGCATAGAAAAGGACCCGTCATCAAACGATAT
>comp1026854_c0_seq1
AACTTGAACTCCTTACCATCTGCACCAACCAAGGTGTCAGTGATTGGGTTGAAACCCAAGTCACCAGCGATAGCGTATGCAGTAACCATTTCTGGAGAAGAAACGAAAGCATGGGTAGCTGGGTTACCGTCATTTCTGGAGGTGAAGTTTCTGTTGAAAGAAGAAACAATAGTGTTCTTGTCACCCTTCTTGATGTCCTGTCTGTCCCATTGACCGATACAAGGACCACAAGCGTTAGCCATGACGATACCACCAAAAT
>comp1026904_c0_seq1
GGGAAACCTTTCATCCAAAAAATCGAACTTTCTGAGAAGTGTGTGTGAAAAGGTCATGCTGAAAACATGTTTCTCCTCGTTGCTAATGGAACCCCATCTAATAATTGGTAATTGGTTTGTCAAAAAATCCAAATAGATATCGCCATTTAAATGTCCATCAATAAAATAAGGTCTTACCGTCTAAAATTCCAAGATACCAATGCAGGTATTCCAAGGTAAGATACTGAGCCAGCAGC
>comp1026972_c0_seq1
GGTTTATCTCGAGAACTCTATAGTCTCTTAGGACCTAATACACCTCCTGCCAACTTGTCCAATGCCACAAGCTCTGGAACCAAAAGCAAATTTAACCTCAAACCCTCCCCGTGGACGCGACAGTCCTTCACTGCCCAAAGCGGAGATCAAAAGGGCGCTGAATTTTTTCATTGGGTCAAAGGTTCGAAAGAACTTATAGAACAAGAACCGGAGAAGCCTTACATTTTTGAAAAGTTCAACGTCCGTCTTGATATACCAGAACTTCCAGATGAGGCCACTTTTGATACCTATATGTCAGAGCTACTCCAGGATGAAGAGGATGCGAGAGTAAAGGAAGAGGAACGCAAGAAAGTTGCCGAAGAAAGCACGAAATCAAACAGTACTGAACCGAAAACCGAAACTGCTACTGGCGAGAAAACTGACACACAGAATGAGGAGAAGACAGAAACGGGGACCAAGGAAGAGAAGAGGTCTACACA
>comp1027049_c0_seq1
GCTCTTCCGATCTTATTCAGCGAAGGAGGCAGACTTAACCCGGTTTGACCTCCAGCACATAATCTTCTGCAAACCTCCCCTTTCCCTTAAATGAAGATTCTTATAATCCCACGCCCTTATTCATGCCTCGTTCCAATTTTGCTATCGCCCTCTCAGTTATAATTTATGTGGCGGCATTACAATATTGTTATTCAGTTTTTTGCCGCGCAGTCTTGGCTCCTTCAGACAAGGTTTTTATAATTATTGACTAATGGTGATTGATCGATTAAGGAAAATGTGCACATCCGGCGGGTAGGCATGCATGAAGATATTGCTTTTATTATAGTTAAAATTTATTATTCTAAGAATGAGTAGTATGTGGCATACGGATTTCTGTTTGATACGGGGTCGGCCAAA
>comp1027201_c0_seq1
TTGATACCTGTAATGGTAGTGAAAGGGCCGGTAAAGGTAGATGTCACAGTTGGCTCCAGGATGATAACGGTACCGGTTGTGTCAGTTCCGGAAGGAGGCAAGGTCATTGTCCTCGTCTCGGTTCCAGTGTTGGCACCAGTAATGGTAGTAAACGGACCAGTGAAAGTGGACGCTGAAGTTGGCTCCAGGATAACAACAGTGCCAACCGTGTCGGTTCCAGAAGGAGGCATAGTGAGCGTTG
>comp1027243_c0_seq1
GGGTTTGTTGTACACGGCTCTCCCATGAACAAAGCTCCTCATAAACAGGTGATGATGCAAGGAAAAGCGTTCATGTTGGCGTCACAGGAAAACCCCATGTCCATCATTTTCTTGACTAAAGACGGAACCTACGAGGCTCAGGTTCTGGAGAAAAAACGAATAGTCCACACTGACATGTTCGAGCGATACTTGGACCGCAAAAACATCAACGCCAATCATCTTGATGACATCGGAAATAGTTTGGTGATAAAC
>comp1028161_c0_seq1
AGGACTATTTTCAATTCGTCCGTCCGAAAAATGATACGCGAAACAACTTCTTCGATACAGTAAACAAAAGAAAGTGTGGTCTATATATGCAACACTGTTTGTTTATCCATAACCACTCCATATTGTGGCATTTACAAAAGTGAAAGTGTATATGGTTTATGTATGTGAACCGGACTGCCTTGACCATTAGGCCTCGACGTGATCTACTAATGGGTATGCTTCACCTGTAGCCGGTGAAAAAAATTGCGCAGCCTATTCCGTACGTCGAATTAAAATTAGATTACGT
>comp1028206_c0_seq1
TTGTTTCACCATGGATTAAAACAATAGCCCATTTTCTGGTAAGAAAGCTCAGTATGATCAAGTTTTGGACATCTTGGACAACACTGGCTTCATTCCTGAATCTTTGATTGAGTCAGAAGCTCGCTGGTTCTACGACCATTTGGGAATTGATGATGTGTTCTTTGCCAGAGAATCTGCTGAAGAAATTGCTGGTCACATCCACGCCTTGTACTCGTGTAAGGTCCAGGCTTACGCCTCAGACGTCTCTGATGATTCACTCATCCATTACAAGAGGGAGGGTGATGACCACGCAGTGTTCTTTGACACCACAGCGCTTCTG
>comp1028273_c0_seq1
GGTTACGCTTCTTCCACCAACCTTTACCACAAGCTTTACAACACCGCTGCCGGAAACTTGATTTTGGTTTGTGCCGGTTCTTTGCCAGGTTACTGGTTCACTGCTGCCACCGTTGACACCATTGGACGTAAACCAATTCAATTGGGAGGCTTCATCATCTTGACCATTTTATTCTGTGGAATTGGTTTCGGATACCACAAGTTGACTGACAAAGGTTTGCTTGCATTGTACGTTCTTGCACAATTTTTCCAGAATTTCGGTCCTAATACTACCACTTTTATCGTTCCTGGT
>comp1028452_c0_seq1
GAGCCACCGCTTCCAAAGTAGATTTCGAATCCTGGGTCATTTGCGACATATCTGAGCGGAGGCGACAAAGGCCGGTTCGAAGGCTTCCTCGCCGCCCTCTGGAGCGCTTCCTTCACAGTCGTCGGTCCCGAGTACATCTCCATGGTCTCTGCCGAGGCCCAGCGTCCCACCTACTACATCAAGTCGGCTTTCAAGACCGTCTACTACCGGTTCTGCATCTTCTTCATTGTTGGTGCCCTGGCCATCGGCATCGTGTGCGCCTACAACGATCCTGCTCGCGTCGAAATCTACTTTGGAAG
>comp1028499_c0_seq1
TTTCGTTATTGTCAATTTCCTGCAATATAATTAAATATCGGTCAGCCTTTTGTAAGTTTTTAGTGATTTTTACGACTAATCGTTTAGAACGCCTCTGATTTTATGCTAATAGAAGCGGTTCTAAGTTACTGACAATGTCGTAGCGGTTGGCAGTGTTTGGTTGCACGCCATATACCTAGAATAACACGTAGTATGCATCACTAATTCTGTAAGTACACGTCGCGCTAGATCGGAAG
>comp1028764_c0_seq1
CAAAAATAACTTTATTCTCAACAACAAAAACATTAAAATTAAAAAAAGCGCTTAGGTAAAAGTTCAACAATAGTCATTTAAAAAACGATTTAAGGTACCCATCAGATGAACGATATACATAGTTTAAAATGGCCGTCAGTTCTAAAGAGGTACATTGAATATAACAACAATTAATTGATAGATCTGAGCACCTGATACCTATGACTACCAAAAATTCTGGCCCAGT
>comp1029040_c0_seq1
GGCAGCGGCGGTAGGCTCGTTGATGATTCGGAGAACGTTGAGGCCAGCAATGAGACCGGCATCCTTGGTAGCCTGACGCTGAGAGTCGTTGAAGTAGGCAGGGACGGTGACGACAGCGTTGTTGACGGTCTCACCGAGGTAAGACTCGGCGGTCTCACGCATCTTGGTGAGGACCATGGAGGAGATCTCCTCGGGGGTGAAGGTCTTCTGCTCGCCCTTGAACTCAACCTAGATCGGAAGAGCGT
>comp1029104_c0_seq1
ATCTCAGGCAAATAGGTTACTTTCAAATTTACGAGAAACGGTTCCTCATATGCACCAGGATAGCTAAATAGTTATAAAATTATTCGTTCAAAAAGATTTCAAGAAATAGGCGCGCCCAAAACATTCCACGGTGGCATGCGCAATACGAAGCCCCCAAAAAGCTTTTCCCTTTTCAAATATTTTCCCAACACTTTAATGTTTTTATAACTTA
>comp1029301_c0_seq1
AGTTGCTCCACCACGCGAAGAAGGTAAGGGACCCATTAAGTCTACACACACTAATTGTCGGGGTGTTTTTGCAATTTCATTAAACCATGAATTGTCTTTCCGTATTTACTTTTCTGACAAACACGCAGCTACCTACCACCTTTCTTATGTAATGATACATATGTGGCCATACAAAATATGCTTGCATGTGCGTAAATATTTTATCAGCGCCAAAACGGCCAATGTCCGCATATTGCTGTAT
>comp1029427_c0_seq1
ACGCCTGGTCGTCTCCAGCCATCCATAAACGAATGGAATGATCGTGAGATGTCGAACACACAAACAGCCCGTCACTACTTGCACTCAAGCACCACACTTCGGACTGGTGTGCCGCTAACTTTTGCACACATTCAAATTTGTCTCCGTCCCAATATTTACTTTTTCTTTCTTCTCCCCTGTAGTCGGCTTTATATATTTTAACGTTGCCTTAACTA
>comp1029462_c0_seq1
GACGCTCTTCCGATCTCCCCTAACAGCTTAATAGTAATCACTCCAACGGCCTTCGCGTGAGTTGAATACCGATTATGACTATTGCAAGGCGTCTCTTAATCAGCCTCTTTATTTACTTCTAGCTTGGTAGTTTTCGTAATCTTCGTCTAGTCACAGGGTTATTGGAAGGATCACGCGAAAGGCTTGTAAAAACGCCCTAAAAGCTTATATATTTAGATAACGCCCGCATTATGACTTCGCAG
>comp1029494_c0_seq1
GCTACAGCTTGAGTTTTGCAAGATTTACAGCGTGGAGAGGCAGCTGCTGAAAAATTTAAAATAAAGCAAAAAACGGTCCAAGAAAGAAGTTTGAACACTCACCAGTTAAGTCCACAGTTTGCCGGAGTCCAGAGAAAGTTGTTTTGTCATCCCATGAAGGTTTTCCGCTACCGGCAGTGTAAAGCGGTTCCAATCAGTTTCCAGTGCCT
>comp1029517_c0_seq1
TGAGTTTTAGTGTCCTTTGCTTGAGATGATTGTGCAGCGGTGGAACTTTTCTTTTCGGACTTCTCTTCTTTCGGCTGTTCCTTGTTCGAACTTTGCTCTTCCTTGGGCTTCTCTAAAGTAGCTAGGTCGTCTCCTGGCTCAGCCAAATAGGCAATGGTCTTCCCAACAGGTATACCCGAAGCACCTTCTTGTTCTAACACCTCCCACATTATCCCATCGTCCAGAGCCTCCACATCAATAGTAGCCTTGTCTGTCTCGACTTCGAGCAAAACGTCGCCGGCTGAAAATTTGTCGCCTGCTTTCACTTTCCATGATACGATTCCTCCTTCAGTCATAGTTGGAGACATTGCAGGCATCTTAAACAGAGACGCCGCATTTAAGCATGCCGAGATGCGGAATGGACGAGTGGCACCACGCATGAGCGACAGGGAAGCGCCCATGCGTATGGGATTGGCGTCTA
>comp102971_c0_seq4
GTGCTCTTCCGATCTAATCGTGGTCCAGGCGTACGCAGACGATCAGGTGGTAATTATAACGGGGGAGTCAGCGAGGAGGATCGAGAATAAATGGAATAGTGTTTGGGACGTGTGCGTGTGATGGGCCACGAGGAACAAGCTGGAACACAATAAGAAGACGGAGGTTATGTTTGTATGGGCGCGAAAGAGAGTGAGACCACCAGTCGTGAGGATGGATGAATGGGTGGTTGAATGTAAAGATAAGGTGCGATATCTAGGCTTGATGGTTGATGGAACAGGTAGTTGTCTATATTTGTCGCACTCG
>comp1029843_c0_seq1
CACAAAAGAGGAATTAGACCAAAAGATTGCAGCTTCCAAGACTTCTTTGGAGTCCAAAAAAGCCAAACATGCTGCTTTAGTTGCCACAGTTGCCGGTTTGGGGGCGACATTGCTGGCATACTCGTCCAAGCTTACTGACTTGGGTCAGGAAAAAGAGCTTCGTGCTCAACGTTTGAAGGAGGCTAAACAGCACTATGCAAACTGGGAACAAGAGAAGGTTACTCTCGCCACCGAGGTTGCTCGTCGTAAAGAGAAGGAAAGATTAGAAGCCGAGGCAG
>comp1029857_c0_seq1
GGGCGTTTTTGGTGATTATTCTCCAAGCTCCTTCCAAGGGATTGCGGTGTCACCTGAGATACTTTGCTTTGAAGGGATACGATAAGCGACAAATTCGGTCAATTTATAATTCCAAAAGAGGCCATTATATGGGATTTGGTATTGCCGCCAACTTTCTAGAGTCCATTCCCATTTTCAGTGTATTTTTCATGTTCACAAACAACATTGGTGCAGCAATATGGGCCATCGATATTGAAAAAGAAGTGAAGATTCAGAACAAGTAGACACTGTCTACACATCCAA
>comp1029918_c0_seq1
AATCAAGTTTGGATTCATTCAGCAGCTACAGAAGGATACTGAAAGCATCGAGATTTTGGAACTCAAATTACAAATCTTGAATTTCTTGATTGATAATCTTCAGCTGCACCGAATGTCTGTCTCTCACTTTTTATTGGGATTCAAGTCCCAGGGTGGTATCATACACCTTGATCCATCTGATGAGCACAATACCCTCTTGAAATCGTTGCTTGTGTTTGATCCGTTCTGATAGTCTAGCTCAGCCATGGACCGG
>comp1029973_c0_seq1
AACTTTGTGTTTGAATATGGCACTATTAAGGTAGGGTCTTTAATATTACATATATTATATTAATTCTCAAATAACTTGAAATGTTCAGAGCTGTCAAATTTGTAACTTATTGTTGATACTTTGATATTGACTTTCATAACACAAATTAATTATGTAAGTACCTTTTTTTTTTTCTTGAGTAGTTATTTTTCTCACAATTCTAAAAACTGGATACCTGAAGTTTATTTTCATACACTAATTTTACATTATCTTCTCATCTGGAGATTCCTCTATGCATCTACTTGTATGTA
>comp1030324_c0_seq1
GCATCGGTCGGGCATCAATCTAAATAACTTCATTTCATTTTCGCGACGTGTAGGTCTCATGGAAATGCGAGTACCGGGTTGGCGATTGCTGACTAGAATGAATCTATTGACTTAATTAGAATGGGAGCAGAGAATGTCGTGTGTCACGATCTCGGATGGTTTTGCATATCGCGTCGCGTGGCCTCCGCTCGAGACATCGGGGACTGGGACAGCCCCTTCCCGCCGTTTCCCCACCAAACAAGCCAAACAAAA
>comp103037_c0_seq1
GGTGCCGCTGCAGGGAGTCTTAGACTGCGAGAAATAACTCGGACTATACTAAGAGTGACAGTCGCATTTAAAAATGTAAATATCGCAATATTTTCGTAATTTTTTATTCTGTTCAAGTTCCTCGTATTTTCATATCAGTTTTTCTGTTACAAATTTCGTTCATTTCATTTAAATTAATATCTTATCTCTGTCTAGGACTACATATTAAGAAAAAATGCAACTAAAAAAAGAAATATTTAATCTCCAAGTTGTGACATTAAATGTGAAAGCCTCTCTCATCCGGCGTGTTAACGCGACATGCATTTATTGAAAACGCACCACCGCGAGCAAGGTGGTAGGCAGAGATGGTTTAAAAATAACCCGCAGCCGCCTCCAGAATGTCACTCGCATGAAATGCAAAAAAACCTGTTGGCAAAAGAAAGATTACCCAC
>comp1030745_c0_seq1
GCGATGTCTTCCGGGCTTGGAGGACCCTCGGTAATCATTTTGTTGAGCGAAGTTTTTCCGAATTTTTCCTTCAATTTTTCTTCTTCTTGGATGAACTTTTCTCCATTTTCTTGTAAGTATTTTTGGAAATGTTCATACTGTTTTTGGCCATGTTCTCTGATTATATCCAAGGGCATCTTGGGCTCCTTGTTAATACTAGAGGCAGGAACTCCCATCAAT
>comp1030764_c0_seq1
TCCTTCTTAGCAATAGATTACTTGTTTTTCGAGGGAGTCCCACGAAATTGTATAATAGTTAAATTTTTTCTTTCTCGAATTTTATAGAAATATGTATACGCTATACTCTTCGTAAAATGAAAAACAGTATTCAACAAATCTTTGGGTATATGAAATTTAAATTTTTGGAGTTAAGTACATACATCATGATTTTGACGACATGTGGAGATATTATATGTGGAATAACTAGGTATATAAATTTCCACGGTTTTTATTTTTACTTCTATTTCATTAAGTTTTTCTAAAAAG
>comp1030957_c0_seq1
TGATGGCTCGATCTTCCCTTGCGCTCGCGCGTGCCATCCTCGCCCGACCCGAAGTCAACGACGGAGAGTGGGATCACACAGAGAACATGACACTGCTGACCCTGTCGCACCACCTTCACCAGCCCTCTGCCACCCTCGCCCGCAAGTACTCGACCCCCAACTACTCTCGAGTGTCTCAGAAGCTCGCCGAGTTCATGGCTGAGCAGGCTGAGCTCGCACGTCGAACTGCGAATCCCACCACACCTCACACCGA
>comp1030986_c0_seq1
GGCAAGGACACTCACTCTTAAAAAGAAAATCGGAAGCATTGACAAAAAGATTCAGAGATATAACCCAGAAGATTGACGATGCTAAAAGAAAAATGGGCCGAGTTATGCAGACTGCTGCGTCTTCTCTTGCAGAAGTTCAGTATGCTACGGGCGATAACATTTCGTATCAAGTGCAAGAATCTGTACAGAAGGCTCGGTTCCAAGTGAAGGCGAAGCAAGAGAACGTTTCTGGAGTATTTTTGCCCACATTTGAAAGTCATATTAATGAAGAAATCA
>comp1031056_c0_seq1
GGGTTGGTCACAGGCTCAGAGAGGGTCTTCTGAGAGTCGTCTGCAGGAGAAGAGGTGGGCTGCTCATCAACGGGACCAGATGTAGCGATGACGGGCACAGACTGAGTCTCCTCAGGAGAAGTTGTCTCAACGTTGGTGGGATCGGGAAGAACTGAGCTGAGCAGAGTCTCAACGGGGTCCAAGAGGCCTGCGCTTGTGGCCTCATTCTCAGGAGCAGCAGTGGTGGGCTCAGCGGTGG
>comp1031286_c0_seq1
AACAACCGGGGATGGATGAGCGGGAAGATATCCATGATATAGGCAATGGGAATCTCGAGATTATCGTGAAATTCCTGGATAGTTTCTAGTATCAGGCGTCGGGGACGGTTGGCATAATTATACAAATCCTCACTGTCTTCAAACTTGCTGAATTCACGAAGTTTTTCCTTTTCTCGGGCACCATCTTCAGAAGACGAGTCTACGAAATGCCAAAGGGAAAAGAAGAACGAATGGCGAGAGA
>comp1031301_c0_seq1
AGGAGTCCTTCCTCAAGTTGGGTTTCCACTTGTTAGTATTCTTCCTCTACTTGTACAGAATGATCGTTGCTTTGGTCGCCGAGGACAGTTAGATGATGCATTTATCGTTGCAAGTTGCCATATCGCTTTGTGTATGCGTATTGCCCAACTGGCAGGGTATAGATCCTGTGTAATATTAATTCCTCCTGTTCTCTAGCTGATTGTTTATCATCCTCAATTTCAAACACAAAGCGATAATGAACGGAGAAAGCTGGTTGTTT
>comp1031344_c0_seq1
AAGTAGTAATTCTTATTTGTATTTGATGATCGGAACAAATAGACACTGAATGTTTGAAGTAAAAATTGTTTAGTATGCCTAAAATCCAAACAATACCTAATATTTGGAAAACATCTAAAGTTAATCCTATATATAAAAAAGATAACAGATCTGATATTAATAATTATAGACCAGTGTTAATTATATGTAATTTTTGCAAGGT
>comp1031418_c0_seq1
GCCAAGGTATTACCAAGAGTAGAAGGCCCAAATTAGACCCTTGCGGTACTCTAGAAACATTATGATGAATTTGAAGGTTTTTCGATATATTTCGAAGTTTTCGAGGCAGTATTGTGAACTTTCTAATGCAACAAAATATCCACATTAAATTTTCTCGGAAAACTTTACTCCAAACGATTTGTAACAAGAGTATCTTTTTTGTGTAAATAAGTGCAGAGTTATCGAAATTGTATCCACTAAATAAAAAAAACCCTAAGGTGTTAGT
>comp1031551_c0_seq1
ACGAGTCAATATCACATGTCGAAAGTGGTAAAAGTAAGAAGGATCAATACATTTGGACCATATGGTTATCCAAACAGCAGCTCCTATACTTCAACACTGCAACCCCTCTTTCCTCTGCACGTTAAATTTCTTTGTCAAAATAAAATAAATTTCATCTGAATATATTAGAAACAATGGAGTCAACAATAGTTATTTATGTACCGAGGCCAAGTAAAACAATGCAACATCTAAAAAGTGACACTTTTCTACCGTTCAAACACAAAGTTA
>comp1031723_c0_seq1
AGACGGGGAAACTGACTCCGATGTCGCTACAGGTGGAGCACTCTCTTTTCTTTGTCCGTCTCTTACCAAGCTGAAAAAGGCGATTGAACCTGCTGTACGGTGATCCATTGTGCCACGTCTCAAGTAAAGAGCAAATTCCTTTCCCTATGGTCAAGCTGTTTCACTCCTTTGCAAATTCCCCATTTATGTAGTCTACTAGCTTGATTCTCCATACGTTAGGGAATTCGCTTTCAAATTGATAGACCTCAAACACAAAG
>comp1031798_c0_seq1
ACAACAAATTGATTTTGGATAAATGTGTAAAACTTTAACACAAAATAGTGACAAGTGAAATTTAAAAAATGTGGAGTGTGTTTCCATTTGGAAAACTTCCGGTGACAGCTCCTGGAATACTTCGGCAGTTCCCGCGGCGAAACGTGGAAGCAGCGAGGGAACAGCGCGTCTACATACTACGGAATCCGCAACACAGCCCATTCACCAGTCGAAGG
>comp1031874_c0_seq1
ACAAGCAATGGTCTTTGGCTTTTCTACCGGGATTCGTGCCGTCTACTCGGTGCTGGACAATCCTTCTTTCGTCGCTGAACCGTGGTACGTGTATCCTGCCAAGCACAAATCCAACGGAAAACATGTTTCCGTGTACATCTTCGACAAGTCCAAGTTTGAGCAGCGGGTGACGAAACTATGCTCGTCAAGGCTGAATACAAAAAATCCAAAACTCATTGCCAGTGAAAGTATCGAACTACTCAAGTACGAGGTGAGCCAAATGTCCAAGTTACGACACCCACAGATCTTG
>comp1031923_c0_seq1
GTAACTTTGTGTTTGACAATTCAATTGGTTGCATTTACCTAAACTACTTCGATACAATTTTTTAATTTTGTCGTCGCAATTTAATCAGTAAAAAAGCCAAGTTTTTCCGTTTCATCCCCACAAACTGCTTGCGCGAACGCGGGCTATAAACCCGTAAACGTATACGGAATCCCTTCTACACCAGACTGCAACTCTAAATACAAAATAACGTGAATTACCTTTAGTGGATCCGG
>comp1032044_c0_seq1
GAAAAATAAAATAATAAGACGAAAACCATAAGAATACAAAAATGAGAGAAAAAAAACTTGATAAAAGGTACTGTTTTTTGATAAAACAAAAACTAACATTGAGTAACCATCCACAAGAAAATATGAGCATATTTCCTAGAGGGGCTAAGGGATACTTTTGCAATTTATGCAAATGTAATTAATTAGTTGGTTACTCTTAAAAAGTGACATCTATATGTTAGTAATAGTATACTAAATTTCAGTTGTCAGGCAGTTATTTAAAAGAACTA
>comp1032348_c0_seq1
TTGTGTTTGATTGCGTGTATAGTGATTAAATATGAACCAACAAAGATTAGCATCTACATTAAATCATGGATTATAATCTCGATGAAAAGTTTCTTCAGGACTTGACCAGCACGTTCGATGCTGCTGTTGCGAGTAAAGCCGTAGTGTACAATGGCTCTGGCACATGCAAAGTCGTCCAGAGAGAGATGAACGGTACCACAGTCAACTTTCAGATTACTGAGCTAACAAACTTGTCTCACCGGCCAGACAATATGTCTGGCAAACCATCCAACAATCCGTTCGAGAACCCAGA
>comp1032383_c0_seq1
CAGTATTCTGGAGCGTTGACACACGGAAGGTTAAGAGTCCCGTGACGCTACCAGACACTTTAAAGACCCCACCGGAGTTGAAGCCCGTATGCGAAGAATTTCAAGACCTATTTGATTATGTCCCTGGTGCAGCAACTACACAGATCGTCAAACATACTATACGACTACAGTCGGATAAATCGGTCTACCAAAACCCTTATCCGATGTCAAACA
>comp1032451_c0_seq1
TTTTGGTCACCCTGGCAATTATCTATGGCTTTGCCTGTGCTATAAGGCTGTCCCATGACGGCGCTATCGACGAATGGTTGTTGGTGGGAATGATAGTGACCCATGCTTGTCCTACAACGGTTCTGTCCAACGTGGTGATGACAAAACAGGCCCACGGAAACGATATTTTGCACCACCTGGCCCACAAAGAGCGGCACAAACACCGACAATCCCAATTGTTTCATCACCTCGGCGTAAAGCTGCTGGATGGTTTCTGACAGGCCCGAGCCCTGGTGAGTGGGGTTTCCGAACGCCCAGGTTCCACGCAAGTACATTTGCACCAAAGCCGGCGTGATGAAGGCGCCTAGCAAATTGCCTATGAACACCTCACAAAGCGTCAAAATATCGTTTCCGTGGGCCTGTTTTGTCATCACCACGTTGGACAGAACCGTTGTAGGACAAGCATGGGTCACTATCATTCCCACCAACAACCATTCGTCGATAGCGCCGTCATGGGACAGCCTTATAGCACAGGCAAAGCCATAGATAATTGCCAGGGTGACCAAAA
>comp1032451_c0_seq2
TTTTGGTCACCCTGGCAATTATCTATGGCTTTGCCTGTGCTATAAGGCTGTCCCATGACGGCGCTATCGACGAATGGTTGTTGGTGGGAATGATAGTGACCCATGCTTGTCCTACAACGGTTCTGTCCAACGTGGTGATGACAAAACAGGCCCACGGAAACGATATTTTGACGCTTTGTGAGGTGTTCATAGGCAATTTGCTAGGCGCCTTCATCACGCCGGCTTTGGTGCAAATGTACTTGCGTGGAACCTGGGCGTTCGGAAACCCCACTCACCAGGGCTCGGGCCTGTCAGAAACCATCCAGCAGCTTTACGCCGAGGTGATGAAACAATTGGGATTGTCGGTGTTTGTGCCGCTCTTTGTGGGCCAGGTGGTGCAAAATATCGTTTCCGTGGGCCTGTTTTGTCATCACCACGTTGGACAGAACCGTTGTAGGACAAGCATGGGTCACTATCATTCCCACCAACAACCATTCGTCGATAGCGCCGTCATGGGACAGCCTTATAGCACAGGCAAAGCCATAGATAATTGCCAGGGTGACCAAAA
>comp1032736_c0_seq1
TGGGTGTGTTAATTGGACGGAATGGAGCGTTTTTTTTTATTTGCGTAGTTTACATTCATTCCTTACATAAAATTCCACTGTTAAGAATATTTTCGATGTTTCAAATGTCTTGAACCCCTCAGCCTGAACACGAATTACGAAAAATGTTGGGGTGAAAAGTTGTGGAAACAAATCGCTTCTTCGTTCTGTGATGGATACTTGCAGGTTCCGTTTGAGTATGACATACGCACAATCGTTTAAAGAAAAAAGTGTTATGGTATGTTTTGGATACCTAGATTTCTATGTCACAAAACAGATTTTTAATTAACCATATTAGCCCGTCG
>comp1032910_c0_seq1
GAGACGGGCGAAAATGGTATAAATCGCGACAAATTGCTCAACAAAGTCACCCACATGACAGACGACCAGGTTCTCCAGCTCCTAGAGAACGACAACATACTAACAGAGTATTATCTTACAAAAGAGGTTACTGATTTACACACTAAAGAACGCCAGTATTTGTTCGATTCTCTCGGCCGGGATAACGAGGAGCTCAAAACAAACCCAGAGTTGAGGAAGAAATACAACGAGTTCACTGCTCAGT
>comp1033008_c0_seq1
TGTTTGATGGACCACCCAGATACTGAGAACGACGAGTACTCCAGACCCATGCCAGATAACCCTCTTGTTTCGTTTCCCTCAACTCCAAATGTGCTTGTACCAACTGATTTATTGTGGTTCGGAGAAACTGAGAACCTCAAATTGTTCAACAAGGCTGTTGAATTTGTCCAAAAGACTGGGGTCAACATCAAGTCCTACGACATTGAACCTTTACTTGAATTAGCTCGATGTCTTTACGAGGGACCTTGGGTTTCTGAACGATACGCTGCTATCAGAAAGTTTCTTGACACCAATCCTCCAACTGATACTCTTGACCCTACTGTTATGAATATAATCAAGGGTGGAGCCAAGCATTCAGCCGTGGATGCCTTTGAGTTTGAGTACAAGAGACAAAGAATTTTGCAGCAAGTGAAGAAATTATTGGACGATATTGACGTCATTGTGGTTCCAACAGCTCCATTGA
>comp1033271_c0_seq1
ACGGTCTCGTTGCTGCCACTCCATCATCAGGAATGATCCCATTGTGGGCATCGGTAATCTTGGGTATCACCGCCGGTATCGTGTGTAACTTTTCCACCAAAATCAAGTACATTTGTGGAGTCGATGACTCACTTGATGTGTTGGCAGAGCACGGTATCGCAGGTATCGTTGGTTTACTTTTCAATGCAATCTTTGGCTCATCTACAGTCATTGGTTACGACAATGTTACCGACCATGCGGGAGGCTGGATCGACCACAACTGGAAGCAATTGTACGTTCAAATCGTTTACATTCTTGCTACCGCTGCCTACTCTGGAGGAGTTACAGCTGTGCTTTGTTTTGTCATAAACAAGATCCCAGGTTTGCATTTGAGAATAGACTACAATGCCGAAGAAGTTGGT
>comp1033350_c0_seq1
GACATTTCATTCAACCAATCAGCGACTGGGTGTGGACGCAATAGTGTGTTACTGTTCATTGTAAACGGATCATTAATATAGGTGATGCTAAGATTTAGAGAATTTTCGTTACCAATAGCAGTTTTGCAATGTTGCTTGGCAGTCACGTGTCTTGTAATCATTTATGAAGGTAGTAACTGGTGTTTCAGTTCAGCGGTGGCGGAACTTCATGATTTAGGTCCACCAGCAAAGTCAATTCCACTCCCTCCCATAACCTTTGGTTGACATGATTTAATATTTTTTGTAT
>comp1033377_c0_seq1
AGGTGATGTTGATGATAAGATGTTGCCCACGTGGAAGATGGATAGATAGTAATTTCACATCCACAGTCCTACAGAATCCAATAAAAAACTTGCACATAGGCTTTTGCAATTCTAGAATACTACTGACTACACCCGCCAAAAGCTTCTCTCTTTCTCTCAAGCTTCACTGCAAGTCTACAAACGATGATACAAGGGAATTTGGATCTTCACCTCCTGCAAAGGCGGTGCTTTATTCTCCAGTTCTTGGCACCTTGGTGTCTGG
>comp1033756_c0_seq1
GACGGTGCTCAGACTCTTGAGAAATACACTTTCGTCATGGAAGCATCTTCAAAATGACATTTCAAGAACTGCCAAAGTATTGGAAAATTTGAATATTGTGTTGTATACTTGTCCCGAGGTGTTCTTAGCGGAAAGCATCGATACTGGAGGAGGAATAATTACTCGAATGAGATCACATTTGACGGCTTCGCTCTTTTACGATTTGATATGGTGCGTTCATGAAGCCCGTCGTCGCACTG
>comp1033847_c0_seq1
GTGCTCTTCCGATCTTTGTGACATTCATTAGTGCATGGAAACCTGCACTTTGTAGAAAATGAGTGAAAGGAGTTGGTTATTCATAGAAAAGGTTCTCACCTTCAGTGTTTTTGGGCACGAAGCTGTTGGTGTACAACTTTTCTTGCATCGTAGTTTGGTTATAAGCTTTGTTAACTTGTAGTATTTTTTTTTTCTAAGCTAAAATCTGTTTGTT
>comp1034042_c0_seq1
AGACTTGATATCAGCCAAGTCCACGTCGGAAATGTCCGCCATCAAATAAGCAACGTCTCCGCGAGAATCCGAGAACTGCTTCTCGATATTATGGTTCGACAAGATATTGTTGACGGTTTTCAACACACCAGGAACGTTCTGATGGATGTACAACACACGCACCGAGTTTTCTTGGTCCAAATCCAACGCACGCAAATGGACTTCGGGAAAGTTGACGGCTCCACTGGAATTTCCCTCATTGATGTATTTCGTCAAAGATGTACCCACTTCCACTCCAATGGCAGATTGAGCTTCCTCGGTAGAACCACCGATGTGGGGAGTCAAGATCACGTTTCTCAACGAGCACAACTCACTTGCCCATTCGTTTAGCAGATTT
>comp1034269_c0_seq1
GTGCTCTTCCGATCTTTAACGGCAAGTTCCATCGGAATACTCGTAAACCGTTCAATGTTGCGTCTTATAATCAGTCCGGGGTCCACATTAATATGAGATCCAATACTGGAAAAAACTTCAATAGGGAAGACTTCTATACTCCCAAATCCGTCCTAAGCCACTACATGGATAAATATGGTGATAACCAAGGAGGGAAGAACCGGCGTTATT
>comp1034332_c0_seq1
AGCCGGTTCAAACTCCAAAACCCCGGTGGAAATAACTATGTATTATATGTACACTATTTGTCGTTTTTCTCGTATTTCTTGTCGTTTCCGTTCTGGTCGTCCTTTTTCATGGTCTTACTGGTGAAACCATCAAGAAAGAAATCTCGACCAAAGATCTTATACATGAAACTGTTTTTCTCTTTCTCCCATTTTTCTCTTTCATCAAATGGCCGCACCTGTTGTCCCTCGAGAATCTCACCTTTTTGCACCTGTTTCG
>comp1034518_c0_seq1
CCGTTAAGGACTTGACTACTTTGTTGTACGAAACTGCTTTGTTGACTTCTGGTTTCACTTTGGAAGAGCCATCGTCGTTTGCCGGTAGAATCAACAGGTTGATCTCCTTGGGTTTGAACATCGACGAAGACGAAGAACCTGAGGCAGAAATCGGTACTTCCACCAGCACAACTGAGCCAGCAGCTGAGTCTGCTATGGAGGAAGTTGATTAAACGTCTGTTATGAGAATTGGTAGATAAGATTCTTGTTCATATATATTAATAGTACACGAGG
>comp1034689_c0_seq1
CAGGCACGATTACGGGCGAGAAATGCTAGGAAAACAGCTTCGTAATCTAGGGATATGTTAATTTCATATGTTACTACTTAATATAGGTTCTGTACCCTGGCAAAAAAAATTAGACATTCAAGTTGATTTATTATCATTAACCATTAACTAATTCATTTTGCCAGGGTACCGAACCTATTTTAAGTAGTAACATATGAAATTAACATATCCCTAGATTACGAAGCTGTTTTCCTAGCATTTCTCGCCCGTAATCGTGCCTG
>comp103472_c0_seq1
TTGTGTTTGATGACAACTATTTTTATGTGATAGGTGATACCATATCGAAGTTTTTGGGCCTTTTGTAAAATTTTGATTAAATGAGTGGTTTGTGTACAGGGGAATATTTTTTAAGTGCCTATATTATCGTGCCACCCATATTATAATAGTTAACAAAGTATTAGTAGTCACTGATTTTGTGGGTTGACTGTGGTTTCAGTCTGATCTTTGACTCATTGTACCTGACAATTCTTGGTGAGTGTTTGCGGCGATGAGATGTACCACCA
>comp1034762_c0_seq1
TGGGAAAATAAAATATGTCGACATTGTGAACATTCAACAGGTTATAAATATGTTTGAGAAGAATAATTTAACTATGGAAAATGAAGATATACATTAGAAACCGGAAAAATGAATAATAAAGAGTAATTATAAAAATTTACTTCTTAATCCAACCCGTAAGTAAGTAGCCATCTATGTTTTTATTTGTTTAAAATAATTATCTGAAGTTAAAACTAAACTATCTAATTAAAAATATGTTTTAGTTTATGGAAAATGTATCGGTGTGAGACAGTTTTGTGAACGACTACCTATATCTTCTGGAGACCCAATCAAACA
>comp1034849_c0_seq1
GGTTGAGCAAGAGTTCTCTCAGGGAACAGGATGGCCTGTTATTGAGATTGAAGATGGTTCTCTTAGATATTATGACTTATTCGATAAGATTATTTCTTGTTTTGAAGATAATCCTGTAGTCAAAGACCTATCATCTCAAAAATCGCAAATCTTGTCATACAGAATATTTCGCTATATCAGGGAAAACACAGAGGCTATAAAACAAGAGCTTTGGGGTGAATCCAGAGTTAGTAGTGCACCGACTGA
>comp1035004_c0_seq1
TGGCGCACGGTACAGTCGAACCAAGAAGGCTGGGTTTCAATTGCGACGATTGCGTCGTTCAACAGAATGAAGAAGTTCAGACCACTGGACAAAGTTGTGGATGCCCTTAGAGAGTCGACATTCCTCGTTGTGTCGGAGGATGGTGAGATGGTTAGACGCAAGAACCCTATACTACCACCAAAGGACTCGGAGAAGCAGCTACGCTTCCAAAGATCTGTCTATGCAAAGGGATTTGGCGAGGAGACCGAGACCACA
>comp1035644_c0_seq1
GTGTCGATATCTGTCCGCTCACGTTTCAATACAGCTGTTTCAGGTTCCATTACATAATTATTACTTTCTGTGAGGATTGCTAATTTAAAACTATTAACAAAACCTCGTTTTTTGCGAAATTGCCCGCGTTTGGACATTATAGTCTTTCTCGATACTATTCCACTATAAAAATATGTCAATAAAAATAAAATAAAACGCTTCCATCACAT
>comp1035763_c0_seq1
CTTTGTGTTTGACAGGACCAGGAAAGTAGGTAAAGAAAAGCAAATGTGTAATAAAAAATCTGCTTTTAAAATTCAGTTCTAGAACTTACGTCGCTTTGCTCTGCCCCTGCAAGGAGAAGGCTTGCGTCCCGAAGTGTTGTCCTGCAGGATTCTACCACAACACCCTTACTAGCTCCTGCAAGCAAGAAAGCGAAGACGGGATAAAATCCTACAAGCCAAACTCCCCTGATTAC
>comp103583_c0_seq1
AATGATGGTGGCCTTTGTGTTTGAGTATGGAAGACAATATATTTGATACCTCATAACATTTTTTTTTCTTTCTATTCATAACCGCAATCTAATCACACATAAAATTCCCTACAGCTTAACCAACCCCATCACAAAAGCCACCATCATGCCCTAAAAAAATAAAATAAAAAATAAATGGAAAGAAACCCTGAAGAGCTATACAACAAGTTAAACCGAAAAGACACCGCCACCCAGATATCCGACCATCACAATCACAATCACTCACTACCACCCTTCACCATCCCACCATCATGCCCTAAAAAAATAAAATAAAAAATAAATGGAAAGAAACCCTGAAGAGCTATACAACAAGTTAAACCGAAAAGACACCGCCACCCAGATATCCGACCATCACAATCACAATCACTCACTACCACCCTTCACCATC
>comp103611_c0_seq2
AATGCAACCACCGACGACATCAAGATATCAAATTCTATGAATATGTCCAAAGAACGTGTTTGTCACATATTGAATCAGATTTAAGCATAAGCTGTCCGTGCATTGGGAGCCTCGTTTGCTCACGTTAGACCAAATACGTGTTGGAATGAAGGGCAAGTTATTTTCAAAAAGATTAGAGGGCACCTTGACTCCAAAAATCTACATTTTCCTCAATATATATTGCTGAAAATGTA
>comp1036148_c0_seq1
AGTGCGGGCAAGGGGGGGGGTCATTGGGGTACCTTCAAGTTAAGTAGCGAGCCCATCCTAGAACCTCGCGATCTTTTGTTAAAGTTATCTAAAGAGCAAGGAACGTTTCCTTGTTACAAGACGCCCGAACCAGGTCGCACGTATCTGTATGACTTGGAGCTGGGCACCGAAACCATCCATGATGGCTAATAGCTACGATATTTATTCATGTCGCAGACTAAACTGCAGACACCACAGAACTGATCAAACACAA
>comp10361_c0_seq34
CCTGTGAATTGCCGCAGCACTTTGTGAGTGACAATAATTTTTCAATGTTCTTCTCCAGGGTCTTTAGAGGCGGATAATTGAAGTAAATCTGTAAATGTTCCGAAAAGTCTTTCAAGTTTTCTTCGGTAATAACCGATTCTTCGATACCTTTGTCTTTAAAATTTTGTCTGTAATAGCTAACTGTTGTTTCCATCAAGTCCGGTAAAAATGTATCTTTAAGCGTATAAAATGACCGATCGCCATCTTCATAGTGCAGCAAACTTTCAGAATTCTCCCCTCGATGGTCTAAAAAGTCTAGAGCCTTCTGACTGACGCCTGCGTTCGTACAGATGATAACATTTTTCACGTTAAATTTTTGCTTTACTAGTATG
>comp10361_c0_seq56
CGCACTGTCGGAGAGTAGGACTACATCTTCCTTCACTTCATAGATGTTATGCTCGTCTATTTCTTCGTTTGTCCTTTTGAATGTGCGGTTTATGTAAAACCGTGCGATGTTCTCGTCCAAGTCTAAAGGTCGCATCCCCACTTTCACTTCTTCCCCTGCAATAATCTTTTCTAGTATCTCTGCGTCTACAGCTCTTAAATAGTCTTCGGTTGTACGAGCAGCCAATAATTCTTCTAAGCAAACGTGCCTTCCTTGAAAGACTATATTTTTCGTTTTTAATAAACTCTCCTGGGAACCCG
>comp1036328_c0_seq1
GAGGCCCTTTGAAATTATAGATGTGAAGATTTCAATTTGGAAAGATAGATAAACTCTCCTGCTATCTTTCTTAGTTGAAACATTAATCTGAATAGGATATGCCCCATCGTCAAACTTGCAACGTATGATGACATCTCTTTGATAAAAAAACACTAGGTATCTTAGTAATATCAGATGTATATTTTCACATCTGTACATGCATACCTCTGATCTGAGCCTTCGCATCGATCAACCCATTCGACACGCATCCAACGGCACCCCAATTCCTGCCCTGGCGGCCTAGCATGTCGTTGAATAATCCCGTTTTTTTGCTGAGAAACGTTGGCCGTGCGTTACATTGTCGATTGTGCGTGTGTGACCTTGACAGTCTGCCTGGTCGAATATA
>comp1036335_c0_seq1
TCCTGAAAGAGTCATCATGATAGCTGATTCCTATATCATCCTCCTCATCACTCGCGATGTCCTCCCACTCTTGTTCTTCATCCACCAGTTGCACAGCCTTTCCTTTGTCTCACAAATTACTTCTATCAATCATGTTAAAGCTTCTCTAACAAATTACTTTTATCATTCAAACTTAAACAACATGTAATCAATGTTTAAACCTGTTTTATCAAACATGTAACCTGCTATATAAGTATATTCAATGTCTAACAAAAAACCTGCTTGATAAAAGTAATTTGTTAGAGAAGCTTTAACATGATTGATAGAAGTAATTTGTGAGACAAAGGAAAGGCTGTGCAACTGGTGGATGAAGAACAAGAGTGGGAGGACATCGCGAGTGATGAGGAGGATGATATAGGAATCAGCTATCATGATGACTCTTTCAGGA
>comp1036421_c0_seq1
TAGATATAAAAATTATATATAATGGTGAAAGGATAAAAAACGGAACTAAATCTTTACCAATAAATGGTATAGATGAGAATAAGTTAGTAATTACGGTTGCACCTCAATGAGACATTTGTCCATAAACACAACAATACAAATTTATATATATATTTATTTATATATATATATTATTGTAAATTTCGACTGTGCATTAAGCATCATTTCAGATACCTACCAGTGTTCCAGTCTGTCGCGATCAATTATTTAACCGACGATCTTGTATATA
>comp1036472_c0_seq1
GCTCTTCCGATCTGCTTAAAGAGTATTGTTTTGCATGCTGATTGTATCAAGGAGCACAATCTTGTTCCATACTATGTCAACTGTTGTTCATTCAAACCTTCCAAGAAAGAAGACACATTTATCGACGTACATTCTGCCAGTAGCAGCGGAGTATTTGAAGACAACTTAGAAGCGTACAAAGATTTTCATATCAGTTACTTGTATAGAACCATCGATATTCCATGAACGGCTGAGTTGTGAACTGACCGATAAATTCACAACCTACTCAGTAGTTATTTGTAGCCGTTTGTAGAAAT
>comp1036531_c0_seq1
TGTTCGGTCTGGAAGCTGATCGTCTTATAGGCACCCAATCTTTGTGCCTCTTCGAGTCGTTGCGGAACACTATCAAGACACACAATCTTCTTGAACCCAAAATGCTTCAATGCTCGAAGAGCACAAAGCCCAACGGGACCCAAACCAAGCTGGAGAATCGTTACGTCGCTGATATCCTGTTGGACAGATCCCCTTGCCAGTTCGTTCTTGAAATGGTTAACAATTTTCTTGGCTCCGTAGTAACCGGTGGTGA
>comp1036724_c0_seq1
AAACTGCTAAATTTATTATTAAAATCCACTGAAAATCAAATTTTATTACAAACCGATTAAATGTTTACTGCTGAAAAGTAGAAAAAACAATGCTTGCAAAATACCTTGAACAAAATTGTACACAGGATATTCAAAATGCGCGCCAATTTGAGCGTCATCCGCCATTTTCTTCTAAAAATTAAGAGTCATCTTGATCAAAATTGCCAAATTATTACTTTACATAAAGCATAATTACAACAATACATACAAGTCGGTACTTCTTCGATGCTACATGAAACATCAAATCTATTGAATAAATACAATTTACTTTGT
>comp1037121_c0_seq1
AATATGTATAATGTAAAGACAGCAGGTAACTTGGATAAAAAAATCAGAGCTTGTCTTTACATTATACATATTACAATTATTGCAAACCGGGAACATTTAGAAGAATACGGTTGGACGTATTTCTTCATTCACTGAAATACAAGATCTGATTTTTTTATCCAAGTTATCTGCTGTCAATGATATCTTAAATTTAATTATTTGTGATATAATATTCTCCTTAGAGCGTCTTACACATTAAGATATAGATACGTTGACAATATCCTGAAAAT
>comp103716_c0_seq1
ACGCTCTTCCGATCTTTATATTAGTGCGTCGACTTCCAATATGGTACCATATTAACACCTATATTTAAAATAATTGCATTATACAGGTTGTGTATGCTTAGATGGGTACTGCTCTCTTATTGTTAATTTCTTTAGTTAGGTACAATAATTATTGATACAAGTGTTGCATATCATGGGTGCCATTGGTAGTGCTCATATTTG
>comp1037284_c0_seq1
ATTGTTGGCAGAGATGGGCAATGACGAGTCTAAACGAGGTGCAAGCTCGACTAAACCACAAGAGCCTGCTGTTTCTGAAACTAAAGATATCGCTGACTCCAGTGATTCTGAAGACGATCAAGGATTCGAGATTGTGAAATCCAATAATGACGATGACGAGATCGACATAAGTTCTTCATCTGATGAAGAGTCGGGTAGCAAGAAAAACCACCTGCGGGACATAGACCTTGCAACAGTAGAGGCCATGACTATGGCTCACCAGTTGGCCTTGGGACAAAAGTCGAAGAACGACTTGGTGAATGAAGGTATTAATAAGTATTCGTTCCGTGACCACGAAGGCTTACCAGATTGGTTTGTTGA
>comp1037716_c0_seq1
GATGTGGTGTTGATATTGTAACATTCAATGGTATTCTAGGCACAATTTACGCAATAACAGTTAATTTTGAGACATTGTTTTTTATACGTTGACCTTTTCTGAGCATGCAAATAGAGTACTGATAACTTTTTTCAAAGGAATGATTGACTTTTGGTTTTAGGTGTGTAAAAAGACCTTCTTGTGAAAATATCGAAAGCATAATTACAAAAGAAGACGTGAAGTCAATAGATGTGTAT
>comp1038032_c0_seq1
GTGTTTGACAGGGACAAAGTAGGAGTCGCATTCTTTGGCTTTGCCCGCGTAAATATCATTTACATCCATCATGTCACAGCGAAGAAATAATAGAAACCAGCTGAAGCGCTCCTCCAATGGCACCAGCACTACCCCAGATGAACTTGGTAATTTGGTGGAAATGTTCCCAGACTGGGAATCTGATGATTTGGCATCACTCTTGAGTGAGCACAACAACCTTGTGGAAGTGGTGATTGATTTGATCGTAAACAATAAGGTTTCGAAATGGGAGCCTGTAGAAAGGAAGTGAAGA
>comp1038259_c0_seq1
GTGAGTCGAATGATATTATGAAATTCAACAATTCCAAACTCTTTAACAAGCAGAAGATGCTCGCAATGGAACGTCTTCGGGAGCTCGAAAATAACTTCAAGGACTTCAATATCGATTTCAGCATGGATGACCTGGAAGGCTTTGATTTTGATTCGATGCCAGACTATGTTGATCCCAATATCAAGGATAAAATTCGAGAGGAGTTGGAAGAAGTGGAGGCCCTCAGAGCCCAACTCAAA
>comp1038411_c0_seq1
GAGGGCGGTGAGGAAAACAAGGCGGAAGAGGTTGAACTGGAAAAAGCGGACAAGGAGGCCAAGGAGGCCAAGGAGGAGACAGCCGAGGGGAAAGAGACTGAAGAAGCAAAATCCGAGGAGAAGAAGCCCGAGGAGAAGAAGCCTGAGAAGAAACCCGAGGAAGCAAAGGCTGAGAATGTCGAGATGATGTTCTAAGCCACCAAACATTTCTTGTACCAACACAACACCACGACTCAAACACAAAGT
>comp103849_c0_seq1
AGTATACAACGGTAAAAATAGGGTTTTACCTCTGAATTCTTGACACATGCACCGATTTTCATGAAAATTGGCAAGTAAGCTCATTTCACCCTCCTTTACAAAAGTTACATATCCATAATGTGTGCTTATTGTTTTTAGGGGGTGAAAACTATCCCTTGCAAAAAACGTAAAAACCATAAATTTAAGTGTTATGCAGTGGCGGCTCGTGAAG
>comp1038810_c0_seq1
TATTCCAGCAAATTGAAGTCGATGGAGTCAGATAGCGAGCAGATAACGGTTCTCCAGAAGCTCAGGAACGTGAATCGAGAGCCCGATACCATTGAATTCGACACGGACTTTTCTTATACCCTCAAAACCCATACCAACAGCGAACCTCTCCACCTATTCTGCTGGGAAAATGTGATTAATTTAGACCCTAAATTGACCGATTTGTGGTTCAAGGTCAGCTCGATCCAAAGGGCGTACCACCAGTACAAGCAAGGTCGCGAAGCTGTAAATCGGA
>comp1038871_c0_seq1
GCAACAAAGGGCTCCACCAAAGAAGACATTCGAAGGAAAAATGTCGAATCTGCCGACTCAACTATGATCGAGCAACCAACTCAGGCTTCTTTAATGAACATGCACAAGCAAGCTGTGAATATCGTACCAGTTGAGCAACCCAGGGAAGACAAGCCAAAGAGAGTGAACTATTCAAATACAGTTGAAACTATTGAGCACGAGATCGGAA
>comp1038976_c0_seq1
TCAAGAACAAGTCAAGACCGACGAGAACGGCTACATCTTGACCAACCCAGGCACTGCCGAGACCTCTGTACCCGGTGTGTTTGCTGCTGGTGATGTTCAAGATCACCGTTACAGACAAGCCATCACCTCTGCCGGTACCGGTTGTATGGCTGCTTTGGACTGTGAAAAGTTCTTGAACAATCTTGGTGGCTGGAGTGTGGCCAATGGCGTAGAACAAACCGTTAACAGCCAAGTCGGATTTTTCCTTTGTCTTGTTGTTGATGATCTCCAAGGCGTTAAGGAACTTACCGTCACCCTTGGCACTCACAAGATCGGAAG
>comp1039090_c0_seq1
GTGATTGGTATTAGTAATGACTACAAGAAAAAAAATTGTGTTTGAAGTACTTAATCGTTTATTTTCTGGTAGCTGTCTTGAAGGCGATAATAAAATTCTGTTTGTTTCTTAACATTATATTTCATCATGTTAGATGTATAAAAATCTTAGGAAACGCGTAAATTCTCATCCTACTTTCACTTGCTTGCCTCAAACACAATTTTTTTGCGATTTCTGTGATTGGTATTAGTAATGACTACAAGAAAAAAAATTGTGTTTGAAGTACTTAATCGTTTATTTTCTGGTAGCTGTCTTGAAGGCGATAATAAAATTCTGTTTGTTTCTTAACATTATATTTCATCATGTTAGATGTATAAAAATCTTAGGAAACGCGTAAATTCTCATCCTACTTTCACTTGCTTGCCTCAAACACAATTTTTTTGCGATTTCT
>comp1039316_c0_seq1
CGACAAATGCATTAAGGATGCGAAGTACCTTAAGGCCTAGACCCCAAGTGGTGCCTACGTATTCTTATGGGGGCACATTTGCAGTTAGCAAAGACTTTCCTCCTTTGCCCACTCCCGATCCACTTAGGTAACAAAGCAACTAGAATGAAATTTACGTTTATTGATCGTTAAAATATATATGTCATCGTTTTAGAGAGTTTAGTCCAAGGAAACGGATGTACAGTACTTTGGTTAATCCTTATCCGATTCTAGAAGG
>comp1039422_c0_seq1
AGAGGTCCGTATGACGGTCAGCTCGTCGGTATTGAGCCGGTGGCCCAAGTATGTCAATGTGGACTGACGAAATATACACTGGAAGAGAGTAAGTTGTAGTACCATGATCACCACATCACTTAGAATCAATTGAGGAAGTCCCAAAGGTATGATTTTCTTGAACCACACAGTTTTCGAGGGAACATTGGGTATGGACTCACCTATGAATGAAACAAACCACCAGGTACCATGCTCGATAACTGACAATTTATCTTCATCGGCAATAA
>comp1039628_c0_seq1
GGAAGGTCCTTATTTCGATAGTCTACGCCGTCGGTAAGCGTATCATTGGAATTACGACTTGCATTGGGAACACTGGGGATAGCAAGTATTGGGTTGGAATTTGTCCCTGATAATGGATATGGTACGTCCCGATTTGAACCTGTCGACACCACAGATGAGTTCATGTAATCGGAATAGATATCTGTTGGTAAATACGGTTCA
>comp103970_c0_seq1
CGCTCTTCCGATCTGTAGTTATTTTTAAATTCACATATTATATAGAATTAAAAAATAACTACTCAACGTGCGACACCTCAGTCTTGTCGTTCCACGCTTCGTTTGTAACAGCCAATCTGTGGTGGGCGTACAATGGAGGCAACTTGTCGACGTTCTGGCGCAAAATGTTTCTCTTAAATCCATTAAAGAAACTTCTGGTTTGGTAGGCCGCATGTTTTCTGAGTGGTACATCAAACACCTCGTCCAATTCCTCCAAGGTCAAGCCCTTAGTTTCGGGAAGCAACCACAACACCAAGAAAAACCCAACAATATTCCATCCGGCATACCACATAAAGGCACCAGTTGGGTGGAAGGCATTTTTCATTCTTGGCCACGAGAAAGCCAAAATAAAGTTGAAGAACCAACAGGTGGCAGTAGCGAACCCCATACCAAGGTCACGAATGTATAAGGGGAATGCTTCGGCGGAATAAGTGAATGGAACTGGACCTTCACCAGACGAGTAGACGGCAGAGAACAAGTAGATACCGAGAATAATCACGGCGTTCTTTCCTCTATCGTTATAGTCGATGGTGAAACCAGCACCAGTCATGATCAAAAAAATGGCCATCAAGGGGAAAGTGGTCAACAACAAGTTTCTTCTTCCAAATTTATCAATGGTCAAAAATGCTGGAATAGCAAACACAAAGTTGATCATACCGAAACCCCACGAAGCAAGCATGGCAGAAACTTCACCGAATCCTGCCTCGATGAAAATAGAAGACGAGTAGTAGGCAATAACGTTAATACCACAAAATTGTTGCATGAACATTACAACCCACGCACCAAGAGCACCATTTCTGTTTCTGCGAACGGTGAACATTTCAATCAAACGCTTGTAAGTAGGAACTCCGACATAAGAACCTTCTTCTTGAAGTAAAACAAATTGATAAAACGTATCTCTGGCAGCTGCCATTTTTTCATGACGTAATTGGCACAAAGATTCAAATGCTTCCTTATGTCTACCCTTACCCATCAACCACCTGGGAGATTCGGGTACGAATGGAATTTGGAAACAAACAATGACGGCAGGGATCATAGCTGAAGCCAACATTAAACGCCAGTTAAGTCCATCACCAATTCCACGATCCGGAACATAGTAAAATGCAAGGGTTGCAACATAACCAAACATGATACCCACGGCGGTGAAAAATTGCCATAACATCACCAAGGAACCACGAATATGTTTAGGGGTACACTCAGCAGCATAGGCAGGAACTGTGGCCGATTTAATACCAATACCGAATCCAAGCATGAAACGAGCGATGAATAAATGGTACCAATTGTTGACGAAACCTTGCCAAAAACAAGTAATTGCAGAAATAAAACAGGTCCAGAAAATAGTGCCCTTTCTACCGATTTTTCTATTGATGAAATCACTCATCCAACAAGCGATAACAGCAGAACAAAGGTAAGGTGCACCATTGACCAAACCTT
>comp1039739_c0_seq1
AATGGTTTATGAATAACCGTGATATTGGGTTGGACTTTGTGGGTCCTTGGACGGAAATGATAGAACAACAACTCGCTACCAACGAGTTCAATTTCGACCAGGCCCTAGACGGTTCTTGAATGCTCACTGTTTTCTCAAATACTTTCTGGTTCTTTCGGTTCCGTATATGCTGATGGGAAGACCTCTGAAGTTGTCCCATGCTTGGATCTTACTTATGACGTCGCAAATGAGTTCCTGGGTATTTTCGCTGAGATTTTTCATGGACGGATTAGCAAGTTCTCCTTCAAA
>comp1040050_c0_seq1
TTTGTTTTGTTCCAAAAGTCCCAAAACTCGAGTTGCTGGAGTTTCCTAAACGTCCCTTTCGAGAAGCCAATTTTACTTTTTGCATTATTCCTAGCATTTGCCCAGCATACATGTCATGTCTTCGAGTCACTATGAATCCGCAGCCAAAGATTTGGAGCAGGAGAAGAAGATGGTGGCGGCGTTGAAACGTCTTTCCATTGGAAACCGCATGAACTATGACCCCGATCTTCCTCCGGAAGAATCCGATTTTTTGCCGCTGTCTGAGTGGGAAAAGTCTCCCTCGCCTCCCAAAACGTCGCCGCAAAAACTGCTAAATGAAAATGCGGAAATCAACGAAGTACCGGATAATGTGGATACTCATGAGCTTCTTTGGGTTCCTGCCAAAATGCACCCGGAAGTGGATCCAGAACTGTTCAAATTGCATGTAAAGAATGCG
>comp1040068_c0_seq1
GCTGATGGTGGGAGTGCACAACTTTCTCAACGAGGCGGCTTGGCAGCAAATCTCTGAGTGGGAAGCTCCATATACGCAATCCACAAATGTCTCTCCAAGACTTTTGAAGTTTACTGGAAGACCTCACGACTTGAGTCCTCGTGCAAGAATGTTTTTGGCACTAGGAAAGTTGTTCCCTGAAACCTTTAATACGGAACCTCCATTCGATAGGCACGACTGGACGGTTTTGCGGTCGCTCGGCAAGGAAAAAGGATGGCAGAATGT
>comp1040153_c0_seq1
ACGCGCACGAAATCCGGAATCAAAACGTCAATTAATTCATTACCCGCATTGATCCGCAAGCCTCATCATCGGCATGTGTTTTCAACTCTCGCCTGACCGCGGAACACATATACAATTCGCTAATTCGAACCTGAATGTGGAACTCGGATTAATTTCGGTATTTAGGGGAGGGTCAATTAATCAGAGGCAGCTCAATGGGAGTCGGCTTTATTAAAATTAGTTGGTGGCCGGCGTTGTATCTGGTACCGTGGTAAACGTATGGAATGTTAGATTGG
>comp1040311_c0_seq1
GTGCTCTTCCGATCTTCCATGACTCTTCGTCGAATTCGTACCAGCATTCGAATCTCCAGGATTTGTTCCATTACCAGGAGGACTCATCGTCGAATCTTTACTATTAGAACTCTTTGAATTCTTTCCATTATCTGTATTTGCATTGTCTACACGAGGAGTTGCATCACCAGTATGCGAACTATTCAAACCCTTTGGATTCTTCTCCTTGTCTATCGTTCCGGTTTCAACATGTCCCGAATTCGTACCACTTGAATTTCTCCCATTATCTGTTCCCCCTGTTGTAAGATTCGGGGTCTTGAGATCGGAAGAGCAC
>comp1040422_c0_seq1
ACGAAGCCGTTCTTATGATGTGTGACTTGATAGTGGCGTTTGACCACGTTTACCAGAGGTTTCAGATCATATGCAATGTTGAAATTGCCGATACGTCCAAGTTGCAACAAAAATTCGATCAAGCTCGAGATGAGATTGAAGCCGTTGAAAAAGTGTTGTCGTCCACTATCAGTGACTTCAACCCAAAACAACCACCTATCAAGCAAAACCAAACGTTTGCATCCAACATTGGCCAGGTA
>comp1040434_c0_seq1
ACTTTGTGTTTGAGCATGCGTTTGCCGATAGCTTTAGTACTCAGATGTCTTGAAGCATGCAAATCGTTAGCAGCACCACAGCTCAATCCTGATATAGCCAAGCTTTGGACGCTTAGTACCACTCATAAGGACGTTATAGAAAGCGGACCCAAGTTATAGATAGGTTTAACGCAAAAGAAAAAAAGCTGGAGTAGGTTTAGCGATCAACGCCGACCAGCAGCAGCAGCAGCAGCAGCTTTCTGTTCCACAGCCTGTGCCAAGGAGTTGGCCACCGAAGCCTCATTCGTTCCTGGACCCGAATTGTTTCCAGCATCAGCACTGTTACTTTCTACTCGACTGACTTCCAACAATGAAGAATAAAGATTTGTCAAATCCAACAATTCCGTGACTGAGTCGGACCGCAAATCGTATACTA
>comp1040572_c0_seq1
TGGGGAGACACATCCCAGCAGCAAATGGAGAACATGTACTCCAATAACGCTTCTAATAGGCTGCTGGAATTTGACGGGTTGGACGTGAAGAGAAACGGAATGTATGATCTCGAAGCCAAAATTGCACTTTTGATAAAGTCAGATAGTTCAAGACTTGGTCTCAGTCCCGAGATGGCACAATTTATTGGAAAGGAAGAGGCTACTCAACAGGAATTACTATATGCGGTATGGCAATATGCTCTCTTCAAAAGGTTGTTCAAATGAAACGATTCCGTGTTCAAACACAAAG
>comp104086_c0_seq1
CGACGCTCTTCCGATCTACACAGTGAGGCAACAAACTTGTTTGCGTTTCAGGAAGGTGGCATTGTTTTAAACAACCGACGAAGAACCCGCCTTGCCGTGTGTTCGTTTTTGCGTCGATTATAAGACAAATCGATCCTTAAGGTAATTAAACTTTTAAATTCGTCAATAACAAAGCAGTGTTTTTGTGGGTCGGCTGCAATCTACATAATTTAGCATATCTTCAACGCACTAACCGAATTTGAATTGATAATGTGATCGGTTTCGTTTCGTAATGTTTTGGTGGGCATTTAAATTTCGTTAGTAAGCCGCTTGAATACATTACACCATAACGGTTTTGGAAATCAGGCGCTTCTTCTAGTCATCTTAACAATGTTGCAAAATCAGACTTGCGATTTTTAAGTAACAGCAGGTTCATTATGTAAAAATTTAAAAAATAAATGCGATGCGAGCGCATCCTAAAAGATAACAACCGAAATAATGCCTTTTTATTATTCGGCATACATATGTAACAGAATAATAAATCCACTATATATTCTGAGTGTTTTATTGTCAGTAAAAAGAGAATCACTTTATGTAGCTAGTACTCAGTCTAATATCCATAGTTTGACCGGTGTTGACCGGACAGCAAATAGCGGCCAATATAACCGATCTCTCCCGAACTACCTATATCATGGATATGTAGAGGTGTTTCAAAATCTTATG
>comp1041491_c0_seq1
ATGGTTGCAAATGCTTTTACTTTGGCTGTCCATGTAATTGCGAGAAGAGATGTTAGGGAAGCAGAATCCGAAGTCCAGGCGATGTTGTACGTGAATGACGGAGTTTATGGTAACCTCAACTGTATTCTCTTTGATCATCAGGTACCTCTGGCGTCTTTATTGACCCACAAGGGCCAGTTTGTTTACGGTTCCGAGCCAGATCCTGAACTCA
>comp104164_c0_seq1
TGTGCTCTTCCGATCTAGCTTGCAGCAGCCCCAAACAAAAATCCTAGCTACGCCCATGGAGATCAGTCCACCTGAGTCGTTAGCCAGACTATTAAAAAGAAAAAGGTGATGACGTTGCTCAGAGAATCTCTCTAATACAGGCTATAGAAGGTCTCCCAACACGGATTTTCTTGTTGATGAGAAGGCAGTGCATTCGCATAGCACATG
>comp1042095_c0_seq1
GTGTTAACTACTAACACTTGTTGATTTAGTATTCAATTTTACATGCATGTTAACTATATACCATGAGACACTGTACCAAATCTAGAGTCTGTATCTTCAACAGATCTTTGGTGGCTGCACTGAAAAAAAAGAATAGTAACCGCTTCTACAATTATTGTAGATCTATGTACTGCAATTTATTGTGATTATATGTAGCTCCAA
>comp1042212_c0_seq1
GCTCTTCCGATCTAGAAGCGCAATGGATGATTCACTCCTGTGTATCACCAATCTAGATTAATCGTCAATAAGATTTTTTACCTCTGGGCTCGTAAGGAAAGAAAGCCGACAAAACTCCACACAACAAAAAGAGAGCTCCACTAACGTAGATTGGAGCAGAGGTGGTCAAGTCAGCAAATATGGCAATGATCGGCGCAAAAATTCCGAAAAT
>comp1042769_c0_seq1
GTTGTGTTTTAAAATGATTATGATAATTAGACAACAGCCATGTTCCAGTGATTGACCAGTTTTTGCAGCTATGAGGACATAGGAAACGTTTTATGAAACATGAATTTTTGTCATTACACTCTACAGTGATGTTTTTAATTTCTTGTATTGTCATATATGTCACTTAATAACTGTCAAACCGGAAGTGACTCAAAATATAAAATTTCTCCAAAAAATTCGTGATGTCGTTTAGTATGAACCCTCAAACACAAAG
>comp1042785_c0_seq1
GCGGGGAATTACGATCTGGGATCATCAAGGTGGCTTCAACCGCTATCGGAATCACTCTTTTCTCCAAGTTGGGCGTGCAGGCTCTCATAGACGAAGGCATACTTGCCGACAGCTGGCGGCATCTCAGTTCCATAAACGCCATGATAATTACATATCTTCTCAACTCTTCGTTTTTCGTCACCATCGTTCGGTTCGGACGTCAAATGGCGTCGGCGGGAGGTGACTACTT
>comp1042859_c0_seq1
AGGGTGGATAGTGGGGGGATTCAGGATCTTGAACATGCGGATCAAGCGGCTGAGACTGCGCATCTTGAACATGATGGGGTGGAGGTTGCTGCGGCGATTCTTCGATTGTTTAGATATGATGATGACGGAATGGAACGGTAAGCGCGTTTAGTGTAGACCATGTTGTGGTAGAAAAGACGAGATTCTTGCCGTCGTGGCTTTCATTAGGAGGGTGGCCCTCATTCCGCGACAGTGTAGCTAGAGCGGGTCAAACACAAAGTTA
>comp1042876_c0_seq1
GGATCCATCTTGGAACGAAGGTGTTGAATTCCCAATGATATCTCGTTCCAGACAAGTTTTGTTATTGGAAGTGTATGATTGGGACTTGACTCATGACGATAGATTGTTAGGACGTGCCAATATGGACTTGTCTACTATTGAACCATTGACGTCTACTCAATTTAGTGTTCATTTGGACACCCAAGGAATCGTCCATTTACGTGCTACGTTCAAGCCGGAGTATATCAGACCCAAGTTGAGCTCGTCAAGTGCA
>comp1042970_c0_seq1
AGGCGTACTATGAATGACATAGGTAGAACTAGAATAACTAAAAAAAAAATAGTATAAGGTTGATATAGTGTCTGCCACCAAAAAAAATTAAATTTTTCAAAACTAAAAAGTTATATTGAATATGAAAATTGATTTATAAAATATAATGCAAAACTGAATAAAAAGAAGAATAAATTCATTAGAATGTGAGCAAAGATAGTAAATGAGAAAAGTAATACAAGAAAATATGACGGAAATTCTACATATGTAATAAAGAAGATGTTATAATACATATTATCAG
>comp1043065_c0_seq1
TAATAAGTGTACTGGCAATATCGCGGTTTTACAGATAAATCGTTAATTAGAAACTAATTATTGCCGCCGAATATCAAAGGGTAACCGTTTAGCCTTTGAAACGGAGAAAACTGTGAGATAACCTCTCGATCCTCTCCATGTTAATGGTCTTTGTTGTTTTCTCAATCTGCGCCTCGAGTTGTTGCCGAAGAAATAAAAATCTATTAAGCCCAGTGACGTAAGGCTAATAGATATTTTTGTTTGTTACGATTGCGCGAGACTAGAGGACG
>comp104335_c0_seq4
CAAGCATCGTCCGTCATCGACTCCTCTAAACTGTCCAATTGACACCACTCGAAAATAAGTTTCGTCTCGTCACTGCGCCGACGTATTTATAGATCTTGTACTCGAGTGTCGGCATCTGGATTCCGTCAATGATTCCACGACGTCTCGCTAAATGTCCACGGGTCGTTTGATGTGTGTGTTTCACTCGCATCGATACCGTTTCCGTCCTCTTTCCACGGGCTGTCGATGCAGCGAATAGTCCAGTCGCCGAAGGCCCAAAATATCGCGGATGTGGTCGCTTTCCGTAAACCCCAAAATTTTTTCACTTATCGGCTATATGTGTGTTATATATTGTAACGAATTTGAAATGTT
>comp10433_c0_seq3
GTCAGGAAATGGTGAACGTTTCTAATCACCCCCCGAGGCACAGGGATGATACCGTCAAGGATCTGCACGCTTTCTCGCAGGATTTCAAGCTGGTGTCCGGGCCAAACGAGCAGCAGCAGGTGCAGGGGCCTCCGCCAGTCATCGAACAGGTTCCACAAGTTCAACCACCAATACCCCCATCAAATAAACCCCCTCAACAGGCATCACCCCCACAACCCCAACAGTCAATATCACCCCAGCAAGAAAATATCGAAAAAGT
>comp1043633_c0_seq1
GTTCTACACATTTGTGTTTGAGTCATAACACAGGGAATCCATTGCTAATGGCTCATCGCTACCAGAGCCAACCAATTTACATGCTAAACCGCCTCAGCAACATCCATCAAAAATAAACTTGACGAGACTCACAACGCCTCACACATCTGCTGTCCTATAGAAATCAACCGGTTAAACAGTTGATCCCTCATGTCAACAGCTGTAAGATGCAACTCCCTCCCATCTTTAGTCTTGACCATCAACCCGTCCACAATCTCACTCCCCATAGCCCATCCAACAATA
>comp1044137_c0_seq1
TAGAGGGCTGTATATAAAATGTAGGTATATTTAAAAAGCATTTCGTTCTGCTATTAGTATTCTTACTCCTCTCCTGAATACAGGTTCAATTAATTGTTACGTACATAGGAAAGAGAGAAAAGAGACCCTTCGCTAACCCAAATTATAATGCTACACATATTTTGATTGTCAATAAATACATCCTTCGTGTTGTAAAATAACCAGCTAGCATGCTG
>comp1044282_c0_seq1
GAAGAATCTATGGTACCATTCTTGCATGCTTGGTTAACGTTGGGGTTCAGCAATGGATGCGGTTCAACATTAAGAATATTTGCGAGTCCACCAATGAATTTTCTTGTCCAAATGGAAGAGTGATATTCAATGCTTCCATATCATTTTCGTTGGTCAAGGAGTTGTTTTCACCGGGAAAAAGATACAACCCTCTCTTGTACTTTTTCTTGATTGGTGCAATTTTCCCCATATTCACTTGGCTCTTATGGAAAAGATACCCAAACCGGTGGTTTGGCCGTATTAACAGT
>comp1044650_c0_seq1
CTTTGTGTTTGAATTCGGGGTTGTCCTTGGTTCCGACGGAGATGAGGAGCGCTAGGCTGATGACGAAGAACAGTCCTCCGAAGGAGATACCAACAAAGTTGTTGAACATGGGAAGGACAATGTCTTTTCGGCAGGCAACGACGTTGAAGAGGGTCATTGAGAATGTAACACCGACATAGACGAGGAAAAGAACCCAGCCTTTGCTTCGGTGTTACATTCTCAATGACCCTCTTCAACGTCGTTGCCTGCCGAAAAGACATTGTCCTTCCCATGTTCAACAACTTTGTTGGTATCTCCTTCGGAGGACTGTTCTTCGTCATCAGCCTAGCGCTCCTCATCTCCGTCGGAACCAAGGACAACCCCGAATTCAAACACAAAG
>comp1045126_c0_seq1
AAGCCAAATTTAGCACCTAAACCTCTATTATAACGTCATAAATGATTCGATAGTAAACGGATTAGATATAGCCTAGATCCGAATACATATCTGTCTAGCAGTACATTCCTCACTTTGTGATTGGGCGATATTCATATGGTCTTAGGTTGTTACGAAATATTTGATTGTATGTAAATAAAAATGAAGTGAGGATGCAGACAATCGAGATACGAAACGATACTCGCTCAAACACAAAG
>comp104515_c0_seq4
CTCGCGATATATTGTCAATGAGCTATTCAAAACTTGAGAGATCGTCTCCAAAAGTATATTGCTGCTAACGTCTGCCATCTTGGGGGCATTATTTTCAAAACTTAATGAATATAAAATGGTATGTACAACTGACTTCGAAAATAAAAATATTTTTTTTTCTATATACCCCAATTTTTTTTATAACTCCTCAAACTGCTTAAATGGTTCTGCCGCACTA
>comp1045258_c0_seq1
AAATCGGTATTTTGAAGGAAACCTATAATTTTCTTTTTAATTTTACAAGAATAGAACAATTTACAAATTACAAGAATGGTAAAAGAATAATTTTCAACTTGCTCTATCTTGGCAACAACCAGTATCAACTATTTTAAAAAAGTACCAAAAACTGAGGTTGTTATAAAAAAAACTTTTGAGACAATCTGTAGGTATATATAT
>comp1045401_c0_seq1
AAGTTCACGACCAATGTTATTACAGATACAACTAGGAGGTCCAAGATAGATACTATTAAAGAATCAAGCAAAGATAATGATGAAACCATATGCTAAAATAGAGAAAGTCAATCCAGGCAGACGACTGTTCGGTCGTGCAAAACACCAACCCAATGATTATGATTTTCATGGTTAGCAGTGGTGACGATACAGCATATAAGATGTTCTATGCATTACCTGAACTA
>comp104656_c0_seq4
ACATTGCTATCGAACACCTACTGGCATAAACCCTTATTTTGTACCTACCGGTAGGTTACTCTGTAAGGTATAACCTACAAATGTCATTGCTTTCGATGCCTACTGGCACAAAGCATTACTTTGTACCTACTGGGGTAGGTTGCTCTGTCAGATATAACCTACAAAGTACATCTCATATTTGAAATGTCATTGCTGTACTCAATGCCTACTGTTTACTAAATATTACGGGTGCAATTCGATGCCGGACGGAGCATGTATCTCACAGAGTAATCGTTTCTCACATTATCATTAGCTTAAAGTTTATTTCACGTCAAATTACCATTTTTTCTCAAAAACCATAAGAATGTCAAGGATAAAGGTAATAATAAGAGTGCCAGGAGTGAATTTTCGTACCCCTAGCATCTACTCCTAG
>comp1047120_c0_seq1
GATCTGGGCCACCGAATATAAGACGCACAGTGAATACGGAGACACCAAAATATGAAAAAAAGACATTGTAATTAATAAAATACGGTATTATGTATTTTTGTAACTAACTGGAAAAATTGAAATTAATACCTATAATTTTTCAGTGACATATTTTATAATCAATATAATGTAAAAATTATGCGAAATTATAAGAATTATACGAAAAAT
>comp1047405_c0_seq1
GGGTTCCGACATCACCTTGTTTAACTTTCTGAACGAACTGGAGGATTTTGATTTCGTCGACACTAATGAAGCGTTCACCGAGGTGGATACTGAGCTCAATAAATTGCGTGAGTTGCAAAAGGACTTGGATACGGTTGTTCTCAAGGTTTCCTCTTCGAAACAGCGAGAAATTGCTGGTCCAAGAAACACCACCTTAAAGCTCATTACTGATTCCGCAGATGCTAATAGTGTTCAGGTAAAGCTTCATT
>comp104756_c0_seq1
GTGCTCTTCCGATCTTGGGGGATATGGAGGAGGTCCAGGTTATGGAGGTGGCTACGGCGGACCAGGTTATGGAGGTCCTGGTTATGGAGGTGGCTACGGTGGATATCCAATGCAACAACAGTATGGCAGACCTCAAAGAAGCGGATTTGGAGCAGGAGGAATGGCAATGGGTGTAGGTGGAGGTTTGCTTGGAGGAATGATGTTGGGACTGATGATGGACAATCACGACGACCAAATGGCTTACCAAGATGGCTACCAAGATGGTATGGATAATGACATGGGAGGAGATATGGGCGGCGGAGACTTCTAGTTAGAAATGTCGGTTTAGAAGGTGCCAAGTTATGACCTAAATAGCAAAAATGTTTCTTTGGTGAAAAAAAAAGAAAAAAAAAAAAA
>comp1047779_c0_seq1
CAAGTGAATGTTATTCAGTACATGATGGTTCGCTCAGAGAATAGTACTAACACTACACTAAAAACACATTGAAGGAACCGGATAATATCGAGAGTATGATTCAATTTGGTGGTATAATTTCCGTCAAATAATCTGTAATTTGATACATTCATGTTTGGCAAGTGACCGCGTCGTCTGGACACGGCTTTAGAATACCACGATATTTGTGTTAATTCCTTTTATAATTTTAATATCTCTAGAGTTAAG
>comp1047959_c0_seq1
GCAGGATTTCCACAATTGGACGTAGAAAGAACAGTGTTATTGAGTTTATCCCACCCGAGGTCGCTGAAGATACTTGGGAGTTCCCTCAAGCTTGATTCTGAAGCTTGGTTCACCACTGTCTGATCTGAAGAGTGAGTCTCATTGTCATCGTCAACGAGGGTACTGATGGACGCCCTCTGATTTTCTGTGGTTATAGTGTCACTGTTGCTCATCGTGATAGCATTGAACTTTTGAATAACTTTCTCCTGGGAGGT
>comp1048133_c0_seq1
GAAGACGACGATGAAGTTGTAGACGATGAGTTTGAAGTGGAAAACGACGAAGCATACGATTCCGACGAGGATGCCCGCGAGCGCCCGATGTTCTCTGACGACGAGGACAACGACGACGTCGACCTTAATGCTGCAAACATGGAAGCGTTGTCTCGTAAGCTTGACGAGGAAGCCGAGTTGGAAGCTGAAGAAGCCGAGTTG
>comp1048209_c0_seq1
CGGAAACTTTGTGGCGATAATCAAGTATCTAAATGTACAGTTGTAATCTATATTATACTAGCAAGCGGCAATATGTGTCGTAGTACCAGTAATAGCCTAAATATGCGGTCAAGTCGTGTGCCGCTTTATGTTCATGATGCACAATGCTACTGATTGCCAAGCAAGCGTGAAAGTCACACACGCAAAAACAACAATGAAAAGCACGACCAACGTGCCCCAAAAAAACTGGATTGTTCACCGG
>comp104825_c0_seq3
GTATCGTAGGTGAAGCTAGTTGTCGATATGGCTCAAACCAATCCTTAGCACTTCCTCGTAGCTGAGCTAAGGAAACCTCCGAGTCTGGTAAGATCGGGCTTATCATGGATAGCTCTTCCAGTTGTTCTGGCGAAATATGTCGCGCACGTTCGTCGTTGGGTTTCGACATTTTCTCCACAACTTTTATGATATCCTCGTATAATCCGTTTCACGGTTTTTCCAATCACAAAAACTAATGTCGTCTAAACAATAGTAGATCGGAAGAGCGTCG
>comp1048532_c0_seq1
TTTATGTCCACAGGAACGGTCACATTGGGGTCCGGAACCGGTGTTTGTTCTGTGCTGGGCGCTACTGACTCCGGTTGGGGTGAGTTGTGGCCGGTGCTATGGCTATCCAACTCCATCTTATCAGCATTGTCCCTCTTCTCGTTGTCTTCATCGCGTAAAATTAACGTAGATTTACGTCTTCCAAGACCACCCGAACCCGCGTGTGGGTCGTTTGAACCGATTCTGGCATCG
>comp1048846_c0_seq1
TGTTTGATTTTTTTTTTTTTGGTTCATGACTATTTTATTTATTCTTGCCTTTTTGGATTATCCATCCACATTTTTTGTACAGCCCTGGGCTCTTCCATCTATGATCCTCACATCCCAAGGTATGATACACTAAACCAATCGCTCCGCCTTTCACATACATACTCGTAACCATTTCCTTTCCATATCTCATTCAATAAATCCGACATTGGCTTAAACCCACTCCTTGGGATCCCGGAGAACCTCGACCAGGCGCTGCTCCCTGCTCTTGGGCTCGGGCTCGTGCATGTACTTCCAGCCCGCCG
>comp1048906_c0_seq1
AACTTTGTGTTTGATGGTGTAAGGGAGATGTTCTTAGCTGTACTCAACACCAAGACTAACAATGCGACAGCTTCTTGTTCAACCCCTACACCATCGCCACATGTATAGGACGATCAACCGGTGTCTTTACCAACTGCGCCATCCTATATGCCATCGCCAGGGCTATCAAGGGTTCTCCCTTCAACGCCATGATTGCCTTGGCGATGGCATATAGGATGGCGCAGTTGGTAAAGACACCGGTTGATCGTCCTATACATGTGGCGATGGTGTAGGGGTTGAACAAGAAGCTGTCGCATTGTTAGTCTTGGTGTTGAGTACAGCTAAGAACATCTCCCTTACACCATCAAACACAAAGTT
>comp1048943_c0_seq1
GCGATTAATGTAATCAGATTTATTGTAACTTTTGCTTAAGGTATTAATTCTAGTGCATTGATAATTAATGTTTATTTTATTTTATTTTAATTGCAGCCATTAAAAAAACTGCCTGGTTTCGTTGCTGCTTAATGCTAGCCAATTTTTTTCCAGGAATCGTCTGTAATTCATAACAATTTGCAAGAGATGGCGGGCAACTATTTACAATTACGAAATAATTAAACGCTTTGCAAAGTGTCATTAACCTTGCCCGA
>comp1049021_c0_seq1
GTGTCCACGCGACATTTAAAAAATATGCACAACTGCTCATCAAATTTTCATATTTTTTGTTTCTTCAGTACTGGACAAAAAATGTCTTGTTTTTTTTGGTGGAGGTTTAGATTTGGAAGAAAGACAAAACATATTTCGATCGTCTTCGAAGCAAATGTGTTAAGTGCATATTTTAGGCAAAACAAGACCATAACTTTATTTGGTAAGGCCAATTCAACATTCTAATAACAGCAAATATTTTACATATCTTAAATTT
>comp104925_c0_seq2
ATTGCTGTTCTTTTATGATCCGTCAGTGAAATTTTCCCATTAGGAAATGTTCATATCACGCCCCTCTTCAATCCTGATTAGACAGAAGTCAGTGTCGGGCCGTAATAAGGGGCCAGGAAAATAAATAAGAATATACGTAAAAAAAATGCTGTTCTCCTATTATGGTTCGTCAGTGAAATTTTTTATCTAGGAAATATTCATAACATGTCCCTAATCAAACACAAAGTTA
>comp1049441_c0_seq1
AGTATTAGAGTCGAGGCTCTTTCCCTCTCTCAAACTTTTAATGTTGCTGGCTTCGGTGGAGGTAATGTTATTGGACTCGGTTTACCAATCTCAAGTATTCAATACTCTCCAACTACCGGAATCTTGAGATTGTACTCCAGCTTGGTGTTCTACTTCCAGTTCAACATTGGTCCAGGATACGACGAGTCCTTGTTCGAGAGATTCACCACTGATTTCGGAGGTATTCTTACCACCGTCATCAACGGAGGTGTCAGATACAACGGTCCAATTCCAGACACAGCTACCCAACCAACCGCATGTTCTTCG
>comp1049613_c0_seq1
AGACGCTGATATAAAAGGCAGTGATCTTGCCAAGCTTCGACAAGCCATCATTGCTGACAAGCAGGAAATGTTCCAACAGCTCAACCGAGACTGGCTCATCAAAAGCTGCTGCATGGATGAATACATAATGTTTCAAGAAACCCAGTATCTTGTTAGCGAAGCGTGGGTCGATTGGTGCCGAGGCAGAACCCAACACCAAGCCAAAATGGGGCTGCTTTACGACCAAATGAGCGGAATA
>comp1049867_c0_seq1
GGTACGGCTCTGTTCGTGAGTATCGGTGGTGGTCTGGCTAAGGGTGGTCCCGCCGGCCTGTTCCTGGCTTATACTCTGTACTCCGGTGTCCTCGCCCTCGTGAACAACTAGATCGCCGAAATGAGCACATACATGCCCGTCTCTGGTGGTTTCATCCGTCTTGCTGGCCATTGGGTTGATGATGCCCTTGGTTTCATGGCCGGTTGGAACTTCTTCCTATACGAGGGTCTCTTGATTCCCTTCGAAATCACCGCCATCAACCTGGTGCTTTCGTATTGGGCGCCCAACATTTCGAACCCTGGCCCTACTGCCGGTCTCTGTATCGCTGTCATCACCCTTTATGCTGCTCTGAACATCTTGGCTGTCCGCGCCTACGGTGAAGCCGAGTTCTGGCTGTCTGGTGGCAAGATCATTCTTATCCTGATT
>comp1050127_c0_seq1
TATCAAGGGTATCAAGACTGTTAGAGTTGAATGGAAACGTTCAGACAGCGGAGCTTGGCAAATGGCCGAGGTTCCTGGTTCGGAGGAGTTTTTCCCAGCCGATGTGGTTTTGTTGTCGATGGGTTTCGTGGGCCCAGATGCCGACAAGTTGGAGGTGAACAAGACCAAGAGAGGAACCATTGGAACGTTGGACCCTAACGGCTACAAAGTTGGTGCCAACGACAATGTGTTTGCAGCTGGAGATTGTAGAAGAGGACAATCGTTGGTGGTGTGGGGTATCCAAGAAGGTAGACAATGTGCCCG
>comp1050136_c0_seq1
GACATTGCGTGACGAGAATGCATTGCTCAAGGATCGACTGGTCCAGCGCGATGCTATGGTCAAGCAACTCAGCAAGCAAAAGGAGGATTCACATGCCGAGCGATCTGAAAACAAGAAGAAGATCGAGGACCGAGATGTGCGGCTGATGAAGCAGGATAAGGAGCTGGCAGCCCTCCAGATGGAGATCGCTTCGCTCAACGACTTTAGACAAGAATCGAACAAGATTTTGCAAGAGAAATACGACCTCAAAC
>comp105031_c0_seq1
TTCAACTATTCCTTAGGTCATTTCGTCTTGTCCGGGTCCCAGGACAGTTATAGCAAGAATAGGGGGCTAACTTTATAAGTCGCGCCATTTTCACCCCCGGACCGGACAAGTAAATTTGTGGGTGAAATTTGGTTGTAGTAGAATCATAGATGATCATAGAATTGTTAGATATTTATTTTTATTAATTTAGTTTTGGGGGCTAACTTTGGGGGCTAACTACACTCAAGTCTATAAAGTTGTAACGTTAATGTCTGTTTGCAGCTAAGTTCCTCAAAAAA
>comp1050322_c0_seq1
ACGGCGCTTTGTGTTTGACGGGTGTGATCCTTGGGGAAAGTAATCTGGATGTGATCAAGGTCACTAACTCATACGCAATTCCCTTCGAAGAGGACGAGAAGAATCCTAGTGTATGGTTTTTGGACCATAATTTTATCGAGTCCATGGGCGATATGTATCAAAAGATCAATGCGAAAGAGCGGCTAATTGGTTGGTACCATTCGGGCCCCAAATTGAAATCTTCAGATTTGAAAATCAACGACGTGTTCAAGAAATACACCGCAAACCCTCTCCTATTGATCGTTGACGTACAACCAAGACTTGTAGGTATCCCTACAGATGCGTATTATGCTGTTGA
>comp1050379_c0_seq1
TACAAATTCCATTTTTCCAAATTAAATTCAATTTTTGGCAAATCACACCCTTTTCAAGTTGTTGTTTTGTTTCTTTGACTATTTGTCAAATGGAGTGATATCCTGTTGATTTTTTCCTTTCTCGATTTAACATTATCCTTCTAACTGTTTTTGAGGTACTAATAGTTAAAAATAATTTTTCTGATATTGTTTGCATTGGTATAAAAACTGATAAGA
>comp1050535_c0_seq1
TTCAAAGGTCCTCTATGGTATCGCCAACATCAATGGACTCCTCTCCACACTTTTGACAATTGTCAAGTACGTACCACAGATCCACACCACATACAAGTTGAAGCACCCAGGAACTCTCTCCATTGGTATGATGTGTATTCAAACTCCAGGTGGTGTTCTCTTTACTATCACTCTCATGTTGACTAAAGGTTCGCATTGGAGCTCATGGATCTCCTATATGGTGGCAGCTATACTACAGGGA
>comp1050672_c0_seq1
GGTGAGCGAAGTGAGCGAAGCGAACTAAATGAAAGTGATTATCTGCGGTGGCTCTTACCATGTACCTAGTAACTGTTCTATATTGTATGAATATGTCTCTCTATTTTTGTGTACCGTCCATCCACACACCAGCCTGATAATTGAGACACAATCCCTCGTTTGATTCTACTTGCTTTCACCATGGACGAGAATTACGACGTGATTGTGTTGGGAACAGGCTTAACCGAGTGTGTTCTTTCCGGACTCTTGTCGGTAGATGGCAAAAAAGAAAAAAAAAAAAAATC
>comp105089_c0_seq3
GTGTGCTCTTCCGATCTCAATGCATTGTTGATCAAGTAACAAAATTTTAATTTTTAACTTGATCAACAATGCATTGTGACATCATTAAGTGCGACCAAGATCGGAAGCTGTTTCTCATCTGTCTGCTGTCTAGTCTACAATTTCGATGCCTACGAGACGGAACCTATTCTAAAGAAACACGCATATGGGGAGCTTGTTACTTAGTATGCTTATACTGTCGGGCCCTCCTATCTCTGTCATTCTTCTTGATTCTCGAT
>comp1050966_c0_seq1
ACACCCTGTGTCACTGTCCTGACGAATTGCTAACTGGAATTGTCTATCGGATCACAGTGGCACAATACAACAAAAATAAATAATAAATCGATTATAAATTTGCCTTATAGGCGCTGGAGAAGTCGTTCTAATGCGCGAACTCTCGCAAACTGCGTCAACGGACGAAATTCGAATTGATAATATACCCTTTTTTGCACAAGACGATCAGAAAAAAATTAAAACTACTTTGTTAATGTGATTTAACTTCTATAGTTTAGGTA
>comp1051014_c0_seq1
GTCGATTTTGAAGAATAAACTCTCCCAGCAGCAATTGCAATATAACATTGAAAATGCTACCTCTTTGGGGATATCCTACCATGGAGATCTCAACGATTTGGCAGACCACCCACCAGACCATGTCCCCAAATCGGAAGTGGCCTATGTGGAGGGGTCTGCTATTGACGACGACGACTATGACGATGAAGACAACGAGGAAGATCCAGTAAACGCCCCTCCG
>comp1051887_c0_seq1
GAGCCTGACACTGAAGCTGAATCGAAGCACGAAACTGATACTCAACCTCTCGTCAACCCCGATGCTCAATCTGCGGTTGAGACAACCACTGCCGAGCCCGAACTTGAAGCCGACGTCTTGATCTCAAAGCCTGAGTCCGACCAGCAGACAACTTCCGAACAGGAGACCATTGTTCCTGAGTCGGAGATTGAGTCTGGAAGGAAACAGGATCAGACGGAGTCGCAGGTCGATACTAAAGTCACAGCTGAGCAGGAAATTGCGCATGAA
>comp1053111_c0_seq1
AGTTCAGACGTGTGCTCTTCGTATATCGTGCTCATGAGAGCAGCAGTGGGGGGTAAGATATCATTGATGAAAATGAAAATCGCCTTCTCGCTGGGCAACTTAATTCTCTTTCTTATCACATACACAAATTGCCCCACAGATAAGTCTCCTGGCACCAAGTACTTGCGTTTGTCAATTTCTTTGTGTTTGAGGTGGAGAACTCAGACATACAAGAAATTGACAAACGCAAGTACTTGGTGCCAGGAGACTTATCTGTGGGGCAATTTGTGTATGTGATAAGAAAGAGAATTAAGTTGCCCAGCGAGAAGGCGATTTTCATTTTCATCAATGATATCTTACCCCCCACTGCTGCTCTCATGAGCACGATATACGAAGAGCACACGTCTGAACT
>comp1054065_c0_seq1
AGAAAGCACGAATAGTAGTTACACCATTCAAGGATTCTTGGAAGTTGGCAAAGATAGGCGATCTTGACACCGAATCCAACCGTCTCAACTCACGAGAAGTTCTCAAGTAGTACTGTTGGTAGTACACATATAAGACTCCAAGTGGGGCCACGATGAAGATGAATTGCCATGTCAGGAAACAGATGACGATGATGGTGAAAATGACCTTGGTAGTGTTACTGAAAAACATGCCGAACACTCGTCCCAACACCTCGTCCACTTTATAGATATCGTTGGAAAAT
>comp1054411_c0_seq1
AGAGCCTGGGTTTTATTTATTATATTTGTGTTTCCATAAAAAATGTAGGAGGCATTGGAAATGTCGGAAAATAATTGTTAACTTATTCTTTGATAAAAATTGATGAAACTTGGACCACAGGGGCTTTAAGCGATGCTGAATAATGTCACGTTGCCATATTTTTAATAAAAATGTCCTAAAACAATTATTATCGAAAAAATCGTAGCAGTTTGTGAAGCAGCATCGGGATCATCGTGAAAGGTAAAACAAGGACG
>comp1054808_c0_seq1
CGTGGAATATTAGTGGCTCTTGACGCTGTGCGGATGCTGACATTAGAATGATCATCAAATTGATTTAGGGCATTTTAAAAATTATAATCATTTGGTGGTCTTCCTTGACCTCTACGTCCAAGTTGCCTCCGATTTGTGTATCCCCGTTGGTCACTATCCATGGCTTTTATCCTTATTGAAAAAGTAAATATTGGGAAAGCTAAAATGAGAG
>comp1054834_c0_seq1
TGAGTTTATAAATTTTTTAAATTTTTTCGACTGCGTTCAGCATAATAAGATAACTAATTATTTATCCCGTATTTTAGATGTTGTAATCTCGAATTTGTCATGCATTGTAGATCGTAGTGACTTTTGTTTAGTTGATGAGGATTTACATCATCCAACATTGCACGTTAAAGTCGACATCGATACGAACAAATTAAAACAAGTCTCCTCAAACACAAAGGATCACTTAATT
>comp1055562_c0_seq1
GAAAGAAATGATGGCCAATGAACGCAAACAGATCATTAACAGACTATCATCTTCTAATCAAACGGAAGCACTGAAAGGTTATGCTGTTATCTCTCAACAAAAAACATTTGATAAAATCATCGATTCAAGAATCAAGATACAGAAGGCTTTGTCCAATGCAAACTCACTGCCTCTAACGAACGAAGCTTTCGAGGAATTTGCTGATGAA
>comp1056225_c0_seq1
AAAAAGATGTTTCCTGTTTCCTGCAATTTTTGTGGTGGCCAACGTATAATTTCATAATAGGTACATACTCATTTTTTTTTGGGAGATATTGTCAAAAAATTTAACGGATGGTAATAACTGAAAAATGAAAGCTGTTTAACTTTACCCGGAAGAAAAAATATACTACAGTATTAACAATTAACATTTCAACTACAACGATTTCTCGAGAATGTACCTACCATATTCTTTTAATTGCGTATGGTGATGTGTGTGGACCATATTGGAATTTAATAAGAAATAATTAGAGCAGCTTCTATATCAAAGCGTCCGCGATATTAAAAGTTTAATGAGAATTAAAAAAGGTTTATTAAAAAAACCTACAGTTGATTACCGAATAAA
>comp1056417_c0_seq1
TAACGGTAAAAAGAAAATATCTGTTCAAGATGTAAGTCAGGCTATTGATGAAGCTAAAAAGCACATAAATGGTCCATCCTTAATTAATTCTGACAATAGCAATACTGTTGATGTAAAAAAAATTAAAAGTAATCAAAATTGGCAGCAAGTCTCATCCAAGAGATTTAATAGGCGGAGTCGGCAACTAGTTGTTGGTGACTTCTCTGGACCTGCTGCAGTAGA
>comp1057185_c0_seq1
AAATAAACTCTACCTCTCGGCTTCACCATACTTACGTCTTCCGTATAAGACTTACGAGTTAAATAATTTCTAAAATATAAACTTTTATAATAATTTGGCGTCTGTCTTAGATCCAACTTCACTTCTAATACTTTAACGAGTCTCGATGTTCACGTGAATACCTTCTAATATCTATCTTAACGTAAATCTTACTTAATTCGTGGTCTTTAGTTTCGTATAATGTCTTGCATTATAAATATCACAAACCCAAACTACTAACTTTGTTTTAAATACTAAATAGGAAATTCCTGTATTATTAAAGTCAACAACGTTGGAATGAATTAGGAAAACCTCAATTCCA
>comp1057442_c0_seq1
ATGCTCAGCATCGGCCTGGAGCGCTGCCAAATATATTCTCATGCTGAATTAGGTTCATCTCAAGTGAGGAATGTCGCTTATAAACATGTAACTATCAATTTATTGCCATTTAGTATTGCGCCGGTAGCGAATATGTGAGAGTTTATTCGACAAAGCACTGTAAACGTTCCAGAAACTCTGTCGTTAACAGAAAATGAGTTATTAAAGTAAAAATATATCGTCCTCTACTTTGTGGAAATTTTTAACGATAAGCGTGA
>comp1058264_c0_seq1
GTCAACCCGCAGCAATTGGATGAGTTTAAGAGGGCCTGGGGAAAGATAGTTGGCGGAGAAGCCGTGGACAATGTTCTCAGCACACTAGGTCCACAAACGGGTGCGGGTCAAAGTTCACTTCCGCTTGCCTCTCAATCCCAAGTTGGTTCTCAACCTCAAATTGATTCACAACCTCAAATTGATTCAGAATTGCAGTCGCAATCGCTCTCCCAAGTTGTTGAAGATGCCCCCTCAAACACAAGTT
>comp105867_c0_seq14
GTGCCCGTTCATATTTGTCTCTAGCACGCAAGCATTTACTCAATATATCTGCAAGACGAGGCGGCATAGCTTCATTTTCAAAGTAAGTCAGGAAAGTCGCCCGGCGCATCCGTCTAAATTTCACCCGTTTGTCCAAATACGTATTGTCATCTTTGGTTTTTACCCTAAATGCAGCATGAAAAAATGTGTCCTTGTCCGACATGGTGGAGCTTGCCTCCCATAATTTTCCATTGTAAGTGTATTTAGTGCTATCCATTTTCTATCGATGCCAAGTGTAACCTTCC
>comp1058844_c0_seq1
AGATAAAGAGAGCATCATCAAACACAAAGAAGCGCCACAAACAGGTTCATCGAAACCACAGAGGTGTGATCGGATGTGGCTAGATTTTGCAACTTCATCGAAACAAAGCTATACAGTTGATCCATTTTTAACACCTCCTTATCAATTCAAAAATTCAACTCATCTACAACAACAACAGCTACAACGGTGACAAAACTTGATTCAATTGATTTTCTTTTTTACAACAGCAAGAGATTTGGATTCCCTCCAATCTGCGAAACTTCAAAAATCACGACGCACGATAATTCTTCTTCACATTGCAGAGCAGTCAAGAAACGAACGTGCCTCCATCAAACA
>comp1058887_c0_seq1
AGGCCGGTGAAGAAGAACTTGCCAAGTACGACTTGTCAACTTTGAGAACTTTGGGTTCTGTAGGAGAGCCTATTTCTCCTGATATCTGGGAATGGTACCATGAAAAAGTGGGCCGTGGAAAGTGTCATATTACCGATACTTATTGGCAGACCGAGAGTGGTTCTCACTTCATTGCACCATTTGCTGGAATCACCCGTAACAAGCCTGGATCCGCTTCAG
>comp1059092_c0_seq1
GTGGGGTTAGTTCTCTTGACATCAATTTTGATCTGGTGGTATATTTGCTTATCGCGGTTCGAACTTGTGGTGGACGGGAGAGACAACTCGGAGCGAGACGCTTCAGCATTGGCATTTGCTGCGTCTTCGTCTAGGTCAATATTGGACACTGTATTGATGCCCTCTGCGTATTCTTGACGTTTTCTTTTGAGTGTGGACTGCTGTCTTGAATGGTTGGTAGGCAAGTAGCCAAGGAGAAGTTGCCATGACAAAGCCCGTAGTTCCTGCGGAATCCCGTTCCACGAGAGTTTTCGAAGCTCAGTTAAGTCGATGTT
>comp1059195_c0_seq1
AGTTGCCAAAGTGGGAGAGAGGTCTTCGGAAGCGGTTGGCATGGGCCGTATACATGGAAGATAAATGGCTTTCATTGAAACACTCACGGCCGTCGCATATCCATCCCCATAATTGGGTAGTGGTTCCTTTGATCGAAGAGGATTTTCCAGAAAAACATGGCGATGGAGACTTGAAAGAAGGCTCCTCCGATATCGATAACGGGAAAAAGATCTTCATGTCCCTCATAAACCCCTCAAACA
>comp1059247_c0_seq1
AAAGATATTCCCATAGCTTTGGGGACCAGCTCTAACAAAATCAATTACCATCGCAAGGTGAGTCATTTGTCGCCTGGGTTTGAGATATTCGGAGAACATGTGGTTTTGGGTGACGATACGAGGATACCTCCTGGTAAAGGTAAACCACACCCTCATATCTGGTACACATGTCTCGGTAGTCTCAATACTGAAAGGCAAGAAAAGGGTCTTCCACCAATCGCTCCAGAAGAGTGCCTCATATTCGAAGACGGGCTCCCAGGTGTGCA
>comp1060022_c0_seq1
TATGTATATTTAGCTGATAACTAGAAGAAAATGAAGACAATACAATACATACATTACAATACAATAACACGATATTTGACAGAAGATTCATTTACGATCAATGACAGTCTAGAAGAAGCTCATGACTAAAAACAGTAATTTTATAATGCTGGTTAAAAAATCGAGTACGATTGTACATGTCCTTTCGTAAAGCTAAATGTATG
>comp1060356_c0_seq1
GAGCACCTCTGTGTCTTTAATGGACACTTTGCCGTTCATACGTGAAATTATCTTTCTTGTCACTGCACTAATCTCTTGGTTGGAGAGACCGGTGATTTGAGGAAAGTCGCGCACGATACGGTCTCTGGTTAAAGCAAGCTTGAAACAGCCCACGATGAGTTTCCGCAAAGTAAAGTCCATACCATTGTAGTTGGCCATGTTGTTGCACTGGTTCAAGTAGCGGAGCAAATAGACAATATCCATGTAACGGAAAAGGTAGATTATACTCTTCATGAACTCCACTAACGACACCTGAAGTCTACTAGTTAGTATGAGAAGAAACTTGTCCAAGGGCAACGACCCGTCGATCCGTGAAGCCTGTTCAGGAGGGAACGAATTTTTGATCTTGGCAGC
>comp10604_c0_seq5
TCATGATGGGCAAAATTGTGGGCAGAGTACAAGAAAATGCATAAATTGCTACAAAATGTTTGGCAAGGTTCGGGAACATAGCGCGGGGGACAGTGACTGCCCGGCCATGAAGGTGCATTTGGAGAAATCGCGTTCAAAAATAGGGTATGGATGTTAAAATTTTGCAAATAAATTTAGGAAAGGGGAAAGCTGCAACCATGCTGTTGCAGGACAAAATTATAAGTGAAAAACCAGATGTGATACTGATTCAGGAAACGTATCAAAATTTTAGTGGATTTTTTGGATATGATACTTTCGGAATTGGGGAACGGACAAAAGCTATCACACTGATAAGACAGGGAGTGGGAAGGGCGTGGATGAGGAGGGAAATTAGTTATGAGAATGTGATGGT
>comp1060527_c0_seq1
GCTCTTCCGATCTGGGTGTCTCCTCATCACTCGAGCGGGAAATGAAGTCACCAGATGAAGAAACCGCCAAAAGTTCCATGTTTTTAAAAACTGGCCTTGTAGATACTGCCAGTGGGTCCGCTTACGTTGAAGCTGATGATTGCATTGTCCAGGTCTCGGTGTACGGACCTCGTCCCATTCGAGGATCTTTCATAGAGAAAGCATCGTTTTCTGTTGAGTGCAAATTTCTTCCGTATGTAACCAAGGTAGCAGCTGAGCACCAAAACACAAATCCTAATGGGAAACCA
>comp1060839_c0_seq1
AATTAAAAAAAAACTGTTATTCGTCTGCAACTTTTTTTTTGTTCAATTTGTTTTATGTGTTCAAACACAACAACTTGTGATGGTGTTAATTCGAACTTTAATCAACCGGTGACCCTAATTTCGTCCGTTAGCGCAAAATAAAGTCTACATTATCGATAAATTAACGGGCGTTCAAAGGATACTTCCTTTCACCGGCCAAGAAGGTGTTCTTTCACGTGGTCAATGCGTGGATGCTAATTTTCTTTTTGGGAGCCG
>comp1061294_c0_seq1
ATGTGCCAGCGTTTATTAGACGACGATGAGAAGGATATGAGTTCTGAAAATGGCGTCAATGATGTCAATGTTGAGGAATTTGAAAATGTGATAGAGAAACTCAAGCAGGCACGAATAAAGGCTGAGAGTATGGAGGGTGCTGAAAGGAATGAGTACGCACAGCAGGTCATGGAGGATGTTCTTCTGTACTTGTAGGAACAGAAGCAATGATGGTGATACACTTGGAAAACAAGACAAATTTCACCATTTCAGTCTTTTCGTGCTTATGGATAATTCTGCATTTTCATCTTCATTTCGCTTCACTTACAACTTGCTCCGACTTCCAAAATCAACCTTGACTCCCGGCTCAAACACAAAG
>comp1061360_c0_seq1
AGAAATCGTCTTCACATAATTACCTACCTGGAAATACGGCAAGGGCTATTCCAGTTCCACAAAACGACTTATTTTCGACGAAAAAAAATCATGTACAGAGAACAAAGAAACATCAAGCGTGCTGTGTACGTGCGCCTCCGAATCGGCCCGATACGAATCTCGCGCACGGTCGGAACAAAGTAGGAGAGAACCTATATAAGCACTTCCGAACAAGCGGACCGGCCACAGTT
>comp1061439_c0_seq1
GGGAGCGAGTATGGAATTGACTTGAAAAACTCCCAAAGCAAGAAAGGAATCATAGTGATGTGTGGAACAGGTGTAACTGCTGTCATCTTGAAACTAGCGCTAGAAATCGTATTAGGCACAAAATTACCAATTCGAGTCTATGATGGAAGCTGGACCGAGTGGGCTCAAAGAGCACCATCGGACTTCATTGAAAAAGTTTAACTCCAAAGACGAACGGTGTTATCTGTACCTCCACTCACAAATACACATCTCATACGACTC
>comp1061769_c0_seq1
AACTTTGGCCAAGGCTGCCGAAGTTCTCTTGGACAACAATGCCAAGGAGGTGATTGCCATTGTGACTCATGGAATTTTGTCGGGAAATGCCATCAGTAACATCAACAACTCCAAGTTAACTAAGGTCGTGTGCACGAACACGGTTCCATTCGAAGAAAAATTGGAGTTGTGTCCCAAACTCGACACCATCGATATTTCTGCCGTGATTAGAT
>comp1061813_c0_seq1
GGTGTGTCCGACATGAAGAGAGATACTTGTGCTTTTATGATGGTTAGGCAAAGAAATGATCACTGCAATGATGCCATTGTACGGACAAGAGTCACGCGAGCACAGTCCTATCCTCCGGATACTCTCAATAATGCAATGGTTAACTTTCTTTGTTTATCGTTAAGCACTCACATTATCTGTTTCATTCTTTTTCATTGTAATGAAACCGCGGTTAACTTGTATAAGCTACCATTGTAGGAACAGGGA
>comp10618_c0_seq3
AATCAAAACATTCCTTACATACAATGGGATGATCTTTAATATCTATATTCATTTCAGGGGCAAATTTCTGAATAGTTTCGAGTTCCTCTTCATGTATGAACGTAAACACAGCTAAGCCACGCATGCCATCTCCCCGAACTGCTGGCATGGCTCTTCCACTTGCCCGTTCTACTTAGATAACCAACCACAATGTGTCTTTCTTGGATAAATTACAAAGCAAATTAATTTAATAGATAAACACCCTATTTACACACC
>comp1062237_c0_seq1
GCCAGCCGTATCGCTCTTTTCTCCAAACTATCAATCAATCTACCAATCTCATACCTATCAGTCAATTCATCGCGGGGACTAAACACAACCTCTGCCATCATGGACCCTCCATCATCGAGCTCTGGCCCTCGAGAGCTCAAGGACGCCCGCGCGACCAGCTCAACCAGTCTCAATAGCGCCGTGTCCAACTCGTCAGCCTCTGGTGGCGGAACCG
>comp1062312_c0_seq1
AGCTTTGAACTCCACCTGATTTTTGTAAAGCGTTCATCAAACACAGAGATGAAAGCTACGTTTCAATAATCGTACACTTTAAGCATTTTATATTAACTTTGACGGCTGAGAATAATCCTGTGCTGCGTATGTTTAAGCATCTTTCCATTTTGTCCCTTAAATGCATTAATTGCAACTGATCTATTAACAACAGAACAGTACCATAGTTACTGAAGATAAATATTAGTTGAACCAAACAGATACATTTTGAACCTGTGCCAACCGATAGCATACATCCAGAAATTATCCGCACGCATAAGTAAGGATGCTCCTTACCTGGCTTCTTGCACTTGTGAGAATTACGTTAAGCATGATGAACCGCAA
>comp1062410_c0_seq1
GTCTCGGTTTCTGGAAGGCGACTTTTGTGGTGTTTTTACCTCAGTTGCTAGCTACCACACCATAACAGCTTATAAAAATGTATGTAGACACAAGAGCTTGCTGTGTTAACTATTATTTTCTGATGTTTATCACTAGCCTACTCGAGTAATATTTTACATGGGGCCTAAGTTATATACCAGCACCTGTTGCTTGATGTTTATAA
>comp1062470_c0_seq1
AGATTGGCTGAAATTAACTCTAAGGGTTCTACTGCAACTTCCAATGATTCAATTGAAAGAATCGAAGATCGTTATTCCAGAGGCAAAGTTGTGCAAGGCAACGCAGATGCTCAATCGAGCAGTAGACTGATGCCGCTGCCTGCTATCAAAAACTTACGGGACTCTATGGCTCCGCAATTTTTGAACGATATCAACAACAAAATTGCAAAGGTTGCTCCTATTGGAGATAAGCCAGATACCGAAGTCAAAGGAGGAATACCCTCTACAGATCAAACACAAAGTTTAACATAAATGTACAGTT
>comp106279_c0_seq1
AAAGCCGTCAATGAGTAAATTAGATATTTCGTTTAGTATAAAAAAGAATAATAACGTGTGTCATGTTGGATGTTTTAACTCATACTACCATGTCTAGTGAAAGTAGTGATTCTGGTGCTATTAACTCATACTATGTCGTTGCAGCTGTGGTTATCTCAATTATGCTCATTATAGTGTTCCTAAAAATATTTTATGAAACATGGACTTGTTGTGCAACTAAGAGAAATGGAACAAATGGAAGAGTGATAGCACAG
>comp1063053_c0_seq1
TGGACGAATAAAAGCGGAGTTATTACGTCTGTTGTGATGTTTGTGTTATAGGTGCAAAAATGAGCATCATCAAGGAAGCCAAAAAGAACAAACATTTCCTTTACAACATCGTGACTGGTGATGAAAGACGAAACATGGTGTTTCCAATATGAAACCAAGCGCCAAAGTGCTAAGTGGAAGGCGCTAGATGAGTCAAAATCTAAAAAATCTCGTTCGG
>comp106343_c0_seq1
GTGTGCTCTTCCGATCTAGTTCGCTTAGGTGGAGAAATCTCAGCCGGTTTTAATATTCGCTGTGGGCTCCTTGAGCTCAAGCCTTTAGCTGGTGATTGGCGATTAATTGCAGCTCTTTTGGGCGAGTAAGAAAGGGGTCGACTAGGCGAATGGGAGTTTCTGCTCTTGTCCGACTTCTTGTTAACGTATTCCGACTCTAGCCTT
>comp1063481_c0_seq1
ACATTTACAGTCCACCAAATGAAACGCTGAATTAAAAAAAAAACTTGGCGCAAATGGCCCATGAAACACTTTATAGCAACGCATCATCTTTGACAAGGCGTTGCCATGGCTATTAACACATTTATTATAGGAAATAACGACGTTATAATAGACAGCTCCATCAACTAAGCGAAACAACGGTAATGGAAAAAATATAAAAGCTCGGTAAAACAAATTTACTTACATGTTTAATATCTCAAACACAA
>comp1063499_c0_seq1
GTGGTTACGATGAGGGTAATATTTCCGGAACTCTTGCTCAAGTTTCTTTTAAGAAAACTTTTGGTCTTTCTGATCCTCACAAATCGAAAGATGAAGTTGCCAACTTGAAGTCTAACATCGCTGCCATGGTGCAATTGGGATCGATTGGTGGTTCTCTTCTTGCCATGTACACCGTTGACAGACTTGGTCGTATTCGTGCCCTTCAACAAGTTTGTATTATCTGGATTATTGCTGCTATTATTCAAATCACCTCCAAGAATGTGGGTCAATTGTACG
>comp1063627_c0_seq1
TCTGCGAGGAGAAAATAAATCGCGGCTCCTCTCTGATTCACTCGACATTGCCGTAAACGAGAGCGATTCGAAGGCCGTAAAAACGTTCGCTCCGGGTCGTAAAACTCCCCCTGGCGGGCGAGAGCTGCAAGTAAGTGTTGAGACTGGACCCTACGCCAGACTGATGGATGCGGAGGGTACCAATGACCAATCTATAAAATCGGCGATCAAACACAAAG
>comp1064054_c0_seq1
ACCCTATGTTTGCCGGATTAACCCCAGGACCCGACATTTATCCTGAAACCGTACTTCAACTGTCCGGATCGGGTACGATGACTCCGGTAAACATGCAATTCCAACACCCTCCTTATGCATACCATCTTCCCCAACAACCTCCCATAATATATCAGCCGCCACCTATGCGGTGGATGCCAATGCACTATCAGGTAGAAGCCCCCATTGACCTGCAACTGCTGTCACCAAATCCGACCGGATTACGACCAGCAACCTCACAAGCATA
>comp1064277_c0_seq1
CAATTTGTCACGCCAAATATTTGAATGACGGTTACTGGTACTCTTTACAGGATGAGCCACTTTCAGGGTACGGATATTATTATTAACGTAAAAAAACGGACTTGGAAATTTCCACATGTGTAACACCCACGTTAAGCAAAATATCGCCTTGGTTTCATTATTCATGTAGTATATATTTCAGTTCATGTCGAAAATCATTGAAGTCACTGAACCTACAACCTTATGAATGAAAAAGCTTTTTGGGGATGTAGTAATACAAGAAAATCTAATAATTAATGTTACTAATGTTAAGAAAGCCATTCAG
>comp1065224_c0_seq1
AGCGTTTTGCTCGATTTCCCTATATTTGAATATGCATACAGATCCTTTACTAGTCGTTCTAAACTGGGAATATAAAACAGAAAATATACAGGGCGTACGTTAAAGATTGAACCAAACTTTACCGCTACATTCTACGACGAAAACTAACGCAGAAATGTCGTATACAATTTTGCTCATAAACGTTTTGTTTTCAATATACAGGGTGTTGAAATTGAAAAA
>comp1065752_c0_seq1
ACCATCGGCGTTTTTCAACGGCGAAAATTCCTCTGATCTTTCAACTTCAAGACATCCAAATTTGGAGAGTTCTACCGAGGGAAATACATCGAAAATAAACTGCTCGAGCTTGATTCCGTTGGGTGTGTCTGGTTTGACAAATTCGCCGTTCTCGTTCAAACAAGGAATCTTTTTCTTGGCAATGTGGAAGGGAAGGTGCTTTGGAGAGTCGACCCATTGAGGAACCATCCGTTGAAGCAAATCCACCGAGTAGTAGTGATTGACTATATTAGCAGCTCTCAAGAACAATTTTGAAGGGTA
>comp1065856_c0_seq1
TACAGGTAGAGGAGGCGCCGGTAACTTCCACAGCGCCGGCGAATCTCTGAAAGTTATCTCACCTTCAAATAGCTCCAACGATGCCCAGAACGGTCACCCACAACCCCAACCCCACAGTAAGCATGACAACAAGCATTATGTGTCTACGGGCCGAGGAGGAGCTGGCAACATCACTACTTCTGAAGATGCTCCGTCGCCGAAACTAGTTCCTCAAGGAAGCAATACTCCACAGCTCCACACAGATCGGAAGAGCG
>comp1065870_c0_seq1
GTTCCCGTAAAAGGAATGCGTTATGATAAACTGTGAGTAGGAAAAGTTAGAAACTGGACAGTACCAAAAAAGATTGTGGATGACTGCTGTACGAAATAACGTTAATACGCACCCAGCGACGGTCGCGAATCGACTCAAGGGCGCCAAGCTTCACATCCGTACTCTTGGCGGACTCGGATCGATCAGAATTCCTCTGCGGTGGTCAG
>comp1065965_c0_seq1
TGTTGGTCGCGAACCTGGTTCGAATAAAATTGGTATGGTTGGTTTCAAAGTGACTGCTAAGACACCTGAATATCCAAGAGGACGTCAATTCATCATCATTGCCAACGATATAACTCACAAAATCGGCTCTTTTGGCCCAGAAGAGGACATTTATTTCAACAAATGTACTGAGTATGCGAGAAAGTTGCGTATTCCTCGGATCTATCTTTCAGCTAATTCTGGAGCCAGAATTGGTGTTGCTGAAGAATTGATTCCTCTTTTC
>comp1066069_c0_seq1
GGGGCTGCGGTTGATCCTTTCTTTTACGTTGTCCAATGGGCCGGAAGTCATTCTCATGTGGGCGTAAAAATGAGATCCTCAACTCGAGAATCAATAATGGTTTCGGATTCACTGACTCCAAAAATGCGTTGATTTTACTGTACTTCTAAATAAATAAATAAAAACATAAAAATAAATAAGAAATATTCACGTCCAAACGGAATCATAAACAAGTGCGCATCCAAATGAATAACGGTGATATATTCTACATCCCGTTTATAGCTGTTGCAATTTTCGCGGCTCTCTTTCATCACGACGGCGGTCGTAAGGTTATGCGTAAGGCAGGAGCCGAGCT
>comp1066231_c0_seq1
ACCGCCAATCATTGAATTAGGCATAAACATTTTTTTAAATTATTCATGACGAAGTAGATTTCTTAAATAAAAATAGTAGACATTGGTGTATAAAAAAAATGATGCTATAAAAAAACTGCTTATATGCAACATTGGTCTAATATGAGTAAATGTGTATATGTGCAAAATTATTAGTGGTATCTTGCAAAGTATCTGTATGGAAATAAATGCCGCATCG
>comp1066300_c0_seq1
GGGATGTAAGTAACAGTAAGAAAGATAAACACAAAAAAAAGCATAAAAAGGAAAAACGTAAGAAACACAAACGTGATAAGAAGAAATCGAGAAGCGAAAAGTAATTAAAGTTTGTAAATTTTAAAATATAAATGGCTGTGATATTAAATTATGTATAAATAATATATGTATTAGGTATTTGCGATTAGAATAAAATTTCGGTATTTGGTACCATAATTAAAATATGACAATGTACCAAAATATATGTAGTATAATCACAACGCACTGAAAAATGTATAGTACCTAA
>comp1066314_c0_seq1
GTCAATGACCAGGAAACCGGCCAGGTGTACTTGGATGAAAAGATCTTGGCGGTCATCTTACCGGTGACATTTGAACAGAATAGATTCACCTACGAGGAAATTCTCCACATTTACGAGCTCAACACTGAAAAACTCGATAAAGTGGGACATGAGCTTCTCACTTCAATGGGAAAAATAGCCATTGCCGCAGGCGATTACTCGCGCGGATTGGATTCGTTGGAATCGATATTGCAATTGTACGAAAAAGCTCAACAGCTGCACTACAAAAACAAAATATTGGCATCTCTCAGTGACTTGCATTTGAGTTTTATTGGTACCT
>comp1067962_c0_seq1
GAATTCATGTAACTTTCCCCAACTAGTTTGCAGTTGAGACTTATAGCAAAGTTGAGTTGGCTTATGAACATGTCTGATTCTGTTTTTTTTTAATCCTAACTTTCAGGGCTAAGAATTTCGGTAAATTTATTATCTTCAGAGAGTAATTTTCTGATACATTTAATTACAATAATGATTAAAGAAGCCGACGAAGGTTTGAGATCATGCCAACTCAATGATCCACGTCATTCTTACT
>comp1068036_c0_seq1
GTGTCGCTGGTGGACGAAAATCCCTGCCATGGCACCAGGTCCTGAATTGAGGTACTTGTACGAGCACCAAACAGCAAAATCAACGTTCCAGTCGTGGAGATTTAAGGGAACATTACCCACAGCATGAGCCAAATCCCACCCCACACAAATGCCATGATCTTGAGCTGCTTTAGTGATGGATTTTATATCGAAAAACTGACCAGTATAGTACTGGATTCCGGGAAAACA
>comp1068112_c0_seq1
GTGTGCTACCTTGAAAAATATTGACATTTTCTATCATACCACGAGGGTCTTTTTAAATAAGAATATTAATTTCTTGCATGAATAACGAACAGAATCCTTTAACAAAAATTCAAGTACAAATTTTGAGCCGCATATAGACCAAGTTCCAACGCAGGCCTAGGCATATTCAGAACCGTGCAGTTTAGTTTGTCTGCGTTGGACACGA
>comp1069024_c0_seq1
AGGAAAATTGAAAAAAAAGAACACAGGAAACATGAATAGAACGAATAGTCACTTTTTTATGTAACAATTTTCTATATAAATCATTAAAAGTTTTGTGTAAATCAACATAGATGAAAAAGGCAACATAACACAGCCAAGATTATATTTTATGCTCGATATTTCACACCCTTACCCTTAAAAGGACAGATATACCAGTTAATGACAACACTGAATACCGTTTGACGTAAACAAATTTTGA
>comp1069040_c0_seq1
AGTCACACTGAAATTAAATATTTGTACGCTTTTATGGGCAAACTGCAGTTACTCGGGCATAAAGCCGTTGTTATTGGTTTTACCGTAGATGGAATGCCGTAAATCGACTGGCTATGAACCCTCGGGAATCTTGGAAATCTGTTTTTCAAGCAGCCCCATTTAAGGAAACTATGATTTTCAATTATTAAATGCACTGTTTACAATGATATTTCACATTCTTAGAATTCAAGTATTTTTTTCTTCAAGCCGAACCTT
>comp1069123_c0_seq1
GCCACCGTGTTGCAAAGAAACCCCGAGCACTTGATACAGTTTTTGTTTGCGGAATTGGGTACCAGTGGATCTATCGATGGAGAAAAGAGATTGGTGTTGAAGGGTAAGTTTCAACCCAAGCAGATGGAGTCGGTGTTAAGACGTTACATTCTTGAGTATGTGACGTGTAAGACATGTAAGTCGATGAACACCGAATTGAAGAGAGAGTCCGCCAACAGAT
>comp1069259_c0_seq1
TACCAAATTTGAATTTATTTATTCAGCTTGTTTTCAAGGTACAAACAACTTTAACCATATACCTCAAAAGCGAAGCAATTTGTATGAATTTTTTTGGAGTAGAATTTGTTTTTTAAATAGTTTACACTTTCTTTTAACACCCCATTAGGTAACGACTGTAATGGAACTGCATTGTATCAATTTTGAAACCTTCACCTTCTCCTTAAGAATCGTTTTAGAAAAAAATTGTTGCTCTTGTTTTTTGTTTGTTTTGATGAATGAA
>comp1069540_c0_seq1
TAGCGATTCCAAGGTCGTTTATGTTTAGTCTACAAGTATATTGTACATGTAAAAATAAAAATGTCTTTTATCTAACAATTCACAGTAGGTTAATCCACCCTCTAGAAAAGTGTGTGCCAACTGTATAACGCGACCTTTGAACCTGTGAAGTACTATCCCAACTTAATTATTATGTGTCGTGACACTACCATTTGCGTTTCGTCATTA
>comp1069620_c0_seq1
AATACGTGGCTGTCTTAGATGAAACATTTTTTCAAATTTCGTAATTACTATTTCAAGCATAGATGGCGCCACATATATCTCGTCCATTCAGGTTGCACGCAAAACCATTATAAAGGACAAAAAATATCGAACCTTCAGTAACTCTTCTGCTGTAAGGGGGTGTATCACATTTTTCTGAAAAAAAAAACTACCTAATACACTATACAATCCTAAAACACAATATAATCTTGTTAAACTTAGGACTTCCAAATTCTCATCAGACAGTCATGTATTTGTATCGTGTCGCCATAGATCCCAACCCTTCCCCACTCTTG
>comp1069789_c0_seq1
GCACGTCAAGTTCAAACCTTCACGCATAGACGATACAACGAAAACATCCGCTTCGCATTGTAAGGCAACGTACTGGTCAAAGTCAATGTCTTGCTGAAGGTTTGAACTTGACGTGCCACGAGTTTGTGATTGCAACCAGTGAAAAGAAGTCACCATTGATGATCTCCGAGTTTGCTGGTTCGTCTCAGATTTTGGACTGTAGGGGACAAGGAGCCTTCAAACTCCAAGGATT
>comp106_c1053_seq3
TTTGGGAGAATACGCGGACATATTGTCACACTCCGTATGTCCTTTGTAAGAAAGAAAATAAATAACATTCAGGGACTATTGAAGTAGATCTATTTAGTTCTAACCCACACCAAAATAGTCTATAGTACGCAAACTTTTAATTGGCGAAAAGGTCCAAATTGTAGCGTTACACTTATAGGGTACACTTCTCAAGATCGCGTGTCCGCGGAAGG
>comp106_c1087_seq1
TGTATCTATAGTTTTATGTGAATTATTTTAAAGTAAAGCATATATTAGACAAGAGCTTCCTGCTAAGACGTCAGTGCTTGTCATAAGCATATAAGTGGGAAAGACGTGTAGTTATTTTCAGATGTTAGTTATTCCAATAAGTGTTGTTGATAATGGAATGACCAATTTTAACACATCAAGAACATTAGTGAGTGACGCCTTAGAGACATGCAATTCTTGACAAAAGGATGTTGGAATGCCGTTAAATGTGCGATCTGTAACACATTGCCAAAAAAATTTTCTAATAAAATATTCATGAGGTCAACTCTAATATGCATCGATAAATCATGAAACCAATCCAAATGTTGTCGCGCCATGTTGCTACATCTGTCCCA
>comp106_c1109_seq1
CTGCTTTGACTTCATGTTACAATCTTAAGGTTATGAAGGAAACAACATGGGTTAAAGACAACATATGAGTAATATTTAGTTAGGTACCCATATGGCTAAAGACATTCAGTCTTAAAAAAATCTGACCCTTGTTTACTTATATTTACATAGATACTATTGAAATGAACAATTTCAAATTAACTTATTTTCACAAGGAATTGGAAGTATTTAAGAACAACCAATGCGTGTTTCATAAATAGATACACTAAGGTGCTTAAAGAGGTTTATCGGGTACGTCTAAAGTCAAATGAGAGTTTCTGTAGATTCGCTAGAGACTAAAGTAGTAAGCCTTTAGA
>comp106_c1147_seq1
TTGTCATAAATTAAGGGGTTATTCCTTGGGTCCTTTTAGGCCCAAAACCAGGGCCCTAAAGTTACTGGTATCCAAGATAGGGGGCGTTAAAATTTTTGAAAAATATCACATTTTTTCAAATATATCTGAAGTTGTGTTACGTAGATCGACAAAACTTAGGGAAACGATGTAACTAATTAAAGTATATAAATCTATCAACTAGTGGCGGAGATTTAGGGGGGTTTTTGTCATTAAAACCCTCAGAAAA
>comp106_c1167_seq15
TATTACCAAACTAACAATTCGGTCGTCCGTAGCCTACTAACTTTACAACACTCTGTGAGAAAAATCCTTGGGAGTGGTCGCTGTTGATAGCTACTCAATTCACCACCGCCGCCAAAGCGGAGCACACTCACACCGAAGTCCCTCGGTTTTCACCAACAATTTTCTTTGTCTAATTTTCACTTTTCCGGTTCACTCACGTACACCGTAACCGAAACAAGGGTAC
>comp106_c1167_seq17
CTCTTCCGATCTAGTGGCCATCTGTGAACGGGACTTGGAACTTTTTGTTTCAATGTGTAAACAGTAAACAAGACGAACGTACTAGTCGAGATTATTGAAGTATACTTAGAATTTTTGTGGTCAGTTTTGAGTAAGTGGTCAATTTTCAAAATGGATTGTGTGAATTCTGGTGAACGTTGCTTTATTTGTGGCAAGGACGTACCTGTTCTCAT
>comp106_c1167_seq18
CCACGGTGTAGTATATCTCCACACTCCACTCCCAGTCCGAAACATTCGGTAATCATTTGTGGTGGGGTGCGATAGAATGAGAGCGGCCAAACTGATGGGGACTTTAAGTTGCCCATCATTGTACCTGTTCTCACTGCAGTGGGCGAAAAAGGCAAGCAAAAATTGAAACTAACCTCAATTGAGCGAAACGATGGTAATATTACGTT
>comp106_c1167_seq7
TAGACGAAAATAGGGCCGAACCTGGGAATTGCATAAAGAAGGTTCGACTTTGATGGGACAAAGCGCGTTCTCTTCGCAATTGCATGTACATCAAAGTCTACAACGTCTCATGCGGCGCTAATTTGTTTATTTATAAATAATCAATTATTATTAACAAATAATCGTATTTCGGATATTACGTGGGGTGGAAACGGCCAATCTTGATGCGGTAAAGCTCATTCTTCTTCTTATTAGTTGTACTTTAACTGTAAAGGACCCCCACCGATCTTCATTTGTTTATCGGTTTTTATTTGATTGTTATAAACAAATTAGACGT
>comp106_c119_seq3
ATGGAGATATTTAATGATATGCGGCTGGCAGCATTGCGTCGAGCATAACCTCCTCTTTAACTACAATCATGTTATTGGATTGTTGATATCTCTTTCAGTTTTCGTGATATTGTTCTTTGAGTGCAACTTTCAGTATTAGTGACGATTCTTGAAATGTGCGATTTTCTGGAACCACGATGCAAAGTAAAATTTTGCGTGAACCTGGGAAAAACTTACACGGAAACGTTTCAGCA
>comp106_c1210_seq50
GCAGTGTAGATTTAAAATTAATATGTAGGTAGGTGTAAGAAATTATATCTGTTTAAAATAAACGGAACGTTGAATGAGCAAGGATACCCATAATTGCTTCAGAATGGCACACACGAAATTTAAGAGGTGCCATAACAAAAATGAGCTCAGAGGGTATTCACCACATTACGAATGCAGTAAATATCCACAAGGGATTATGTTT
>comp106_c1235_seq1
CTGGTACATACTGCCAACCTCTTTGTTGTTCAGTTGAGATCGGAAAGACTATAAGGGTTAAGGTGAGGTAACATTATTAATAACCAATATCCCTGCCTCTCTTTTGACTATTTGTACCCTCAAACTTAATTAAACTCGGAACTAAACCTAACCCAACAGAAAACATGTTTTTTTTAACAATACCTACATTGTATATAAAAAACTAATTCCCATGCCATGCACCACAAAAACTATTTTCAATTTCCATAATCGCTTAACTTCATTAACGAAGCCATCAAGGGGTCAAACACA
>comp106_c1324_seq5
CAGGTATGTTTCCTAAAGCTACTGACTGCAGAGCGTCCCGTGCAGTAAGAACTTGCAGAAGAAGAAGATATTCTTAACATGATCGAAAATAGTCCCTCTACTAGCATATGAAGAATATCTAATCGAATCCTGTTCATGTTAGTCGAATGAACGTGTATAGAACATTGCACAATTTTGGGTTGTACCCATATCACATACAATCTGTTCAACATTTACAACCAGCAGACTATGCAGCGCGTGTTCACTTTTGTCGTTGGTTGTGCACACCCAGCTCC
>comp106_c1359_seq1
AAATTACACCAATCACAGCCGGTAAAACAGAATATTGTGTTCTAATGTAATCTTGATCTTATTGTTTTAATAATTTTTAATTTTACCAAAATTTCATTTCCAACATGACGATCAAGATTACATTAAAACACAACATTCTGTTTCACCGGCTGTGATTGGTGTTATTTTTACGAGATTCTATTCAACCAATCAGTGATCGCATTATCTCGAGCGAAGGTGTAACGGTTTGTTATTGTTCATTATAAACGAATCG
>comp106_c1388_seq1
CTCTTCCGATCTGGATTTGGGGATATTTTCGGTATTAAGTAAAGATTACGTCTTTTCTTTTGTTGGGGTATGACAGTTTACTTAAATTACATATTTTTATTATTACTTCATAAACTTCACAGTGTAATACCATATAACCAGAGTAATGACCACGAAATAATGTTAATTAGGACTCGATCTAATTTAAATAATATTCTAAACGTGTTTAAAACTGTTTTGCCTTTATTTTAATTTACTGTGGTAGTATTACACTAGATAAGCAATACTAGCTGTAGTAGCAGACGCACAAATGACAATGAATTGCACAGCCGACAGGGCAGGCATAAGGGTGCCGCTAGATACGTATTGAATACATTGATCGATGCGAAGTTTCAGACTAGAGGCGGACATGTGCATGTGGTATTACTAAGATA
>comp106_c1470_seq1
CTGTGCACCCACAATAACCCTATCATCCTATACATTTGTCATCAATCTCCTAACCCTATAACCGTATATTCCCATGCCCCATAATGTAACTCCAACAACCACGCCACTCAGCGGCTCGACTCGATCTCCCATCGCGGACTGTATCAGGGATAAACAGAATATATTCAACCCTATAATCATCTGACCCCCCAAACCCATTATCCTATAATGGACAATAACCATCTTACGCTGTAACTGGGAGGCAATAACGAA
>comp106_c1490_seq2
TTTTACCGAATCGACTAAATGGCAAAACTTGTTTAGAAATTCTCCAAAAGTAAGAACAGTTCTAGAATAGGCATGATGACAGCAACCAAGAATCACTAAAATTATGTATTTACCTATTGAAATATGATTCATGGATTATAAAAAAATTTATTTTTATATTATGAGCGAGATTGATAAATAATATTTCTGATGAAATAAAACTACAAAATGCAGCAAACCGCCATGATAGGTTGAATGCCACTCAGAGCGAATTACGTCACATCTATGTAAATGTAG
>comp106_c1541_seq1
CGAGTAGCATCATTTTATGGGCAAAATAATCAAACATTCTATTTTACTCTACAAAATTTATATATCCTTAAAGTTTTGTATTTCATATTTATTCTGTTTATTGCCGAAATAATAGTAAACCTGAAAATATCATCTTACGTTGTCACACAGCTGTTCTGTTGGGAAATACGCATGCGTTCAGTCCCTTTAACTTGGATGTATCTCCATTCGTGTTGCACAAAGTAGCTCTATCTCTCTAAGTGTCGCATATGGGTTAGATATGGTATAAGTTACCAAAAACGATTGTCATTTTTGACATGCTTTTTGCAAAAATTCTTTTTTATCAATAGGAAAAGCTAAGCAAATACGAATTAAAAATTTAATAAAAATAAATAAAAACTAATTTTTTCGGACAAGATCGGAAGAGCACAC
>comp106_c1544_seq3
TGTAAGTAACTCGCTTGCCCCGAAACAGAGAGAGAATATTTGGCGTGTTCCTTAATAAAGGACATTGTTTTAAATGAAGACACAAATTCTCCCAGCTGGAGGAAAAAAACCGCGGGAGATGTTTGTAAAATAGCCACAAATTACGGTTTTCCCAGCAACGTAGTTTAGGTGATAGCGGGAGACTTATGCGTTGGCTCCCAAAAAAGAAACCTGTTTGAACCACATCTGAAGACGAAAATATCTACATACCGCCACAGGCTAGATGAATTTTTTGATTTCAAAAGTTGCCCCATAATAACGTCCAGATCGGAAGAGCACAC
>comp106_c1544_seq7
TCAATTTCTTGTGAACGTATGGACAGAAGATCAAAGGATCATGCAGGAACCCATCAAGAAAATCGGGAGCGGATATGTTTTCTCTGCCTGCAGTAGAAGAAACAAATGGTCAAAATCAGTGGCAGTTTATGTGTGAATCTAAAAAAATGTGTGAATTATGCTGAACAGGATGAACGTTTTCCCAATGTTTTATGTAGCGCTTGCAAAATTAACTTATATA
>comp106_c1571_seq1
AGAAATTGGGTATCGTAAATGTATGTGAACAGTAGGGCCTGACCATTTTATAGATATAGAAGCAAGTGTTTGTAACCATCCATTTGCCCTTTGCTTGTTCAATAAAAATTAGTTTGCATTGAGAAATCAACAGGAGCGTCCCATTTCATCAATACGTTCAGTCAATTGTTTCTCGGGTTATAATACACTACATGTAATTTGAATCTATGAATGTATAGC
>comp106_c165_seq1028
TTCGTTACGATGTATAGTAAAGTTAAAAACATATGTATTCATCGACGATGTTTGATAGGTGTGTAGTACAACATTAATAAAGAATGTACTTTAGTTAAAAAAGTTTTTACTTATCGATTTTTTAACCTACCCAATTAATTAGTAAACTCCAGAACTAGGTTGGCCGTGGAACATCTTACAACCTGTTATCCTCTTAAGACTTCTCACTGTATACTTTGCAAATGCGCAATACAATATAATAAAAAATATCCTAAAGCTGTAATAAAATATTACTTAATATTATTATAATATGATTACATATGTTTGAGACAGATTACATTTACAATGATCTTACAATGATCTTCATTTGATCTTGATGTGACCTTGAAATTCATCCGCACAGCCGAATGGATAGCAGATTCAGATTGAGTGACCCCGATAACGTAATGTTTGGGACAGATTGCACGGCTTCTTTTCATTTGACCTTACAAGCTAAGAGTCTTCTTTAATTTATACCTCGCGTTGCTATAACTCCTAGCTTTCATCGACTATATTTTGGAAAATATAATTTTCTCAGCTTAGTGCCTATGATAACTTTTTATCTACGCTTCGAGAACTATTCAAATCCAGTTTCAAAACTATCGGCCATTTTCCATAAGAGACCTGCGAGGTCCTTTTAGAACCTGTTTAGATGATACATTCCCCAACCACTGAATTGGTTTGCCAGCATGGTCTATTTGCATGGCCAACACGATGTCCAGATTTAACAATTATGAACTTTTACATGGGTCGACTCAAAACAGGTTGTACCTATGTACAGCAGACCTTTGCACAATAACATCGACCAGCCAAATCAATGTTAGGGCTATACATTTCCATCTCTTCAGAAGACGTTAGACGAAGCT
>comp106_c165_seq1738
CGACGCTCTTCCGATCTTTACGTTTCAATTTCACAATTTCAACTGCAGCACCACAAACAGTGTTACATGCACATGACACACACAACGCAGAAGAAATGTATGTGTGCCACCGAAATGCCAGCGAAAGTGATACGTGTCCGCATACGTTAACTCAGATGAGGCATACAGTAGTTAATGGTGGAAAGTTGAGGGTCTTCGGGGCACCAATTCCGGAAGATTCTAAATTCTAGAGGTTGAGAATAACATTTCAAGACAAGTCGATTGGAGATTTCGTTGTCTGGACAAAGTTACCTATTTTAAACTACTCCGATTGTGAAGATGTATACGCAGACGCACTCATCGTAGCGTCTGAAAATACGAAAACAGATTTGAATACAATTTCTGGACTTATTTACTTTATAACAGTCGCTACAATTGTATTAATACTGAAGAGTATTGCAAAAATCATTCAAAAGTATTATGGTTAATGTAGCGAAAACAGCATAAACTCCACATTTTTACCGCAGTCCTCCAGATTGACTGGTATCAACAACATACGGTTCAGTAGCGCAGCTCCTTCAAGAATTACAACCCTAC
>comp106_c165_seq1966
TGAAAATGGTGCAGATCATAAAATACAACATGTGCATCGATCTTTTCCTTCAAGATGTTGAAGAACTGTTAAAACTGGATACTTGTGTGCTGTCGCATAGAATAAATATGTTAGATTCTTTAGACTTTTGTCATTACTATCATAATGTATTAGATCTTGTAGCTGGTTGGATAAAAGCAAATCAAATTACTTTAAATATAAATGAAATTATAAGTTCTTTTTGTGATGTATCTAATGATAGTATATTAAGTAATGCTCTACGTGAATATCTTTACTTTTATCAAACTAATGTACTGTCTGATATAAGTAATAAATTAAAATGTTAAGTAACATGTCTTTTACCTTTGATAACCCCGGCAACCTCCCGCACTCCAACAAGCCAACAACAACCTACACCAGTCAAGTTGCAATCCCCACTAACACTGCAACTATAAAGGAAACAATATATCAGGCCACAGCTTATGCCAAAAAATAGGTCTGAACCAGTAGAAAACAGGTCTGAAGCAGTAAAACTTTATTTTATAGC
>comp106_c165_seq2094
ACAGGGAATAGTCAGGGAATTTTTAAAATATTCATGAAAGTCCAGGTACATACATATCTACATAGACCGGAGTGGTGCTTTATAATATGGAGATTTTGCAAAATTTAATCAACAGAAAATATTAGTTCTTATTAATATTTGCCTTTTTGAGATTAACTGTGGATATGGAGCCGTACTATATCTTAACGAAACGCGTGCACTGACGCACGTGCATCTACAAAAACAACACGGTGGAATGTGTGCGACAATAGCGAACGAAATAATCTATCTTTGTCATAGACATACGAGCTGTCCAGTGTCCACGACTTCGGTTCTTCGGTACCATGAGTGCGACAAAGCGAACGTAATATAAATTTCGAAAGCAACTTTTTATTGTTTTATATGTATAATAGATCGAAGGGTACACAAAAAAATAGTTCAAGTGTTGTTAAATCATTAGAATTGACGATTAAAAAGTTGGAACTGTTATGGCTTTTTTATTGAAAGATCGGAAGAGCGT
>comp106_c165_seq2105
TGATGCACGTGGAAGACAAAAAAGAAAAACAACTTCCTTTTGCAATTTTAGGAGGGGCGCAACTTTTCAGGGGAGGATTCCTTCAAAAATTACAAAAAGAAATTGTTTTTCTTTTTTATCCGCCTCTAGCCTGATGTACGTGGAAGATAAAAAAGAAAAACAATTTTTTTTTGTAATTTTAGGAGGGGCGTAACTTTTCAGGGAAGGGTTTTTTCAAAAAATTTTATACCAAAGACCCCTATTAATTTTCATCGGAGAATCGCCCCTTGAATTTTTTCGGTGTTGTTTGGATACACCCTGTATAATTATACGGAACGGATCAAATTCTCGTTTGAGCTACCTGTATTGCTTCTTAAGATATTATGTAAACGTCAGTGAAGTCGTCCACGGAACTAGCAAAAGCATCTTTTTCAAAGCAGTATATTTAGAAATTTTAGCGTGTGTCAGTTATTGATTTTAATTAAGCTAATTATCTTATTAATTCTTTGATTATACAT
>comp106_c165_seq2167
CTATACTGCATAGGCCCAATTTGTTTTGTTCAAGGGGGGTATTTTAAGGTACTTTACTTTTGATTGGCTGCTTATTCGGGCATGCTCGACATTATTTGTTTACATCATAGATTCATAGAAAATATATTCTAATTAACGACTTATCTGTTCGTCTTGAGTTTTACTTACAAATTTTGTTGTGTATTATAAATGTTTTGAGTGTGTGAAGTGATTTTGTGACAGTTATTAATACCATATTATTATATATTTCCGGAAAGTCCTACTTCATTTGTAGCAAATTTAGAAGAGGATCGGCCATATTCGTAAGAAATTAAAATTATAGTCTTAAATGCAAATACTGTTGGTAGCTAAATGTCTTCGACCCATTCAACGGTAAAGTCCTCTTTCAATTTAATATTTTGTTAATGTACTTGTGCCGCTTTATGTGAGCAAAAAAAAATGCGACTAGATTTTTTTCGAGAATGGTACATGCTACCGAATTTCGAC
>comp106_c165_seq2253
TATGATTACTCTATCTCATGCTGTAGTAATGGCAGTCAAATTTCTTACACCCTGTATATTGGAAAAGGAATTTATCCGGTACTTATAAGGAATTGCGGAGAACATGTTATCTATTAATATCCACTTGATTCCAATATCCAGTCCATTCTATAAGTGAAGTGTTTATACCTAGAGTTTTGGTAGAGTCCACTACAGTAGTAGTCCATGGGCCCATGTACAAAAAAAAACATGGTTATTACCAACCATGTTGTCGTTAAATCGACATCTTCGGGGCGTCGGACTGCAAAAACTTCTCAAGAATTTTGTCGGACAACAAGACACATACCTTCATTTCAAATCTTATTACCAAACCCTCCCAGAAAAATCAGCTTGCTGGCTGTCACCAACCACAATGTCACCAAATCGACATATTTGGGGTGGGAGACAAACTCAAAATGCCAAAATTTTTGTCGGACAATTTTTGGGAGA
>comp106_c165_seq2350
TTTATACATTTTACAGAGACTGTACCTATTCTGAATGTCCGCAGGTAGTGCAGGTACCCACCTACTAGTGTTTTAAGGCAGCAATATTCTTTTTCAATTTTTTTTCTATTATTTGGATCAAATTCTGATATTAAAATTAATAAATTAAAATATCAAGTGATAACAATGAAATTAAAAAAAAATTAATTTGACTACTGTTGAGATAAAAGAATAAATATAATCTTGTACATGTACATGTATTCGTTGGTTAAACAAAAATAAGTATCTACATACCTAGTTGATAAGTTGGCGCATTTTCGAGTCCAGAAGCAACGAAATAAAAAAAAGATCAACAAAGAAAATCCACTGCAGGTTTTGTGTTTGATCAGGGATTTTTGAACCAGTCAGGATTCATTGTTGTACCCAGGGATGTGGTGCATTTTGTACTAGGTTTTGTTTTTTGACAGCCTTTT
>comp106_c165_seq2377
ACTGCGATTACATAACAAAATACGGGGAAAATATCAAACATCACCATCTGACTCATAAAAATCCTTCAGGCATTCAAATGTACAGTGATGGGCAACTTAAAGTCCCCACTAGTTGGGTCGCTCTTATTCTCTCGCGCCCCACCACAAATAATTAGGTATGTTTCAGACTGGGAGTGTTGTTTGGAAATATACACCGTGGCACCAAAAACTGTTGTATTCAATAGGGTGAATAATAATTAATCCGATAACAGTTGCATTTGATATTTTAAAATATATTATTTTATTAATGATATGTTAACATTTCGTAGTTAGTTAAATAAGAATATTGAATTATTTGTTTTAAATAAAATATTATATAAAAACTATTTACTTTTTTAATCATTGTTCGCAACATTCAATACCTGCATATTTAAAGTTTTTTTTCCATTACTAGAAATATTCATACAG
>comp106_c165_seq2387
TGTGCTCTTCCGATCTAACTTAACATAAAGTAATGACTCCTTGTGACGTCAATTGGTTGATTAACTGAATTCTTCTCAGCAGTAATAAATTCCGTTCCCGCTGTGCCTGTGATGTAAGAGGAGAATTTTCACCACAACGTTGCTCATATAACCTGATTTATTGCCATTCTAAAGGTAAAATGTAGCAGTAAAGTTGCTACATATTCGTTTTCATTTTCAGAGATAAGGAGTCTTCAAGTTGAATATACATATAGGTTGGTAATTTATTTATTTTTTGACACCACATAAACGTGTAAAAATGTAGGTATATACTAAATTTTGAATATATTTAATACAGAATGGGAAGATTAAAGTAGTAAATTTTTTTCAGGCAAGTAAATTCAAACGTATGCTGATAACAAATTACACAGGCACACAAATATAAAAAGTGTCTTATATAATATATAC
>comp106_c165_seq2512
AAAATTTGCGGACACCCTGTATTGTAGTATTTAAAAGTTACCTAGAAGTCGATACCTTTTCTTTGGTGTTTTCTTAGAAATCTTCTTCCTTTTTTTTGGAGGTGCAGAGTCGTCATCTAGGTCACTGTCATCAATATCACTGAATGTTCCTTCCGAAGAAATTGTTTCGTCTGAAGTCCAAGAGGAGTCTAGATCATTGGTATAAGGAATGCCGTTAGCTGAACGTGTCTTTCGTTTAACCACATCCGAGTCATCACATGATATCGGTACAGGCGTGGAAGAAGGAGCAGACCCAAAATTTTTGGACAGATCACATTTCTTGGACAATGATGGGGAAAGAGCAACCTCACGCATTCGTGGTTCTATGTAATTTGTGGACGGGAACTCGGTGACCTTCAACAGTTTTGATTGGTGTTTCTCCCATGTATTT
>comp106_c165_seq2586
CAGTTATAATGTCATTAATTTTATCCACGTTTTCGGAAGGCCTAAATAGAGGCAGAAAATCGAAAAAAAAATTTTACTCGATCTTTTAAAAAATAAGCAACTCCCGTTAATTCGGCGCCCTACTTCGCAACAGGGAACGCGCCGGCGAACTATAGAGCGTTCGAACGTTGAAGCGAAACAGCTGATTTCCCCAGTCGTCTTGCAATTGGTTTCAGAATTAAAATGCAGCGGAACCCAGTAAGTCACACTTATACCTTATACGTACTACAAACCGAATAATTAATTGAATATTTAATTAAAACATAGTGAAAACGTTAAAAATACTAAATTATAACCTAACATTCGAAAACAATTATTATCCTTATACATTTGCATTTATTAACAAATAAACTTGTTAATATTTAAGATCGGAAGAGCGTCG
>comp106_c165_seq2659
ATATCTTAAAACTATGTGGTACATGTAACCTTCCTCTTCGTGGACATAATGAAAAAAGTGACTCGGTAAACAAAGGGGTATTTTTAGAACTGATAGACTATAGTGCAAAAATTGATCCCGTTTTAGATAAACATCTTAGTGATGCCCATGTTTTTAAAGGAACTTCAAAAACTATACAGAATGAACTATTACAGTAATCTACATAATTATATCCTAACTGGGTTGGTTGATCGATTATCCACTTCAGCCCCCACACGTTGGAATTTTATTTCTCGCATTGTATCTAAGTAGCTACTGTACACACTGACAGTATTCATTTTGGGGTACTTGCAAAACACAATGACCTTCAAATTCCTTAAAATTTTTCGCCTGCGGCGCTAAGCGGGGGGCTACCGCCCCACACACCCCCGCA
>comp106_c165_seq2723
GCTCTTCCGATCTATACATATTTGTCTTTTTTTAATTTTACTACTAAATACTCGATTGTATCAAATTCCTATGAAACCATATAATCAGTGTCACGGGACGCAAAGAAATCCAACATTGCGCCTCGTGATTTACTGCCAGGGGCCTTTTGGAACAGCAGGCTGCGGCGCACTCGACGTTCAGTCCTCAGTCCGACCGCTGTTCATTAAATAATCGCCGAGTTTTGCCTCGGTAGCTCACTCTCAGTCGAGACTTGCCACGAGAAGCATCTCTGAGTTGGTCTTCACACTTGTATTATAGTGTTTGAATCGAATAGCCTCTCATTGTCCGCTCCTTTAGTGACGAGTAATCGCTACCAATTTTTAAATAGTAGTAGTACTGAGTATCAGCGACCCTTCGGGGTAT
>comp106_c165_seq2745
TGCTTCGGCAGCGGCTGCGTAGTTCTCCTAAGCGGGACTTGTAAAATTCTTACTCGTGTGGTGGTGACGTATTGCTGGCTGGACGGCAGGCTGGGCTCGGCACGACTGGTCACTACGCTGGCAAGCGGAAGACTGGCGTACGCGGTGGGAATTTGCCGGCCATCGGCTTGGCGCTACGCGGTGACGGGCGGCGTTTGAAATGCCAAAAATAATGCCGGTGCGGTAAACTATATTTATTAATAAAATTAAATAAAAAGAACACAAATGTGGGGTGTCGGAAAATCACTTCGTTACATCTATTATACTAATCTTCGCTTTAAATTCTAACTAACAAGTGGCATCGGAATTAGGGAGAATTTGAGCAGTTTATGCTGTCAAATAATAATATTCTTTCGTGAGT
>comp106_c165_seq2763
TCCATGGGCAGAAACTTACAGTGAAACCTCTATTATATTGAGAATGAAATTCTTCACTGTTGTTATAGAACTTCACAATTCAATAATGAAATGGTAGCTTTTAAGTCACGATGTCAATTGTCAAAAATGTTATTTGCCCTAGTCTATTTTCATGCCATATTTTTACATTATATTTTGGATGAGATAGTGCTCTCACATGGACCACTACCACTCTGAAGTTGTCAACCTTGAAGTTGCGATTACTCACCGGAGGCTTCCAACAAAGCGCTTTCGCTTTGGGCGACGTTAACGAAGCCTGAGACTCTTGTGACGCTCTTGCCCGAGTTGAATTGGCAAGATCCTTTAGCGGCTACGTCACCACCCGTCCCATGGAGTCCGGTGTCCCCCAGGGCACCGTCC
>comp106_c165_seq2863
AGTTACCGATTAAAGAAATCTTTACGTCGATTGCTATGTGGTATTACGAAGTTGTTCTAGTTTGGCATTACGCTAGTAGAGACCGCCACTTCCTGGATGGATTTTCTACTATCTATCAGGTGCTATCGCTGTCTTACCAAAAGTGCGATTTCATGTCTATAAAACGCCTCAAGTAAAGCGAAAGTAATGAGAGTTAAAGAGATGACCCAGTAATAAATTACCAAAAACTAGTTGGATATACATATTTTAAACACTCAACAAGGTGGACGAGTACGGCCCTGCCCAAAATAATCGCTAACCTCCGAGTTCGAATACGCCTAAAATCACCAATGCAGTAAATCCTAGACAGCTACAATATATTTGCAAATAAATAATGCTAAGATCT
>comp106_c165_seq2947
GAAAATCAAATAATTGACGTTTTCCACTTGTTTTACTGCTGTCATTTGTATGCTACTCTCCATTCAGTATTATTCGTACTTAATTAAAATTATATCTTGGCTTACAATTTAAATTGTATGTACATAAAAGTGAGATAGAATGTCGAGATATAATATATTTTCAAACGAAGAAATGCGCGATATGGTCTGCGTTTATGCGCAAACAGATTTTGTTGGGTGTAAAGCGCATCGTCGGTGTTTAGAGTTATATCCAAATAGAAGGCAACCAAATCGAAAGCTATTTCAAGACTTTTTTTATCGACTTGGAGAGACTGAGTACTTTTCGTCCTAAAAGGTACAATGTGGGACACATCAGGCACATGATTACAGTAGACC
>comp106_c165_seq2949
TGCGTCATGGGAGAAACAGTTAAGATACCTTTTTTCTTCCAAATTGAATAATGAATTCAAAAATAATTTTTATTGAAAACTGAACTGAAAACAGTATTTTTATCGCAAGGCATGTGTTGTTGTTCACTGTCGGAGCCTGTAAAATTTCATTAAAATGTTTTGAGCGGTTTCCGCAATATTTATAAATTTGCATTTTTTTATTAAAACTTTAACACCCTGTAGATCGGAAACTAAGCGTTTTCGGAACTTGGTATATCAAGAAATTATATCACAAATCACCTGTGCTACAACCTCCTGCAAGGAATGCATCAACCCACCAAATACGTTGTATACCGTTGACATAATACAAAATTGCTTATTTCTCAAACACAAAG
>comp106_c165_seq2987
TTTTCACATAATGAAGGATCTTTTAATTCGGATTAATATTCGGCAGTGGCTGCACACAGATACAGGTATTGCAACGACAGCATTGTTTGCGGAGATTTTAATTCAAATGTTTGCCACATGCATCCCAGAAAACAAATCTGCGCCCTGTGAATTAGAAACTATCAAGTCACAAGCACCAGTTACGGGTTATTGCTAAGATAACCTCAAATGCAGCTGGCATATGAATTTCCAAAGATGGCGCAGGGTGGTGACCCTCATTCAACCTTTGCACCGCCATCAACCCTGAAATCACACTTGTTTGGTGCGAATGAGGAATCCGCTATACAACCCCCACACCCACATAAAAGAAAAAACAATCGCATCAAACACAA
>comp106_c165_seq3013
TCATTTTTGACGAATTTTGCCCCCTCTCCTCCACTTTTGGACCACGACCGGTCAGAGCGTAGCATTCAGGTGGCCACGTCTTTCGACCGGTCAGATCGCGGCAAGTTGGCGGTGTATTTGGAATCGAGTAACGATGGGTTGTTTGAGCGGCGCAATATACGGAGGCGGCCAAGAGCGGCCTAGCGGGAGCGATGATACAGCCTTGACTAATAATAATTTGTTGGACTTGTCGTTTTTTACTGACGAAGCATGGTTTCACATGTCAGCATTTGATGGCTCAGGAGAGCTGATCTTTCGCTGGGAGGAATTACACTATTCCAGAATCCAGAACCGTGAACTGTCAGCTGTAACGTTGTCTTTTTTTTTCA
>comp106_c165_seq3069
CTAGAGTACACCACGACATAGATTAGTAACAACGATGATGGAGACAAGCAGGCAGGAAATTAATTTAAAGAGGAAATTGGTAGAAGCGATGATGCAAGAAAGAAATTTAACGCTGTTAAAAATAGGTACGTAGAGGATAAGCTAGCTCTGGAGAAGTTTTATGAACCCATAACTAAACCATTGAGAAATATTTCGGCTGCTGCAGAGAGAACCAAGTCCCGTGCAATACCAATAGCGCGGGTCAAATCGGAGACCGGATCATTACCTAAAGACATGAAATCAATTAAAGGGGGAGTATCGGATGAGGAATATAGTGAGGAATCTGACGAGGACGATACGAGATCATCACATGCAGTTTTTATGC
>comp106_c165_seq3211
AAATAATAAGAATTTCTGGAGAAACTGTTACATCGCGTGAAGCTGCAAGAATTTTTAATCACCGCCATCCCAATCGAACAGTAAGTTACAGTACAGTAGCACGAATTAATAAAATATTTAATCAGACTGGTAGTGTATCACATGTAAGACCAAAAGAATACCGACGAGCAAACTTACACGAAAATAGGATTTTAGATGCTTTCCGAAATAATCCACGACTAAGCATACGACAGGCGAGATTGAATTTTAATTTAAACAAAGAGACCATAAGAAAATGTCTAAAAAAGAATAAATTGAAGCCCTTTAAACCAAAAATTTTACACACTCATTTAGAAGGAGACAATTTAAGG
>comp106_c165_seq3305
GGTGATGCACTACAGAGGTAGGTAAAGTTCAAAAGAGTTCCGGGTTTCAACTGACCCTTGGTGGCACTTAGTTACTGAGAGTTCGAGGACTCTGTATAGCACTGAATTTACTAGAGCTCGAGGACTCTGTCTAGCACTGAAGTTAAGGATAAGCACTAGGTCTTTCCAATTTAAAGATAGAACTGAGGCACTGCAAGCCTTGAAAGTTCGTATTAGGGAGTTCTAAGACTCTTATAGCTTCTTTAGCTATTTATTTATTCAATGCTGAACCTTGACCCAAAGGTTAGCGGTTATATAATATCTATTTATCTATTTAATACTTATGCCTATATTTATAATA
>comp106_c165_seq3367
AATGGGGTTGCTTGCCAAACGATTTGTCATCGTTCTGCACGATGGGTCTCGATGAATTCGGACGTGGCTCTCATCGTCATCGTGATTTCAACGAGCCTCATATGCCTCATGCAGTTGGATTTTCGTTTGCTCCCGATGGAAGTGTTGACATTCGGAGCTTGAGAATGTGTGGTGTGGGTTCGCCCCTTGAAGATAATGACGTTGTTAATGGGGGGACATTGTCAGAAATCGTTAATGATGAGATTTTGAAACTGCACGGGGAAGTGATTGAAGTGTTTGAAGATGAATTGAATTTATTGTTGACAGGTTCTTTGAAAAATGGAGTAGATCGGAA
>comp106_c165_seq3372
ACTTTGTGTTTGATGTGGGGATATGTGAAAAGCGTTGTGTATTCTACGAAAGTTTGTGACAGCGACCAACTGCGACATGGTTGTAATACGATTCGAGAGAACGTGGCAATGTTGCAAGGCGTGCGAGCGAATTGGATACGTCGCGCTGAAGCTTGTGTGCAAGCAAATGGTGGTACATCGAACATCTACGAAAATCAGCAGTTCTCAAAAGGAGGCTCCTTGCAAAGTTGAGGTAAATCAACGTTTAAAATTACATTTTACTCAAGACAAATTCGTGTATTTACCTCATTTTGATATAACTGACATGTGGGAAAAATATTTGACATAAGTTCAT
>comp106_c165_seq3375
ACTTTCCAGTATCGATATCGATGCGCACTCCATATTTGGTATCAAATCCAGATTCTCCGGCTTTTATTCCATCGATATAGTTTGAAACAATATGAGGCAATTTCTCCACACTAGTAGTAGACGCTCTAGAACTTGAGGGTGTTACCACAGATGATGGTGGTGTTTCCATAAAAGCAGGAGTTTCTATAATTGATTGAGCTGCTTCAAATTTTGGCGTTTTAGTCATAGTAGCACTGTAGGCGGTGGTTTTTTTAGGCGGTGTTGGTAAATATTGTTGCGTAGACTGGAATTTACGATTTGTTTCCTGAGTTGCTTCAGAGATTGTTTTTAATGG
>comp106_c165_seq3405
CCAAACTAAACCTGAATCACCCTGTATATTTCTTCTAATACTCAATAAACTGATACTCAATGCGCACGTCAGTTTAATCAGCCTGTGGTATTTACGTCATGTATGAATTATTCTCGGACCTTACCTATAACATGTTTTATGTGCATTTTCAAGCACAAAAAAGATTAGATGACTAGGTGATTTTGACGTAACTTTTAGATTTTAGTTCAAGTTTCGCATCAGTTGTTCACTTTGAATTTTTTTTTGTCAAAATCCTGTTTTTTGTACTAGAAAGTTGTATTTAAATTACTTTTATCTTGCTTTATTAACATTTTTGTTATACGAGGTTTGA
>comp106_c165_seq3435
ATGTTGGATTTTACTACCGAAATTCCCCAGCGTAATTACAAATAATTAACGTTATCAAAAACACATTAGTGAATAGTAATTAAAAAACCAATATTTGTGCTACATATTTCTATAGAAAATATATATTTAAAGTTTATCGTTCGAGGGTCACACGGTGTCAACGCGTGACAGAAAGGTCCCAAGCAAAATCTGAACCTCTTGTCGAGCTCGCCCGACGACTTATAATTTCTCCACATAAGTACAGGTAATTAGTGTTATCAAAAATACATTAGTGGAATATTAAATACAAAGCCGTTTGGTGGCTAATTGTTCGAGAACACATCGCATTT
>comp106_c165_seq3492
CTTCCAAAAGTTTCGTCCGTCCCATATATTTCTTATTGGTGCTATACGTTTTGCGGCGCTTTAGATTTACAAACTCTAGAAAACATATGCATTCTTAGTACTGCACTCTCCCACCGAAACCTCCAGATCTCTGATGTTTTTCTACGTTTTTTTTCCATTGGTACCGAATCCCTCCTAATGTTTTTTCAACGTTTTTTAAAGCCATTTCTTCGCTTTTTTCTTACAGAATATCAGATGAACTCAACTCGGTCATCGATCCCACCCATATCCTCAATGCCCAGATCTCTAGCATGGATCTAATTCCTCCAATATCAAGGTCTCTTAA
>comp106_c165_seq3534
TAAAGGAAATAATATATCAAGTTACAGTTTATACTAGAAAGCAAGTCTGAACCTGTAGGAAACAGGTCTGAACCAGTAGAGAACAAGTCTTAAATTGAGGTGACCTTGACCCTAGGTGACCGAATGATGCAATACCAGATAAGAATGAGGCAATGCCAGTTTGTTGTTAATCTTGTCAGCTACGTGCTCCCGAAACCGTTTGAATTTACCGCTAGTCCCGTTTAATCAAATGCTTATACGCATGCGTTGCAATTTCAGTATATATGTTATTTCTATTGTTCATCTTCAGTTTTGAATTTACCGCCAATCTCCATCCTGACGA
>comp106_c165_seq3600
AGGAATTGAAGAATTTTTACCTGCTTCAAAACACTCAACGAAACATTACTAAATTCAACGAGATTACTTAAAACTCGAAACTTAAATTATGTAATTAGTGAAAGGGAAAATGAATGAAAATTATTTGTGTATTATACAATTATACTTTATTATCAAAAATTTACATATCTAAAAAACTATCATCACTGTCGACATCCTTTGTTTGGTCCGTGATTGGGGGACAATTTTGGCAACTGTTCCCAGAACATGTTCCGCATTACAATAGAGTCGAAATTTTCTACTTACTGTTAAAATTTCACGTCAATCGGTGCATGTGT
>comp106_c165_seq3617
TAACTTTGTGTTTGAGGGGGTACAATTCTAAGTCGGCTGTGACGGTACCACCAAGACCTGGAGGAATAAAAAACCGCGGTACATTTTATTCACCACTGAGATTGAAAGAGTTAAGTCGACATCTTCGGGGCGTCGGACTGCAAAAACTCAAGAATGTCGGACAATAAGATACTTTCATTTCAAATCTTATTAACAAACCCTCCCAGAAAAATCAGCCTGCTGGCTGTCACCAACCACAATGTCACCAAATCGACATATTTGGGGTGGGAGACAAACTCAAAATGCCAAAATTTTTGTCGGACAATTTTTGGGAGA
>comp106_c165_seq3620
TTCCTTCCAGAATTTCCTACCTAGGCGTATTTCTTTTTTGCGCTTCCTTCTACCAACCGTTAATATTACTTTTTCATTACTGTGCAACACTCATGTAACAGGTGACGTCGAAGTTCATAAGATAAGTATGGTTTTGCACAGAAAGTACTTTTAATTTCAAAACAATGTCCCAACTTCCTCCCGCATGCCTAAGACCCGTATCTGGATCAAACTATTGGGCATACACACTGATTACACTTCTCACTGATATAACACATCAACTTTACTACCACACCCTCTGTCAATTCACAACCTTGAACCCACCGCCAGCCCCGC
>comp106_c165_seq3640
CGGGGAGGTTTAGAAAAAATACGCCTACCGGAATACCGAAAGAAACAATATTTCATACGAGTCGAACAACCAAACCGAGAAAATCTAGTTTTAGAAGACATTTTTACACAAACATTATTTGTTATTAATTAACATACAGATAAAAGTAACAACAACAAGTAAAAATATGTAATTTGTTCATTAACAAGAAAAGTTTGACGGTTCACAAATAGCTATTTATGTAATCAGTTATGAAAAGTATGATTTTATGTAACGAGTGCAAGTTTGCGGGACGAGCGAAGCGAGATCCCGCAATATCGCACGAGTTTGGAGGA
>comp106_c165_seq3678
TGTGTAGTGTGATGTGCTTGTTTACAATATAATAAAAAATATACAATTTTTATTATATTAACATTTATAGGTACTGTTATACCTACTGCTTAAAGGTCAATTGGTCTTGTGTCTGCATCCAGGGCACCTCCACGTGGTGAGGGTGGGCAACGGAGTTGTCTCACTATCTTTTTTTGTATTTTCTTGTCATCACACTACACATCACCACATATGTAGAGTCCTCAAGTCATTTTTTCAAGCGAAGTCACATTTTTAGACGGAGTGGAATCTTTTACCTTGATTTATGAAAATCTGGCTCCAGATGTGTGATT
>comp106_c165_seq3704
AAAGGCGTTTACCGAAACCAGTTTTAGTTGCAATTACAGCATCGGGTAAGGAAAGTATCAATGAAATTATAGATTTAGCCGACAAAATTTGGGAAAGTTATCAATTACCAAATTATAATCACAATTTTAACAATGTATCTTCAATAACTTCAAGACCGGGGTCAGATAAGGTTGTCCATAAAATAGATAATCAGTTAATTTCAGCATTTAATGATTTTTCAATCAACTGTCAGAATATTTTACAAACATTGTCACAAAAACAATCAGTATTAGAAAATCAAGTCTCAGCTTTACAAAACCAATTTTCTT
>comp106_c165_seq3722
AGAAGATAGACAACCGAACTTCGTTAATCCACGACAATAGGATCAAAGAACATTTAATCTGGATTTAACTAAATGCTTTAGCAACAGCCAACCAATTGTCTCATACCTTAACAATCAAACTGGATTTAAATCGTAATTAAAATTCGTTGGATATGCCACTAACAAGAATAAACTTGTAAACACAAGGTACACTTGGTATTTTCGAGATCAGTGGAATGTTGTAAAAAGATATTCGAACAGAACTCAAAACGTCTTTGGTCACTTTTGTCCAAGTAACACAGGTCTTTGTCTTCCTGTAGTAATAAAT
>comp106_c165_seq3746
GGTACTGTCTGTTATATCGAGGAGTTATGAATTGTCCAGAATTCTTATTAAAAATAGTATTAATTGAGAAGCATTGTTAAAAATTAATAATGATAGAGCTTTTAATTGGAATCGTACAATAAAAACATTTAAACTGTTATCAAGGCCATTCTTTACACTACAAATTATGTAAAAAATAGTAACTTCTGAGTCGGATAAAAGCATGTGGGTACACATGTCCGCAAGTGACCCATCTTAAGTAATACGTCAAGAGCGTCAGCCTGACGCCGCCCGGACGCACTAGGGTTCCAGGAAAAGGTCCACGG
>comp106_c165_seq3790
AGTCAGTGGTTGCCTGGCTTTTGGAGACATTTAATTTGTTATTAAATTCCAAATGAACTCCACACTGAGCTCCATTTAGTTAAAGGTGGCAGGTTACAACATTTAAGAGATATGCGAGCTTTGAACACCAATAAAGTAATGTTGGACATGAACAAATTCAGAAAACGATAAATTAGAAACCAGAAATTTTAAACGCCAAAATTTCAAATGTTATGTTATAAAAATCGTGATTAGACAGATTGTTTATTTTTGTGTATTCCATTTCAATATTGATTACTGCATGACTTTTATGCTAGGTTACG
>comp106_c165_seq3792
CAAGGGACGGAGAATGATCTATTATTCCTACATTGCACGCATGTTTAGTGGCTCTGTACATAGATTTGTAAGAAAATAAATATAAGCAAACATATATTTTATTGAAACTTAACATTCAGTAATAAGAAAACTAACCATTATACACTTTGAAATAAAAAATATGAAAATTTTACTTATACTATTACGAGAGCCATACTTCCAGCGTAAGCATGTGTATTTTTTTCTAAACATTGTTTATTTTAGCAAACCTGCATGTCGGCCTAATAAAGTTTTTTATTTTCGTGGTATTCAAAAAAACGTGG
>comp106_c165_seq3799
TGAAGTAATGGCAGTCAAACTTCTTACACCCTGTATATTTGTCTATTTTCAAAAAAATTACCCTTGACCGATCCTGTGTTTAGTAAATTATAAAATCCATCGAATTTGACTCGCAATCATTATTACGCCTCAAATATGTTGTACCAACTGTAAAAAAGCGACCACCAAACTCGAATAGTTGAACACTAAACACTTATATAAAAACATAATTGTTCTTTTCTTCAAAGAACTGGGAATGTATTGTAATGAAAACAATTTTTTTTGTGACGCCCGCAAAAAACATAGACGCACACTTAAAACC
>comp106_c165_seq3800
CGACGCGTGGTCTGGTAAGAACTTTGATTGATTTAAGTAACATGCAGAACTTATAGGTATTATGGATGTACAATATTTTAATTTTATTTCAGAAAGATGCTAGTTATTACTAGAGATCGGAAATGTTAGGGCGGTTGCAATGTGGTACAGGGTTGGCAGTAGGGTAGAAAATAATTAATAACAGTCTTAAGTGTTCAGGGGTCAGTCGTCTCCGGCGATCGGTAAATACCCATTTCAAAAACGAAAATGACCGTTCAACATTTACCGAGATCACAGTCGCCGAAGCATCAACTACATCACA
>comp106_c165_seq3888
GCTCGCTCGCGTTCGATCATCCTGTTTGTTTGGATGCCTAAGCTTGAAATATATATCATATGTCACACCTACGAATTTCAAATAAGACCCTACGTCGAGACCCACAGCGTTGCCGCTATCACGCAGATGGAGGTTAAGTTAGTTAACGACAGCAGTTTGAATGAGAATTATTATAAATTAAGGTGTCTTACAAGTACCTATTCCTAACCTAACTTAACCTAACCTAATCAATTTCTACGAGCTGTCACACGGTTCCTTCGATATCGGTTTCCTATTTATACCAGTGCTGTGGAAG
>comp106_c165_seq3920
CGCTACACTTTCCAGCGCCGCTCTCAATAATAACCTGTTGCGTTCTATAGCAACTAGGTCTTCATCGAAAAATTTGATACTATGGTCTCGCGATATAGTGTTTGGCGCCCCAGTGGCTGTCCAAAATATTATTGCAATTTTTCTGTATATTTACAATAACTTCCTCTTCCATTTTTCTACGGCTTTATGTACCTCTCCTCCATGACGAACGCATTGCACTTTCTATCGGCGAGGAGCTGTCATCGCTTCACTTTCCAGCGCCACCCTCAATTTTACGTATATTTCCATCTTCA
>comp106_c165_seq3935
TTAATGGCGTCCAACGTTAAAAAACATTCAAATTCATAGTTACTGGTACTGTTTCCAAATCCGGATTAACAACTGACGCCCTTCGCTTCATCACCGTTGACCCGCACTATCTCCCTTCACATGCACTGTAGGTTGCCTACAATTCATGTATTTGTAATACATGATTACAGTGGTGGCATATACAAGTATTAGACTGCATTTTAAAAAACTGATTATAACTCGACTATTTATTTCATTATTAAAAAAATTTCAGTTTCGTATTCAGGGGAACACGTACTATTACCCCTAAAA
>comp106_c165_seq4008
CCCCATATGGCACAGCGGGACGATTTTTTTAACCATGTTCGCCATTTTGGATCGAGTTTAAAGAACAAGAAACTCAATTTAAAATTTAATTTTCTATACGGTCATATTTTTTTTGTCCAGGTAATAATTTCTGCAAATTTAACATTAATCCGTGACAGAATGCTTGGACTAATGTAGGCCGCCGCCATCTTATCGCTAACGACCAATCAACTTCCTTGCAGACCGCCGCCATCTTCTTGTTAGCGACCTATCACCTGCCCTCAGCCTCCTCAGGTAGCCACCCCTG
>comp106_c165_seq4038
CGAATGGTTTGGGTGAGCGTAAGTGTGACTGATTTGATTTTACTTAACTGAGAACTAAGGTTATAGTAAGTGTGATTGATTTGATTTGACTGAAAGCTAAGATAACAATACGCGACTTTTCGGACGATTTGGGACACAGAAAGGGGTTCACTTAGCTTTTGACGTCTATTGGGCAGCTCCCTGGCTTCTGGATTGGCTCGAAGTCTGCGGTGGTAGTTTAGTACCGTGATGTTAATCCAAAGAAGGCTCGCACTGTACACTTCACTAATTTTAGGAGGTTTAGG
>comp106_c165_seq4129
CCTCTTGTTTTCGAGATACAGAGCACAAAATAAAATTGTGGGTACACATGTTCGCAAGTGACCCATTTTTAAGCACAACGTCAAGAACGCCGCCGGACGCACCACGGGGTTCCCGGAAGACGACCCCTGCAGAGTGGCGCCAAGGAGCAGGGACTTCTACCAGCAACTACGAAATTACCTACGACCGAGGGAATTCTCCAACGAACACTCACACCGTCAACACGTTTTTTCTATACATTAGTTTTTTATACATTAGTTTTCAATAAAATTCTTTATTA
>comp106_c165_seq4206
AACTAAGGTTATGGTTCCGCCATACCATCACCCACCATAGCAATATATTCGGTTGAACGGCCAGTACGAGGCCGGCCTGTTTTTTTATTATTTGCAACCGAACCTGTTTGTTCACGTTCTTTCTACCGAAAATTCCACGTAATTTGCGCACAGTCTCAGTTACACTCTCTATACTTGCAATGGATTTTCACAATCTTCACTAGCTCATTTATCGTATATAGCGCTCTCCTTTGTGTTTGACAAAGGAGAGCGCTATAAGATCGGAAGAGCGTC
>comp106_c165_seq4208
GTCGATTTCGATCGCGACGATTTTACTAGCACACGCGGATACACACAAATATTAGCACCCGTATCGACGAGAAACTGGACCTTGGAGTACGTATCCGTAACGTACAAACGGCGCGGAATCGGGCACGGGTCGCTGTTCGCCATCATCGACTGCCCGTCTCGTTTCTCGGATGATACGTGCACGGATCGTGGCACTCGAGAGCGCGGTCACCAAAAAGTTGGTGATACTAGCACTGACCACTGTCACTGTCAGTCTGGGTGTTCTCGTCGTCGG
>comp106_c165_seq4225
CCACTCACACGACACAGATGTAGATCTGAAGTTGAAACAAAAACCAAATATCTGGAATCATTATTATTTCTGCTCCAATTCCAGTCCAAAGCACAGCGATCCCAAGGTTTTACTTATATCATGTTTAAGAGAAAAAATCAGCAATGAAAAAATATTCCACATCTCACCCTCCACCCAACAATTCATGCCACAAACACAATAGCCACTTCCCACATTACAACTGATACTCCATCCAACGGCATCTCTTCTCCATATTTACAGTGCATTCCTAT
>comp106_c165_seq4276
CGCGGCTACTCTGGCGTTAACTGATCAATTCTGTGACTGTCTCGCCTACCATCGAAAACTCGGTTTGCAAATTGTCCTCCACGAAAGAAAACGCGAACTGTTTTCCTGTTACGAAACTATCAAAGATATGGAAATTATGGCGCTGAAGATAGGAATCGTCCAAAAGTTAAACCACACATTCAATTTTATCATTTGCGATAATGAATTCGCTTACATCAACGAAGTCAATTTTATTCACAGGACACTGGCCGAATATTTTGTCGCCGAT
>comp106_c165_seq4322
TATTTCTTTTGGCCCACCTGTTATAAAGTATTAAGAACTTAAATATAAACTAAGAAAGAAAAATACCTACAGTCTGGCTAGTCCAAGTCAAAGACTGTTTCTAAGAAATTTCCAGGTTTCATAAGGGGCCTATTGTTGAATTTTCTCCGAAGACAATCGAGTCTTCGCTCTAACCTGCAGACTTCCTGATTATGTCGATCGAGGGGCCTTTCCTGAGAGCCACAGAAGTAGATGCTTGGCCTGTTGAGTGTGCTCTGAAAATGG
>comp106_c165_seq4340
ATATCAGCATATGAGTGGAATTATCGGAAAGTTTGAAACTGGAGATGAATGGTGGAAGTGGCATACGTATTGAAATTGTAACGCATGCGTGTAGGCATTTGATTGGACGGAGCTGGCGGTGGGTTCAAAATTGTAAATTGACAGAAAATATAATAATGGTATTGGTGTGTTATCTCGGTAAGAAGTGTGATTAGATACCTGATAGTTTGGTCCAGATACGGGTCTTAGGCATGCAAGAGGAAATTGGGACATTGTTTTGTATT
>comp106_c165_seq4370
TTGAAAACGTGGCCTCTATATACCTTTCGAGTCAGGTTGGCCGAGAGGTTAAGGCGCCAACAAAAATTAAACATAAAAGTCTGCGCACGCCTATGATTTGTACCCTTTTAGCCGACGCTAATGCTTTCTTTTCAATTTAATGCTACACGCTGTGCTTTTCTTATCAAGAGTCTGCTGCTGTTATCAGCTTCCTGTTTCAACGCGCTAAACCTTGGCAACTTTCTGCATTCCACTAACGCTGACAAGATCGGAAGAGCGTCG
>comp106_c165_seq4408
TTTTTTTTGGATAAGATCTGAATCACCCTGTATATATATATTTGTGGAATGAAGGGATCGGGGCGTTATGTTTCTAAAATTGGTTTATATTTATATCAAATCATATATTTCTTGGACTATACAAATAATATATACACCTTAAATTATATAAAAAATATTTACATCTTAAAATTATTCTTGTATAAAATATTTATACATCTTAAAGCTATTCAACATTCACACGTCTCACTTTCATTCGTCCACTCAAAGTTTTTAAAGT
>comp106_c165_seq4438
TGCAGAAGAGGTTAGCATCTCAACTGGGCCATGCCATGAAATTTTGATTGAAAAATTGAACAAATTGAACATACAGCAAAATTTCTTCGTCGTTTGATAATGAAAAGATTCATTCAAAGTATCATAACTGGAAAGAAAGCTGTGTTTACGGCTACGATATTGAGACAAAAGTTCAATGATCACAATGGATTGGCAAAGAATATCCACGCTCCAAGAAAGCACGTCAGTCTCGATCCAATGTCAAAGTGATGCTCACT
>comp106_c165_seq4477
TTTTACCGAAACGTTTCAATTGAGGAACCAAGTTATGGTGATGATTGTTTATCCTGTGGTAGATTTCATGAGTGGTACATGCGGTGTCGTGAGGACATAAATGAGGAACATGTTAGCCAACCGAAAACTGTGCGTGAATTATTCAAAGATCAGTCAAAATCTTCATTCAAATTCATGAAACAGGAATTGAGCATCTCAAAAACATCTATTTATCGCATTTTGGCCAAATATTTGGGCTACCAAAAAGTGTGTGCA
>comp106_c165_seq4608
GCCCGGAGTTCTAATGGATCGTCACTTGGGACGCCAGGTCGCATCGGATTTTCAAGGGACTGTGGTCTGTGGTGTATATGGCCTACAGACGTGGTGTCTAGGACATGAGCTCGTGTCGTGGAGATCTCGACGAAGGTAGTCGAGCGCCGTGTCGAGTTAGACTTTCTATTCTATCTGTAGGTACAAGACGACTTCTAGGAATATACTGGGTGTTCTGAAATCCTGAAGCTCGCTCGAAGGGTGGAAT
>comp106_c165_seq4632
TATCGTTTTCCAAGGAACGGATCTCACTTTAGGAGAACTACTCTCGATGCGGGAGACCGAAGATCTTGAGAAAGCTGCTAATTTATTTTTGCAAAGATTGATCGGCAACGAGAAAGCTACCGTTGGGACACCTCTCATGGATTTAGATAAAAGTATTACCCCCCTTTATATAAACCGCACTTTTAAGAGGGACATGGAGAACATGGAAGACGAAGAGGCAAACGTCTTTTATTCAGAGGACAATAT
>comp106_c165_seq4651
GTCCTTGTCCAGAAAGGTCTTCGACTTCAACTATGACTCCCACATTTGGAAAGTCAAAGATCTGGCGCGTGCAAATCGTCGACTGACTGACAGAGAAATTGTAGGAGAGGTTAGCATGTCAATTGGGTTATGTCATAAAATATTGACTGAAAAATTGAACTTGCATCGAGTTGCAGCAAATTTGTTCCTCGTTTGACCAAACAACAGAAAGAAAATCATGTGGACGTTTGTCGGCAACTCCTTGA
>comp106_c165_seq4653
GCAGAAATAAACAGAATAGTTGCGCGGTGAACGCCTTCTAAAAAAACATTGCCTTCTTGAGCGTGAACATCAACCTCGAATCATACAACGTGAAGTACACGCAAGTGACGCAGATTGAAATCAGTCTGTATTCTGCTTCTCTTCGTAGCGTTGTTTACGGCGGTTGTCATGGCAACGAGGCGGCCAACACGTGAGTAAACTACGGCGTGGGGGAACGAGTGACGCGGATATTGAAGCAGCATTGT
>comp106_c165_seq4658
GATGGCGTGGGGTGATGATTTTCATTTGACCTTTGCATTGCGGTTAACCTTGAAGTTGGATTTGTGTGGTGTCTGAGAGGGGAGGAATTTTGCACTTGAGGCCGAGGGCCGATGACGTTGGTGTGTGGATGGCCTTGGGGCTGGGGGCCGAGGGTGACGTGGGTTGGTGACTTTCATTTGACTTTGGCATTGCAGTTAACCTTGAAATTAGATTTGTATGGTATATAAGAGAGGAGATCAGAGTG
>comp106_c165_seq4700
ACCGCTTCAGGAAAGTATTTGTTTATAAATTCAAAATTTTTCTAACTTTTGAAATCGCTGCAAAGATTATTCCAAAGGAGAAAATTGACATTGTAATGATTCTTTATGATAGTTAAGGAGTCCAAGTATGTGTAAAAGATCGGCGCCAATTGAAATGCCTAACTTTGGCCCCAGCACCCACGTAGAAAAATAGCGACATTTCGCGCTGAGATTTAGTGGCAAATTGTCTCGTACCAGGACTGT
>comp106_c165_seq4715
TACTTATATTTTCGAGCAAAACAAATAATTGAATATGTTTACTGATTTTCAGTACTAGTAATTGTAGTGATTATTAATTAGTCAAAAAATTAAGGTATTACACGAAAAATACTGTAATATTATTAATTATTAAAATGACGATAAATGCAAACAAATGTAAGTTAAATAAAAACTAAACATTTACGGGACTATTTTGCTTCTAAGACGAAAATGACTATAACATTCGTGTTTATCTCGTCAAA
>comp106_c165_seq4771
GGGTACCCCAACGGCCCTTGAGGCGTGACGCGGCTACGCCCTATGCGTTACGACCTGAAGGACGTCCGGAATCCACCCCCGCTACGTCGACCAAACAGGAAAGAGGAGCGATAACGCGACAGTACCTTTATACATGTGTCATCACAAAGCACGACAACAGCCGGGGTTCATTCGCCAGAAATTGAGAGGGTATATGAAACAAATATCAAAGTTACTGCTCTGTCAATAAAAAAACAAAT
>comp106_c165_seq4788
CAAAGCAGACACAACAGCGCCTTCAACAGCACTAATGGATTCTATAAAACTCGCTTCCTCATTTCGCCAAAAATCAGGAAAACTTGATATTCAAATTCCGTGCAACACAACTTTCACCAATCGATAAACCTTTTCATTCACGATCCTTCTTATATACATGCACCGAAGAAAACGAAGCCCAAACACTACACAAATTTTTGAAACAATTAGCCCCTTCCCAAAGCTTACAGTCCGGCAC
>comp106_c165_seq4809
AATAAGCACTCTAGACAAATCTGGCACATGTTATAACGTGTTGATGAATGTATGTGAATGTATTAAGTTTGTACCCTCCGGTGTAGCCGGGTGTATGGCTTCCCTCAAGTACCACATTACGTTTTTAAATAATTGATGTCGGTGTTACGTGGAAGCAGATAAATAACTGTGATGCAATAGTGGTGGTACTGTTCAATTGCTACTTCTAAAGAAACACAGTTTACAGATACCTATAAA
>comp106_c165_seq4857
TGGTTTCTGGATCATATTGAAAATATCACGTTCCATCACTAGTCACAATGTCGTAAAGGAAGTTTTTGTTCTTTGTTCGGCCAAAAATGCGATAAATTGATGCTGAACGTACAGTTTTGATGTAATCTGTGGTGATCACGCATTTCGGTTGGCCAACATTTATGTCCTTCCTATACGACCGTTTTTACACCGCGTATGTCACTAATGAACTCTGCCACGGGATAGACAATCATC
>comp106_c165_seq4878
AATAAAAAGGACCTTTTTTATATATGTATTTTATATACAGGGTCTCCGGTTCATGTTTCAAAAAAAACTTGTGTGCAGGTTCCTCATGGGAAAATAATGGGAGTAGTTCATGTGAGTTTACAGAACCGTTTAAAAATGTAATAAATTTTGATTTTTAACATATTTTTTTTTATTGTACCCCTTTTCAAAAAGAAACCGTTTGCACATTATTCTTAACGCACAGTTGATGTTTA
>comp106_c165_seq4950
GCTCTTCCGATCTTGTGTGGCATGATCGATAGTTCTTTAATTTACCTACCCTTTAATTTTGGAGAATCGGTTTACAGGAGACCACTTATTATTTTTTTTTCAAAATGAAGGACGACGAAGAGGACGTTCCTATAAACATGATAATGTACTACCAGCACGGTGGAGCTCCTACACATTTCCCTCGTCCAGTTCAGCTAGATTTGAGGTTTCGGGGGCGTTGGATTAACCGC
>comp106_c165_seq4969
GACCGTTTCACACTTTTCTCAGTGCTGTTTCCATTTCGCGAAGCAGTCCGGGATAGCTTCATTTTGATGTCATTAGTAGTCTGAAAACGACGTCCTAAGAAGGGTAAGAGATGGCAGTAATCTGATTTTTGGCACACTGACAAATTGATAAAGCTAAGTGTGCTGGCGCATCGTCATGGTGCAAAACGCCACAACTCGGGTCCTCTTCTGTTACGGTTAAATGTTTCGC
>comp106_c165_seq4990
GTCTGCGTTGTTCATTCTGGCTCATGTGTCTAAATTTGGGTTGAAAATGGATGCCCCGGCAGATGCGCGCGAGAGTGGTACTCTTGATTTCGAAGATGGTACCTAAAAGGATATTTGTGGGATTTGAGAAAGTGGGGATATTATTATATATTATGGAGGCATTGTGCTATTTATTTTTAATTGTTGAAAAATGAATGAAAGACAAAGCTGTGTTGCTGAGAAAACTTG
>comp106_c165_seq5004
CTTTGTGTTTGACCCCGACGTGATCCTTTCAGCGAAAGTACGCGAATTTGTGCAATTAGAGTGGTTTTAGTTCGCGCAAAGCAGCAAGCAACATGAGCCTCAGCCAAGGAAACTACGTCGAAAATTATGCCCGATCAGAAGACGACAGACTGAATCGCTTCGAGCAACAGTTAGTGGAGATGTCGCTGGCAATGACGAAGCTATTCTCGAAGAGTGAACCGCGGCGA
>comp106_c165_seq5006
CCATTTTCGGTGTTTGTAACAGGTCTGTTTAATTTTAAAGTATCATTTCATATTATTCAGTGCGGTATAGCATTGAAGAAATGAATTACAACAAAGCAGAATTTTGGTCGCAGAATCAAGAATTTCTTCATATTTCAGTTATTTTCTTCATATTTGCATCAAAAATAAGGAGACGCTGTCTCACTGTCTCAATATTTTAATCAATCACTAATACTAACGTCACCCCA
>comp106_c165_seq5012
AGTTGACTGACGATCAAAAATTGCTCATAATTCGACATTCGAAAGATATCATCAAGGAGGACACAAAGGACAAACACTTGCTTTACATAATTGTGTACTGATGATGAAATCTAGTGTTTTCAATATGACCTGGAAACCAAGCACCAAAGTGCCGAGTGGAAGGCGCCAGATGAGCCAAAAACCAAAAAATCTAGTTTGGAGACGTTAAAAGTGAAGACAATGTCAAG
>comp106_c165_seq5016
TTATTTTCGGTGTTTGTAACAGGTCTGTTTAATTTTAAAGTATCATTTCATATTATTCAGTGCGGTATAGCATTGAAGAAATGAATTACAACAAAGCAGAATTTTGGTCGCAGAATCAAGAATTTCTTCATATTTCAGTTATTTTCTTCATATTTGCATCAAAAATAAGGAGACGCTGTCTCACTGTCTCAATATTTTAATCAATCACTAATACTAACGTCACCCCA
>comp106_c165_seq5045
CCAGCATGGCTCGGGAAGTCGGAGTGCCTCACTGGACTGTCGATAGGACTTTACGAGAGCAGTTATTATGTGCGTATCATTTACAGAGAGAGAGAGAGAGTTTTTCGATAAACGTTTGGTGTGGAATATTTGGAGACAATCTAATATGACTCTTTATCTTACCAGGCTGATTGACAGGAGAGGCATATTTGAATTTTTTGCAGAATGTTTTGCCGGAATTGCTGG
>comp106_c165_seq5047
CTGATACCTCCAGCATGCCTCCAACCAGTATTTGACTGTACCCCCTTTCCTGAAACTAGTGACTGTTTCCTTCATCTCTCTTTTAGTATTCACTAATCCTCTTATCCTAGTGATGAAAGCATTCTGTAATTAGGTCAATTGCCTCATTAAGTATACTGTTGAGTTTTCGTGTTTTGTTACCTCAGCTTTCGGCCGTCTAGCTTCCATGGAAGTATCCATCTTTTT
>comp106_c165_seq5049
AAGCGCCCACTCCTACAGCAGCAAGGGTATGCTTAACCCATCTACTTAAGGTCTGCTTAGATGCGGGTCCATGGTTTTTTTTTATATGTAATGAAAATAATAAAAATATTTTTTAATTATCGTGGCCACACAAATTAGGTGAGAGGTAGGGTAGTTTTAGGCAAGGTTGAGATGAATTGGGCCTCGATGTTTTAATCAAATCTAGGATGAGTATTGTCAGCCCCG
>comp106_c165_seq5053
AGAAACCGTAGACAAATATCATATCGGCATATTCGTTGTTGGAAAATTTGATAATACTTAATATCTTGTTGTTTTATAAACTTAATGTCTCGTAACTTCGAGTACTGTGATTCATTTTGACATGTACGCTTGTAAACAACTTTGTTTTCCACAATGACAGGCACCCACTAGACAACAACAAATAAAATTTTTTCATGCATTTTTATACGAATCAATGCAGGCGAT
>comp106_c165_seq5055
TTTCGGTATTTTTTGTTGGCGAGTAAAGTGCGGAAATGCTGATGCCCGGGTCTTAATCCGTATCATTAAAAATGTACCCGGGGCAAGTTTCATCCAAATCGTATACAGGGTTGTACAGAAAATTCATTTAATACAAATGTAAATAAGCTAATACAGACTGGATAACAAAAAAAAATAGGTATAACAAAACTCAGTTTATTTTCTTAGTTTCAATGTAGCCGCCAT
>comp106_c165_seq5071
CCTTTACGTTGCACCCTGTATATACCTGGTAGAAAACTGTACTTTGTACTTCTTTATCGTGATTTTACGACACTAGAACAGCTGGATCGGTCGTCGGTTGTCTTACCTACGGCACACTGATGAGGACCAGTAAGTCCGAAACCGGTCTGTGTCTGGTGGGTTAAACTGACGAGCGATCCTAGCTGTTTTCTATTAGGTAACACTTGTTTTCGCCATATAGGCGA
>comp106_c165_seq5073
CTTGTAAAAGAGCCGTATAGTATTAGTCTTTGTAGCGCTCTGTGCTAAATTAAGCCCGAGACACCATTACATTGTTACCTAATCGGCCAAAGGTGGACCGGCCATTGTTATCTGATTTAAAATTTAAATGACCCCCCTATTTCTACATTCATCTAACTGGACGAGATGTTGCAACTGTCTTTTTTCTTGTCTCGTGTATCGTTTGTTTTATCAGAACGCCTACT
>comp106_c165_seq5104
TTCATTGTACATCAGTTATTAAATTTCATTTGAAATAATCCGCGAAATTTTCGGGCTTGCGCAAAATTGACAAAGTGCAACATGCCTACACTTTTTATCCCCCCTTTTTGGGAACAAGGTCATTAATGTAAAAGATATGCAGTGCTGGGTAAATTGTAGAAGTATGTGGCTAGAGTCGACCGATTTGACAGAAACACAATCGTTTACACTGAGAGAAGTTAC
>comp106_c165_seq5110
GTGACGTCACAAGATGGCGGCGGCGTGTGGGGTGTGGCGTTAGGTCGTTAGGAACAAGATGGCGGCGGTCTGCGTGGAAGGTGATTGGTCGTTAGGGATAAGATGGCGGCGGTCTGCGTGGAAGGTGATTGGTCGTTAGGGATAAGATGGCGGCGGTCTGCGTGGAAGGTGATTGGTCGTTAGGGATAAGATGGCGGCGGTCTGCGTGGAAGGTGATTGGTC
>comp106_c165_seq5119
ACGCTCTTCCGATCTTTCAATAAAAAAGCCATAACAGTTCCAACTTTTTAATCGTCAATTCTAATGATTTAACAACACTTGAACTATTTTTTTGTGTACCCTTCGATCTATTATACATATAAAACAATAAAAAGTTGCTTTCGAAATTTATATTACGTTCGCTTTGTCGCACTCATGGTACCGAAGAACCGAAGTCGTGGACACTGGACAGCTCGTATGTC
>comp106_c165_seq5137
GGTAATTTGATTGGGGTTGGTGGGGTGGCGTGTACTTCTGCGGTGAATGCTTGAACTGATTGTGGCTTCTGGCAATGTGCTATTGCGGCTGGCTCCCTGAATAGTTTCTCCAGGTATAAATGTGGCTCCTCGGCGCACAACGCGATTTCTGCGACCTTTGTTTCGCGTGCAGCTTGCTTGTTAGAGGTCTGTCCCTCTCGTAAAGTAGTTTCGCTTTTGC
>comp106_c165_seq5187
CTTCGCTTCGTTACCTTGACACCCGCACTATCTCCCTCCACATGCACTGTATGTTGCCAACAATCTTGTTACAAATACATGAATATTACAGTGGCGACGTATACAAGAATTGAAGTGCATTTTAAGAAACTAATTATAATTCGATTATTTATCTGATTAAAAAACGAATATCAGATCCGTATTCAGGGGAACACTTACTATTACCCCTAAAAAGCTGA
>comp106_c165_seq5226
AGTTTGACAAGCATACTTGCATGCGGAGGTGCAAATCTTTCCTCTTTATAGTATTGGTGTGGATGGTGTAGATGTTCCATCCGAGAGCATTTCTTCTCCATATTTGTAGTGTGTTTTTATACAAAAAATTATATGTAGTATGGTTTTGCTCCCGAGCCTAGTGTGAGGGGATCGAGTTTGCCATTCAGTGACAGTCTGACAATTCAGTTCCCCCTC
>comp106_c165_seq5246
ATACGTGGAGTTTCCCCCACGTCATATTTTGGGAAACTGGCGCCCGAGGATAAAACCGAATATTTAAATTATTAACTAACGTCATCGTTTAGAGTCCAGTCCGAGGAATATAAAACCGTTCCGAAAAATTAAATTACAGGGGGTGTACACACAATAGTTAAAAGTAATAAAAATTTACACCGAACCATCCGGAAAGAGAGAACCGAGGAAAAGTGC
>comp106_c165_seq5343
TTTAAATTACACGGTACAATATTGCCGTTCACATTTGGGTGGCGCCGACTGTACAATGGTGGCATTGAAGATGTGATTTAAGACCGGAGCTAGAGTCTAGACAGTCAACCCCCTGCTGTAAAAGTACATTTCGTTTATAGTTTTTCAGTTGCCCACTTCCACGGGGCACAGCCTGCCTCGTTACGGAAACAATAATCCTTAAAAATACTCA
>comp106_c165_seq5359
ATGATGAAGACGTACTGCTATTACTCGAAGAACGCCGCATATTGGTACGCTGTTCTTTTTTAAATTTTTTCTCCCCATATTAGAAATAACACACAAACACTAAACAATCTGGATAACAATCCCACTTCTGACTTTTGTAAGATATTTTCTAAAAATATACGAGGTAATCCAATAAATAGTAACTTTAATTAAATATTCAATATATGCACAG
>comp106_c165_seq5377
GCATTAGCCGAATCATCCCAATGGACACGATGCTTAGCAGTTTTCTTAGGGTTGGTAGAACAACCGGCACCCGTCTTCTTTAAGGACTTAAATTGGCAGCTAAAGCTTTTGATTTGAGCCAGCTGTGTTAATAGATGCTGCTTTTCACCGACTGTCTTGGCAGTTTTCAACTGATCTTTTATGTTTCGCATAGCTTTCGTGCACTTCGGC
>comp106_c165_seq5385
ATCTTTTTAAGTATGTAAACGTTGATGGATACATCGTTTTGTTTCTCAAACCTGGGTTCTCCACGATCTCTCCAAACTCTAGCTTAACGTACTCCCAGCGTACTCGATGACTTCGGTTATCTTTATGCCCCGCGCCTGTATGTTCCTGTCAGAGCTCGTTCTTAACTAAACTCTAAATACCTAAAATACCCTTCAAACACAAAGTTACCT
>comp106_c165_seq5387
TTTGATTGCTGGAGGAATTCTGTGCTGTTTGGGAAGTTGGTTTGATAGAGTTGGCGGTGAATTCAAGATTGTTTGTTGACAGGGGAAATAAGATGTATGTAGCATTGGAATTTGAATGCCTGCATGGTGGATCTCGGCATGAGGGGATTGGCGGTGGATTCGGGAACTGAAATGGTAGAGGTAGTATATGTGTGACAGGGTGTATGTGTG
>comp106_c165_seq5414
ACGATTCCAGACTAAAATCCTCAGTTCGCTGCCAGAACTCGAAGAACTCCAACGCCAACCTGAGGACCACCCCGAGGACCTGAACACCGACCAGAGACCGCCACCCGATCCAAGGAGTTCGCTGCCAGAACTCGAAGAACTCCAACGCCAACCTGAGGACCACCCCGAGGACCTGAACACCGACCAGAGACCGCCACCCGATCCAAGG
>comp106_c165_seq5423
CAAATTCCTTAAAATTTTTCGCCAGCGGCTCTTATGATGTACGTCCTCTTTTCAAAATGCGCCCCCCCTGTATTCAAACCCACGGGCCGCCACTAGTCGTACGTCATTCTTACATTTCACATCCCATAATGAGACAAATATGCATATGATTCTCAAGCCAGTTTGCTCTGAGCGTTCATGTCTCTGTATCTATAGAAAAAGAGGAAAA
>comp106_c165_seq5450
CATTTACTATTTGTATATGCGTCTGAATGAAAATGATATACTTACACTTCGCATCAAAATTTAATCATCACAGTTTGATTTTTGATTCACGTTATTATCTCTGTTAATAATATAGTCCAATCATTTGGCGCTCAAGAAGGGGGTTGTCTGTGAAGTGTCCTTTTTCTCTGTAAAATGAATAGTTTCGGCGTACGAGCGCTCCAACAC
>comp106_c165_seq5462
AACCTCAAATAACGGCGCGCTTTTGTCGCAGCGCATTCACAATTCCATACCATTCGCCGCGAATTACTTTTGTTGAGTGGGTGTTCGTCACATAAACAGTAGGTTCATAACAAATAACTCAAGCAGTTATCAACAATCATAAATGAAATAAATACACAAAAATAGTTTGTTGTTGGCTTCCAGCGATAAAAAAAAACATTCAAATC
>comp106_c165_seq5465
TTAATTATGGACTCTCTTGTTCAGGAAACCGATAATTTTATTGCTAAACTAACCCAGGTTTTAGAAGTTGTACAGTCTGAAAGTCGTACACACGGTATTTAAAATTTTATAAAGCTAATAAACCGTCAAATACGGTAGATTATTCGGGCTCTTAAAACGTTTGATTCAATTGGAACTAAGCGAAAACTGGAAACTAATATCGGTCC
>comp106_c165_seq5468
GGCAGGAGTACATAATTGATGGAAGGATTATTGCTCTTTCAGGTTTTGAATCAAGTTTCATGTTAGACATACAGGGTAAAAAGTTATTAACTAAATTTTCGGTAAAATTGGTCGCAAGTGGCGCCCTCCACGAGCAATGCCGAAATTACAGCACGCATCTGATTCGTCGCCCAAAAAAATATAGTTTCACAAATTTTCAAGTTCCT
>comp106_c165_seq5472
AATGCGTGTTCTGCTCACGTACCGAGTCTCAAATTGATGTCTGGTTGCTGGAGTGGAATACAAGGGATCCCGCACAGCCTTGCGCCTGTCAGGTTTTTCATGAAAGTGTCGATATCTCAAAAACTATAAATTTTAGGAACATGGTTTGGGAAAAGGGACAAGGAGCAACACAATAAAGTAAAATTTCAAATAGAATCCAATGCAAA
>comp106_c165_seq5509
CAAGGAACTGAGAGAAGTGTCAGCAAGGAAGCTTTTGGACTTTGTCAAAAGGACAAAACTACTTGCTGAATAGGACTAGTAGTGGGACGCACAATAGGCCTAATTAGGCCGCAGTGCTATGGGACTTTTAAAGGACCAACCACTAGATGAAGATGAAGATGAAGGGTTGAACCTTGCCATCGTTTAGGAGACCAGTGGTAGCAA
>comp106_c165_seq5515
TCTACGTATATTCTCTGCTAAACATGCCATCATCGCCAAAAATTTTGTGTGAAATGCAGTGGGAAACCTCCCCAGAGTTTGCACTCCATCTAGGCCTGAGTCCATATATTCCTACACCCCTGACCGTTTTGGTAAATCATACCAGGCTCCATCTTTCCAGGGGATCAAACTTTTCCTCCCTTGCTCTGATCCTCTATTCGGGTC
>comp106_c165_seq5587
ACGAAACTGGAGACATTGTGCCGCTTCGTTTTTAATAGAATTTTTTTGAAGATGTATCTACGTGTCTTTATCGAGGTTTTTATTGAATTGGGTTGGGTTCTTCTTGATGACATCTCTTTAAATATATTGAGAAAAAATGCGAATGCAATTAGATGGCGCACCTTTTGGGGTTACATGAACTCGGTTGTTTATGGAGAAACTA
>comp106_c165_seq5605
TACCTTTTTTGGGAATTTTGAGAGGTAGTATCTCTTTAAGTGTGGATATTTTGATAAGCTCTTTTTTGTGCAAAACGTTTTTTTTAGCTGTAGATTCACCGGTACCATTTGTGCTACTTCTTTTGAAAACGCCCCGTATAATGGTATTAGTGAATATATTTTAATAAAATTTTTTCAGTCCAATCTCTCAGCGGCCCAGCT
>comp106_c1698_seq5
CGTGGTAGCTGAAGGAGGGCCTAACTATGCCAATGTCACCTTTAGTAAATAAATAACACAGATATGTAAATTGTGTAGGCAGCATACATATTTATAATTATTGACTGTTACTATTACTGTTTTTAAGTACGCAAATTATTTTTCAGAATACGAGTTTTTATTTATAAATAAATGAGTAGCATTAAGTTTTTTAAATATGGCGACACTCCGATCATAAATAAGAACGTTTTCGTCCGCCAAATTTGTGAACATTTTCTTATAA
>comp106_c1832_seq34
TATATGTTGTGCATTTAAAATAAGCGTCATGTTTTTATAACAGGTGTGACTTTCGTAAAAGTAAGAATTATAGTTTTCTTATTCCTATTTCCCGTGTTTGTAAAAATAACTAGCATGTGATATATTACTAAAAAGTGAAAAAAAATCTCAATTTTTTTAGGCCATGGTCAACTATGATTTCCATTTAAAAAAATACAACTCTAAGTCATGACTCCT
>comp106_c1896_seq3
GACACATTTTTGAAAAAACTCGTATTGACTGATGAAGATGACATGAAAGTTGAAGAAGAGACGAGACCAACATCAAAGCTGTTTTTGGTGTGTTTGGCATGAGTTAGATATGGCAGAGTGACGCCCTCACGAGCGTTTGAATTTAGTCAGTGCAAAACCAATGATGTAACTCTGATCATGTTAATAATGAGTGGAAAAATCTCAAACGCATCAGCCATGAAACGCGATAGAATATTGGAGGATGAAGTGAGGAAACC
>comp106_c1909_seq3
CAAATGGGGGTAAGTTGGTCTGGATCTTGAAACATAATTTTATTTGATTGCACATTTCGTAAAAATGTGGTTTAGTTGTAAAGGTACAGTGCATTTTAGCATACAAGTATTACAAGTATACATTTTTTAGAAGTTAATAAAGTAGTATTTTAAAAAGTATCTGCGTGTTTCCAAAATATCTGCCAACAAAAGAAATGTGGCAGAAATCAAAAGACTCTCTTTAAGACTTGTAT
>comp106_c1925_seq27
TTAATTTAACGAAATGAATGTATTTTTAAATATTACAAAGGATGCGAGTGTCAACCTAAATTGTGTCTGTAACCAAGGGTTGTCAGTAAACAAACAATATTTTTTGAGTTGAAATCACGTTGAAATCCTAAAACCAAGACTGAAAAAATGGAAAATGTGGAAATTCCATCTGAAATTTTAGAAAAAGCTAATGCGGCTACTGCAGGCATCATTCTGGAGAAATCAAAATCTATATGTATACAGGGTATCCCAACGGAAACCCGACCCCCCCTAGATCGGAAGAGGACACGT
>comp106_c1953_seq1
CGTTGACAACGAAAAAAAAGGCAGCTGACAGACAGTTCAGGGTCACACGAAAGAACAATGCGTTTTCATTGTTGACCAATATTTTAATAAAATGAAGGTTTGGCAGTTACAGTTGGTAATTTTTGTACAAAATATGGTCGGAATCGTTCAACACAAAACGTCGAAGCAGTTCGTGAGAGTGCTATTGAGTGTCCATCAATTCGGCACAATGGTCAAGAATTGGACATTTCAAG
>comp106_c195_seq2
CGTAAGATCGGGTAAAACTTGTTCGGCCACTTTGTAGATTCTTTGAAATCGGTCCATGTTCAGCAAGCCTTAAATGTAATACAAGCCTGTAACTTTTTTGCTCTATCTAACTGTGATACAGCTGTTTTTATTAATGCAATACACAGCTAACTAGGACGCATTGTTTGACGTCAAAACAGCTAATTGCTATTAGCCACTTTTTTCCAACAAACAAATTACGTATTCTCATTCAGCATCC
>comp106_c203_seq8
AGTTTCCAATTTGTAATAATAAATCAAGCTCTAAGGAATTATTCCAGGAAAAAAATGTTACTCTTGTTTATTTGTTAGTTTCGACGAGAGCAATCAGCTCTGAAAATATGTCGCAATATCGCTGTAGGCCATTACTTGTTGCTCTATAATCTGAAAATTTTACATGATACTCCAAGAGCCTTTCACTAGTCTAGTAAACATTATTAGAAAGATAAAAAAAATATTTGACGAAACATAAACTTTTTACTAAATTGTTG
>comp106_c2071_seq2
CTTTGTGTTTGATGTCTGCAGTAAATGTTTTATGTTTTTAAAATTATACGTTAGGAAGATATTATTAAGTATACTACAATTGATATACTGGTTATTTAGATGAATTTTCCAAATTTTGACAGGACCTTGTAAATGTGATATGTAAGTATGCACATACAGGGTGATTCAGTCATGTCATTAATTTTAAGGGATAGAGGAGAATACGAATACCTGATTAAAAAAATTGTAAAATGCTGCTTTCGCTGAAATAAAAATATTTTCAAATTATTATTTTCGGACCGCTCCTAACCGCCCGTCT
>comp106_c2216_seq2
ATTAGCCTGATAACACCAGTTTAAAAATATACAGGGTGCCCCACGGCGACGAGACATTAGACATATTTCAGTGACTACTTCGATTTTAATGTTGAAAATTTGGACAACAGTGTTTTCGAGCATGCCCTTCCCAACTAAAATAATGGCGTCCCTCTAACGCTTCCGGTTATACGAGATGTTGACATCATCTTCGTTATTTTAAATGGAA
>comp106_c2235_seq3
TGACAATTCATTAGACAGTAATTAGTTCCTGACAAATTGTTTATCATCACATAGCTGGAGTAGTTTTCCAGGAGTAGTACAGCGATTAGTTTCTATTGTCTGACTTTAATTGTGTTTGACTGGGCCTCTGCTGGAGAATTTTTGTCTAGATTACAACTCGAGCCAACCTTATAATTTGCATTCTTGCCATCACAGTAAAACAAATTT
>comp106_c2272_seq4
GCTCCATGTCGAGATTCGGGTCAGGTGAGTATATAAGGTAAGTATTGATCGATATATCTAGGTATAGAATGAATACTAATAATTTCGCATGCACAGTGATGAGTGGCGAAGTCGGCACCGGAACTCAGGTAAGTCCTGCAGAACTGTAAAGGATGCAAAGAATCGCGCTTGGGATCCTCGTTCAGGTATCACTAATTTATTATTCAACAGTC
>comp106_c2308_seq2
GCTCTTCCGATCTGGGTTCAGCTGGCGCGCAAAGCGAAAAAAACTGCTGTCTTTAGCTTCTGGAGCTAACGTTATATAATAAGGGAAAGTGTAATAATATACGCGACTTGTTTATATTTTTTGGCGGGTTGAGACATACCTGCATTCGTTATTAGCCGTTGTAAATAGTTATTTACCTTCGAAGTGTAATTTATTGTTTAATTTATGGGAAATTTACTTATAACCTGTTTTGTGTA
>comp106_c2328_seq2
TGCCGCAAGTGGACTATCGAAAAATAAAATCTTTCACATAACAAGGCGCCCTGGATCAAATAAAAATCGACGGGTCTCACCGTTTTTCGAAAAAAAAATTGTTTAACGAAAATATGAATTTTATGCAGAACTTTTTTACCACGCTGTATATGGGTATGACTAGATAAATATGGGAACAAGTTATTCGAATATTTCTATGCG
>comp106_c2395_seq1
CGAATCCAAGTTCCAACGCCCGGGACGACGCTCCAGCGCGAGATGTCCAGGCAGCAAGCGAAGCAACAAATGATAAATTCAACAAGGTTTCCAAACCCGAGCCCGAAGTCGTCGACAATGGCGAAAGTAACATTTTCGACGAGGTTTCCAATCCAGGGACCAAGTCCACAACCAGCCACTTCACCACCATTCCTATAACGCAAAATCGGATTAAAAGCCACAATTCACATAATGTTTCCAACCCGGAAACCAAATCCGCTATCAGGAGCAAAAGAAAAAATTTCACCT
>comp106_c2410_seq1
AACTTTGTGTTTGAGGTTGGGTATTGGTTGTAGGAATAAATTATTAAAATAATAAATAAAACTAATAATTCTATATTCATTACACCAAGTTTGACTTTGATATTTTTAATATAAATTTAGTTGTGTTTCTGTTAAATTTCGGGAGTTCTACACCCCTGCAGCACCTATGGAAAAGCCGCTCATGGTATACAGGGTGTCGCAAATTTTACCG
>comp106_c2452_seq1
CTGCCAGCGTGGCAGTATTGGAGATCATTGACCTCGAATGGTGCAATGCCAGATGGGAATGAGCGGCAAATCCAAAATTCAATTACGATAAGGGGACAAATATAACACACCTCTAGCAAACAAGAAAGTACCGGGCTCAATCTCCAAGCCGTCAACTTCATCCTCTAGAGAATCACTTAACAAATCCAATTTACATTCAAATACCTTAATCACTTCCCACGACACCCCACCCTGGGGCACCACTCAATAGACGGCACGCTGTACAACCATCATCATTTGTGGACCCCATCTACCCCACGGAC
>comp106_c2478_seq2
AAAACGGCAATCAAACACAAAGTTTTCGGGATCCCTGTACTGAGGGGCGAGTTTGTAACAGCCTGTATGTATGTATCCAGGATGTTTTCAAAACGAGTAGAACAAATGGTAGCGGTGGATCTACAGCCAAAAAGAACACGTTTCATATAAAAATGATCTTAGTAAAATGTTCACCCCTTAGAAGATGCAGCCTCTCAAAGTTTTCAAAAAAATATGGAATAGCGGCTATAATTTGAAAACAAAAAAAGGTATATCTGATTGTCAAATTTTATACAAATTTCCCACTAATGCATGTGCAACTTCTCGGCACTTTCGAAAAATTTCTGTCCCTTGGAGGCGATTGAAATAAGCATCTCCTTGGTTTGCTATAACTTTTTTGTTTGAGAAAAATTTAATACCTAATCAAAACTATGTAGCAGATAGCCTGGTTTATTTTAAAATTTTTACCTCTCTCACTTACTTGCTGCTTTAAAACTTTATTAACAAAAAGCTGTCGTGATAATTTCTTATTAAATTAAGAGATGACATATTTTCTAGCTTTATATCTTACCTACCCACCTCAAACACAAAGAGATCG
>comp106_c2583_seq15
AGTGTAAATTTGTTCCTACAAGTACGTAAAAAATATATACTCTCATGTGGAAGTACGCGAAAATTAACAAAAAGGCACTAAGTTCCCCATATTAAACCTAATAATTTCCTCAATTTAAGATTTACAAGACGCGACGGCATTGAATAAAACGTACGGTTGCACTTAAACTCTCTTTGGGTGATTTCTACTGTTTTATGTGGTTGTTGCCGTTTTCTAGGATGGAGAAATTTGAAGGCAGCACGTAGGCGACGTTGCTACCGTCTTTTTTGAAGGTG
>comp106_c2655_seq2
AACAGTTTTTTCGCTTTGCAGGGAGAACCATCAATTTTAGCGAGGGGTGACTCGCAGACAGCTTGTGGGGAGTGGGATTATCTACAAAATGAGACTTGTTGAATTGGAATCGGTTAGTAAACAGAAAAGTTATTGCAGAAGACAGGAAAAGTGCCTATTTTTTAGTTTGTTTACAACTATCCCTGTTTAAAAAAAAAAGAAGTTTCTACGATGAATAGAAGCCGAGATATTGCAAAATTTTACAGCGCGCATCAATTTGAACTTTGGATTTCACTTTTCTCGCGCGCGCGACTCGCTTGGACGAGCTTCCCCCA
>comp106_c37_seq2
AGCGTTAAAGATAGGAATTGTCCTTTGTGTTTGACATATGGCGCTAAGTGGGTAAAAACAAACGACAAACGTTAATGGCCGGATATGTCACTGCTTCATTTTATTACAATTGTTTTCGTTTTCGCGACATTTTACGTGAAGTACATGTTTGTGTGTCCTCATTGTTAAATTTTTTGCGATATGAAAAAAGTGAACAAAAATTATTTTTCACCACGGAATTTTGTTAACGGTCAAAAGTAGCCGCCGTTTAAATACGAC
>comp106_c435_seq1
CGCTCTTCCGATCTGTTTGAAGTAATCTATTTTGATGTACAGAAAAATCACAAATATTATCTAGAGTAAGAAACCGAGTTTGCTTATTCCGAAACACCATTGCTAAAATCAGGGGAACAACAAACATAGAAAAAGAACGAAAAATTGCCTCTAACATTGAAAGTAAGCTTTAAATAAAAAAAGTCATTCTTTATTTTTTGTTTATTTGACGATCCTCCATAATGTTACAACAACTGCGAATCAAAAAAAGTTGAATTTTGCATTAA
>comp106_c451_seq1
TACATACTGTCAACCTCTTGGTTGTTCAATTGACATCGGGAAGACTATACCACTGAATTTTTCAACTGTATAAGAATACTAGTATTAGAGGTTATCGGATCTTTCAAACATTACAATAAATAAATGAAAAACTAGTAATTTCACAATTTGTATATAACAAAAAATATTGTTTTTCATATAGGGAGAAAAAGAGAGAGAAGGAAC
>comp106_c485_seq2
TCAAGTTACTTCATAAATGTTAAAAAATGCTTTTACAAAACTTAAATTATTGTATTGAGGCTGGAGGTCATTAATTGAAACACTTAATTGGCTGACATGTAGTAATTTGCAAATAAATTTTAAATAGTTTTTTTATCCATCTCCGAAACTAATAGGTCAAATTCAAAAATAAAACCTTTCAAACGATGTGACACTTAACCCTCCTTACCCTATAAAGATTTTTGGGGGGTTGTCCCCTCTCCGGGGGGTAGAGTCTGTCACAAGAAATTTATGGAAAAAGATGCCCCCTCTGATCAAA
>comp106_c585_seq40
AGACGGAATATATTTCACCCTATAATCTCCAACCCCCTAACCCTATAACCGTATAAACTCATGACCCCATAACTCTCATAGTCACGTTGCGCAGTGGTTCGATCGTTTGGTGCAAGGAGCATAGTCTATATTGTTATTGGCTCCCAGTTTCATCATTTCTATTAGATTCTCCGTCAATTTAGAAAATATGCCAAATGAAGC
>comp106_c590_seq1
GCTCTTCCGATCTTTTTACATAAATTTTAAAATTTACGTATAATTCTATATATTGAAAATTATTAATTTTTAACACGCAGAAATAAACAGAATAGTTATGCGGCGACTGCCTGCTAAAAAAACATTGCCTTCATTGAGCATGAACATCACCCTCGTACAATATAACGTATAGCATAAGCAAGTAACGCGGATCAAAATTAGTCTGTATTTTGCTTCACTCTGTAGCGTTGTATTCTTCGGTTATCATGA
>comp106_c622_seq2
TTTACAATGGTTACGTGAAAAAAGAGACCACAGGGAGAGTACTTTGATGGACCAATATTGTATAAAATTAATAATAAAGTTTAAAAAAATAATGTTCGGTTAGTTTCTGAGCAAACCTCGTATCTGTATCGGTTAATCACTAGTTTTTGAGATACAGTGTTGAAGTCCCAGAAAATACTTTACTCGGATTAATAAAACTTAGACTGTCAATTTAACTAATGGCAAAAAATATTATTTTCCTGATTTTTTAAAAAAACATAAACACATAAAACACACCACAGAAATG
>comp106_c75_seq55
GCAGAAATTCGGAATCACCGAAATTAAGCCGCTGGTATGCGAAAGCGTGATACAAAATTTTCTTAAAAGAAGTTGAAATACTGAGTTTTTACTGGCATTGTCTCCACCTGCTGATATCTGTATATCCTGTTGTAGTAAATGTAAGGTAAAAAAAATAACACTTCACGCCTTGAAAACCCATAATAACATAACAGATCGGAAGAGCACA
>comp106_c76_seq1
GTCGCAAAACTTTTGTAACATTACTCAATAGAGATTAAATACACGAACAGTGAGTAATAATGTAATTTCTATCACAGAACCTTCAAAATTGCATCCAACATTTTCTTTGACTTGGACGAGAGATGGGCGCGAGTGTCATTTCTTTAGAACTAAATTAACATAATTATTTTCTCGTTGTTTTACCAGTTCACATGATTTACGGATTTTAAATAAAGGATACAAATCTTCGCGAGGATAATAC
>comp106_c806_seq8
ATTTGTGTATAATAACTTCTACACGTCAAATTATGTTTTTAAAATTGTTTAAAGCTGTTTGTAGTTGCACATATTCCATTTGTAATTCAGTGCAAACTAATGAAAAATGACTACACTCCAAACTCTGGCTCCAAAATCGTTTGTAGTTGCGTGTGGTGGTGTTTATTTCGTTTGTAGTTATACAGGGTTCGTAGCGGCCGGGAAAACCGGGAATACCG
>comp106_c859_seq12
ATCTTAACTTTGTGTTTGACGACCCATTACCTAGAACCTCATCAGGGCAAATTAGTCAAAATTCCTATTGAACAAAATTACTTAGATGATACTGAAATTATTATCGAAGAACATCAATTTAGAGATAAGAAATTAATTATTCCAAATTCTATTTCAAAAGTTAAAAATGGACAGTGTCTAGTAGAAATCCAAAATTTTGAAGACTCCCCACAATTTATCGAATTTAAAGAACCTTTCTCAGCCAAAC
>comp106_c85_seq5
GCCATCGAATATATCTCAAAAAAGTGTTTCTAAGATGTTCAAACCGTTTTAAGATATCTTGAAAGGGAAACGGGAAAAGTCGGTTTAGCCAAAAATCGAGAAACGCCCTGTATCTCGAAAACGGTAACAGACAGAGAGATGCGATTTGCGCCATTGTTATTTTCTCTAAACTGCTTTTCATTTATTTCCACCGGTCCAAATTCG
>comp106_c864_seq2
GGAACCCAACACAATCTAATTGTATTAGTGGTAGGCTGTTCGGTCGGCATTGGTTCTCTATTCAAGTCTGGAATGGCTTATGGAAGTGAAACTTTGGAATCGTCTTCTCGGAAACCATCCCCAGAGTCGGTTCCGACGGATGTTTCCATAATCCGGAAATAGGGACTACTTCTCTAGTCATTGTTCCTGTGTCGGTACGGTG
>comp106_c931_seq1
GGAAAACATGTAGGGGGGTCATATACTACCTAGACTGCTTTACAAGGCATTTATTTACCCTAAGCTTAACTAACAATGTTGTTTAAATTACTGAATCACTTAAGTATTTATTTAATGTGCATTTAAAATTTTCGTAAGGCTTCGAGGGTTCGAACAAAACCCTTTGATAACAGGATACAAACAAGACTTAGTACCGATGACCTTTTACATCCTGTTAGAGAATTGTGAGTCTGTAGACTTCGATGTCGTAAGTAGAGGGCAAATATCTCATAAATATTGTAAATATCTTGAACAGGCACTCGCTCATTCTGTCAACTAGCTTTTGTTAACTCTTGCAGCTTCTCTCTCTACTACACCCCACTCTTGTAAAAGTGAAACAATACCAATTGACTTAATACTCTTACTTTGACAAACATAGTCAAAACACTATTTAAAATAGTCCCCATGTCACTAAACACTATCGATACTCACAGTGGGACACTCCGTCGTCCTCCT
>comp1070429_c0_seq1
GTGGTACGAAAAATACGAAGATCCCAAATTTCAAATGTATGGATACGAGTATCTCAATGACGATGACGATGGTTATTGTACTTGGTATGTTGGTGAGCCAACGTTAACGGTCAAAGCATATGCATTGGGACCCAATGGTAATATTGATTTCCGCCGTATCTCAAAGGAGCCTATGTCTGTCATCATGAATTTGGGGATTTCCAATAATTGGGCATACATCGATTGGCCCTCGCTCAACTTCCCAGTGACGATGAGAATCGACCATGTGCGAGTTTACCAGCCGGAAGATCAAATCAGTGTAACATGCGACCCTGAAGAC
>comp1070438_c0_seq1
GCGAGGTGCCGCTTAAGGAGCTGCTCCAGATCAACGGCATCGACGATAGCTGCAAGCTGTTTCTTCACGGTATGAAAACCTTACAAACTATCGAATTCACATCCTAATCATACTTGTAGATGCCCGCACCGACCATGCTGCCACGTCTACTGAGACAAGGTTGAAACTCGCTACTATCCGCTCGTTTTGTAAGACCGGCCCCATTGCCCTTCA
>comp1070798_c0_seq1
GTGTTTGATAATTCTTAATGAGTATTTACGATGATAAGGTATACCAACCAAAGTCAATGGGTAATAACGTTGATGCAATTAACTGATGAGCATGACTCCAAAGATGTGATATATATGATACAGATATGATATGTTGAAACAGTTCCGATTAACATGGAGGAAATATTGCTCCGTCAATTGTATTTTTAAGTACAAATTGGTCTTTTTGTCATCCATTTTATAAGTTTTATTGAATGTTGCTACTCGTGCTGTCTTAACATTTTTGGCTGCTTTTGGACCAACCACT
>comp1070847_c0_seq1
GTCAACCGTAAGCCATCATGACGACTCATTTGGGAGACGACAAGTGCCTCTTTTGAGTACAACTAATAACCCAGAGAGACCAACGGGCCTCTTCAATGGAGGAAACTTATTTGGAAACCGCAACAATGGCGCGGCATACACGGGAATGCAACATGATACAAACGACGATCCATTTGCAGATCCTGAGCGCCAGCGTGATTT
>comp1071427_c0_seq1
TTCCGTACACACAGAAGCGGGTAAGCCGGAATATAAAGCCTTTTCTTTAAATCCGGAGTGTATTTGTGTTTTCAAGTTGGTCGAGCTCCGGTAGAATAATAAAAACTGCGCCGGTTTGGAGAGGCTGTAGATTTCACTTCCAATTGGAGCACTTGAGCCGGCACGATAAGCAATTTGTTGAGTTTTACAATAAAATGGCGA
>comp1071434_c0_seq1
ATTCATTAGCAGAGTTTTTAGTTATATTCTCTTTCTGTGGAATGTCAGATAAAGAAAAACGGAAAAACGTTTATAGGTAATTCGAGTACACTTAGAAATTATTGGTGCTTTATGAATAGAAAACTACTACTAAAAATTTCGATTCAGTGTAGTAGAAATACCAAATTAAATAGAAACAGTAGCAAAAAATGTTAAAGATGTTTTGAGTACATTGACCGAAATGTATGCTATTATTCATTAAAATACTTCTTAACTCCAAAGATCTCTTCAAATTCACCAAATATAAATAAATGAAATGATTTAATAAGCCTTAATGAATGCTGCTTTTCTCAATTAAATTCTCTTCCCAGAGTATCAGAGTTACTAAAATGTAAA
>comp1071484_c0_seq1
ACTTTGTGTTTGAGGACCTGGACAGGGAACAACTCAAGGTTTCGGAGCAGATTGATGTTTGGTCTCTTGGAGTCACACTCTATTGCCTCATCTACGCCCGAATTCCCTTCCTGGCAGAAGACGAATTCCAGATGTTCCGAAAGATTGCGACGGAGGAGGTGTATATTCCTAGGAAGCGTCTTATGCCCGTTCATCCATCGACATCGCCCACTGCGACATCCCTTTACAGGCGTC
>comp1071675_c0_seq1
GAATTGTTACTGGAGCCTAAGGAAGACGAAGAGGAACTGGAATCTGACGAGGACGTAGAGGAAGAACTAGAATCTGACTGATAGTTACAGGATCATCATTATCATCAACTAAAGCCGAACTCTCCACATCGTGTTCCAGTTCTCGTACTCTGTTAAAATAGCTAACCTGAAGTCGCATTCCGTTCAGGTTCTGATATCTTGTCCAAACCTGTAGTTGATGTGCTAGTCAGATTTATAGCCCCGTCA
>comp1071726_c0_seq1
ACAGTACCAGAGCTGGGGTATATTCCGTCTGTCTAGTATGTGTCGTCTATTGATACACTTGTTTTACAGTATCTTGTTCAGTGCTACTGAGCATCCTGCCTCAATGTTTCTGAGCATTGGGCCTCAGTGCTACTGATCTTTTCATCTCAGTGCTGTTGGGCATCCAATCCCTTCCTCAGCCAGTCCGGCACAAAAGCCTTGACCTTGACGCCAGTTCGACTACCCTCATCCCCCCAGATCGGAAGAG
>comp1071828_c0_seq1
TGGAAAACCGCAGTGAGCGAGACTACAACAGGGGTATTGGCGGCAAGAGTGCTAGGAAAGGTAGACTGGAGCAAAAGACGAGAGAAAATGCAGGGCGAGCAAAACATAACGCATGGAAGCACAGGGGTAAGCAAAAAGGAAAGACCTGGGCCAGGGACATGGAAACTTGTAGAGAAAGTGGGCCTGAAAACGAAAGACGGAAGGTAGGAGTAAGGATGAAAAAGAGAACGCGAAGGAGGATACGCCTGAGG
>comp1072184_c0_seq1
TGCGTGTCTTTGTATTGGTCATTTAATATTCGCAGAGCTCATCTGATATAGATTTTATGATAATCCGGATCAACATGAAATATGAGGAAAACTAATGTGGGGGTGCATTAAGATTATAACCAAGATTTTGTTTAATTTCTTGATTTACTAGTTGCTCAAACTCTTCAGCTACGACAAATGCACGCTTTAATCGTCAATCTTTAAACATAAGATGCCATTTTCTTATGGAAGACTTTTCTGTTGATTCCATTCG
>comp1072302_c0_seq1
GTATCGAGAAATTGGGTGTTAGAACATTCAGTCAAAAAGAGATGGCTTTCAACATCTTGGGTTTGATGACTCCTCAAATGGTCAAGTTGTGCCAAGAGAGTCCCGTTATGGCAGACTTGAACGGTGGCTTGCAATTCCTTGACAACTTGAAGGAATTGACCACCAAGTTGAGAACTGATGTTATGGAGTCGGCTGATGTACGCAGAGCTGTCTCTATCGAATCTTCGATTGAGCAAAAGGTTGTCAATGGTGACGATGTCGATGCAATTATACCGCAGTTGAGGTGCTCAAACACAAAGATGTTGAAAGCCATCTCTTTTTGACTGAATGTTCTAACACCCAATTTCTCGATAC
>comp1072302_c0_seq2
GTATCGAGAAATTGGGTGTTAGAACATTCAGTCAAAAAGAGATGGCTTTCAACATCTTTGTGTTTGAGCACCTCAACTGCGGTATAATTGCATCGACATCGTCACCATTGACAACCTTTTGCTCAATCGAAGATTCGATAGAGACAGCTCTGCGTACATCAGCCGACTCCATAACATCAGTTCTCAACTTGGTGGTCAATTCCTTCAAGTTGTCAAGGAATTGCAAGCCACCGTTCAAGTCTGCCATAACGGGACTCTCTTGGCACAACTTGACCATTTGAGGAGTCATCAAACCCAAGATGTTGAAAGCCATCTCTTTTTGACTGAATGTTCTAACACCCAATTTCTCGATAC
>comp107248_c0_seq1
GTCAAAAACTGTGGGCATGTACAAAAGCGAGGTCAAAAACTGTGGGCATGTACAAAAGCGAGGTTAAAATCCAACGAACCGCATGAAATGTTAAGAGGTATCTATAGCAAATAGGCAATCAATCCATTTTTATGAATTTTACTACAGAGTTCCTCTAAATATGAATTAATGCACAAACAACAGACCTTCCTCCATTCCAACG
>comp1073026_c0_seq1
AGAAAATGATATATTACTTTCACAAATAATATTTTCCGAGTTAATTGCTAGTACACAGCCAATTCAACATGCTTTTCCAATTTTAACGTTTTTATTATACAAAAAAATGGCAGTCGGTATGTTCCCAGCTCCAATGCAGTATTTGTAGCAAATAAGACTGCAGACGCAATAATGCATAAATTGACAGGAATGTAGAAAAAAATTTTAAAACTCAAATTGATCATCTGGACGTATA
>comp10730_c0_seq3
ATATGTGGGAACTTTTGGACTCAAAATGGGGTCTTCTGCTGATTCCTGAGGTCCTGCTGTTTAGATGTGAGACACCCTGTATATTTCCAACGTTTAAAGAGAGTACAAATAATTGAAACAAATTGTCGATGACCCAGGATGTTTGGTAGGTAGATAAAAGTTTTTAAGGAGTAATAACTGAGGTCATTTGAATATTACACGTCATATACCTATATACAAAGTGTTACCGTTCTCCAGGTGTTAACACCTGGAGAACGGTAACACTTTGTATATAGGTATATGACGTGTAATATTCAAATGACCTCAGTTATTACTCCTTAAAAACTTTTATCTACCTACCAAACATCCTGGGTCATCGACAATTTGTTTCAATTATTTGTACTCTCTTTAAACGTTGGAAATATACAGGGTGTCTCACATTCAAACAGCAGGACTTCAGGAATCAGCAGAAGACCCCAC
>comp10730_c0_seq5
ACGTGTGCTCTTCCGATCTTATACTTTTTTTTATAGAAGTGTGCATGGAGACCCCTCTATCTCCACCACTGGAACTAATATGCGATGATTTTCTGTGTCAAATTATTTGCCCTCAAATACTAAGTCTTTCGCCGCAACATGATGATTTTTTTTGTCAGCGGTTATTTAGTTAAAAAATAAATAAATAAAACAAAAATAAAATTGAACGCCCTGTATCTCAGAAACGAAGCGTTTTAGGACCCATATATATAGGAACTTTTAGACTCAAAATGAGGTCTTCTACTGATTCCTGAAGTCCTGCTATTTAAATGTGAGACACCCTGTATAATAATTAATTTTTCTTCAACTCCCTAACAACCAGCTATCCCTACCTTTCCTTTCAAATGGAAACACAAGGCATG
>comp1073192_c0_seq1
GGTTCATTGAAAGCAGAGTTTGTCAAGTTCTTCATGCAAAAGTCTATCAGTATGATTCCTTTCGGTGAAGACATTATTGGTGGAATATGGTCGCCCTTTGATAGTAAGCTTCGCCAGTCATCCTTACAGCAATTCCCTCCTCAGTGTACTAGTATTGATGCTAGAGAGAAGTCGTTTGATGAAAAAACCGGCGCAATTCTAACTGACTTCAAATCCATCGTGGATGTTCTAAAGTTCAGAGTGGCCAGTTCAGGTGACTCTATAGCTTTTCAGAGCATCGATAGTTCAGGTAAGGTAAGCTCGAAGCCCTTAACATGGAAAAAACTCGAAGCCCGGATATATGCTGTTTGCAGTTACTTGATTGAAAAAGCAGCAATCAAGCCAGGAAAGCATGTCATACTCATGTACTCGTTGTCTGAAGAGTTCATCATTGCCGTTTAC
>comp1073253_c0_seq1
AAAGTACCTGGTCGTAGTTTGATGACTTGGTCTAATTGATGGTGAAAATGAGCGATATTGTATTGATGGATTTTACCTATAGCTCTCTATGGTGCTCACCATAAAAGAATTTGACTGAGTGCACCAGGGTCTTACCAAGACAGGCCAAGATCACTTCAAACAAGCTGCCAGAGGTTGCAGATCCTAAAACTATATTATATATGTGAGATCGGAAGAG
>comp1073364_c0_seq1
AAAAACAGGTCCTAGACCAAAAGCCAAGATCAAGACACTCTACACCACCAACCAGCAAAAGATCCAGCCCAAGAAGACATCCAAAAAATCCAGTGCTGCTTCCAGCAGCGAATCTAACCTAGACCCTGATGAAGAAACCTTCCTCAACATAATCAACAGAGTCACCATCCAGAAATGGTATTGTGACATCCAAATCAAAGTATCTGACGAATACATTCTCCATGTTGAAAAGGTTTCTTCATCAGGGTCTAGGTTAGATTCGCTGCTGGAAGCAGCACTGGATTTTTTGGATGTCTTCTTGGGCTGGATCTTTTGCTGGTTGGTGGTGTAGAGTGTCTTGATCTTGGCTTTTGGTCTAGGACCTGTTTTT
>comp1074499_c0_seq1
TGCTCTTCCGATCTGGGCACAACTGCTTATTGCTTCGTTAATTGTGGGCGCACCATCGATAAATTTGGTTGCTTCCTGTCTTCTTGAAGACGAAAGAGGCATTGCTCGGGCTCCATTGCTTTTGTCACTTTTGGGATTTCAAATCATCGATATCTCGCCTTCTGTGGGCACAAAAAATCGCAGGTTCCGTATCGACTTGGAGTATG
>comp1074877_c0_seq1
GTCCGACATGGTAATTTGCTCTCGGGGTTGTATTTATTCTAGGAGAAATGAAATGGTTTAATAGTTACTATGTCAAATGGTAGGTTACATGCAATCATTACGAAGATTATATCAAACATAAATTGAGTCTTTTGTCTGATAGTGCCTCCAGCCCAAAATCTTCACCAAACACTGACACGTTATGGATACTTTTGAGATCGGAAGAGCA
>comp1075223_c0_seq1
GGGGAGGGTTTGTGAGAGGTCCGTATGTTTCCTTGGCTGAATAGTATTTCTTCCACACAGGTCCCTGAGTCTGGTAAGTGTCGGATGTCATATCAGCACTGTAAGTTGTCGCGTCGAGGACAGCAAAGGTGACGGGATCAACATCGTAAACGCGGAATGAGGGCATTCCCGACATAGGCGTAAGCGAAGGGCCTATGTACGAGGTCACAAGAGCATTAGAAAAGCTCTTATTCGAAGAGTCGGCGTATGTAATCTGGAAATGGTCTCTGTGCGTGTGTC
>comp10759_c0_seq6
TATTAAGCATGTATACAAAGCTGATAGTAAAATTTAAGGAGAGTGGTTTTGTAAAAAACGTGGTTTCCATATCTTTAGATATTCTTTTTGTGCTGCGTACTCCGTGTGTTAGAAAAAAACTTTCAGTTTAAAGTTGTTACTTAACATTTAAGTGCTTTATACTTGATATACCTCATATATTTTAAGCAGCTGCTGCCACAGCGGGAGACTTGAAACCAGGGCAATTTGTGATATTAGTGATAGTGATTGTAGACTTAAGGATTTCTGGTAAAATGCCCGTCAGATCGACGGATTTGATAAATCCTATGGGTTTATTGGACGATTTGAGCAGCGACATGCTCCCGTCTCCGGTAGTAGACGTTATATCGGCCCGACCGAATACAGAACCCGTTTTGTCAGACGACATATGGAACAAGTTCGAGCTCGACTTCCCGGAGCTCTCGGGGATCGACGACATCTTCGACGAGATCGACACCAACGATGACTCCCTTTTGCCCTTTCTGAACGGCATCTGT
>comp107615_c0_seq1
ACGCTCTTCCGATCTAGTGTGCGTTATAAGTTCTACAGGGTCTTACATGCGCTTCGACCGAGACATACTGGGTGGTGTTGAGGTAGTTGGCATAAGATTATATGACTCACACACCTGATAGTTATGATGCTAACTAGTTGGCGTCTAACTAAGAAAGAATGATACTGTTCTGTCAATAAAAACAAACAAACAAGTAACTCACCGGGGGGTTACACTGCCCCGAACTTTAAGATTCAAGATATATCCTTCCATACATTTCCATTACATTAATTAGCAAACATGTATCATT
>comp1076277_c0_seq1
ATTGTGACGAAGTGATTTTCAGACAGGGCTCTGAGACACCCCGAGTTCTAATTTTCCAATAATATTTAAATAAATGTATAATAACGCATCGCTATTTGCATCTCTTAACACTGTTTAAATTAACCCGACACGGCGCGAGCGCGAAATCGCTGGCACACTGAGCCCGTCTAGCAGTTAGAGTCTAAAATCAGTCGAAACTCG
>comp1076401_c0_seq1
GGAGACCAGTTCACCCCAATCAAGTTTGTCGTTTTGGCAAGCATTCCCTTTATTTATTACTTTTCCTTGATATTTGGAAGACTTTACTGTGGAATGCACGGATTCCTCGACTTGTTGGTGGGATCCATTATTGGTACTGGATTATTTATCTTCCGCTACGTTTGGGGAAATGCTTGGGATATGTTGCTTTTCAACGCTAGTACAAAATGGGGTAGAGCTCTTGCTCCGGTCCTCGTGGTTGTGATGTATCTTTTGTTAATCAATACCCATTCGGAGCCCGTTGACGATTGTCCATGTTTCGACGATACAGTGGCATTCATTGGTGTTCTCATCGGTGTCGATTTGGCTCACTGGCTCTGTTTCAACACCGGGTACTTGGCTACCCGC
>comp1076430_c0_seq1
TGTGCCGGTTCCAACAACTACTGTTACTTCTACATGGACTGGAAATGTTTCTACAATCAGCACTGTTACTGCTTCCCCAGGACAAACTGGTACAGTTATCAACTATATACCAGTTCCTACTACGACTTTCACCAAGACATGGACTGGCACAGTTGTTACTACCAAGACGATTATTGCTACCCCAGGACCAACTGGTACTGTTGA
>comp1077103_c0_seq1
GTAGTGCAATTTCCCCAGTGGGATCTCATCTAATTTCAGAACACGGACATGTATATCAACCAACTTGGGGTTATTGCCTCTAAGGAAAGCCTGGTATAATGTGTAGATGTCCTGTCCATATTCCTCTGGTCTGACTCCGGAGTAGCCAACGGTGATATCATAAACCTCCTGTAGCGTATCCTTGAGCTGCAACAAGCTGAATCTT
>comp1078630_c0_seq1
GCAATAAATGTGAAAAAGGCTCCCAATACTATACTGGCAGTTCTGGTGCCTCGAGACCGAACCAATGGATTGCAAAATTTGTCATCTGGTTCTGCTGCCACAGCACTCATTACCAAGTATGTGCAGTAGAGCACTACCATGGAAGACTGAGCAAGACCAGCATGGGGATTTGATTCTTGGATGGTTTGGTTGATGGACATTCCTGATATGATTACCGAGAAAACACAGTTGATGGTTATGGCAGC
>comp1078846_c0_seq1
TGGCAGACAGACCACCGACGACGATGGGTCGTCGGGCATCAAACATGGAGACGAACTCTGCAGGGACATTCTCAAGGATGATCTTGGCGTACTTGCCAGCGCGGAAACCCTCGACGGCTGTCCGCTGCCTCTCGTCAAGGTTGGAGAACTCATCCTTGTTGATGTCGAGCTGCTTCTGGATCATGGCCTTTTGCGCCTCGTA
>comp1078952_c0_seq1
GGCCAGGGTTGTTCTTCCAGAGGTCAGATACATCCTTGTTCAGGAAGGTATACAGAGAGAAATCGTCCATCAAGTCGAGGGTATGGAAGTAATCCGTAAGATCGTAGAGCTCGTTGCCGTACTTGGCCCATGGCTTCTGGTTGTTTTCTCCCTGATTCTTGATCTCCTTCTCTTTCCAGACAAGCTGGCCGTGGTAGTATTCCTTGATGGCGGGCTCGAAGGTGTTCCAGTACCATTTTTCATTATGAAGGTTGCTGGTGGGGTCGGCCTGGTAGTATCCGGAGGTGTGGATAGCAGTGCGGTCGTCGATGGTCTCGTTGGAGATAAGCCTCAGGGTCTTGGTGATTCCCAGTCCCTGGCATGCGACGTTCAGGGGCAGTGGGAAGTAACCATCCATCACCAGTCCAGCAAGGGGCATCATGTTGGTCT
>comp1079038_c0_seq1
ATAACAGCTAATGTTCCACTTCTTCGACTAGAGTGACTAGACCCATATGACGCATTATTTTAAGTACCTACCACAAGATGTATTTTTAAATATTTATTTTTGGGTAGGTGCACTGGGAGTCTTGACTCATTCTTTTGAATAATATTCATTATATAATCATTACACGCTTTTCTAGTTTTTGTTATGCATAGCGACCCTTGTGTTAAAACTAGACAAGGGAAACTTTGTGACGACAATA
>comp1080420_c0_seq1
AGGAAATACCATTTAATAACAAGTTTCTAAACTTCACAAAACATTATTTCGTTTTTGTTATTAAATATATCAACTTTTTGATGATAATTAAATCAGATTTGCCTTGAATGCATTGGTGATAACAAAAAAATTGAAAGATTTAGAAAAAAAATAGATTTCAAAAATATAAAACTCCAAAGCAGTATCTACCTTTATTATAAAAGAAATA
>comp1080986_c0_seq1
GGGGTTGGGAGGTTTTGCCAAAGGTCATGGCGGTTGAAATGTACACATGGCTGCTAGGGATTTTGGCAATCGTAAGAGTTGTCAGATTCTGGAAGCAACCGTCGCGAGCATTGTCAATTAAGCCAATAACGTATGACTGAATCATGGCTCGATGTGCCCACTCAAGCTCAAGGAGCATCTCTTTCTGCGCCGTCGTCAGGCTAGAAGGGATCAGTGGGTATTTCGTAGTGTCCGAGGAGGGCTCAAAATCAGCCAGCAGCCTGTTAGGCGAGAATGGCCGTCGTCCCTCAAAGTT
>comp1081630_c0_seq1
GTGCTCTTCCGATCTCAATAATTGAGCCAAACGAGCATTATTGGTACCAGCACCCACTAATCCCATGGCGTAAATTGCGTTTTGTGCAACTTCCAAGTCAGGATCGTGTGAGTAACGCGATAAAGTGTCAAACACCTTCATTTGTGGATTGGATGCGGAAACAAGGCCCATAGCAAGTGGAACCGCCCTCTTGATTAAAGCATTGCCGTAATGCATCAAATGGGAGAAATGGCGCAACGACATATCCTGGCCAATCTCTTCACCCA
>comp1081744_c0_seq1
ATTTGCGTAAACCGGAGAAAAAAGTTTCGTTTTCCGAGGATCTGAATTCACAGCAACCTTTGGAAACCGAGGTTTTTCCATTAGCGGTAGAATTACGACCTTTCAAAAATAAAGTTGGCGGCCATACAGCAATCTTCCGGTTCTCACGCCGGGCGGTATGCAAGGCACTTGTCAACCGGGAAAATTTGTGGTATGAAACCATCGAGGTTCGACACCCAAGATCGGAAGAGCG
>comp1081794_c0_seq1
ATGGGTAAGTCGTCCGGAAAACTCCCCACTGCATCTTCGACCGCCAAGTCCAAGGCTCCCAAATTCATAAGGAGATTCCGCTCGCGGTCGCTCCCCATCATCGCTTATAACGGTTCGGCCTCCACTGGTGTGACCTCAGATGGCGCGCCACCGGCACTTTCTCGTGGCATTTTCAACACTCGATTCATTACGAATGGCGTACCTTCCGCCGACCAG
>comp10819_c1_seq50
ACTGTAACATTGTGTTAAATTCAGGAAGCAGCAGATAAGGCACATAGGAACACAACAAACATACACAGATAAGTTCCTTTCATTATTTATTTCCTTCATAAACTAAAATTTAAAATTTCTCTATTTACTTTGTACTGTACTGTTCAGTTTAAGTAAGGTATAACCCGCACCGTTTCATTTGCAATCATTCATACAGGGTGAACTTACAAATAATTCGTTATACGAGGTATATCTGAAAATAACGGGTGATTCATTC
>comp1082646_c0_seq1
GTGGGGGGAGCTAAAATACAATTTGGAAATGGAAGTGGCACCTACTACAATTTCTTTTTTTTTCTCAGTTTCACCTTCCATGGGTCGGATTTGGGTCACTTTTCCATGTGACTCAAATTCTCTTTCTTTTTCCCGCATCTGCTATTTGTTGTATCCATTTTTTTGTGGTCTACCTTTCCTCCTTTTGGTTACGTTTGTTGCTTAGTGTACTTTTCTTCTATTCCATCTATTTCAACCTCATCAAACACAAGGGGATGAC
>comp1083121_c0_seq1
AGAAAATAAATCATACCACTTACCGAACGTTTTTCTTTCATCCTCTTTCATATTATCAGGGTCATAGTATTCATGTGATAGAAGAGACCCTATGTAACTTTAGTTTTCTGTTGTATTAAATAAATGTGTGAAATAACCTTTCTAACCTAAAACATTTGCAACGATCACCCTGCTTTTGGTGTCATTGAGCGGTGTATTCAAATCCTCTTTTCGTTAAAGGAGGTAGCTGCCACCACCCCAG
>comp1083412_c0_seq1
GTAATTACAAGAAGTTCTTCTATGACAAGTTGGATGAATGTCTTTCCGACACTTTCAATAAGTGTATCGAGCATTTTCAAGAAGACAGAATGTTGGTTTACGACAATTTGAATTGGTTGGAAGATGAGCTTGTGTTTGTAGTGGACACTTTGGCGCCTTTATTCCCGGCCCATTGGGAAGTAAGCAGTTTCATCCAAAACGTCTATTACAATAAATTGCACGAATTCACTATGGGTGTCATCAACTCTGATCCTCCAGCTGAAGACTTAATGAAGATATTGTCTTACGATTCTCACTATAGCAACTTCATTGTGGCTTTGCACACTCAGCCGGAGGAAGAAGGAGTTCCTAACCGGAAGTCTGTCATCAAGAAAGAGCAGAAGTCTATCATTGGTGATGATTTGAAAAACGTGGTCCTTGAGGACTATCTCAAAGTCATTACCACTAAAATGGATGAGTGGAATCTCAATCTCCTCAATCAAGAAACCAAGATTTTCAAAGAAAGAG
>comp1083513_c0_seq1
GTTTCTTTCTTGTGTAACCGACTGTAAAGACCACGCAATTTAGAATCCAGAATCCACCTGCCTAAACTCCTTTATTTCCGAGGTCAGGCGGAAGGAGAGAATTTTTCATTATTTTCCTGACCTGGTGGCAGCGATGTAACTTCCAGATAAACTATATAAAAGTCGTTTCAGCGGATATATCTTAAAAGAGGCCGTAGCGTAAT
>comp1083721_c0_seq1
AGATGCGGCTGCAAAATCCAAAGGATCGATGAAATTTGATTCTCGACCGCGCAGTTTGGGTAACAAGCTTGATATCTTTGGGCATATACTGCTCTGTAGTAGTGCTTTTGAAGGTTTTTCTGGCTCTAGGGCTGACTTCTTGATGTGGATTGGAAACATGAGTGAAATTCGATCCTCAAAGCTTACAATGAAGTTTATTTTAAAACTAACTCTATATATTTAGTTCTTTTCTCAAAATCAAAGAAAAACTATTAATTACATAGTTGTAATGGGATAATGCCCGTTTGCACCGTAGTGT
>comp108394_c0_seq1
TGTGCTCTTCCGATCTAGCCCTCGTAAGTTGTTTAATGAAAAATAAAGTTGATATTACTGTTTATTAATAATATGTTACACGATATTTACATTAACCATGCAAATTTTGTAAAAAGTTGAAAGGTTCATCGACATCAGCACGAAATTCCTGCACCAGAAGGAATGCCTTTGCAAGTTTTGGTTTTGGATCCACCTGAGACGGAGATGCCAGAGAAATGCCAGTCGGAGGCGCTTTCTACTAAAATGTAAACATTTACGCCACTAGAGTCGACTGAACCTTTAACATTCTTCACAGTCAAACCGGTGATTGGAACGCCTCCAGTTGG
>comp1084951_c0_seq1
GCGTACCGCTGCATCCACTTATTAACACACATCAGCCGAGCAATATCGCCATGCACATGATAAAATGATTCATTATGTAGGTTACATTAGGTAACTATAACAATAATTACTGCAACAATTACCAAGAAGCAGCCCGCTAGCATTTTTGCGGCACTGGTGAGTTCGAGCCCCGCGCGGTTGCGCAATACGGTTTCCCCAGTCAGCTGAGTTCATTGTCAAAGTGTATCGAACGAATACCGGGT
>comp1085016_c0_seq1
ATAGAACCAAAATGGTTAGCAATCAACAATATAGCTATTATTAAATAATTATTGTAGGGCAAAATATACCTTCTAGATATCAATTAATTTTGAAGTACCTTTGATGAGTAATATAAAATTTAAAAAATTACCCATTCAATTTGTTTGATGGACTTGCCGGTGTTTTTCTTTAATCTAGTGCAATTTTTTTTAATTCCATACAG
>comp1085244_c0_seq1
GATGAGTCGTAGTCAGCCTCCGAATCTTCGTCTTCATCGTTGGCATAATCACCAATATTGCCCATAAGTGGAGCACCTCCAACATGCTTTTTTTTCTTGTAGCCACCATAATCTTCCGGCGACTTGGCCTCGTACTTGATGTCAATATGCTTGTATGTCTTCAAAAGCTCGTCTGTATCAACGCTGCTGTATTCGTACACTTTGGAGTTGTTTCCAAGGATGATGACCGCGAGATCAACCT
>comp1085254_c0_seq1
GAGGGCGCGTCAAGAGGAGAAGAATTAGGATCAGTCGGAGAGATTGATGATCAGTATGGAGCAATGGATCTTACGCTGGAGATGGCAAAACTATTCAAGCCTCTTCCACAGGTGGTGGAAGACGCTGGCACTGCGTCTGTCAAGACGGAACTCGACACAGGAACGGCAGTATGACTTTCTTACCTATTCACACCAAACAAAGCACTCGGAGGGGTAGGGGTTGCATCAGGAGGCGTTGCATTCTGATTTTTTTTCTTGTTTTTCTTTGTATCTGGGTCACTGGGTTCGACCGAAGTGATGGCCCTCTTCGGATCGGCTGG
>comp1085725_c0_seq1
GGGGGTGCACTGGCCAAGTTTGACAACATTTGGTTGAGGGACAATTGCCATTGTTCCGAGTGCTACTATGACGCTACCAAACAGAGATTACTCAATTCCTGTTCTATTCCCGATGATATTGCGCCAATTAAAGTGGATAGTAGTCCTACCAAGCTAAAGATCGTGTGGAACCACGAAGAGCACCAGAGCGAGTACGAGTGTCGCTGGTTGGTGATCCATTCATATAATCCTCGGCAGATTCCAGTGACTGAAAAATGGACCACAAAATTGTAAAAACTTCGTATGACGGCGATGCGGTGAGTGTGGAGTGGGATGGGGGTGCACTGGCCA
>comp1086126_c0_seq1
GGTGGGCGCCCATAGTAGCCAGCTTGTGTTTGACTGCGCCGAGTTGCTCAAGGAGAGAAACCAGGAAGGCATGAGCCAGGAGGAACAAAAGAAGAGCCAGAGCTTTACGCAGAGCCTGGTTACAAAGATCGTCGACAACCTCCAGGTCACGGTCAAGAACATCCACATCAGATATGAGGACTCCATCTCAGCACCAGGACACCCATTCGCCCTGGGCGTTACCCTCGAGGAGTTCAGCGCTGTCAGCACAGACGGCC
>comp1086249_c0_seq1
AATATTCTGATTTTATTAATGACTCAGGAGAAACTATTGAATTTGAATCATATGTTGTTCCTGAAGATTTATTAGAAGATGGTCAATTACGTTTATTAGATACTGATGCATCTGTTGTATGTCCAGTTAATACTCATATTCGTTTTATTGTTTCAGCTGCTGATGTTATTCATGATTTTGCTGTTCCATCATTAGGTATTAAAGTTGGTGCTACTCCTGGTCGTTTAACTCAAGTTTCTGCATTAATTCAAAGAGAAGGTGTTTACTATGGAATGTGTT
>comp1086372_c0_seq1
GCTAATTGTAAGATAGACATGAAAGATATGAATTGAAGTACCAAAAATTTTTGCAATAAAGTCTCAAAAATGATATTTTCGGACAATGAATTATTGTCAACTTTTGAAGAATTATAGAAAACAGTGAGTATATTGTAAGAAATTCTCAGTTCCTTAATAACTTTGAGAACAATGTATCACATATCCATCCAAAATTTTATAAACGACCTCACAAACCGATTTCCAACGTCT
>comp108649_c0_seq1
GAAATTCCCAATCGATTCTATATTTCCCAAGGGGGGAAATAATCATTTTCATAATTAATTAATCAGAAATAATAGACAGCGAGGGTCGGCTTCAGATGAACACGCGCGTATAGTTAAATATTACCAAAGTATTACTTAAATAGTATTCAGTATTATTTAAACTTGAACACAAAATTAGGTAGTCCTCTTGGCAATTCCGATACCAGTGATGAAAGAAATTATTGATTGCTTTTGAAAGAGTGCACACATCACACAATAAGGGAACTTCCTATTTCACTTACGTTTGACGAGAGATATACATTTAGCAGGACAAAAAAATAGTTAGCGTTGTAATAAATTATTCGATAAAATTCATATCGAGCA
>comp1086530_c0_seq1
GGGAAGGGTCATCGGGGTCAGAAAGGGGATCTTGGACGTCGTTCACAGAGTCCGAAGACATGAGACTGCCACGCTTGAGGTTCTTTACCCATCCAAATATGGAGTTGCGGTTTGTGGGAGACAGAGCGTGCGACATCTCGGATCTGGGGGTTAAAACACGTCGTCAATACTCGTCGGAACGGTTCAAAAAACCGCAGCTGATAACAACGGACACGGAGTTCAGACGGGAGATGTTATAAATAAACAAATCAAACACAAAG
>comp1087109_c0_seq1
ATAGACCTTCAAGAGGCTAAAGAAAGCCACCAAGAAGCATATATGGAAGCATTAAAGTGCCGTGAGTCAATGGTGGAAACGTTGGGCGGCATCGAAGAAACAGTTGTTGACGCCTTCTTGGAATGCGACGAGGATTACATGAAGATACCTTCGTCGATTCTCAAGCTGGCTATTAGAAAAGCATGCATTTCAAACCAAGTTACACCGG
>comp1087357_c0_seq1
ATCCATCCTGATGGTTTGAAGATGTTGGATCTAGTTGTTGCGGCCAATATGGGTCTATGGTGGCAAGCATGGGAGAGGAGCTTCTAAGCTGGCATATAAGGCACATTTCTGATTTTACGGGATTCGCATGGAGTTTGGGATTTTGATGGAATTATTAGCATCTGCTGTACTTGATACCTTAGAGCTGCATAGCCGCGAGGACGAGACGACGTGACGAGCATTGGATGGAGGATATGATGAATGACCACTCA
>comp1087537_c0_seq1
GAAAAAAATTATAGTTGTACTTCAAAATTTTGCAGTTACATCACTCTGATGTTTAAAAACAGATTTGAGATGAAGATGATATCTGATTTCAAAATGAAAATCTACCCTTAAGTATTGCCCATCTATATCAAGACACCCTGACGGGAAACAATTGTTTTAGAATTTCATTAGCATGAGCACAGAAATGTTTTTTTTAAATTCCATTACAACTAGAACAGTTATTTCGTCTGTTAAATCTTACCTTTCTTTTGTTCACTACTATCCTCCCACAATCTTTTCG
>comp1087818_c0_seq1
GTATTAACTTTTGAAAGAAATAGTAATGTTTGCCCCCAAGAAAAGAGGGAAGTATTATTTTATTAAAAATTAATGCTTGATATTATCATTTAAGTGAATAAGTATCTTTTTCGATTTTTTATTGAAAGTAAGTAAATAATAATAATAAAGTCAACCAGATTCTATTCCTTAAGGATCTCCAGAATAAATGGGCCATATTTCAAGCAGAACTTCCTTATATTTTGCTTCCTTATGTTAATAAGTATTAATTAGTCCAAATGGGATAAAGAAACAT
>comp1087827_c0_seq1
GCAATGTTACAAAATAACAAAAAGAAACAAATTCAGTAACTTTTTACATCTTTATTATTAAAGTGATTATATTTCGAAATAATCTCCGACATTCCTGTGAACATACGCATAAAAAAATGTTACGGCCATACCTAGCAACATACAAATTGTTAACACTACTATTAAAGGTTTTAATAAACGTGGTACACGACCCTGTACAAACATGGATACATGTTTTTCTACGGTGAAACGCAGCGTACGGAAATTTAAAATATTCCACGCGCCTACGGATGCGCGAAAATGGAGTTTTCCTTGAAAATAAA
>comp1087855_c0_seq1
CGAGTGATGATGATAATAGTGGGTGCTTCTCAAGACCTAGATCTTCACCCTGAACATTCTTCATGAACTTCAAGAGGTCGGTGGCAGAAATTCCATGGCAGAGGTCGTGGGAAGAGGCCCTGAATTCTCGACTTAGGATGATGTTGGCCAGATGCTGGCTATGACTGTGTGTCCCTGCATCGGAGAACAAAAGACCTTCAAGGCCCTTTGTAGAGCGGTCTGATTCAGAGGAAGATGAGACACGCATGGCAGGAG
>comp108803_c0_seq2
TCTTCCGATCTAGACAGGGAGTCAAAGATGAACAAAAAATCACATGGTAGATACAGGAACAAATTTGGTCAAAGAATTAAATCAAGAAAAACAATTTTAAAAAAGAATAAGAAGAGTAGGTACCTAAGAAAATATTACCACGTGTTGATGCACATGACTATTGGTACCAACTTTCTAATGTTTGTGTTTGAGTGCCATTGTTCGAAATATCCATCCTAACTTTTCGCCAGGAGAATTTTTTTAAAACGATGTAGAAAATTAATTGAAGTGAAGGGTAATCACTTCGAACATTTACTCAAACATGAACATTAAAAAGTTGGTACCAATAGTAAGTCATATGCATCAACACGTGGAGATCGGAGGGGAAAAGGCCGGAACTCCAGTA
>comp1088072_c0_seq1
TCCACTTCTACGGGAAGCAAGATCCACTGCACTGGGATTCACTAGAAATGGAGTTCATGCCTCAGGGGCGGGGCGATCCCACATGACTATGGGTAGGAAACTAGGCCCAGAGAGCTTGATCCACCCGCCTCCACCGGAGCCAGTTCCCCTTACCGGGCCACAATATAGGATTTAGCGCTTCAGGAGTTTGCACGGCTTTGGTACTTGATTGCCCCCAGATCCTCATTATGAGGTGGCTGATTCACAACCCAATTCCCATATCGATCTTACGTAAACCCCCATCAAACACAAAG
>comp1088105_c0_seq1
AATTCTTGTATCCGGCGAAGCATTCCACAAGCCGTTCAAGAACTTCATAGTCTTCAACATGTGTGAGTGTATTCTAGCCTTAATTTGAGGTTTCGACCAATACAACTCATAAACGACTTTCCTTTCCAGAGGAAACCCTCTTGTTTGTGGGTTAGCCAGGATATAGTTGCGCAATTCTGCATCCCAAGAGTTTGCTTCTTGCTTAGGAACAACTCCCTTGATCACCACAACGCCTCGTTTATGAATTTCGGCCCTGG
>comp108817_c0_seq1
CTGGAATTCTTCCACACGAAACAAGTGGTTTGGTTATGAATACTATGCAAAGGATTTAATCAGGAGGAACGTAAAAAACCAACGGTCAGGCAGACTGGTATAAGGTTATTTGGATGTTTTGGTAAAACCAAAAAATTAACACGATGCAACACTCGCTTAGCTGATAGGGCGTGAGGAACATCGAGACAATAAGAAGGCTTTAAGTTAGTCAAAGTATACTCGTCTGCAATTCTTCTGCGGCATTGCTGGTTGCGTATATGTATTTAGACAATCGAATAAGAGTGGATGAAAGATAAAGACCAGTAGTAAGAGCAGAACACCTCTAGACAAAGGCAAGCTAAGAACCATCGGGGGATTGACGGGGAACTTATTGAACCAAAATCACATTTCAACTGTTAACCAAATCAATATCTGAAATAAGACTGAGGAACCATATGAGCAATATTGGCTTGAAAGAAGACAACCTATCCGCCAGATCCGGAGGCTAGATCTTAAATATTTGTTAATTTAAATGGGTTTAATTACCTTAGTTGTTATTTGGCCTTCTTATTGTAAAAGATATTATTTTACATTAATTATTTGTCTTTCATATTCTACTAGGTAGCTTAGATCTTCTGTCCTCGCGATT
>comp1088268_c0_seq1
GATTATATTTGGATTGGTATTATACTTTTCTGTGGCAGGGATTTCGTACTTGACTGTCTTTGACAAGAAAATATTTAACCATCCTCGTTATTTGAAGAACCAAATGGCACTTGAAATCCACCAAGCAACCACCGCCATTCCCGTGATGGTGGCTCTCACGCTTCCATTTTTCATGATGGAGATCCACGGGTTCTCCAAGCTTTATATGAACATTGACGAGCTGACCGGAGGCTGGAAAGCCATTTTCATGCAAATCATCACCTTCA
>comp1088362_c0_seq1
GGATGCATGCTTTTCGAGGCTCTTTGTGGATACCCGCCGTTTTCTGGTTCCAAGCCCGACGAAACATACTACAACTTGAAGCATTGGAAATCGTCGTTGAGAAGACCCCAGACTAAAGACGGCCGTTATGTGTTCAGCGACCGTACATGGCAGCTCATAACTCGCTTGATAGCGTCGCCAGAGACCCGAATCAAGACTTTTAGAC
>comp1088506_c0_seq1
GAGACCGAAAAGCGTTTCAACATCAAGTTGAACGTTGTATCAGCTATGGAAGAGGAGCTTTCCCGGGTTTCTGGACTGCTGAGCTCACACAGCCAAAACGTCGGTCTGGTGGATGAAGATGCTGACGACGAAATGGCAGCTGCAATTCAGGAAGCCATAGAGTCAAGCCAAACCAACGCAGGCGAGGAATACCAAGCGGACTCTGAGCTGGAGGCTATCCAGAACAATGAAATTCAGGCAGTCCTCGATTCTGTAGAGC
>comp1088915_c0_seq1
GGTTCTATTCTCAGCGCCGACATGACGAAGCCCCAAAAATGGGCAAAAGTTTTAGAACAGCATTTGAACTCTCAAGCAGAGCAATATTTATTACTTCGAACCGAGGCAATTGCTTCCATGGCATTATTCCTTTTTGTTAAAAAAACTCAGGTTTCAAAAGTTACACAAGTATATGGTTCGTCAAAGAAAACTGGGTTGGGTGGAATGACAGCAAACAAAGGAGCGTGTTCGGTACGTTTTGAGTTTGGGTCCACCTCCATAGCATTGGTCACATCTCACTTAGCTGCTGGTACGAATGCAGTAGTTGAGCGCTACAATGATTACCTGACTATCATGCTGGGACTCACGTTCACTCGGAACTATAAGCTTACTGATCATGACCATATTTTGTGGTTTGGAGACCTCAACTACCGAATCTCCATGCCAAACGAGTACTGCAGGAATTTGATTGAA
>comp1089353_c0_seq1
GTATCCTTACGCTCATTGGCGTACTGTGATACCAACCCGGCACGTAGCTCATACGTCTCACCCTTCTTGGGCTGTGCAAACATCTTCTTGATTCTCTTCTCAATGGACATTCTTCTATTTCCTTTCGCTTAGACAATCTCAACGGCTCTTCCGATGTCAATGTGAGGGAAGTTATACGTTCACCTCCGTTGATTTCTAGCTGCTACAGAGAACGTGGGCTCGATGTTGGGT
>comp1089662_c0_seq1
TTGCAGTATGTGCAAGTTGGCGTGGTTCTTTGCTTTTTATCAACATGTTCCGCAATGTTTACGTTAGAATCGCGTGTTGAACAATCGCGCTTTATATGCCCAGATTTGCCACACACAAAACAGACATTTGGTCAGTGCTGATTCGAGTGTGATGAATCCAACTTACGTTTCAAGTTATGGCTATGACGTCCTCGTTGTATATGTGG
>comp1090551_c0_seq1
GGCACTGTACGTTTACAACCTAACAAATGTGTCAAGTTGCAAAGATCAAGGACTGTCACTGTTGGTCCGGCTCGTTCCTAAACGTAGTAAACACTGCGGTCATTAAGTGTCCTACTGATTTAGGACATTAAAAATAAAATGCCGGGAAAAGCTATTCTGGAATATGTGGTATACTAGAAAGTACATAACGCTTAATCGACCGATACATACTTTGCAAAAAAAAAGCGCACGTGTCTACAGTAAAACTGCGAAAA
>comp109061_c0_seq1
TTGTGTTTGATTGAGGGAGATACAAATGCAAGTGAGTCTGATAGCGAAGACAAGGTTGAGACGTGTTATAGAGAGCAGCCCAGGTTTGAGAGGAAGTTCACATGACTCAAGTTGCCGTCAGGGAGTAGAGGTGTACAGCGGGAAGTAGGAGTGCAGGACAACATGGAATGAACTAACAGAGGTTGGATAGAGCTAGAGGGTGCATAGTGAAACCAGAAGTGATCAAGGAGAAAAGAAAAAGAAGTTTAGTGCATCGGACAGCATTAACAAAAGGCAAACCAACTAAAATTTATCCAGACCCGAGTGAAACCCAGCATGGAACACTCGCACTCTGAACATCTAAGTTAAGTTTTAGTATAAGGATTGGCGTAGGAAAAATATAATTCCATTCAAATTGCATAAAAAAAAATCAAACACA
>comp1090663_c0_seq1
AAATATCGACGTTTATGTTCCCACCATGTTGCCTGAGAATGGATACTTGCTAAAAGCTGATAAAACCACACCGTTGAAATTGCTAGAAAAAACCGCCAGAATCTTGCAAATCGACTATGCCAAGGCAGTAGTCAAGTTTGATTTCGGTAAGGGAAGCAAAGCTACTGCTAAAGAGGGCGGAATAGTTTTCGACGTACAATATAGAGAAGCCGTGGAGTTGGTTTTGGGTCAGCTTCTCGACGAGGAAAGAGAAAAGCTGGAACAAAT
>comp1091139_c0_seq1
ATCCCATACGTCACTTCATTCTTCGGTTCCGAGAGTCGGACATGCTTGGTCACCGTGAACTTAAATCCAACAGAAAGCTATATCCAACCTCTTTCCACGTCTAGCCACATCTAGCAGCACAAAAGCACCTTAGACCATAAACGATTCTCCGCAACCGCAGGTTCCCTTAGAATTTGGATTCTTGAAAATGAACCTGGAGCTCAATTTATCATCCAACCATTCCATTTCCGACCCA
>comp109197_c0_seq1
ATTACTACTACTACTATTACTACTGCTACTACTACCACTGCTCCTCTTTTTCCTCCTCCTCATCCTCCTAATCTTCCTCCTAATCCTCTTACTCGTCCTCCTGCTGTTGTTGCTTCTCCTATTCCACATCATCCCGCTGCTCATCCTGCTTCTCCCACGGCTTTTCCATTCTCTTTCTCCTCCTACTGTTCTTCATCCTCGTCCTGCCTTTTCCCCCTCACTTCTGCTATCCTTACAGCCACTTAGTCCTCCTACTATGCCTGCGGCTAATCCCTGCTCCTCCTACGCCTACCATCATCTTCATCCTCCTCTCAGATCGGAAGAGCG
>comp1091993_c0_seq1
TTATTCAGTTAGTATTTGAATAAGGTCAAAATTTGTGAAGAGCTATTTGTAAATGAATTCCCGGGATTCACTATACGCCATAACGAGATAAGGTCGATTTCTTTCCCGGCTCACCGGCAATGCTCCATAATACCCATTAAGCTTGCAGGGAAAAAGTAAGACTTTCTTCTCATTCCGAATGAAATGACGGGATATCCATTGGCAGAGTCACCTTTAAA
>comp1092121_c0_seq1
AAAATATATGATATGTGTTACTTGGACCTACCTATCCCGTCGCCCGGGGCAGGTATGTCCACATATAAAAACTAAAGAACTAAAAGGAAATTATTTGCATAATTCACATATAAACACATCGTCGTCTTCATCTGCTCCCGCACAAGCTTCGTGAGCCCATTGCTCACAGATTTGGCATCGTATCCATCCTTCCCCTCGTCTGCTGTCTTTGAAACAACTGTGACAAAAAATGCATATGCAATCGTCTTCCTCCTCGCAT
>comp1092383_c0_seq1
TTCTATCATCGTTCTGGTGGTACAGTACTTTTACAGAACCCATCCATCATCTCTCATGCCCAAGATTCCCGCACCGCTTTTTGCTTTTACATGAACAGATTAATCCGTACGTCTTAATTCTTCCAGTCCTTCATGTGATCCAAAATGACAGCAGCAGCCTGCTGAGGCGAGTGCTGTCGGCCTAGTGCCTCAACAAAGTCGCCCTCAGGATCCATGAGACAAAAGTAGATGCTGTGATCAACCAAATAGTCCTGTCCTGGCTTGACATTCTG
>comp1092419_c0_seq1
CTTACATTAGAATACGTTGGATCATTTTAATTTCGACGCGACGCTTAACGCTTCCATTCTGTAAACGTATCTTCAGGCTATTGGCAAGATTTGTGACATTTTGGTCTTTTTATATTACTTCAATTAGGGACAATTATTTTTGGCACTGAATTTGGCTTGTAATAGTTTTGGCATATCGACGCCCTTTTAATGTATATTTTTGGATTTTTGAATCAATTTTACATGTTACAAATCATTTAATTGACATTAAAGATCGGAAGAG
>comp109262_c0_seq1
GGGCAGGTGACTCCTACCACGGAAACTGTCAAGAACGCAGCTGACAAGGTTAACAAAAAAACTGGTGAGGTTCTTGCTGATGGAATTGAGAAGACTGAGCAAGTCATTCCTGGTAAAGGTGAGGTGAAGGAAGCTGCCGAGAATGCCGCTGACAAGGCCAAAGGTGCTGCTGAGAAGGTCAACCAGAAGACCGGAGAAGTGCTTGCTGATGGAATTGAAAAGACTGAAGATGCTATTCCTAGCAAGGGCGAAGTCAAGAATGCTGCTGAAAATGCTGCCGACAAAGCCAAGAAGACTGCTGATAATGCTGCTGACAAGGCTAAGGGTGCTGCTGGTGAAGTATCAGAGAGTTCCAAGCACGCTGCTGAGAAGGAAAGAATAAGACAAAACCACAAGGGTTACGAGGACTTGAAGGACAAGGGTAGCAAGGCTGAAACCGAACAGAATCGTCCCGACGATGCTGTATAAATGCATTAAATCAACGTCAAACACAAAG
>comp1092751_c0_seq1
AGGACTGTGTTGCGTCAAGCTTTGGGTGAGAGAATTAAGCCAGTTTTGGTTGTGAACAAGGTTGATCGTGCTTTGTTGGAATTGCAAGTTTCCAAGGAAGACTTGTACCAAACCTTTGCTAGAACCGTCGAATCCGTTAACGTTATCATCTCTACCTACGTTGACCCTGCTCTTGGTGACGCCCAAGTTTACCCAGACAAGGGTACCGTTGCTTTCGGTTCCGGTTTGCACGGATGGGCTTTCACCATCAAACACAAAGAGCAGGGTCAACGTAGGAAGAGATGCTAA
>comp1092802_c0_seq1
TCAAGTACAGAAAACAGATGCTTGGTGGTACTGCGCAGGTTAAACACAGAGAAAGTACCGATACTTATGGCTCTCAGTCGCACAGCAATGAGAATTTACCAGTTACCGAGCCCGATTCACAAGATGTCCTGCTGCTGTTACTTGAGCATATCAAAGAAATGATCAAGTCCAAGGTTTCCCCTGAAGAATTAGTGGCTTACAAAG
>comp1093049_c0_seq1
AGGTTGAGGTTCATCCACTTGTTGCCCATGTTCCTGGATATCCTGGTATTACTACTGTATGGTCGAAATTTAACCGTGGAGGTCCTTTGATCAGCTACCAAAAGGGTATCCATAACGGTTGGCACCAGGACTTGGACCATGAAAGATCTCCAGCTGGAATCACACATTTGCACTTGGACTCTGTTCCAGAAGTTGGTGGAGATACGGGGTTTGCTTCGGGTTACGCTGCGTACGATAAGCTCTCCAAGACACTTCAGGAATTTCTCGAAAAGAGAACTGCTCTTCATCGGTCGGCTCACTCATACTTGAAACGAGACAATGTATTGGCAGCACCAGAACCAATTGTTAGAGAGCACCCATTGGTGA
>comp1093112_c0_seq1
AAGAGTGAGGGTGCCAAGGTTGTTGCTGGAGGTGCCAGACACGGAGACAAGGGATTCTTTGTTAAGCCAACCATTTTCGGTGATGTTAAGGAAGACATGCAAATTGTCAAAGATGAAATCTTTGGTCCTGTTGTCACCATCTCCAAGTTTTCCACTGTTGATGAAGTTGTCAAGTTGGCTAACGACTCTGAGTATGGATTGGCTGCTG
>comp109348_c0_seq1
GAGGGTGTGTGGGGGAGAGTCCATAAATTTTTCTTTTTATCATTTTCGAATTCAGTGGAAAATTTTACTGCGGTAGGTAGCGTCGGTCACGTCTCAAAAATACACATACACATTTTTTTTTTTGTTGGCCTGTGTAATTAAAACGAAACCTGGTAGGTACTTATTTATACGGCGCGGCGGTTTATTAGTAATATCTACAAATAATACTAAAATATATATTTGACTGACGATGTTACTAATTGCTGCAGACAGCAACATATATCCAAAATTGACTCTTAAATCAGACAACAAAACTGTTTGATTACAAACAAGATTGTGACACGTTAAATCAAGAATTTCAGCACGTGTTTAAAATGTCCACTTGCCAAAAATTTACGGAAAAACGGA
>comp10944_c1_seq12
ATGACGGAATGCAAAATGTTTGAAAGCAGTGTAGCAATATACCACGACACTATCTACGTGAGATGTTTTAGCAGAGAAGAGGCAGACATAGTTTATGAAAATATTCATGCCACATACTTCGCAAATGAGGATATCAAAAGGAAATTCACCGAACCCGCCCCAAATAAACATATTAGTGTGCTTCTTGTAGGAATCGACAGTT
>comp1094624_c0_seq1
AGGCGGTGTTATATAACGATTGAACTGGTAGGTGGATCTAAATCGGCGATAACACTTCGAAGACAAGGCCTCGGTTCTACGTGATGTTATACATCCAGGCCAAGGTGAAGTTGGTTGTGAATGAAGCAAAAGCGATTTTGCATCTACGACCAATTTAACCGGTTTACCTTCAACGAAGTAAATAATAGACAAACGCCTATTATTCAAAACTGTAGTGTAGTCATATGTGTTTTCAATGCGGTACAAATAACAAATAGAG
>comp1094743_c0_seq1
TGTTTGATACCTCTACCTTCCTTGAACAAGGATCTGACGGTTCTACCAGAACCCTTTGGAGCAGCCAAAATAACGTCAACGTCAGTAGGTGGCTCCACATGGGTCAAGTCCTTGAAAACAGGAGAGAAACCGTGCGAAAAGTACAAGGTCTTACCCTTGGTAATCAATGGCTTGATAGAAGACCAAGTCTCAGATTGAGCAGCATCAGACAACAAGTTCATCACATAAGTACCCTTGTTAATAGCCTCAATG
>comp1095587_c0_seq1
TCAGGAACCAACTTGAGGATCTTGGTGGACATATTGTACATGGTTGCTTGGACTGAAGGAGAGTTTTCCAAGGCGAACAATTCAAGAGTGGTGTTTCTAGCAGCGTCGTAGGTGTTGTCGAAGAGGCCCTTGTCAGCAGCCTTGAAAACATCATCCAAAGTAGACACTTTCTTAGGATCGAAAGTCCAGGTTGAAGCCACGGAAGTGGATAATATTCTGTCCTTGGTGGGCTTCAAGGTGGTGTAGTCACACACGTTGTAACCGTAGAACATAGAACCAGTCGATTTGAGCACGGTCAAGTCCTTGATAGAGGATTCAAGCACCAACTTTCCCGATCTGTCATAGTTCAAATGA
>comp1095956_c0_seq1
ACGACGACCTGGACAGCCGAGGCAGAGAGCTGGCCGAGTCCTTGTGGAAGAGTTCAGCCAACACGTATTCTGCCATTCGTGAACTTATTCCCTCTCCAGAGTGCTGCCAGTAGCTTTTGGCAATAGCAAAGTGATTGACTGGGAAGAAAACAACACCAATGGTAGATTCAATAATGCTTGATTTTTCATCCTCCGTTGAAGGAGGAGAAGTGCTCAACTGGAGCACTCTAACCGGAACCTGCTCTTGCGAGTAAGTTTTGATAAACTCCCTACATCGTTTA
>comp1096854_c0_seq1
GGGGAGTGGTTGACAGTTAAAATTTGAATTTAGTTAAAAAATCGGTCACAAGCGTCGATTGATGAGATTGCGCATTATTGTGCAACAAACTTCTAGGAGGATAACTATTGCGAAAACAGTAGTATCAAAATAATAAGAAATAGTCAAATAATCAAAAGTACCACAGTTTCTCGGATTATTATACCATGGTCTATGTACTTGGTCGACGCCAGTTATAGACTTCTATTGCACCACCTCAAACACAAGT
>comp1097611_c0_seq1
ACGAGTTTATCGAGGTAATTTTTTGTATAGTGTATATCTTAGATCCCATAATGTAACAGTTTTGACCAATTTACCTCGGTTCAATTTTGCTTCTAAAAAAATTCAAGTTTTCAGAAAAGTTAAATAATTTTGCAATTTTAAAGAAACTGCTTATTTTCAACCAAGGAAACTACCCCTGAAGTATAGCCCATTCGTTTCCGGACACCCTTTACATCAAGGAATAGAAACTGGTCGGGTGAATTTGGTA
>comp1097833_c0_seq1
GAAATTTAGATGTTGCCCTGTGTTGGTGTCGCTTTCCTTTGTTTCCTCTCCAACCGCGAGGATTAGATGAACTCGGTCACCGAGAGGGAGCGGTATATTTATTCTAAAAAGTAAATTAGATATTTGGGGACCACATTAAAGGCATTTTTTTGTTGAATGTTATGGAAATTTACACAGACTTTTTACATATGGTCAAACACAAGGGCAGGG
>comp1098330_c0_seq1
AGTAGTCGATATTTATGTCGATGTCCTTTTTCGTTTGCAGAATAAAGAACCGCGATGACTGGTCAATGTCGTATGCGGTATCGTAGAGCTCTTTCATGATATTAGAAGTGAGTGGTACGTTGAGCACCTCGTTACGGGATCGTCTTCGGTCAACATCCCGATTAAAGATGGAATAGTAAAGGCCATAATGGCCGGCATCGATGCCCG
>comp109841_c0_seq1
GGATAACACCTGCCTTGGACATGTTGTACATAGCTTGTGGTTGAGGGTCGTTGACTATAGTTCCTGACATCGAACCAATAAGAATGATGGAACCTCTCAAGTTGTTTTGGATCAAAGGACGGGCAAACGACTGAGAAACGTAGAATGCACCCAAACCGTTAACTTTCATGATACCCTCAGCATTTCGAGCTGGGTATTCCTCGGCAGGGAAATTCTCACAGTAACCAGCAGAGTTGATCAACAAGTCAGCGATCTTGCCATGTTTTTCGTTAATGGCGACAAAAGTTTGCTCAACAGATCCAGCATCACCAATGTCACACGACCAGGCAGACACTTGGCCACTCAAACAC
>comp109901_c0_seq1
ACGCTCTTCCGATCTAGCACCTGATTCACCCCTCTTTCATATCGCCCGAACAAATCAACAGCACCTCCTGCAGCTCCGCTCTGTACGCATTCATGTCCCTCGGAACAAGCAACGACTTACCCGTGACGCACTGGTTCAAAAAGCATGTCACACACACACCACAGCTGCATATGTCCCTCTGTAGGACATGGGGTACACTTGCCAATGTCCAGCTCCCGTCAGTGCTTGTATTTA
>comp1099108_c0_seq1
AGGAAACCCACACATTCTTCAAGCATATAAGGGAGTATTTTCGGCTCATATGGAAATTCATCGTCTTCATCTTGGTCTTGCACTTGTGTGATACTCCAATGGTCGTCAAATAGCCAACGGTTTAGTATCAAATTGCAAGACAAATCTGGGGAGGTTGAACTTACAAATACTTGCGTCAAAAACAAGTCTCTAAGATACCCGGTTTCTCTGAGTCCTGAATTTGAATAAAGTTGTAGCTGGGTTCTCACACTAAATCCGTTTCTGACCCACAAACCCGCCTTGATTTGTGACATCAAAACAATAGTTCGCAATGGGTACTCAAATAAACTAGTGAGATACTGCTTATACCCTGGATG
>comp1099164_c0_seq1
TTTATGTTCATGTCGTAAGTCGGTTTAATTATTTTTTGGTAACTGCTTCCTGTCAGATTTAAAAATATAAACGCACAGACGCGGCTGGGCTGAAAATATGTCTAATCCTGATCCCACTCGAACTGGATTAATGGCAAATTAAACGTCTTTGTAGACTTTTATTCGATCATTTTTTATTAGCCACCAAAACCTAGCATAAATAAAATGGA
>comp10992_c2_seq14
CGATCTCTTTGTGTTTGATTGTGTTTTATTTAATGTTTGTTTTGTTCCTTGTTCTATTTCTGGGCGCTGCTGCAGATGCAGATTCCAACTCAGGTAGTACCCTTTGTCTACTCGTTTTTCTTTATTTTTAACATTGGCTTCCGCTTCTTTCACACTCACACAGGGTTTGGTCTGTCTGTCTGTAATCGTTGAGGGTACACACAGATTATCTCTGTTTCTCGGTAAGTTTTTTACATTATAATGTTTTAAGATATACTGACACGGAAAGGTGACGGTGCTATGCGTTTATTTTAAGGATTACACTAATATTTTAAAATTTTTGTATATACAGTGTGACGTAAATTCGATGTACCTAACGCTTGGAGATTTTATAACGATATAACTTCTCAAAAATGCGAGATGTTTTTCAGATGTTTAAAAATATGTACATGAGAG
>comp1100001_c0_seq1
GATCTTGATCCCAGTACACTAATAGTTTTTGGTCGATTAACAATATTTTGTCTTCTCTACAAACTAAGACCCTAGATTTCTAGTTTGGAAACAATCTCTAAGGCAGATGGAATACTTACTTATCCCTTGGTCAACCTCTTAATATTTTAACTTCTCGATAAAAATCTGCTCAGTCTTAACTGGAAGATAAAATATTTGAATCTTGATATGGTACGTCAATATTGCACTCGTTTTCATT
>comp1100006_c0_seq1
AGGGCCTATAGTTTCGCTAATATCATACCTCACCGACCTTAGTGGGACACCTACTTTTGTTTTGGTTATATTTTACCCACACTTAAAATATGTTAAATTTACCCCCTTTGAGACTAAAATAAGTTTCATGTTGCATCACATCATCTTAGTATTTTTTGAGAACAATTTCAAACTATACATCGAGGCCATCATATCAGCAAGGCGTATGAACCAAATCTGAAAT
>comp1100165_c0_seq1
AGCATCCTTGGAAGGCTTGTCAATCACCTTCCGTACCTTTGCCTTACACATATCGTAATCCACCTTTTTATGAGCACGTTTCTTGATACCCTCATCAATTTCTTTAAAATAGTTGGAAAACTTGGTAATTGGGTCCAAAATCGTCTCTCTAAATGGTCCATCGATTTGCTTTACCGTTTCCTCGTCGAAATCCCTCACACATTGCAAGTAATAACTACCCACATCAGAGTACACAGTACCTTGCCGAGCTTCCTCGT
>comp110024_c0_seq5
CGTATTGGGTATAGATAGGGGAAGCTTAGGAGTAACAGAGACACATTTCTTTTTACGCACAGATAGTGATAGTGGGAAGAAAAACAAAAACTGACAAAAATAAATAAAACCCTCATTGGCTCCCACACCAATCATAGTATGTTATAAAATCTCATTTTGTTTGTTGCGCGAAGTATTTGAGCAAGGAATAGAATTCAAGGATTTACTATTTGCATACGCTTTTAAAGAATTAC
>comp1100626_c0_seq1
ACGCTCTTCCGATCTGCGAAGTTGCAGATGGAGCAGATTCTGCAGATAAACCATCTGGCAAGATCCTCGATGATATCTCGTTCGATCTTGAATCTGGTAACATGTTAGCGATTGTGGGAGCATCTGGAAGTGGTAAATCGTCTCTCCTAAACACATTGGCACAACGGTTCAATGTTCACAGTAAACGATTACAGCTTCTGGGATCTATTTTGTTAGCTGCTGCATGTGGGTCGCTGCAGGATTCTGCGATGGCTGCAATTAACAGCGCTTATCTCCAACAAACTGACATATTTTTGCCTGGACTTACAGTGTATGAGACGATCAG
>comp1100849_c0_seq1
CTCTTCCGATCTATTCTCCCCAAGTATGTAAATACTATATAACCTTGTCAAAAATCGGTAAATCGCTTCGGTTTCGATAAAAAGCGCAATAATTGGAGACACGTAATTAATTTTTACATGCTATAGATTATTAAAATAATTGCAAAAACTAGGTAATTTACATGAGATAAAAAGTTGTCCCACACGCAGCAAAAAATATTGTGGAATTTAATAAAATAGAAACAGTTACATGTTACACAAAAACAAATGAATATTTTTGGCCGTAAATGGCATGCCACCTGCTTATTTGTCCCGTTT
>comp1101045_c0_seq1
GCTGCTTTCGGAGCAAATGAAGTGGCAAACCAGTGCGAAATGTTTTGGTCCTTGACGACAACGTCAAGCGATCACAACACGACATAAACTGGAGCAAATTGCCTTGACAGCTTTTGAATGTCTATAGACCAGTTTTAACCCCATAAAAATTATTTGATTGAGGAAACATTGAAAGAATCTTCTTTGAGGTTCACGCAAAATTAATGGGCTTTATGTGCAATTAGCATGATCCTTTATATTCTACTAAAAGTTGGTCAGTAAACTTTTTGGGTAAAACGAATTTTTGGTTGTTGATAATTCATTTAATATAAATAAATCCTTT
>comp1102188_c0_seq1
TCGGGTTTATCTGGGAGGAATGCCCATGCTAGGCCAAGCTGTTCAAGTCAGCGCAAGTGCGTGCCAGGTTCTTGACCGTTATGTTGATACTCCTTTTAGAGGCACAGTAATACTTGGCTATGGGTGAGGGGAGGAACATACCATGAGAAAGGGCGCAACGATCCAGTTAATGACAATACTGAAAAGTATCTGCCTCCAGATATCCCGCTGGTG
>comp1102944_c0_seq1
GTGTTTGAGTACTTAGGGCTGTACTAAAGTTTCCAAAACGACTTCGTAATAGATTTTGTTACGAAAGTGAGAAATAAAAAGTTAACGGTGCAATCAAGAATACTGACCATTAAAAGAATTCAGCAAAAATTTGTCCAGGATAATAATTAATCAAGTTCTCCAGAAAGTATCAGAAGAAGAAGAAGGCTACATTTACCCTGTCATAATACACTTTCAAATGTTCATTTGGTTGCGCCTACTTCTTATTCGTTCTAGTCGAAAGCCTTCTT
>comp1102959_c0_seq1
TTGTGTCGCATATACGGGGATTCGCGTAAACTGTGGAATATTCTTGCAGCAGTGTGCGTAAGCAGCAAGATGAGATGCAGTCGCATGTGTGACGAGAATGAGCGAGAGAGTCGTGACTTGTTTCTCAATCTCCTTGAGTTTTCCAACGTCGAATGATTCATCCCATCCTAGATCAACCAGCACCTTCACGCCTCCATCAAGCTCAAGAAGGGACTGCGAAGCGGGCGACTCGGAGAGGGCGCCCTGGAGGGGGCAAAAGGTGAACATGGTGGGCGCGCGGA
>comp1103053_c0_seq1
GTCGGTGCGTGATTTCGCGATGTCAGTGCGCGTGATGTCAGTGCTATTTAGTGCGTGATTTAGATACTGTCAGTGCTATTTCTCGACCTGTACGAGAACTACAAACAATTTCCGTATAGATAAAAGAGCAGATATTGTTAACGATAATTTCGGTACAAATAAGGGACAACTGCCAATCGAATCTATACAAAAATTGTCGTGTTCCAAAAATTGTTAAAAACAACAAATAGATGTGTGAATTTTTCACCTTAGTATATCCAAAGATTCAATAGGTAAGTAGGTACATTTCTATT
>comp1103569_c0_seq1
GCTCCAGACACTTCTCCACCATTGTAACTATCGCTCATGGTTCAAATAAATATTCTCGTTAGTGATAAGCGCTTCTGTATAATAACTGAGGTTTGTAAATATAACGCTAATATTTATAAGAATCGAATGTAAGAATCGTTTGAGTTATTAACTTGTTTATGATACATACGTGCTTAATCTTGTAGGCGTTTCAAAACAAATTTATTATAATTTA
>comp1104597_c0_seq1
GCCGCGGGGACTCTCGGAACAACTCGTTTGTTATGGAATATCGTTGAACGCAGGTAGAAGTAATTTTTATATTTAGTTGTGATTTTACAAAACGGCGATAAGGATTGTGTTTTGATGTATCGTTTTTGTTTTAATATCCTGTTGTTTAGGGCTAACAGCGATAACTTTAAAGGAATTGTTTCAAGGTCACTCATTCAAGGCGATCCTACTTTTCTTCTTCCTCCTCTTGGGTCTTGTCCTCAGATAAGAGTTTCTTCAACAGTGTGAAGTTATGTTGTCTAGATATGCTTCTATATTAATGTAATTGTAGTTATGTATTTGTTTAAGAGATTATAAATTTACTGATTCCATATTGTTTTGTGTAATGTGTGTTATCTCTGGATGAGAATGATTTAAAAATAAATGTTGTGAAAAATATTTGCGGTCAGTTTTCATGCAATAAGATA
>comp1104659_c0_seq1
GAGGAAAAGGAATCAAACACAAGGGGTAAGGGTGATGCAAGTGCTCGTTAAGCCACTTGAGTAGAATGAATGTGGTTTCTTTGGGAAGGTTATTGCGAGTCTTACGCTTGGCTCCTGGGATCATGCTAAGGTGGTCGGGATTACTACCCCTACGTGGCGTACTTCCACCGATGCCTGCAGTGGATTTCAGCTCGTATGTAGATCGGAAG
>comp1104740_c0_seq1
GAGGGAGTAATAAAGCAGGAGATGTTGTAAAAAAGCTAGTGAAACCTCTCAAAGGCGCAGTTGGGAGTATTACCATGTACTGGTATTCAAGTATACCGCTTGCTTTACAACTGATCAAAGACAAGCTGACCATTGAGAAAAAATAAAAAAGAGATTCCATTAGAATTTACAAATACCCGGTTTAGACCAGAACATAGTAGTATGTTTGCGTTCCACGATACCTGTACATTAGTATATTCCAGATCGGAAGAGCGT
>comp1104831_c0_seq1
GTGTTTGATTGATGGACGTAGATGATACACGGTGGTGATGGCATGTAAATCTCACTTGCAGTTGCACGCTTCAATTGTAACGCTAAAAGTAGCGGTAATCTTTTCAGTGCTTTTGTATCCCTCTGTTGCAGTCTTAGTGATTTAGCACTGCCCACATTTTGGTGTCACCACTGGTGTTGTATGTACTCTATCACAAGACAATATACTACTTGTGTATATTTTTCACGAAAATGCTTCATGTGTATATTTTGCTGCAATCATTAATCCAAATGGTTGCAATCTGATGGTT
>comp1104885_c0_seq1
GGAACTGATATAGATCCAGAATTCTTCGAAGCTCTTCCAGATGATATGAGAGAGGAGGTCTTCACTCAACATGTTCGTGAACGAAGAGCCAATGCAACTTCTCAGGATGGTGAAGCACGCGAAATCGACCCTGATTTCTTGGATGCTTTGCCTGAGAATATAAGGGACGAGATACTTCAGCAGGAATCTATGGCACGTCGTTTCTCAGGGTTGAGTGATCCCAGATTTGACCTGGCCGATAATGACGATG
>comp1105135_c0_seq1
GTGCTTTACCTTTAATACGAGAGTCGCAGGCAGACGTGGTATCCGTAAGAAAAGCACTATTTACACACACTGTGTCACTCACTTGTGTCAACAGTCACTGTCATATAGTTGTACCACATGTTAAGTTAATGAATGATAGCTAGAGATTGACCTTCTGGATATGCTGCGCTTTCAGCGAGGGCTATAGTTGGACTGAACTCGCTGGCCAGCCAGGTGACTCGCCAGACCGCCCAGTGGGCTCCACAGGTAGTCACAGTTTCTGGGGCCGTCGCATTACACGCATGCGTTTGTTTTTTCTCTCATTTGCCAAAACAAACTTTAGCGGATGCTCT
>comp1105321_c0_seq1
TCGCTGGGTCGATAGTCAAGTCTCTAATTTCTGGCAGAGTCTTGGACAACTGAGATAACAAAAAGATCATTCCTGCTATGGCTCCCACATTTATCCAATGAGCACTGATTTGGAGCATTCTTTTTGCAAATGCCATTACTCTTGCTTTATCACTGTCATCTTTGAGTGCTTTGAACAAAAGATTCAAGTAGATTCCTTGCTTAGAAGACAGCG
>comp110549_c0_seq4
ACTTTGCTTGCTAACTCCTCTTCATGAGGGTGATCCTCCAGGTACTCGCCTCTTTCGTATCCGCTTTCGTAATGGTTTTCGGCTGGATCATGATGGAAAAATTTGCTGCCAGCTTGTATGGCGGCATGTGGGTTTTCATATCTGCTCTCTGAGGGCTCAAACACAAAGCGGATACGAAAGAGGCGAGTACCTGGAGGATCACCCTCATGAAGAGGAGTTAGCAAGCAAAGTAACATTTTTTTTATTCTACATCAAACA
>comp1106275_c0_seq1
GATTCTTCTCCTTCGACAATAACGGAGAGCTGGGTGGGTGGAGCAGATGCGGATTTCAAATTTCCAGTGGATGTCTGAAAAGGTGAATATTGGGAAAATTTCGACAATGTTCTAACCGATTTGTTATTGCTTATATTTTTCACCATCTCAGAAAAATTCTTCTCCGATGAAACGGGACTTTCACACTCCCTGCATTTTACTACATCCGT
>comp1106337_c0_seq1
TTAATTCCAACTTGATGCGAATTTACGCCAGACTCAAAAGTTTCGAGAAGGATGAAAACGAATACACAGAAGATGTGGATGTTGAAGATGAAGAATATTCCGACGAGGAGCTTTTAGATGAGAGTCATTCCTTGATTACTGCTATTTTCAAAAACGCAAAATCTCACTTCCTCAAAGCTTTCCAAGAATTGACACCCACAATTGCTACCTTCATCAAGGATGAAAATATCAACGTTAAAGTG
>comp1107068_c0_seq1
TGTTTGACCCGTGAATAATGACATTTTTGCAGAATTCGACAATAAATTTTTGTTTTGTATAAAAAATGAGATGGGATATATATTTCCCACTGCCTGTATGGTTATCACAAATTTAATAAATAATTAAGTCCTATTATGTTGTTCAAAGATTTATTTCAAAGATAAGGGTGGCGGTGCGGTGGTGTGAAGAGTTCATGGGCTTGCAAATGGGTGACATCTCTAACCGCATTGCGTTTTTACTTCATCTA
>comp1107431_c0_seq1
ATCAGAACAAAGTTACTTAGCAACAAAATTCACGACTTTTTTCGGCGAAACGATAAATTGCAACAGAAGGTCGAGTGCTTAGTCTGCAGAACGTTAATGTATGAAAGAGCAAATACCCCATAAAATGAAAAGTAATTTCAATAACCTCATAAGAAAATGCAGTAACTAATGCACATCATCTCATTGACAATGATAAATAAAAACAAATATAAAAAA
>comp1108030_c0_seq1
CATTCTTGTTTCGATGGGACGTATTTTTTTATATCCGAAAACTTGCCTTCAGGTGCAATAAGTATTGACTGGTTTGACTCGTAAAGTGCATTTAATATATAATAGCAATTTGTGTTAAGTTTAAAGAAAACAGATCAAGTTTGGGAGTTGATAATAAAATAAAATTGTCACTAAGAAGGATAAAATATATTACGTTTGTGCTTTGTGTGGGTAATTACTTGTGTATGACTGGGGCAACCATTACGTG
>comp110808_c0_seq1
GTGCTCTTCCGATCTCGGTTCGGCATTGTTGAAGTGGTTGTGACCGGTGTGCGGGCTTTGAGGTTTTTTCCCACATGGATCCTGTCGAGAGCGACGCTCCTGAAAGGTATGGTAACAGTCGACAATCCTATTAATGTTTGTTCGAGGAGGTGTAATGTAAGTTTTTAATTTAGCAGTTTAGTTTGTTTACGGTTTGAATAAGATATTATCGCGACGTTAATTAAATAAGCGCCTACAGGGTGAGAAAAATAAATTTTAGTTGCCAAGCAGCTGCAAGCACCTGCTGCCGTGTAAATACGTGCCCTTACAAGGTCTACACATTACACAATAATAATATACCGTCTCTGTCGCACAAATCATTGACACTTGATAAAATCTAGCCATGTGATTTATTATAAATAAATGTTTCAAGGTTAGAAAAGTTCAAACATAAATTGTTTTTATTTGATCGAACGTAGATGAAATCAAAACAATTTATGTTTGAACTTTTCTAACCTTGAAACATTTATTTATAATAAATCACATGGCTAGATTTTATCAAGTGTCAATGATTTGTGCGACAGAGACGGTATATTATTATTGTGTAATGTGTAGACCTTGTAAGGGCACGTATTTACACGGCAGCAGGTGCTTGCAGCTGCTTGGCAACTAAAATTTATTTTTCTCACCCTGTAGGCGCTTATTTAATTAACGTCGCGATAATATCTTATTCAAACCGTAAACAAACTAAACTGCTAAATTAAAAACTTACATTACACCTCCTCGAACAAACATTAATAGGATTGTCGACTGTTACCATACCTTTCAGGAGCGTCGCTCTCGACAGGATCCATGTGGGAAAAAACCTCAAAGCCCGCACACCGGTCACAACCACTTCAACAATGCCGAACCGAGATCGGAAGAGCAC
>comp11084_c0_seq15
AGCTGTCAGGGTAATGCTGTTCGCACAGTTGAACTGAGTTTCCGCCATCACGAAATTTTCGAAAACTAAGAATTGGCCTCTTTGCTTCACTTTCTTCTCGAGTTCGACATCTTCACACTCCACTATGGCCTCAATCGTACTCCTAGCCACGCTGATGTTGCCAACTTCATATGAAGGACAATAACTGGAGTTCAAAACTGTGCTTATTGCTAAAATCGACGCGATAACCAGAGC
>comp110937_c0_seq3
ATGACTATATTCGATTATTTTTTTATTGACAAGACTTTACGCGTTTAGCCGCCCGCCCACGCTCTCCGCCTCTGGAGCGACTTCTGACTGACGGGCTCTGGCTTTGTTAATGTGATAAGAGATTTTTAGCGGAAGGTCACCACTAGTCGATCAGTGCAGTCCACACGTAACTGGCTCTCCGTCTATATAGTAATAGTGATCAATCAAACCAACTGGCCCTTTATGCCTGTCAGTAAAATATGGAGAAAATCCCATTAGTCGTGGTTGTTACGCCATCCAGCGGCCATTTTAGAAACTAGTAAATATTTTCCAGCAAATTTTTCAGGGCCTCAATATAATTTTCTTCCTAAAACTGTACGATGATTCGTTTCTGATATGGCCGGCGGCCATTCTTAGTTGGCCACTCGGTACATCTATTAAAGGTCATTAAA
>comp1110084_c0_seq1
TAGCTGGGGAAACTCTTCAATCGAGATTGACTCTGTTTGCTAAAGACAAAGATAATTGGTTGGCAGAATGGTGGGATGATTATGCTTATATGCTGTACAGGGATCCTGTGGTTCCCTACGTGTCTTACTTTTTGTCGCACAAGGATATCCGCAATCCAATTGGCCACGATCAATTGTTGAAGGCTACTTTGATCTCGTATTACACCCTCAAGTTTATGGAAGATGTTCAAAATGAGACCCTTGAGCCGGAAATTATTAAGGGAAACCCATACTGTATGAATGCGTTCCACTACATGTTCAACAACTCCAGGGTCCCCGCTGCCGG
>comp1110241_c0_seq1
TAGGAGTGGGAGTTGATGATCTCTCACGGCCTCCGAATCCACCGGAGAACCCACCTCTTGGGGTTCCGGCTCCGCCTCCTCTTGGGGTTCCAGGTCTGGAAGAATTATCCCTGGGGGTGGAGAAGTCCAAACGGCACGCACGGCCCTCAATATATTGTCCATTCATGGCCTCGTAAGCAGCCTTGGCCTCGTCAACCGATCCGAATTGAACGTAACCAAAACCCTTTGGTTGTTGAGTATCG
>comp1110386_c0_seq1
AATTAGTAAACTATTTACAATTTAAACAAGAAATCACTGGTGTCGTATTTTTCAACAAAATGGATGCAGTCATAAATGCAGGTACATCATATAAAGCAAATATTTAACATTTTGTTGCGACCCAAACCACATTCAAAGTAGTTAGCTAGAATTTTCTTGTTAGGAGTTAATGTTAGCCATTTGACAGATTGGGCGGAAATT
>comp1111115_c0_seq1
GTATCGTTCAGGATCTCGCAACTTTGACCCTAATGGCCATACAAACATGAACTCCAATTGGAGAGTTCAGCAACAAGGTAACCAGCGCCAGCAAAATTCGCAACAATTAGAGCCTCCTCTGGCTTCGTTCGTTCCAGGTCACAGACCTCGTCATAGCTCCTACGGCGGAGGATCATCAATTTCTTCGCTTTCTCAATTCATGCCTAACAACCAAGG
>comp1111460_c0_seq1
AAAATCTCTCTTTGAATTTACCTAATCCCTCCAGGTACTCATCACTTGCAAGTTTCACAAGAATCTTGGAACGGTCCTTGATGAAGAGTTCTGATCCAACGAGGCCGAGCACTTGACTGCCCAAAAAGTTCAAAATCATAGAACGCCGTCTAAAGAATTGAACACCGAGATGTGGTGATGCAAACGTGCAGAAGAACATAGGCTCTAT
>comp1111626_c0_seq1
GTCTGTCCAGTAACGGGGTATGAAAATAAAGAAAAATATGTTAAAAAGAAATTCGATTTTCACAACAGAATTTGAGAAAATAAAATTATGATACTGTTTATAAAGGTCAAAGGTATAGGCTGTATACGATTATTACCCGAATTCAAAGACAAAAAACAACACGATTGCTGTCGTGTGATAATAGCTACACGAAAGTCAAACGGAGAACATA
>comp1111940_c0_seq1
AAACGAGGACGAGGATGGGTTTTTGTACGTGTTGTACTCTGGTGAGAACACGTTTGGTGAGCCAACGGAACATCGCGAGGCGATCAACTTGGCAGATTTGGACTGGAGCGTCTTGAACTAGGGCCGTTCCCGTCGATGAGATTATGGATTCTGTTTCTACTTGATGTTTAGCTGGTTTGGTATTGCAGAAGAGGTGTTGTAT
>comp1112455_c0_seq1
ACTATGCCAATATTAGAAAATATCTCGCCAAATTCCTACTTGTCTCAAATCGGATTGTCTGGCAGACACTACAACTACTACTCAATTGTACCCTTTCCATTGTTAAAAGTACAAGCTTTACAACCTGAACATCATTATCTGTGTGCAATTTTACCCATGGTTTCTACGAAAACATACTGAAATTCCATACTTTCCTTCCATTGTATTGTACATGTA
>comp111275_c0_seq1
AAGGGCCCTTAGAACTTGTTCCAGCGCTGTTTGTTTTTAATATGTAACACGTCCGTTGTTTCATTAAGCTTTAAATTGGAGAAATAAGTTCGGCACCGCAATGTAATTGTTTCAGTTCTCTGCGGAACGATCCAAACCAAACTTTTTTAATTTATGGTTCTAACTTTCCATTTCAGTAGCCTTTCCATTGCTTAGATCGGAAGAGCGTCG
>comp111277_c0_seq4
TTTTAATGATGTCCTCGCGGAGTACAATCGGTGTTGCACACACACAACTAGCTTCATTCATGTGAATGCGGCAATTTAATTTGTTTGGTTCACCGGTATTATTAATTGGATTTCAAGGCAACGTAGCGTGATTATTAACAACATTACACCTTGCATGATGTCGGCGACATGTAACGCGGAGTATTTTTATACTTGCTGTCAGTCCGTGGCATACATAGCACAGCTGATCGGTAACTCCTTGTGTTTGAG
>comp1113012_c0_seq1
TAACTTTGTGTTTGATATCCTTAATTGTTACTTATTTTATATTCAGAATATTTATATTAACAATTTTATACTATTGTAATGGGTCTGGGGTTTTAAATGAGATTTGTCACTTTTCGTGAATGTAAGTCTTGGCTTTAGTTCAAATATCAGGAAAAATTAATACAATCGTTGAAGGAGATGCCAAAAGTAATGGCACAATCCCTTAGCACAA
>comp1113337_c0_seq1
AGGATGATTTGGTGATGGCAAGAATTTGAAGGTTGCCAATGAAGTCAACCCTGAAATTTTGGGAGGTTTAGTAGTTGAAGTGGGAGACAAAACTGTTGACTTGTCCATCTCCCTGAAGGTTGCCAAGTTGAACGCTACTTTGAGTGAAGCCTTGTAATCCACCCGCATTGCATTTTGTTGTCGGTTGCCACAGGTTTACTCATTCATGTAGAAACGTCATAGAATGATTATTTGTCGAAAAAAAAAAATCAAACACAA
>comp1114204_c0_seq1
GGAAAGACCCCGTCAAACAAACTGTCGAGAGTGAGAGAGTGGGCGTTTTCGAAAGCCGAGGCAAACGTATTCATATCAAAAGTTTTTCGGTCGTTGTTATGGGCGATTTCTTGCTGTGCTCTTTCTTCGGCTTTGATCATAATTTGGTTCACATCTGGCTTGATATCTTCGTTGAGTTCCAGGTACTCGGTCAGAGACGATGTGAGAGATCGGA
>comp1114964_c0_seq1
GCTCTTCCGATCTCAGGTACGGATGACTCCATCCACTCAAAAATTGTCAGCTCAACCCCGCATTCTTGACAACGACGTTACACCATACTGGCTCGATGTGCTCGATCCTACAGAAGAGGAAATGAAGGTTCTTTCCAAGACTTTTGGTATCCATCCTTTGACGACCGAAGATATCTTTCTTGGCGAAGCTCGCGAAAAAGTAGAGCTTTTCAAGCAGTACTACTTTGTATGTTTTACGTCGTTTGACATTGTGTACGAGCGGCGCCAGCAGCGGAAAAAGGAGCAGGAGAAGAAACTCAACAAGCTTCAGGAACTTGAAAGCGAGAATCAAGACGGCTTGTGGAAGCGGATGAGACGGTTTTTCCGGTCTCAGGATCGTCGCTATTCTCACGCTCACCCAACCCTCAAACA
>comp1115208_c0_seq1
AAAGGCTGGTTTACCGAGAGGGAAGAGAAAATCGTGGTTAATCGAGTTCTTCGGGACGACCCATCCAAGGGAGACATGCACAATAGACAGGCGCTTTCTTTGAGGGGGATCTACAAATCGTTGAGCGACTATGATCTCTGGCCAATTTATGCCATTGGTATAATTTGGCCAGAGATCATAGAGATCGGAAGAGCCTCGTGTA
>comp1115369_c0_seq1
GATCGGGCTAAAAACTTAAGAAATGTTATATAGGATGCGGCAGAACCGACCAAGTAGTTTGGAGGGATAACCGCTCGGGAGTTGATGGGAGAAGACAGTTGCGCGTGGTCTCCCTTTTTTTCCGTCGGTGACACCAACAACCTATCAGTGATCGCGAGGCAAAGAGCTTTTCGGCGACGATACAACATTCCGCGCAACAATCCCGTTCCT
>comp1115588_c0_seq1
AGAGTAAAGTTTAATTTGGTGGACTGTAGTATCCTTATGAAGATTTGTTACATATATCTACGCCTTTTTTCAGTACCTTTTAAGATTCTGTTAGTATTTGTTCCCTTAACAAATGCTCGCTTTTTTCTGCCCAGAGACTGGACTATTTGAAATTCTTCGTTTTTGTATTGTTGTTTGTCAGAGTCCGTTCCATCTGTAGCATTTTCTGTTTCGGCCGATGAAAGAGCTCGGTTAGGTTTTGGACGGAGCACGCTCCTTAGTTT
>comp1115746_c0_seq1
TGATCTTAAAGATGATAAGTTAGGTACAATTGCTGTCGTATCAGCTGTATTCGCCTGACGTGGCTCCCTTTCTGTTCCCCATCATGAAACGTAGCTCGAGGGAAAAAAAATCAGCTCAAAAGAGGTTATTGCCGAGAGAGAATTGTATTTTGAGAAATTTGACAAATATTTTTTGGAGGGGCAGGATAAATGGCAGAAAAGTTGGG
>comp1116151_c0_seq1
GATATGAAGCTAGGGTTTGCTTGGTTGCGATTTTGGTGGAATTTTGGCCATTTTGGAAGGATTTTTGAAGGTGATCGACGGTGGATCGAAGCTAATGGTCGCCGGTTTAGTGAGAGGAGATAAATTGGAAATGTAGAAGAAGCTAGGGTTTCAAATGATTTGATTTGGGGATTTATCGAAGAAGAAGAGGAAGTCAGGGATTTCGGTTTTGG
>comp1116471_c0_seq1
AAGGCACCGGAGAAGCCCTCAAGGTCACTCTTGTAGACGCTGGAGAAGAGATATCTATAACGTTACAATAGCTCTCTCTCTTTCCCTCTCTCGAGGCGAGATACGACCTTGAAAGCACAGTCAACGGATGACCTTGAAATTTATTCAGATAGCCGGCTTCACGTCACACACGCTTCCAACCATATTTGACCTTGAAAACTGCCTAGATCAAATGGCGGGGTGTAGTCGAACTTCCGTTGTGTCACATGAAAACACGGTCACCGGATTTCGGTGAAATT
>comp1116608_c0_seq1
TGGAGTTTGTGCTGACTGTTGAGGGGTTTACTGAGAAGGCCATGTCCCATTGATTGATAATTCGGGTTGGATCCCAACTATTCTCATCAACTAAGGGAGCATCAAGTGGATGAGTTGTTGGCGGTTGATGAGGAACCATTCCTAGGGACTGTAACTGAGAGGAAGTGTCGGACTTGGAGTCTTCAGCACCAGCGGAAATCGGAGGGGTGATTGGATGTGCGTTGAGACCCACTCTGG
>comp1116741_c0_seq1
TGTGCGCTGGAGGAAGAATCATGTGAGCAATCAGATAGAATACCGTAGGATCTGTGTGGAAAATGCCAAGATCAAACACATCCTGGGGATCCGAGAGCCCCAAGTGCTCTAGTTTGGCATAAAATCCTTGTGAAGAACGGAAATCTGGTATTCCTAAACTGGTGGATATACCAGCTCCAGATAAAACGAGGATTTTTTTGGCGGATTGGAGTCCATCAATAACATGTTCAG
>comp1116778_c0_seq1
GGAGTTGGCCGACGGACCCCAAAACAACGAAGCAAAGATCTACAATCCTGAGAAGAAAGTCAGGAGAAGACAGGGTTACGAAGAGGGTGATTATCTTTTATATCATGAACTTCCAATCCTTGACTTTATCAAAGATGAAGACCCCATCAATACATTGGCCACGCTCAACAAGTTGACTATGCCAGACAAAGATAATCATGAATGGAAGATCGTCAAAAAGTTGAAATCGTATACTCCAGAACTAGTTGAGTGTTTCACTGACTTGAAGGTT
>comp1116900_c0_seq1
TAGCCGGCAGCATTGCAATTGACTACTTTATAATAGTCAAATACTGGGTTTCTCAGTACCATCCATCGTTATAATCATTAATGTCGACCCACCCTATCATCCTAATTGGTTTTGTATTTTCTGCAATCGAGTTTCTAAATGTCTTCTGACCTGAATTCAATAGCAGAACTGCCACAAGAAGCAGTGGTATTGGTGCTTCAGCTTATGGCACGGACATTCTCTTACGGTATATTTGCATTCACCACCCTCGTTAATTTTCCAAAGACTAGTAGTTCCCTGGTCAAAATGGTTGATAAAGATCTTTCCAGTCACATGGCAAGATGG
>comp1117140_c0_seq1
CACGCCACTATTCAATTATAGCGTTTCATTATGTAATTGTTGCTAAATCTCATGCAGAAAAATGGGGAAAATTTCTAGTACTTTGAACCCGACACGAATTTGTTTAGTTACATTTAGTTTCTAACTTAAGTTGGTCCCCAGCTTTCACGCATTTGGGCTGGGCATATGTTTGATTCGTCTCAATGATTACAATATATTACGACTACATTCCTGGAG
>comp1117233_c0_seq1
GAGCGCAGGAGATAAAATTAAATAGAAAAAAGCGGCCAATGTGTTTTTTACCGGGCTCTGTAAGACCAAAATCATCAGCCCCGGACCTTTTTAGAGCCACCACAGGAGCGCACGTGTTAACCTAGTTTTCGTCGTAAATCTGTTTTGCTGAAATCAATTATGTCTAACGAATTAGTTATTATATTGATCGAATTGCCATAGACCATTTCTAAATTGTAAAAACCTTTGTCGTGCACGTGGCAGCT
>comp1118248_c0_seq1
AGCTGATGGCACACACACTGCCTATATCTTCTCTTCCCAACAACTGAGAGCCTTCGGCAAATTCAAATGCTTTTTGAAGAGCTTTCGTGTGCTCGGTTACAGCTGTCTCAAAGATTGAAGCAATTTTCTGTGCACTTAGGGATTCTTCTGATGAAAGCTTTTCCCCCTCTGGGCTTCCGTGCCAATTGTCAACGAGCGCCCCA
>comp111826_c0_seq4
AATTATGTGGAGGGGGACAGTATATTAGTATTATTATGGGGGCTACATTAGCATATCGTGTAAATAGACAGGTACAACAAATGGAGTTGTTTCGTGCGTTTGCCGGATTTTAGAAAAATTATAAACCAGCTACCTTGATAAAAGTGATAATAGATAATAAATGGCCTCATACGTGAATTCCCTTGGATCTAGCTGCTGTTATCACGAACTTCTAGTCTTATTCCAGTTATTAATGCCCCTTTTAGAGCTACAAATGGCCGGCATCGGTCTGTGTAGCTCTAAAAGGG
>comp1118737_c0_seq1
GGTACGAGCCCAACGTATACAGTCGTCAAAAGTATAGGGTCTGCTCACGAGATAGTCCCGGATATTGGCAAGAGTGCCCTTGATATCAGGATTCTGTTTGAGAGTTTGCTCGACGTAGTTTGGTTGACTGAGGTACAAATTGACGGTCTCGGGCAGATCAGCAAAATAGCCTTGGAAAAGCGACTTTGCCCACGCAATGGTGTGGTCGATTTTGTTAGGAAACGACCGGAGAGTACAGAGCGGAATCAGCTTCTCTGGTGGATCGCGCGAACTGGCGTATGATTCGGTCA
>comp1119557_c0_seq1
GCTCTTCCGATCTATGGTTGGACGGCAAACACGTTGTGTTTGGTGAGGTTGTTGACGGTTACGACGTTGTCAAGAAGGTTGAGTCTTACGGTTCTGACTCTGGTGCTACCAAGGCCAAGGTTGTGATTGACGCTTCTGGACAATTGTAAGTGAATAAAAGTGCCGGCAATTAGCCGCAGGCTAGTTGCCGATTAATTGCTATCCCAATTCGACTTGCTACTTCATTGCTATCCTCTCTGCTATCAGCTACCACTATCTGCTATTCTATTGCTATCTCTCTGCTACTCTTGCTTAAGATCGGAAGAGCGT
>comp1120369_c0_seq1
GTGGGGGGCAGCGTGCTCATCGTAGTGTTCACCGTGTTGCACGGCGTGTTTGAAATCAAGTATGACGACGCTGATGCTGTCGTAGACGGTCCAGACAACTCGGAACTTGTTTCTTCTTATGCCTGGCGTGCTTCTATCGTGTCTGTTCATCTGGTGCTCCAATTCTGGTTCATGGCTGCGTTGTTCAAATTCACATTTTTG
>comp1120530_c0_seq1
TTGTGTTTGAGATGGTGCATTATTAAACAAGTAAGATACACTCTCTCCGTGGTGTAGTCTTCGGATCGCTTCCGCCAATATCGGGCTTATATCTATGATTTCTAGTTTGGGGCATTTTTGGAGCTTGTCAGCCAACGGCATGGAGTTGGTGCACACGATCTTGTCGAGCCGAGACAGGTTGAGTTTCTCAATGGCATTGCTGGAAAAAATTCCATGGGTAACTATAGCGATGACTTTCTGGGCTCCATTATCCATCAAGATGTCTGCTGCCTTGCAAAGAGTGCCACAAGTGTCTGCCATATCATCGATAAGTATGCATACATTATCTTTAACATCTCCAACAA
>comp1120779_c0_seq1
GGAACTAAAAAAGTCAGTGAAATTTTTAAATGAAGTGGTAAGTAATGAGAGGGCTGTCTGAAAAAGTTTAAAACCAGATTATGTTTTCACTTTCTTCTACCGAAAAGGTAAAATTATGGGAGCGTTACCCATATACGTTTCTGTCTTCACAAAATCTGATCTTTGAACACCAAGGACCGAGCAAGTTCTGTGCCCGTAGAC
>comp1121026_c0_seq1
GAATGGTGCGTATTTGCTCCTCGTACTTGAAAATGATCTCACTACCTTCATGTTTCTTCTTACTTGCGGAAGATTCTGACTCGTCTATTGTGTCGAAATCATCGTCATCGTCAAGAGGAGTGAGGTTCTCTCGCTTGCGCAGTTCTTGATACTTCGAGGCAGTCTTCTTTAGAACGAGCTTCAACCGATGAATCACCTTTTCTGCTTCATAGGAAC
>comp1121270_c0_seq1
TTGGCATCTTCCTTCTCATCCTTGGTCGTTTCTTCCCTCGCTTCGGTTTCTTCCTTCTCGTTCGCTTTACCAGGAAGTTCTTCCTTTGCATCAGTCACGGAGCCCTTCTCACGCTCGCTATCATTGGACTTCTTAGTAGCGTCTGCTTTACTCACGTCAGTCTCAGGAATGGCTTTGTTCGGAGTTGGAGCCTCGGCTCCTTTCTCTTCCTTCTTGTCGTCTTTCTTGCCCAACCAGATCGGAAGAGCG
>comp112169_c0_seq3
AAAATAAAAGAGAAACTCGAAAAAGGTCCTATCCGCGGATTATCGTGGTGTTGTGTGATTAGTTTTTTGTTTTTTTAATCCCAGTGCAAGACAAATCGGGGTGAAATTCGGCTTGCGCTGTCGGTTAAGGCCCTTTAGCGCAGCTTTGTGCAGTGTGTGGACTCAGCAGAGATATCCCGCTATCGACTTTTTGCGAGATCGGAAGAGCGTCG
>comp1122073_c0_seq1
GGTTTAATATCGGCTGTAGGTCAATTTAGAAGATCCTGCCACTATCGTCATCCATGACATCCAATCACAGCACTCTAGAAAAATTCTAGAAAATTAATTTTTAAAATAACAATTTTAATAAAACTGAATTCTCTATCAAAAAATAATTTCCTTAAATCTCCTGAAAAATTGACAACCTGGCAACACTGCACCACTTCGCATAGTGACGACATAGCAAATGTACGTCAAATGGACTATTTCCCCTTGTACGTTTCTAGTA
>comp1122095_c0_seq1
GACCCTCGAAATGTTAGGCTCAGGGAAAAAGCGAGAAAGCCGGATGATTGCCAACGAAACAACAGCAAGTGAAACATATATATAAATAGCAGAATTTTTTTTCTTCGAATATTTTGAAGATAGTATACTTCGTTTCAAAATAATGTGGAATAAGAGGGTAGTTTTCTAGCTAATTTCCGGGAGTAAAACACTTTACGGGGTGTCCAGATGTGACTAAGTTACAGTTCAAGGTAT
>comp1122202_c0_seq1
ACGATTGACAACTTGAACAAACTCCTCGTAATCAGAATTGCTGGTTACTTCGTAGGGGAACTCTGAAATTGGGTAGGAGCCTGTTGGGTCGAGCGATTTTTGAACGTGGGAGTAGATCGCCAAGGCTTCTGGAGACTTTCCACTGTAATTAAAAGCATCTCCCAAAGTAACTATTTTCTTAGCCTCGAAAAATTGTTCCAATCTCTCCAAGCTTTTATAAAGATCTTCA
>comp1122402_c0_seq1
GGATCAAAAACACGTCGGACAATTTTTTATTGAAGTGTTCGTGAATATATTCCATGACATATTTATTCATGAAAAAGCTTATCTGAAGCATGTAATCAGCGTTGGGCGAACGATTTCCCCAATATCTCATTCCAGGAATGTGTTTAGTCTAGCTTCGTTGGAATGAGGCACGTTTTATGAAGATACGCACGTCAAATTGTGGACCAATAGACCCACATGGGAACCGATGC
>comp112245_c0_seq4
GTCTCATTGCAGTCTTGAAAATTTCTGTTTTTAATTTCCTTGAGTATCCTTTAAGCCGTGACATAGAGTTTCAGATGTTCAGACAAATATATTGTTTGGTCCTCTGTATGTTATAATTAAATTTCCAGGAAGTTTCCCGTCGATGAATGTTGTTAAAATGACTTCTCGTAGTCTCTGTACGTGCGATGGTCGCATGTTTCCAAACTAGAGACGACGTGGTTCGATATTGAATGAACTCGAA
>comp1122905_c0_seq1
CAGATGACCTTATACAGACAAGATCTTTCTTCTTGACGAAGAAGAAAATGTTCCTGTTGATGTCGCACAGCTCTATCGTACAGAATTGGATGAGGGCGAACGTGAGAATCGTGTTGTTCCCAACATCTCTACAGTTAGTCATAAGTGCCAACGAAGCACACCTTCAGTACATAGAGCTGGCCCTGGATAGCTTATTCAACAATGCGAAGGAACAG
>comp1123945_c0_seq1
ACTGTTGTTCCTTTACAATGGTTACCAACGTGAAAAATCTTAACAAGAACCATCCAGTAACGTCGAAATAAAGAGAAGTCTGAACGGTTTCTACCGTCAAAAAAATTCGACGTTACATAGAATCTCCTTTTAGATAGACTATTTCCTACCAAAACTATTGTGCCCATTGATTTTTAATAGAATAAGTTCACAGTTGAAAGTTCCAAAATCAGCGCAATGCTAGGAACATTTTTAGCAGCGAAGGTAGAGAGA
>comp112411_c0_seq1
AAGTGCGTACTTGTTGTAGTTTCAGCCTGTTAATTATAATAAAAATAAAGAAGAGGAAAATACCATATAATATCAGGTATGTTTTGGTAAACTTTAATATATTATATTCACTTTTTATCCATTACAAGGTTATAATATTTACCTAAATAGATTTGTGTCATATATGGGACATCATGTACTAAAAGAGTTCAATTTATGTGTATTTTTTTATTCTTATCGAATGTCCCTCACCTATATTGAAAAGGGTAAAAGTCGAAGGGAGATAATTACAGATGAAGATGCTTGGAATATTTTAAACAGCATTCCTTTGGGAAGCGAATTAGAAAATGATAGTTCGGATAGTGAAAATGAGGTCGAACTACAAACCTTTAGTGTGGATCATGACGAAGACGAAGGACCTGCTCCTGTTAGTTATGAAACACTAGAAACACTTTTGGGTGAAGAAAATTGTATTCAAATTGATCTACCTGTTGCTTCTCAAGAGGGAGTGTCATCAGTATTAGTTGCGACTACACCTACCTCAAATAATGTAACCACCCATGATGAAGGAAATCAAA
>comp1124397_c0_seq1
ATATTTTCTGTACTGAAGAACAAATTGAGGATGAAATTGCTGGATGTTTCGACTTTTTGCAAAAAGTGTATGGCATTTTTGGATTTGAGTTCAAGATGGAGCTTTCTACCCGTCCAGAGAAGTACGTGGGAGAGTTAGAGACATGGAACAATGCTGAGGCCAAATTGGAAAGCGCTTTGTGTTTGAGCTCCCACTTTCCTTCGCCTAAGAAAGATCGGAAGAGCG
>comp1124975_c0_seq1
TTAAGTTTAACTGATGAATCTCGATGCAAAATCTTACAGATAAATCTATCCCACCACCAAGAACTACCAACCCTAAACCCACCTCACCACTAAAACCTAACCCAATCCACAAAAAATCCCACCCATTCCACCTTTTAAGGTTCTCCGTTATTGCGACCTGCTTCGAGACTTATCATTAATGGGCTAAGTGGGGTTCGATTGTAGATTGGGTTTCATGGTTTCTTAAGGGTGAATCTCTGTGGTGAATTCATTTGGGGTCGGTTTGGGGTTGCTGGGACTTTTTGGTGGGTTGGGTCTGGGGGTTTTGGTGGTGAGATGGACACACACACCCACACATACACACAGA
>comp1125156_c0_seq1
GTTTGATGGACTATTATGTGGATGGTACCTTTGTGCCTTATAACACTCTTGAGTTCCACTTTTACTCTGCTGAAGAAGGTGGACTTTTGGGCTCAATTGATGTGTTTAGCAGGTACCATGCTAACAAGGAGACGGTTATCGCTATGCTTCAGCAGGATATGACCGGTTACAGTGCGGGCATGTCCGAACTGGGTGTGGAACAGCATCTTGGGTTGATTATGGACTACACCACTCCTAGTCTTAACGAGTTTCTAAAGATGATTATTGGCGAGTACTGTGCCATTCCGTACCACGAAACCGAATGTGGTTACGCCTGCTCGCGCCCTGCTTCTGCG
>comp1125733_c0_seq1
GATGGTTGGTTGCCAATATCTCGAATCAAAATTTAAAAAAAATGTAGGACTGGAAGTAACTATTTGTGTTAATGAAAGGCATCCGATTGTTGTGGGAATTGGTTAATTGATGGTTTCGTTGTCACTAACTGAAATCTAGAAACAATACATTTTTAGAAAACAATTGCTGACCGAAAGTCAAACACAAATAGTTACTTCCAGTCCTACATTTTTTTTAAATTTTGATTCGAGATATTGGCAACCAACCATC
>comp1126515_c0_seq1
GGATGTGGCAGATAAGCGGCGTGAATATATCTGTTGCTGAGCTAGTGAATAAATCAAAATCTAATACGTTGCTTGATCCGATTCTACCCGAAATAAATGGGAACGTTTCGAATGACAAGATAACATTTTCAAAGCAAATTTCTGTCGGCCCCCGCGATCCTGCTTTTACTTATTCGGACATTTACAAGAATTTACTGGCCGTCGTCTGATCTGGGCT
>comp1126784_c0_seq1
AGGGCCAGTTCTTGGTAAGAAATTGAAGAAGGATGCCAAGAAGGTCAAGGCTGCTTTACCATCGGTAAGTTCAGACGAAGTCAAGGCTTTTGCTAAATCTGGTAAATTGACCGTCGACGGAATTGAATTAGTCACCGAAGATTTGCAAGTTCAAAGAGGATTACCAGCTGCTCTGGCAGCTAGTGGACATGAGTCTAGATCCCAGCAAGACATTCT
>comp1126935_c0_seq1
GCTGCTGCGCAAGAACCCCTAAAGCAGCAAGTCACCTTGCAGCAAGTCCCAGTGCCTAACACCCACCTACCTTCCTCTTTCCAAATGATTTTTGCTAGGTCTTTTTTACTCTCAAGGAGTGTAGTCACAAAAGACCTCGATTTTCAGTTTAGCATAGAATGGGGACTACATTGCTAAGTATTCTAAACCAAGCAACATAGATCCAATTATAACACCAAATCAATGGGATAGATCTT
>comp1127083_c0_seq1
GTCTTACTGTATTTGCTCAGTCGTGGTACTGGTTCCCATTCGTGCATTTTCTTTCCTTGTCATTTTCTCCTACATCTATCATTGGAGTCGTGGAGGACTTGAAGGTGCCCAAGTTTGAGTTAAACTGCCACTCTCGTCCTGAACTCTTCCAATACCCACCCAAGGTTGAAGAGAGCAAGGAGAAACAACCAGATAAGGTTGCAACCGCGGTGTTAAGTACAACTGCGAAGGCTAAAGCCAGAGCTCGGAAGAACAAGAAGCACGAGGACA
>comp112737_c0_seq1
AACACAAGAAAGAAGACGTAGGCAACAAAATTTTACAAACAGACTCAATGCTCCACAATTTGCATCGTCGTCTGGGGATTTACTGCTTTTACTACTAGGTACCCCCCCCTCCCCTAAATTAGTAATCTTTGCGCTTTTAAGATTAGAGTTTCTTCCCATTGTACTATATGCTATATGCCTTATGCTATAATGACCAGCCTCATGGTACAAAAATACATAATTATAACATATCTACTATGATAAAGCCAGCATATCAATAACTTAGACGACTTTGAAGATCGGAAGAGCACA
>comp1127861_c0_seq1
TGGCCAACATGTCAATGTCTCGTCCTTCGTCCAGGCCAGGCTCGATTATCTCCAGCCATCAAGGCAAACGGCCACCTAGGTTTGTTAATGAGAAACAAAACAACGGAAAAGGTTATGATCTCAACAACAAAGACCATATCAAGGTTTGTAAAAATGCGGTTGCGGCTATCAGTAACATCGTTGAAGCCTGTGAGGATGAAGTCGTAAGTACCCTTGCGGTAACTTTATTGGCCCAAAAGACAAACAAGCTCAGCTCGTCCATTGGACCAATTTTATTGAGAGGACTCGTTGCTTGTGCCCCATACTTACCCGAGCGTG
>comp1128166_c0_seq1
AGTTATAATATCTAGCAGTAGATAGCGTCTAGTATCGAATATATCGTCTAAAAATGTGTGTAGTATCATTGGAGTGCTTAGATTTGTATAATACTTCGTACTGTTAATTGGCACCTACTGTACTGCTATTAAACCTTTCGACCAAATTATATTATTTCCACACCTTATACTTAAATTATTAATTGGACCTCGGCCATTGTATATTTATTTAGCAATTAAAAAAAAAAAAATTAAAAGGCTGTAAGCGTTGTATAAA
>comp1129998_c0_seq1
AGGGCCAAGGGTCAGAGCCAAATTAAGCCGCCTGCAACTCGCCCGTTTACCGGCTCTAATAAATCTGCGAGCGACAACGGCAAGGTGGAAGCAAAAAACATCCAGTCTAGAGCCCTCCTATTAGACGCTACATTCTTGCTATTAGTTTTGACATAATACAACAGAAGCTCAACTCACGTTAAAATCCATTGTTGTAGTGATGTCACATCTGGTGACGTTCGGGCCATTATTTTGGCAGTACTCACACCACTAAACTTGAAACGGAATGTCATTAATTTTAACCACGT
>comp1130155_c0_seq1
CTTTGTGTTTGACGTGGGTCAAGTTGAACAAGTATGTGACTATGGTCGATGGTTCGTGAGTAGTCATAGCTCTTCTCAAAATATCTGGGTATTGAGCCAAGATTCTGATCAAGTTGCCGGCACAAGGCTCGGTCAAGAGTGAAAGATCAGCCTCGGTCAATTTTTCATTGGGAATTCCACTCTTTCTTTGCACAGAACTCAACCGCGAGTGAG
>comp1130213_c0_seq1
TGTTTGAGTGGATTGTTTTTTAAACTGGCCTAATACGAACTAGACCCGGTGACGTATCGAGAGACGATCAATCATGTTTATCAGAGCGAGTTTATTAGGAATACATAAAATTACTTGCCAGATGTTCGATATTTGAATAATAATGAAGCTACTTAAAAATCTTGTTATTATCGAAATGAGTGACTGAAATTATTGTCTAAATATCTCTCACAATATATTAACATTGA
>comp1131659_c0_seq1
CAGAAGGTGAGCTGTTTAGATCTTTCTGGGGTTCCAAATCATCTCTTCGTCGGTTTAAAGACGGTTCTATTCAGTATTGTGTTGTGTGGAACATTGGGTCTGAACCTCTTGCTACTTCAATCGTCAAGTACATTTTGGATATGCATTTGGTTGAAGGCATTTCCCAACATGTCGAGTGTGCTGCTTCCGAATTCAATGCATTGTTGCCTACTCCCTTATTACCTGCTGCTAATAACCAGGCTCAAG
>comp1132051_c0_seq1
TCATATAAACATATGTCCGTAAATGCTTCGTTACCGTGGTACGGACTGTCAAAGTTTCAATAATTTTTCTTCTCTTCAGCCCCACGAACTTTCTTCCGGCGAGTCAATGGTCTTTTCTATATTAAGGGTTTGATTCCCTGTTCAATTTGGTTTTGTCTCTTGCAATGTTTTCGAGGAAAGGGATAAAAAATGATTTTTTGTATCTCGCTGAATTGAAAGCCGAGATCGGAAGAGCG
>comp1132366_c0_seq1
AGTGAAATCCAGTCATGGCGAGAGGATTGATGGAGTTGAACCAAACAAGAAGGTTTCAGAAGCCATAGTGTTCTTTATGTTTTTGGTTACGCTTGCCTTGGTGATTGCTGCGTGTTACTTAACACCCTTATACCGGAAGAGTGTTGACCAGGTACATGGAAAGTATAACTGGACTTTTTACTTGGACAACGGATTCTTGGCTATATTCACAATTGAGTTTTTGATCATGAT
>comp113239_c1_seq1
GTGCTCTTCCGATCTTGAAGAAAAGTATGTTTTTTGTAATATCTGGAGGGTGTTACCATGGATTTTAATGAGGCTTGCTGTGGACTTGTTTTCTGAGTGGGACTCATGTTTTGATGAAGCAGCCGCGTCCATCCGCCTTGGGCAAGTGGTGTATTCTTGGGTGTTTTGGTGCAGGAAGTGCCAGAGCTTTTTATTTGGTCGCTGAAATCA
>comp1132476_c0_seq1
TGGTATCAGTAAGACGACACAGTCTGTAAAATCACTAGAATTACAAAAAGTACAGTCAGCACTGAAAAATTAGATAAGTACTACCGATAAGGTAACGCCATCACTGCTGTGTATGATTGTGGATCTAAGTATTATAACTTCAACTCTTCTATTGACGTTCGTTGTTCTTTTTGGACTTGTATAATGCACCATGTCTCCGAAGTTATTCGATTAGTCG
>comp113259_c0_seq1
GGGGTAGGGGAGTAGGGGGCGTTGTCGTAGGCAATGGCCAGGGTAGCGATATCGGCAAAAATGGCGATGAAGACGACCAGCTCAATGTTCAGGGACTTGTTGAGGATAGCAATCCAGAGACCGAGGAAGATCTCCATGTGCAGAGAAAGAGCGATACGGTAGACAACGTAGGCGTACATGCGGTGGAAAATCTGGCGAGAAGTCTTGAGAGCATCAATGATAGCACCGAGACCAGGGGCAAGGAAGACAATATCGGCGGCGGAGCGAGCGGCATCGGAGGCACCCTCGACAGCAATACCGGTATCAGCCTTCTTCAGAGAGGGAGCATCGTTGACACCATCACCAGTCATGGCAACAAGGTAACCACGCTGCTGAAGAATCTCGACGACGTTGTACTTGTGCTGGGGGAAGACCTCGGCGAAACCACCGGCAGCCTCGACGAAATCGTAGAAGATCGGAA
>comp1132622_c0_seq1
GTTAATTGATCTTTCTAACCTATTAGACCTTCAGTAGAGGGACTGCTTAAGTTACGTTCAGCGCGCAGGGAGAAAAGGCCGCCTCCGCAAGGGGGAAACCCATTATTAGGGATGTGCTTATGAAATTGAATGAATTTGCAGCCGGTCTCACTAAAGACGGAATGCTTATTTTATGCCTTTCCGAAGGAGAAATAACAGATTACGTTGTGACCAGCAAAGCCATGCGCACAATGATTCATCGGGAAGATAACAGAATATCAGCCCAGGTTCTGGGTGATGAAGATAGGATCATAAATTTAAACTTACTGCCAGAAGCACTTAAGGTTCTCAAGCTGTAAGTGTTGATTTATAATATTCAAACGGGCCTGC
>comp11333_c0_seq7
CTGCCCAAGAAAGGTCGCGGTGATTTCATTTCTTGGCGCTTGAAGGCTTTGGACTTCACTCCGATGAACATCTTTTTTCTCACAAAGAGCTTGACACGCGCTCAACCAAATAATATAAGTGAAGAACAAAACGTAGCCCAAGCCCTCGATAATGCAACATATTTTGTGACCAATGAGAGAAATGCAACCGTATTCATGCAAATCCTATTAATTGACTCGAACATGTTTACTAATATATTTTTTATTTTGCAATATTGAAATATATATACATCAGTTCTACAGGCCTA
>comp1133_c8_seq1
CTTTGTGTTTGAGAGGCGAGGTACTTATCTTCAATCGAGGTGTTAAAACTATAGGTATATATTCCTACGACAAGTAAGGTGGTTCCTTGCTATCTCTTTAGGGAACTAAGGTGGTGTCGGTGGTGGGCAGTCCTCCTAGTATCAACAAGTGTCTTATCTCAGAATAGCTGTCAACTAAGCGAGGTTATGTCTCTCTACTCCGCTAACAGAATCACGGAGCGTGGTGATAGTAGAACGAGCTCAGCAGGGTGGGAAG
>comp1134120_c0_seq1
AATTGGGCTCACGAGATCGTTGAACATGTGACCACCGCCAAAGTCGATGTTGTACTGTTCTTGTGGGTCTGGTACATTTACGGCCAATGGGGCTGACCCAGCTCCAGGCTCGTTGATTGGGGAATAGTTATGCGGTTGTGGCATACTTGCGAGCTGGTTTTCCATATAGCCATTTCTCGGGCCAGGTTGTGAATTTATAGCTCCAATAAACTTTTGATATTCGTTAAGTCTCAACTCGTGAGCCTCG
>comp113473_c0_seq1
GGGATATGGCTCGACATAAGCGAGGAGAACTAGTCAAGCGTGATGGTCTGTTGGATATGGAGATTAAAAACGAGAATACTTTCTACCTTGCTGAGCTCAAATTTGGTTCCAATGAAAACAAGGTGGGAGTATTGGTGGATACCGGGTCTTCCGATTTGTGGATCATGTCGCATGACTTACGGTGTGAAGCAGTGCTGCAGTCTGCCAAACGGAAGCGGGAACGCTTGATTACGTTGCCCGAAGACGAAACCAAAAAGGGTTCCAGCAAGGGTGCTCACAAGGAAGTTGGCCATGAAAAGGCAGGTTTTTACACCACCATAGAACTCACCGAAGGCGGTGATTATGCTACCGCTTCGTACGCCCACGAAACCAATACTTGCACGGGCCACGGATCGTTTGCTACCGCCAACTCGGACTCGTTCAAACGTAATCTGTCGGC
>comp1134940_c0_seq1
GGAGTATGTGGACGTTTGGTTCTGAGAAGCTGCGCGAGATTGGTCTGAGGGGAATATTTGCTGGATGGGGACTTTCTCTCGCAAAGGACAGTCTAGGGAGCGCCATCTTCTTCAGCATATTTGAGTACGTCAAGGCGCAGGGATATTATCGTTTTGTGACGTGGTACTACGGCGGTCTTGCAGAGGATATTGTCGACGTGCTAGCCATGAAGAGACCGACTCATCAACACAAAAATGAGGGCATCACACTCATCCGACCA
>comp1135506_c0_seq1
ATGTTTTGGGTTCTATCAATGCTGCTGCAAAGAGATCTGATATGATTCCGGTTAAAATCAAAGCCCAAGGGTCTGATGGTAGTGCAGTTGCAGATTACGATGCATCCTCTACAAGTACCACTGCTGATGAGACCACTGCTGAGGAGACTACTTCTGCGACAGTCACTGCCAGCGAAACCACTGCTGAGGAGACTACTGCTGAAGAGACTCAAACACAAAGTTA
>comp1135521_c0_seq1
TTGTGTTTGATTGTCAATGTTTAGTTAGCAGTGATTTTTTGAGTTATTATGAGTTGGTCTATGTAGTTGATCTTTGACTTGCATTTGCTCTAGGACTGCACTATGTAGTGGCGGATACATTAGCAGACCCCTTGACCCACCGTGACATTCATTTCGATTCTTGTTAGTTCTAAAGTCGCTGCGGACGGAACCGCTCCTCTGAGACGTAGTGACTTCTGTAACTGGTCG
>comp1135746_c0_seq1
GGGGGTAATGGCGAACGTGAAATACAAAATTTTAAAAATCCATATGAAGTATGTCCAGTATAACTTTAAAACGATCTTATATTTTTTTGAGGTTACATAAGACTCAAAAAGCAGCTATTTTTAATTCAGAAATGAAGTGGATAGAGCTGTAGTTTTTCCCCACTTTTCCCATGATTTGGTGACTGAAAATATTGATAAGCAACTTTTCCTTATAAA
>comp1135898_c0_seq1
TCGAATTTAAAAGCAAAATAAATTTGTAACAGTTGGACACTATAGACGTGAGTGAAAGTAAATCGATTTCAATGATAAACACAACCATTGGAACCTCGGGAGCCCTTTCTCTGTTTTTTGCTTGTTTACTCAGTTGTATAACAAAGGTAAAATGTTTAACTGTTTTGTATTGGGAAATGGTTGATAAATACACGGTTTATTTGTGCTACAGTGTACACAAAAATGCTGTTAACCTGCCTGATAATACGATGCTTAGTTATTATGAGTTTAACAACAGCAGTAGAGCAATTATAAAAAGAAACACAAATAAATTTCGGATTTGTCACAATTTTTATGACTGTAGAGAGA
>comp1136138_c0_seq1
GGCAAGTCCGAATCTCTACGATACAGCACTATACGACCTGGAAAGAGATTAAGGGATCCCGAAGTTACAGACTTAAGAGCACTATGCTACAATGAAGATGGAGACCACGTAATTAAATATTTGTTGGATTTCGACGACGAATGGAAAGCAATTCCATCAAAAGCCCAAATATTAGATCCGATTTTTGAATATCCAAAATTATATGAAAAGAGGCCGGG
>comp1136675_c0_seq1
GTTTATATTTTTACTAAAAAGAAAGTATTTAGTTACTGTTATAGAGTTTAAAACATTTCAGTGTTAGATTTCAAGTCGACAACTATAACAAATTATTGCTAATATATTGCATATTTGATGGCAAGGGGGTAAACGAGAGTAACAGTTACATAGTTTTATTACGTAACTCCAGGATATTTGTAATAAAATACCGGTTCGATGCAGAGAAAATCTCAGAAAACGTCACCATCAGTGTCATCTTCCTCCCGCCGAACGTGTTATCCTTTT
>comp1136833_c0_seq1
GGGAGGGGAATATGAATGACTCTACTCAGTTTATTGTTTCTAGTCCGAGAAAGAATCAAGTCAAAGAACCGCAATCACAGATTTCGCCGTCAAGCGATACTATTGAGGAACTCAGAGACGTCAACTACAAGCTCATCAGAGTTATTCGATGTCTCAGAATAACGAAAATGAGCACCGAATTGTTCGGTAGATTGCAGAAAATAATTAACTCTTATGCTGCAGCAATGGGT
>comp1137507_c0_seq1
TTTGTGAACTAATAATTTCGGTAAAAACAGCACGACATCACGTCGAATTAAACTTTATGCAATACAAGGTAATAAAAAAGTCCCGACATGTGCTGCTTTTGCTAGTTCCACACAAATAATACTATAAAATTTACGTTTCGCAGATCAAGTAATGATATACTTAAAAAACTCGCTATCTTTATCCACATATATCCAGTTAAAGTAACTAATTTAAGAAGACCCCTCG
>comp1137554_c0_seq1
GTTGGTTCCAAGGACGAAGCCGTCATTAATTAAAGAACTGTGTGAACACTTAAGGATGTATCTTCACCGCTTCCTTATGTAACCGACGTAATGCTGGCCTTGTGTGTGGGAAATTTGTTATCAGGAAAGTGGCTGCTGTCGCGCGTATCTACAAGAAAATTGAATAGCGATGTCTTTTTCTCGTCGTAGCGCCGAGTTATTCCAAAATTGCGATCAAAGTAGCAATTTGGTTGTTAGATATATTTGGTAACAGTATACAGGGCCTTATTTTTTAAATAAAAACAGTTG
>comp1138091_c0_seq1
GTTTTACCGACTGTACCATTGTTGGATTGAACAACAACGACTACCAAATTGAGCGTGCTAACCATTACGCCCAAAAGTACAAGTTGGATCACAAATTGTCGTATGTCAAGGGTGACTTCATGCAAATGGACTTTGAGCCCGAACTGTTCGACGCCGTTTATGCTATTGAAGCCACTGTGCATGCTCCAGTGTTGGAAGGTGTCTA
>comp1139284_c0_seq1
AGGGAGGCTTCGTGTGTGTTCACACACCTTCGTTGTCGAAAATTTCGCCAGAAGGATCTGCTAATGCTACCATAGCTTCTACCAACGAAGAGGAAGAAAAACTTTATGGAGATGCTTTCAAGTCCACGTCTTCCTCCATCGAAGGATACCACCATGAGCATGAATCCGAACGCACTCCCCTCAGACAGCCGTCGTTACATCTACAAACGCAAGCGCTCTCA
>comp1140062_c0_seq1
GACAAGAACTGCTAGCTCCATTAGCTGCTTTTGCCAACTAGAGCTACTAGAACTATCGCTACTAGTCTTGTCTTGTCTTTGTAGTCCGATGCCGAACTTCGTCAGTTGGAATCATGAAATACGCACAATCATAGCGAATCCCATCCTCAGCTAAAGGGAAGAGAGGTAGAACCTGCCCTAAAGGTAGACGCTGGCATGAAAGAGCAAAGCAGGCATTAAG
>comp114072_c0_seq1
GAACCTACAAAATCAACAGTGCCAAGTTGGAGTCCGGTGATGAAAAGGTCGATGTTGAGGCCGTCAATGGCAAGCTCTATAAGGCCAAGAGAAAGTTGGTGTGGGACTTGTTGGACATGTTCATCGCATTGAACACCTTGAACTACTTGCACTTCACCGAGGGTGACGTTGGTTTGGCTGGTACTCTCACATCGATAATGGGCTTGAGAGACATGTGGGCTGCCACAAAGTGATTATAACTTCCATATTATTTCGTAATGTTACTCGATG
>comp1140828_c0_seq1
AGCCTTTTGTCTCTCCTTGTGTATAAGAGCAAAGTTCAAGTCGAGTTTATCAGCGATGGACGCAACACGTTTGGCACCACCTGCATCTGGGGAAACCAAGATAGCGTTCTCCGTGCCGATGTTCTCCTTTATATATCTCAAAACTGAAGGTTCAGCGTACAAGTTATCCACTGGAATTCTGAAGAAACCCTGGATCTGAGAAGCGTGTAAATCCATCGTGATGACATGA
>comp1141078_c0_seq1
GGTAATACGCCGTTCAGGTTTTGGATCGAGTATCAGGTAAATGACGTTGCGGCATCTTGCCCTTTTAAGCGATTCTATGGGTTCGTATCCTGTAGCATCTTTCCTCTTTAGCAAATATTCCTCGAAGAAACTATCCTTCTTGGGATCAGCTAGCTGCCACAATTGCCTACCAGTTCGCATGGCCATGTAAATCACACCACAAGCCCATATATCCACACAACGAGGATCAAAAGATTGCTGGGTAAACTCCTCGGGAGCTATATATGGTGACAGGCCACATATACCCTCACTGAGTTGAATTTCTTGTTC
>comp1141082_c0_seq1
ATTTTATAACACCTATTTTATATGAGCAAATTCAACTGCTATTGTTATTAATAACTAATAAAATTCATTTGTGATATTTATTAATAATAATAAAATAATAGTATTTGTTGCCCAGCAGTTAAATTACATGACAAACTACAAAGTAGAATTGTAAAATAAAAAGTTTTTATCCACAATCACCTTATAGTCGGACTTTTATCTACACATATGAACTGTCCACTTCTTTCCGTTAATAACAACCCATGCAGCATCATTTTTGGAGCGCATAACATTTGTCGAAGTTTATGAAGAATTTGCACAAGTTACAGA
>comp1141176_c0_seq1
AGATTTTAATGTGGGAGAAGGCATTGGTTCCTCCATCGTGTTCTCCAATTTCATGTCATCTGATAGACTTTGATTGGGGGTGGATGTAGTAACTTCCACGAATGGACAACCCTTGTCAGTTGGTGCGTGTGAGTTGCAAGTGGTGTTGCTCTTTCCTGGTTTGGTAGTCAAATGTTTGTGGTAGGATTGTTTTCTGTTCTTCAAATTATTTTTTCTCTTGAAGTGTCTGCACGCTTCCCCATATATAGAATCTGCGGGCCA
>comp1142671_c0_seq1
AAACCGGGATGACAGAAGCGTTTTTTCTATTGAACATGATGAAGTTTGACGTTAAGGTAATATTCTTCAACTTCAAAGAAAATGGAAATATTAATATTCTTACAAATATATAATATATTTTTAATATTTTTGATGAAAGAATTAGTTTATTTGGATTTTATTTTACTGCACGGTGGTTGAGTAATTTCTAGAATGTTATATGCATGAAGGAACTTTCTTAT
>comp1142680_c0_seq1
GTGCTCTTCCGATCTAGGTACCGCACCATGCAATCGCACAGTCGCAAACTCCACTCGGAATTAAAGTACTATTTGGACACACTTCGACGGCTTGAAAGTGCCCAGCTAAGCGTCGCTAAGGCATTGAGCTCATTTTATGGACAGCAGCAAGGAGAAAAACCCACGTCGTGGGTCTTTTCCAAAGCTGTATAATATTCCTGCG
>comp114322_c0_seq10
CGCTCTTCCGATCTTGGGTAAGTTGTGAAACAGTTTGCGATTAAAATTCGTTTACATTCACTAGAGAGCTTTTTACTGTAACTCATCCGTTTAAAGCAGTCACCACGTACGATATTGAATTTATTATGTAAAATAAAACAGAAGGCCTCGCGTTACAGAGGACGGACCCTTTCACTGGCACAGGACAAAAAAAATAATACAAAAGCCGACCTCGGTACGAGGGGGCTAGTGTAATATTCACCGTTGAAGCTATCGATCTAACGGCCGGACAAGTATTTGACGCTCAAATAAATTGCTATATATCGTGGACGACCAGCAAGGA
>comp114322_c0_seq4
AAACACAAGTTCCTGGAACAAATCGACCATCTAGTCCTTGAGCCAATTAAGCTTCGAATAAAAAATTCTGGAGAAATGACTGACAAATTGACAGTCAAACAAATGCAAAGTGTTGATTTGTAGCTTCTGCTGAAGACAATGTGGAAGCTGTTCAACTCACCGCTAAAGTGTCTCGATTTGTATTTCCTTGACCCCCTCTTCCATGTGTAGATACCGTTTGTGCAAAAAATGCGCTAACTACGTCGGGAGCATGCGACAATCACCCCCCAACCGCCATATTTAATTCGCGTTCCGTGTCGCGCCTTTAATCCAGATTGCTCCGAATCGATCTGAAAGACTGACTGTGAAAACAATGCCGTGTATTAGAGTGCATTCGGCTGATGCTTAATGAGCACTTGCAGTCTGTATGCATATG
>comp114341_c0_seq2
GTAGTTGTCGGGAGTGGTGTTTTTGTAATTTGTTATCTTCATCATATTGGTTTGTTTACTTTTTTTAGCTTAATTGTTGTAATTATGTTCGTATTATTTAAAAATTACACTTGAATAAGACATATTTTAGTTTTGTTCCCTGTATAAAAAATTACATTTTTGATAACATTCATTTTTCAAGCAAAGGCTTTTATCAAGAATGCAAAATAAGGTATGTTTACTCTTAC
>comp1143736_c0_seq1
CAACGTTGCGAAAGTGAACGGTCTTCCAAATCCGATTCTGCCTGAAGCTCAAATTCTAGTTGAAAATCCAGTTGAGGCCGAGGTCGTCAACATTGCCCATCATTGCTTAAACCAGTTCAACATCTGTGGATCAGTATCAATACCAGTACTTCAATTGGCTATATTTGTACGCTTATATCAGATCTACGGCCCTGAGACTGGTGACCAGG
>comp114392_c0_seq1
TGATCTAAAAACAGAGATTGATATGGTTTGTGCAGTAGCTTTAGACACAAATAGATAACCATAAACTTCTGAGGTAGGTTATAGTTTTTGCCGTAGTGTGACAAAATAACTAAACGCTTATACCCTCGGAAAAAACGTAAATTAGATTTAAAAGTTACTACTATTCAAAATTAAACATCTATATATTTACCAATTAGAGTGCTCCTCTCTTCCATTTCCTTATTTATCCTCAAAAAAAAAAAAAAACGGAAACTTCGACGAATTACCACGAC
>comp1144349_c0_seq1
GGTAGGATTGGAATACCAAATTGACCCCAGAGAGGTTGAGAAAACCAACCCAGACTGGAACACTGGATATTTTGCTTACGGTACCAAAAACCCTTTCACTTACCCTAAGAACGTCTACGGTACTGAGGTATTCGAATTGAACGAAAAGCTCCGTGACAGAGCTGTGGACTTGGCTAGTAAAGTGGAGTTGGACAAGGGCACCA
>comp1144885_c0_seq1
GCCCCGGCTTTGATCTCTATGATTTATCTCGTAACCGATTCCTGTGTTAGTTTTTATTTACACGAAATCCACTTTCCGGAGACCGTTCTTTATGCTTCCCGGTGGTTTTGTATACAAGAACAACCGGCTAAAATTAGGTTTTACGCGGAGCCGTCGGTTTTGTCTCATTTCCAGGGAGAGACCGTCCTGTTTTCGCGCTCGCGTCTAATTTTCTCTCGCAGAAATAAACGTTCGATACGAAAAAAGGAAAATTGGACCTAACTAAGAGATAAGAAGTCGAAAACGTTGCACGTAACGAAATAAGCGTTAGACAACTACGCGCTT
>comp1145929_c0_seq1
GGACGCCTTTTATTACAATAGGAAGCTTCGTCATCGACTTGAACTTATCAATGTCTTCCCAGGTCAACCGCACGTCTTTAAAGTTCATGAGTGGATCGTCAGCATGCGATTCGGTTGAGCTAACCTCGTCTTCATCGTCAAACAACCTAAACTTCAAGTCCTTTTCTCTCCGACCAAGCATAGCAGTGTCCACCGTCACAAAAATTGCCTTGAGCCCGAGCTTTTCACATTGCTTGATAGTGTTATAAGAAATGTCTCTGTCTTCATTGACATACGTTTGGAACCATTGGGGCTGGTTTTTTCTGGCTGCCTCGACGATTTCCCCCAACGAGTACGACGCAGTCGACGAAATCATCTGGATAATGCCCTCAAA
>comp1146981_c0_seq1
ATTTCAAATTCCTTAATTAAATGGGAAATGAGGGTCCACATTAAACAGTTGTTCTTGTACGGAATCCATTGATGATAATTTATATATTAACATAAAATTTGTTTTTAGTGCAGTAAAAAGTAGATAAACCGATCGCACGCAATGTGATTTTGTACGTTCTGATGGTGACATTCTAACTAATGAGTAAACTAGTTTGTCTTGCCATAACCTAATATTTGCTCAGCTCCAAG
>comp1147154_c0_seq1
AGGAGCGTGAGTACCAAGAGAGAATTGCAGAAACAAACCGTATTGTTGACAGCTATGAAGCTTCTTTGGTCAATCTTCGCAACACCTTGAAGGCAGTAACTTCGGAGGTGCAGCAACTCGAGTCCAAAAAACAAAAGTTGGCCAATAAGGAGTCAGCCCGGTTGGAAGAGGTGCAAAAAGTAGCCAACGACGTCAAGGTGATGAAGAAAAATGGGATTCTCGGGCGGT
>comp1150555_c0_seq1
GATAACACAAGCGTCCTCGATGTATTTTCAAAAGTCATGAAGTTGAAGATATACTTTTCTTGCTCCTATTTCCTTTCGACTATACACTTGCGGTTGTCATCTTACTTTGAGAATAAGGGAGAAATCAGGCTATCATTTTATTATATGAAGAAGGCCTGTCTTATTACAGTTCATGACATGTTGTCTTTGCATCACAGTATTACTGCAAGCAACAC
>comp1151111_c0_seq1
GTGTTTGATTCCGAGGATTCGGTTTTTCTGCGTTTCCGTGTCTTTTGTTGTTTGAAATTTATGTGATTCTGTTACGCTCCAGATGTCATTCGGGTGGCAACGAAATTCTGGGAAGACGTTCGGTCTAGAGGTACAGCTAGATGTTCGGGAATTGCACATTGTTTTGTGAGATTGTGAGAATCAGTAGAATTGCAAACAATCTGCACAGCTAAACCACAGAT
>comp115183_c0_seq1
GATCGATGCGAAGCTTCAGATCAGTCGTGGATAGTGGGATTATTAAAGAGAACGCAGCCTACAGCCAACCCTGTACCATATTGTAGCCGCCTTAACATTTCCAATCTCTAATCATAACAAATCAATTTTACTAATTTTATTTTCCCAAATTTAAGTTTTTTATTGTAAAATGGACCAAAATAAACACTTTTTGTTCTTTTTGGCAAAAATTATAAA
>comp1152082_c0_seq1
GAAGTAGAGAAAAGCCAATCCAAGCACAGCACAGGCAGTTTTGCCGTCTATAGTGACTTGCTCTACGCCAATGTTCAATGACGACAAATCAAGACTCAAGAGTTGAACGTCCCAGATATCGGGTCCCAAAACTCCAGTGATGCAGTATACAACACAGATCATCAAAATACCCTCGACAGGGCCGCTGAAGGACGAGAGAAACAAGGTGTGAGTGTG
>comp1153078_c0_seq1
AGATTCCAGGCTCCCCAATATTCATCATGAAATTGGCCGATAACGCTAGACACTTGGAGGTTCAGTTACTCGCAGATCAGTATGGTAAGAACATCTCCCTGTTTGGCCGTGATTGTTCTGTTCAAAGACGTCATCAAAAGATCATTGAAGAGGCACCTGTCACTGTGGCAAAGCCTGAAACTTTTACTCAGATGGAGAAAGCCGCTGTCAGAGATCGGAAGAGCG
>comp1154229_c0_seq1
GTGTTTGATCAGGGATGCCGAGAATGATTCTCAATTCTAAAATTTAACTAAGAAAACAATAATAGGTACTCTTTGCTGCATAGTATTATTTAGGGATTTCTGAGACGTACCCTGAGATTGGACTCTCATTTGTAATTCTTACATTTTTTTTTTATATTCCTATATTGTATTTTTAGGACACAAGATTAAATTTCTGCAATACTTACTATACTTCCAGTACAACACTGGA
>comp1154247_c0_seq1
ATGCGACTGTCCTTAAAACGAATTTACGTGATTATTAGCGTTTTATTTACCTACTTACCACGTACTTACGGGGCGGTCGCTGCGGGAATGAGCGGTTGCGCACGGAAAATTGCAACCTTTGACTGTGGAGGGCTAAAAAGCACCGGATGCACATCACCGCAATTACTCGATAATGAAACATTTTGTCATAATATGTTGGCCGACGCA
>comp1154356_c0_seq1
TGTTTGAGTGTCGATGATTTAAACATTCCTATGAGCTGTACTTTCTAAAAAGTTAAACGTCAAACGTCAACGTCAACGTATTGTATGTGCTACGGTAAAAAAGGTTGTCTATTGGTTTTCGAATTTGCAATTTTTTACAGTGAGATATTCTTCATAATATTCAAATTATTTGGTAAATACGTCAGCTTTTCCGGGTCTGACCAATATCTTTCCATTTCCAATAAGCAGTCAGAGTAGGATCAACGTCCTTTTTAAGAGAAATTGTGTTTTTTAACACAGACTACCAGGCGG
>comp115479_c0_seq1
AATTTGTCCAGTCTAGGTGTTGGTAATTCACAGACATCTGTTACTCATTATTTACTCATTATTTATTATCAGGCGAATAATGCATCTGTGGTGCCAGCTTAAGAAAAGGAACTTGTTCTTTTTTATTAATATTTTTGACATTAGTAGAAATGGCCAGTACAAAACAAAATACATTTCTACAGCATTCATATACAGGGTGTTAATGAACTTATCTCAAATATTTTTGCCATATGTCCGTTATGTCAAAATTAGGTAAATACACGGATGTACCCACATTTGCTTGCACACAAGCTTCAG
>comp1155927_c0_seq1
CAGGAGAAGAAGAAAACACGGCCATAGATGTCGACGGGGTTGAGTACTGGCACACTTCGAGCTTTCCGGCTGATGGGGTTGACCTCAGGGGCCTTCCACATGTGGGCGATTTGAAAACCCATGATGAGCGGGCTTGTCGTTGAACTCAAAGAGACCTCAAGATGTATCGTCGATTCTTGTGGAAGGCCCCTGAGGTCAACCCCATCAGCCGGAAAGCTCGAAGTGTGCCAGTACTCAACCCCGTCGACATCTATGGCCGTGTTTTCTTCTTCTCCTG
>comp1155927_c0_seq2
CAGGAGAAGAAGAAAACACGGCCATAGATGTCGACGGGGTTGAGTACTGGCACACTTCGAGCTTTCCGGCTGATGGGGTTGACCTCAGGGGCCTTCCACAAGAATCGACGATACATCTTGAGGTCTCTTTGAGTTCAACGACAAGCCCGCTCATCATGGGTTTTCAAATCGCCCACATGTGGAAGGCCCCTGAGGTCAACCCCATCAGCCGGAAAGCTCGAAGTGTGCCAGTACTCAACCCCGTCGACATCTATGGCCGTGTTTTCTTCTTCTCCTG
>comp1156366_c0_seq1
GGTTTCTCAGATGTTGGAAAACAAAATATGACTCAGTAGAGAATATAGTGTGTGTAAACAGAAATTTATATAATATACAGTGTTCCACTTACAAAAATTAAGTCTTACATAGCCACGTGAAAATGCAATGCCCTATATGATTAAAGCTAATTTTGAAAGATGGCGCTGTTGTATTGTAATTTTAATTTAAACATTTTTACAAGATTTTTACAAGCTTTTATTTATTACTACAAGCATTTGGTTTAACTTGCCTTGTTAGTATAGGTTAAATCTTCCAAT
>comp1156533_c0_seq1
AAACTACCTGCTCACTAACGCTTTCGAAGACAAAAGTAAAAAGTTATCAGTCTTTTCAACGTACAAACTGGAGTATTTACTCTTAAACATTTCGATAAGGGTAGCGACCTGCCCGGGAAAACTTTGTAGGTCAGTGGAAATTTTTAACAATTTTTCTCCGTTCGCATCGCTGCCTTCGAGCAAATCGCACCCACAGATCGGAAG
>comp11581_c0_seq14
GAAATAAACCATGGAAAATATAAAATTATGTATATGCATACACGAATAAACCAATAAAAAATAAAAAAAAGAACACGCATGCATAATCCTTAATAGCTAATAATACAAAATAACTACACCTAATTTGGGAGCTCCCGCGCTTCCAGGTAGAACTAAGACCAGGACTCTCACCCGCATAGTTCCCCTGTCAGGTGGTTAAGACCGAGAAGCGCACTCGCATAGCCCTCCTGCCAGAGCAAAGACCAGGGGCCCAACCCGCATTGCTCTGTCCAGAACCAAAA
>comp115849_c0_seq1
GCTCTTCCGATCTAAATGGGAGGTTTCGGCATGGGAGGAGATGATGGCTTCGCTAGCTTTGGAGGAGGAAGTGGTGGATTCGATGGTATGCCTGGTGGATTTGGAGGTGGATTTGGAGGAGGAAGTCGGAGAGCTGCTCGTCCCGAGCCAGATACCGTTACTATGACTATGCCCGTATCATTGGAAGACCTTTACAATGGTGCAACCAAGAAAATGAAATTGTCCAGAAAGGGAATGGACGGAAGTAAGGAAAGTAAAGTTCTTGAAATTAATATCAAACCAGGCTGGAAAGCAGGAACAAAACTCAACTTTGCCAATGAGGGTGACTACCAGCCTGAATGTCATGCCCGCCAAACCATCCAATTTGTGTTGGAAGAAAAGCCACATCCTCTCTTGAAGCGTGATAACAACGATTTGATTATGACCGTACCACTTTCATTTAAAGAATCATTATGCGGATTCACCAAAGAAGTCAATACCATCGACGGCCGCAAGATCCCATTGTCCAGACTGAGTCCAGTTCAGCCTGGAAGTACCGCTCGTTACCCTGGTCTCGGTATGCCTATCAGTAAGCTGCCTGGTACTCGTGGTGACTTGATCATCTCCTACAAGGTTGATTATCCATTGAGTTTGACTCCAGAACAAAAACAAGCAATCAATCAGTACTTCTAATCATAAATGCAGGCATGATGATAG
>comp1158825_c0_seq1
ATATGTGGTGCGCAGCAGAGCCATGATCCCGATTATGTATTAGATAGTCCCCACATAATTAATGCAATTAAATACTTTTTGTCCTTGTTTTGTATAATATAAAATTGACAAATTACCAGTGGCGTGCGGTGGCCTTGCAAGTGAGGTTGGCTTGTTGCCAAAACTTTCCTTTTAAATTTTTAGCTGTTTTTAAGGTCTAAATTCTCATTTCTAGCA
>comp1160242_c0_seq1
AACGTATTTACAGCATTGGTAAACATATATGTATAGAAAGTGTTTACCTTTTTCTGACCTATACTTTATCTTATTTAAAAATGGTGACGTACATTTTAAAACGTATGTATTTTTTAAGATATTTAAAAAAATTGTTTACGATCAGAAATTAGCCTTTTTAAATAATAAATCTTCGGAAAACAGTAATGTATATCGTTACAAAGTTATGAAACTTGAAAATGTACCCCTCTTGGTGT
>comp1160380_c0_seq1
GATCTGATACATCATGTAAGAGCTGATGATACCGAACAAGATATTCTTCATACCGTCAGGTAGATTGCTGGTTATGGATCTCGACACCACATAGGCATCGCTGGAAAGTCTGGAAATCAAATCTCCCACTTTGTGCTTTTCTTGGTCGTAAAATGCAGCATCGTGACGCAATAAGTGCTTCATTACTCGAAGTCTCAACCTTGCTACCAATCTCTCTCCCAACACTTTCAAGACCCAAATACGTGCCCAGAAACATATAGCCAGTACTACCATGAAGGGAACCATGGCAGTGAAGATTGTAGAGTATTTATAG
>comp116095_c0_seq1
GGAGGGGACTAATTTGTATGTTAATGAAGATTTCGCATTACCGGGTTTATCTTAATGGTGGCCAGGACCGACGACTGATAAAAGCCTCATTCACACACTTGCGAACATGGATTTGTGGAGCGGTCCGGCGTAATCGTATCGCTTATCGCCGTTCCGCGAAAATCAACTTTTAAGCGACCGTTCGTCTACTTCGTTTAGCGGTGGCGTTTAGGAGATGCTGTCGTAATATGAGGCTCGAGCGAATTTTCACCCATGTTCTCAAAATAATACGATGGTCCTTCAAAAAACTGTTCACGAGGTACAAATCCCGCCAAAAGTACG
>comp116143_c0_seq1
GATCAATTTGAAAAATTGAAAAAAGTCTAAAATTAAAAAAGTACAAAAGCAATCCGCTGCACTTGTAACTGTCATATAAAAAAGTGGCAAATTTTGCTACAGCGTAAAACTCTCAGAAATGCATAGTCATTTTCAATGGTGCTGAACACGATTCTCAAGTTATTTTTGTGCGATTGAACCTAGTTTTCGAGAAAATTTTTTTTCAAAATTCTAACCTGG
>comp1161652_c0_seq1
GGTGCGGTTTCGGTGGTGCGTCTGGCGGCCGCGATTAGCGACTGCGAGTGGTCGCAAATTACTGCTTTAATGCATATTAGATGCACGTGGCAACTGTGAAGCGTTCCAGCCGATCGAGTCCCAACGTCGGCTACTCGACTGTCTATGGGACCAGTCTAGCCGCAGTCGCAGTGGATAAATGGCTCGTTTTTCTGCACATGAAGATGAAATA
>comp116183_c0_seq3
GGCATATATTACAAATTATCAACATAAATACGTAGCCTAATCAAACACAAAGTTAAAGAGTGTAAATAAAAATGGTGCCTTGTAATTTTTGGAATTGAGAGCTCTCGTTTTTGAGTTGCCGAACATTTCTAGTCTTTGTGATCCTCAATGGCACTGATCTATTAGTTTGTTTTGTACAATGTTTCTTTTTTTCATATGTTTTCTAATTTTAATACAGAGTTCTGAATGCCTTACTAATGAGTTTTAGATGATCTTTGTGAATCAAAATGTTGAACGTATCGATTTCAATTTACCCCTTATTCAAACACAAAG
>comp116214_c0_seq10
GCTCTTCCGATCTGTTTGAGTGAGAAACTTACTTTGCGAAACTTAAAATTTGAAAGAGAATTTGGGGATTTTAAATAATCATCAAATACCATATTGGTACTTGGTAGGCCGCTAAGAATTTCTTGAGCAATATTGGAAAAGAAGATATTAAATGCTTGGGGATCAATCTTACATTCAGCAGATGATTTAGGTTTCGGTTTATGATCATTAATAATGCTCCACATAGCCGTTTGTGGGTTGCTGGCGTTATTTATGAAGTTATCATTAGCGATCCGTTTGGC
>comp11631_c0_seq56
TTGTTCGTCACATATTTAATGGCGCCCGAGAGCAGGGACCGATTTGATTTGAAGAAAACTTGTTTTCCGAAGGTTTTGGGACACACCGAGCACGAAACTGCTGTCGTTTACGTATCTCCAAAACTACCGCTTATTTTGAAAATCCGAGTATTCCAGAGGACTCCTAAAGACCGAATCCGCACTTTTCTGCAAAAAGCCGAACTTGCCGAAGTTTCCCGAAGTCACCCGAAGTCGAGTGAGGTGTCTAGATCAAGGTAATTTGAGCCAAGGAAGCA
>comp1164548_c0_seq1
TGTTTGATGCCAATAAACTTTCTTGAAGAACTCTGTGATGAAGTTCATACAGAAGGACTATCTTTAACTCCTGTGCAGTAAAGAGTAGTGCTGCAGCATGTCAGCACAGGCAGATTTTTTCAGGTTCGGGACTGAATCAGAGCCACCAGTCCTGGATAACAGTACAAGTGACTATTAGTGGCTCAATCTAACCAATTTTATTTTTAAACCTTTTGATGTTGATGTCCAATACG
>comp116620_c0_seq3
AAGTATTGCTGCAAATATGTACCTCAGCTGGGCCGACACTATAACTTAAAAAAGCATACCGGACCACACGCAAACGTCCCAACACAACGGCACTCCACAATTTTTTTACGTTAACTGTGCGCGATGACTACTCTGCAATTATTAATTCCGCTAGAGCAATTCATTAATATTTATTACATTGCATTACTTTTATGGGCTACACAATAAAATTAAAACTTTTCTACTAAGTGCACGAACTCAATTGATTCAATCTGTGGTTTCAATTAACGAAATATCCTAGTGAGGATGATAAAAAAATTTTGTGCACGATTTTTCCCTTACGTTACACAATTACCGCCTA
>comp116935_c0_seq2
CAGCCGACCACTAAAATTTCACGTTTGTTTACGAGAACGGTTAGAAATATATCAACTGTAGGCATCTGTGGCAAGTTATCCGAGTTTTTTCCGCTTTATAAGAGAGGGCGCAAGTGAAATAAGTAAATAAATCGATGGTACGCACAATGAACCACAAAGCAGAATCGAGAAAAAATTTGATACATGTGGTATATGTGGTATACCATTAAGCGCGAAAGGGTTAAAAAAGTTGGCCTTGATTTAATAACTTTTTTTGACCACCCAGATCGGAAGAGCA
>comp1169780_c0_seq1
GTGGTTTTCAAAGTCGCCGATCGTAAATATAAGGTTTTAGTTCGGAAATTTTTAAATGACGGAACTATTTTTATGTGGGGCTGTGTTATTATTTGTTTATGCCATAATAAAAGTAATAGATTCTATTAAAAACAACGCCTACCGGATTCTCGTGTCACAACGAGGATTACTTACTTTTATTTTAATTTCTTACATATTCCACTGTGGGAAAATTTCCAAAAAGAAGGAAAACTTG
>comp116987_c0_seq1
TCTTCCGATCTTTTCATTGGCAATAAAGTGACGTTCGTGATCGTTTTGAAAAATAAAAATTACAAAAGTGCAAAATAGCCCTGCGAATGTGTGAGTGGACAAAATTTTTAACAGTGGTTCTAATGCCAGTAAGCACAAAGACCAAGGCCCAGTTTGTTTGGTGATTGTATGGAATTTCAAACAGAAATATCGAGTTTGCAGATTTTCCGGGTTTTCCATCCGTCAAATTGGATCAGACATATCAAATTTTGAAAAGCCCGAGATCAGATTCGTAAGCAGCGAGGATACTCGAATGTTTAAAATATCTGCTTAGGCGGTAACCTCAGTGATAACTGATGCATGTTAACGAGTCGGCATACTTTATGAGATTCAATGGAACTTTTTGATGCTCTCTCAATGTTCTACAATTTGGGCTAAGTTTTATTGCTGCTCTCTTGGGGCTCAATTCCCGTAAGCCACTGGGCATAGTTCTTTTTCTGGATTATAATAATAATTAACATTTACTGATTACATTTAATAATAATAGGAATTAATTAGCAAGGATCTGTTTTACATCCCATAATTATTTCCGATAAGTTGCCAGTAGCCTTCAATTTCATCAATAAAGTGATAATGGTGTACCTCTTTTAGCTTCACTTCTCCCACTTCTATTTACTCACCTGCGTGGCAACAATATCTTAAACACAACATTCGTTAATGTTAAGCGACTTACGTCCTTTTGGCAGTACATCGTCTTATATTTAAAACTATAGATACAAAACATGCA
>comp1169921_c0_seq1
TGGATAATTTTTATAGACCGCCCATAACACGACGCTGTTGGTTTTACGATTTTCGTGCCGTGATAAGTTTTTAATTATATGACGTACGAAACTGGATCGCATATGTTTAAATCTTCTTTCTCTTTACTGATAACAGCGACAATGTGTTGTTACATCAAAATATTTATGATTTAAGTATTAAATATAATATTTATATAATTTAATTAAAAACCTACCAAACTTACTTTGACAGTTGTTTTAA
>comp1171706_c0_seq1
GTATATAGTTTGAAGGTGGTCGGTGGCTGCACTAAACGTTGAACTTTGCACAGTAGTTTGAGCTTGCATATTGCTTGTCAAATCGTGGTGATTCTGGATTTGAATTGCCATGGCAGTGTTTTCGGCTGAACGTCCAGTGCGAGGCCGGCGTTTCTTCTGCCGAGGGTTCCGTGTGATTTGCGCGCGGTCTCGGAGACGCACTGTGCGTGCTTGTGGTGAGTTTTCGGAGTCTTCACTCGCTCATCCGTCATGTAG
>comp117344_c0_seq1
GATACCAACAAGGTGGTTATCCTCCACAGGGACAAGGATATTACCAACAACAGCAGCCAATGTATGTTCAACAACAACAGCGAGGAGGAGGATCAGAAGGATGTTTGATGGCATGTTTGGGAGCGTTGTGTATCTGTTGTACTTTGGACATGTTATTCTAGAGAATAAATGACAACAAAGGAAGGATGGTGGTAGGTGGATAGATTAGGCTGATTGAATCTGGCGATGTTGTTACTACTGGATCATATTTGACCTCTTTGATTCTGATTCATATCTGTTTCTGTTTGTTTTATTGTTTGTTTTCGTTGTCGTCTTCGCCTCATATCTTCTGACTCTCGTTATGGCTCGATCTCTTGAATCCTCTTGTTTTGTGTCATGTGATCTGTTCTTCAGTTTATGATAAAGACAAATATCAGCCTCCAACACATATTAGCTGACAAAGTCAAGCAGACTAACTTCATTAAAATTTTCTGAAATTTGTAATCTTCGAGTCAT
>comp117371_c0_seq1
GTGTTTGATGCACCCATCGAATACATCACTCGAGACTCTCCCCACCATCGACCGCCCACGCACCACCTACCGTCTGATATCTTGATCACCTACCGTTGCAAACTTGGTCCCTACGCTTTATCCCTTACCAGGACCGTTCACCCACAATCAACTACAGACACGACAGAAATCCAGAATCTCGTCGTCTCATCGTCTCATCATCGTACCTTATACATTCCGCCGACCCGAGACACTGCCAGAGAATCATCTTCACGCGAGACAATCCTCACCCCCTCCCCGTAACCGCACACCCCTCGATTACCAGATCGCCAGCCACCAGCTCCCGCTCTCCAGACATACATAGTATCAACCAGCACCACATACAAGTCAACAATCGACTTCATCTTGGACACAATGGCCGACGTATCATTCGACTACTTTGATCACCCTCAGCACAAACAGAACCTTGGTGTTCCTGCATCCTTCTACGACCCCGCAGACTTCAGCGGTGATTCGGCCCATTCTCCCGACTCGCCCCTCTCTCCCGTCTTTGCCAACCCCTATCAGCTTCCCGTCTCTAGCGACTGGGTGAGCTGGGACGACAAGGCTACTCTCTCTCCTGATCTTGACACCCTCCCCAAGCAGGAGCCCTTTGAGAACATCAACCTCTCCACCATCCCCTCCCGAAACAGCATGGAGCTCAGCCCCGCCATCAACCCCCACGACCTCTCCGGCACTATTCCGGACGCCGTTCCCTTTGGTCGAGTCGGACTGAACGACATTGACGCTCAGCCTCTCTTCCAGACTC
>comp1174745_c0_seq1
GCAGGTGGGGGTTGTGTGGAGGCATTATTGCTGGAGGATGAAGATGCCATGCTTACATTGTAGCTGATTGTCGAGCCGGAATTGACAGAAACAGCGTCGGCTGTATGCAAGTCTGGAACCGGGACCCGATCCTGATTTAGTGGGTGCAAATTTGAATCTTCATTGGAGGCTGTAGGTGGATCAATTTGGTGGATTTCGATGGGCTGGTCAAACACAAAG
>comp117499_c0_seq6
TGAACGCACCCAGTTGCCTATTTCTATCTGTTTTAATCACACGTACTCGTAGATCAATAGAAAGAAAAGGATATATCTGGAGTGCATACCAGTGAGAGAGAACGTTGTGAGCGGGTATGTAAAAAAGGATAAAGATAAATTGCGTGGTGATTGTGCTGTCTGTTTTACGATTTACAAATTGTAGTAAATTATACAATTATAGCTTGTTGTATTTCTGAATTCTACAAAACACT
>comp117499_c0_seq7
ACGGGTGGCGCCTTGATAACATTCCTTTACAGGGTTCTCAGCGTCAGGGAAAACCTGAAAAACCTGGAAATGTCAGGGAATTTGAGCTGTGTCAGGGAAACGTCAGGGAAAGTGCCAATATTCGTCAAAAATCAGGGAATTTTTAATGTCGTCAGGGAACATTTCTGAACGCCACTCACGCCGCGTATAAATTCTTTATTTAA
>comp117645_c0_seq4
TACTTTTTGACCCATTTAATCCAATGGATGACCTAAAATAGTCAACTTATAGTCAAAAATTACTAATATGAATTTTTCATGCTATTATTAGAATATCCATATGCACCTCATGTTGAAGACGCGCTTTACTGTAGTGGAACTCTTTCATATGGTGTCTGAAGCTTCAGATCTTCCAATATGCCCGTGCATATCCCCAATCCTGCTTTTTCTCATTGCCTCGTCTTTCAATTCCTGATGGACACTTAGGAGGATTATAATTTAACAATAATGGGGAAATAGAAGAAGTGACTCTTGACTGAAGTCACAGTCAAAGTGTGTTAGTGTAAACGTGTTAGTTGTTAGAGGTAACAGTAATTAAGCGTATCTTTAGTACATTAAATTTGCTGTTGCTTTTTGAAATGTTTTGAAGGCAGATGAGCAGCCAAAACTATAAGTAAGATCGGAAGAGCACA
>comp117670_c1_seq2
GATCGAGTTGATTCTTTTTTTTGTGTTTGAGCACGGTTTGCGATTTTGCCCTTACCTATTGTTGAAAAACGTCCTTTGAATATCCTTTTGAGTTTGGGAAATAGAGAAAAGTCACAGGGGTCATGTCCGTGGTTGTAGCGTCACTATGGTGTTGTGTTTCGCCAAGCACTGTTGGATAAGTAAAGCCGGTGCATTATCATTGTGCAAAATCTATGAACTGTCTCTCGTGCTCTTGTCGTTTTCTCCTGATTGCC
>comp1177038_c0_seq1
GGATTAGAAGAGCTGGTTTTGCCTATCGTACCACCTTTGACAAGTTTGTGCAGAGATTCTATCTTTTGTCTCCCAAAACTGGGTACGCAGGCGATTACATCTGGAATGGAGATGATATTTCGGCCGTCAGAGAAATCTTAAAGTCGTGTCACATTCCTGACACTGAGTTTCAAATGGGAACTTCGAAGGTATTTATCAAGACGCCAGAAACCCTTTTTGCTATGGAAGACATGCGTGACAAATACTGGCACAATATGGCGGCACGTATCCA
>comp1178486_c0_seq1
AAGCTTTTCAAGAGGTTTACCCTTCGATATCGACAAAAAGCATACCGACAACAACACACCACTAATGGTACTTTGGGCGTCTCCAAACTTGATACCTGCAAGATAAAGTACCGATAAAGAGTAGGCCGAAATCAAACAGTTGAGTGCCAAAATCTTATACATTTGAATGGTGGTGACCAAAGCACAACGTCCTTGACGAATAAGGTGGGTAACAG
>comp117901_c0_seq1
TGTGTTTGAGAGGGAATCATGTACAATACATGACGTACAAAAATGTTTTGCCGTTGTTTAATAGACTGTATGTGTGTAAAACGTAAATTTTTAGCAATCGGTTTCTTTAATCCCGACTTCGTAAATACCCTCTACATACGAGAAACTACTTGTCGTGCAACTTGTTCTTTCTTTGTATGTATAGTCCATTTACGATAAGTCTGCAACGACGTCACAGTGCGAATTGGTACAGTGTTGCCAGGTTGTACATTTTTTCAGGGTATTAGATCGGAAGAGCGTCG
>comp117919_c0_seq1
TTCCAAAGTCGGCCTTCGTTACATATTTTTTTATTGTCGTAGAGCTAGACAGTACAGACTTCTTCCAATAACATTTACCGTCAGTTCTTCACTACGTCGATGTAGCCACATCAGAAGAGCTACGGAGTCCATAATTTCGACTTCATCATCAATGACTTCCTCAAAAAGTGCCAAAAGTCTTACTAGTTCTCATTCGTAATGAGAATGCTACATAAAAAATGAATTTTACAAATAAATCCTCACGTTTGTCAAAATAATCAGTTACCCCTAAATTAAACTAGCTTTATCACTCAGGTGTGGTG
>comp1179465_c0_seq1
TGTGAGCGAGGGCCAAAGGTGACTTCTTCTCTCAACAAACAGAAATGAGGATCATGGCTCACCAACCCCAACATGATCAAATCGGCGTCTAAGCCGTAAATACAATGACGTGAGTTGGAGTTGTAATTGGGCTGAGACTTCATTGTTCTAATATAGTTCATAATTTTGTGTTCTCCTTCTCCTGGAACTTCATGTCCACTCAAGATAATCACGGTTTCGGCCCATCGAGAGTCGGTGGAAATCTTTTTGTG
>comp118123_c0_seq11
GACGTGTGCTCTCCCGATCTGCTGATTGTGTAACCTTTTTTTAAGATAAAGTTAAAACGGCTCTGTTTTTGCTTCAATATCAAGTAGTACATATTCTAAAGTGAGCAATTGTTTTCACAGCTAAACTTTTTTGGCACTTTCTCGAATTACTGGTAAGTTGTAACCGAAACAAAATTTTGTTATGTTAATAATATTTTTATTTCACAACTC
>comp118123_c0_seq7
GTGCAAATTTGTCTGTTCAAACAGGTATTTTTTTTCAAATCTTTTGACAATAGCACTTTTCGGTTTAAGAAAGTATCGTAGTCAATGTTTACATAAAATGTCAAATTAATCAACTGTTCTTGCAGCGCAAAATTTACAGCCGTCCGCAAATAGTCCACAACCGCGCATGCGTAACAAAAACAGTTTACAAACTGTCAGAAATTAACTCCAAACACAAAGTAATTATCGCAAGATCGGAAGA
>comp1181278_c0_seq1
ACCGATTTCAGTTGCCAGCACTACTATAAACAACATGTGTTAGACGAAGATTTGGTTGCTCAAGAACTAACAATGACTTTCTAATGATTTACTTACTACAATTTTTTTGGCTATATCCATTACCATCAAACCTTATATTATTGTAATTGTAAGGAAATCTATACAAATTTTTAAAGAAGTGAAGTGCACTCAAACACAAAG
>comp118233_c0_seq1
TTCAGTAGAATTTAATTTTTTCAAATCGGCAGCGGGTTTTAGTCCCATAACAAAAGCATAGGACCCCCCTGCGCTTCTCACTTCCCTCGGACCCCGATGTACCTCCTTAAATAGTAGATGAATATAGTTCGTGGGACTAGCAATGGCGGAAGTACTGCAATGAGGCTTTTTATCAACTTCACCTGTTCGTATAAATTAGGAGTTGATGCAGCATTGATAAAACTATTTTATATGTATTCTTCAAATACATATATTTTGTGGTAAGACCATTAGGGCAACAACTAACTACACAAACACTACAGCTGAATTTTATGTAAGAAAATACAATTGGTACTACATGCTTCAGTTTACAAACTTTTGACACGAAG
>comp118246_c0_seq1
AACGGCGTCGTTGAGCTGCGTGGACGACTCGTGGGAGTCGGGGGACTGGGGTTGGTGCGATTGAGACTGCGACTGAGGTTCAGGTTCAAGTTGGTTCTGAAGTTGATCATTTGTGTCTTGGTTTTGGTTTATGTCCTGGTTTTGGTTTACTTCCTGGTTTTGGTTTATTTCCTGGTTTCGGCTTTGTTGTCTTATTTCCCGATTTCCTCGCCTTCGTATTGTCATTTCGTCGATTTGAGAAACATTGTGGTTGGTGAGATTTTCGTCTAATTCGTCCCCATTTCCACTCCGCTGGAACCCATCGTCCCCACTGTCTTGACTCTCATTCACAACATCTTCTTGTTCTCCTTCTTTTCCTAACTGAAGTAGTGCTTTGGCTCCACCGATCGC
>comp118251_c0_seq2
GGGTCAAAACAAGGTTTCGCGATGACGTCACTCGCGAATCACTGCGTTATTCATCGTTTGTCTGTGAGACACGGCTATTGTGAGAAGGATTACTTGCTTGGTGTTGTTATTTTTAATAGCGAGCGTGGGTAAGTGCTGAGTTTTGATATAACCGGTACCGGAATCGGTGAGAAAGCGATACATCCTAATGATCCTTAAGTGAAATAGAAAAACTAGAATTTTAAAAACTAACATAATTTAAACTTCAATCTCAGTCCTTCTTATTTGTTCGTCGATGTGGTTACTTCGAAGGCCATTGAACCAGCACAAAGAAATATAAATACCGGCCAGAGGACTTAATCTCCAGTTTTTAAGTTATCGTTGAGAAGAGGTGTTATTTGAAGAATAGTA
>comp11842_c0_seq19
GACGCTCTTCCGATCTGTTGAGGGATGTCAAAAACGGTGATTATGCGCGTTGAATATGCCGTTGTCGCGACGTTCGTTCAGTTTTTACATAAAAAAGAGGGACAATGACGACGTAAACAGACCTAGACCGGCCAAACCACCGGAAGTTCCAAGAAAAACCGAATTATCCGCCAAGAAGTTGCCACATCTTGATAACAGAAACAACGACGATGATTCGGTGTTCCGTAAAACCGCGTTGTCAAGGAAAAATTCCGTGTCGCTTCAGCTGATCGACGAACTGAAAAACAACGCTCTGTACAGGGAGCAGAAACAGAAGGCAGAACGCAGAAAAACCAGGTCTAGTGAGTACCTATTTGACGCGCCGCGACGACTCTTGCCTTCGAACTTTCAGAAGGAGGAGGAACTCAGGAAAAAAACGCTGGTGTCCCACAAAAGAAAATCCATTTCTTTGTCGGATTTATCGCCGAAACCACGCATTTCCCC
>comp1184971_c0_seq1
ATAGCAGAATGTTTAACATACCTAAAAGGTGACTTGTTATGAACCATTGATTCAGACTAGTTGAGGTATGTAGAGATAAATCTGTTTCAAAACAGTCTATTTGTTGTACAACGCTCATATAGAAACAAATCTACTTTGATGAACATAGCGCACGTATCGTATACAATGGTGATTGTTTTAATACATACAATTCAGCTAGCTTAGCACGCTGTGTTTGAATGCAGCCACAGCGTG
>comp11849_c2_seq1
AGCGTCCAGCATTTTTCAAAACCAAGGTCTACTAGATCACATTCAGAGGCTGCAAAATCCAGAATCTATGTTAGCGATTTTTTTAGAAAAAATCTGCGTACGCCACTGGATTCGGCGTCCCCTGAAATGGATCTGTACCAAATTTCATAAACAAACATTCAACAATAACGACTCTACGGCCAAACTGCTGTCAAGCTGTTTATTATGCATTAAGAAGTCCTTCATCTAGTAACCCATACGATAACAAATCAGTCACAACAAATATTTAATAACAGCATTTAATAGACATCCCTGTATCAAAATACAACGAAACAAACAGAAAAACAATAACGATT
>comp118634_c0_seq1
GGTGGGTCAAGTCTCCAGGATTATACTTTGTTAACAAAGCATCATAGTTCTCCACACAGAATTTGAATTGGTTCATATGAGATTGCTTTGTGGTATCAATGGAATCTCCTCCGTACAAAAATTGGATCAAGGTTCCGTCACCGTCTCTCACCGAGTTATCGTAGGCAACATGTACTCCTTCCAACTGCTTGGTCAAACATCTTTGCAAGTATCCAGATCTAGAGGTCTTTACAGCGGTATCAATTAAACCTTCACGCCCAGCCATACAATGGAAGTAGTATTCCTGAGGCCGAATTCCAGAGTAGAATCGTCCTTTAATGTACCCACCTGCTCTAGCATCGGTTTCATAAGGCTTGAACGATGGTAAAGTCTTTCCAGAAACCATAACAGGTACTCTTCTACCTTCCAAAGCCTGCTGTCCTAACAAACACATGATTTGCGATACATTGACATTGGAACCCTTGGCACCAGACAACGCCATAGCTTGCATGGAATTGTAAGGAAACCTTTTCATCGTTCCTTCAGGAATACACTTGGAGACGACCTGCGAAGTAATGGCATTGACCTTCGATTGTGTAACAGCATCCAAAATACCAGCATTATTTTCGTCTCTCAAAATTCCTTCTAGTCTCTTGATCAATTCACTATCAGTGCTTGAAGTAGTTGGGTCCAAATTGGTAACCTCAGCAGCTGCAACACGACCAATATCAACAGATTTTTTCAAGATATCTTTTCTCCATTCATTTCCTTCTGCGGTCAACCTCAAATCGTCCATACCACAAGTGAAGGCAGTCATCATGATATAGTTGGTGAATAACCGTCTCAAACAC
>comp1186427_c0_seq1
GTGTTTGACTGGGCAAGCTGCCTACCGAATCATGCTCAAGAGGGAAGACATGGCCCATGATCCAGAGCTTCTGGCTTTGCTTGACAGCGACGAGGTGGTTAGATGGGTTGGAGAGAAGCGTCACATCATTGCCTACTCCATCGCCAACAAGTCCATCTATAACTTGTCGACAGTCCAGCCAGATGAGAACTTTGCCACAGCCCCATCCATCACG
>comp1187253_c0_seq1
ATATTAACACGGTTCTTAACATTATATACATAAAGACCTTATTTAATTGAAACCAGGTGTTTCCGCTATACAAATATTCTATACCGTCTTAAGAACAACCGAAATCTTTGCTATTTCCGCTCTAAATGCAGACAGTTTTTTCTCAGTCTCAAAAGACGAGTTAAAATGCGTTCAATGTTAATGCGTGTACCTAAATGTTAGTTGTATTTATGCTAATTATTGAAAGTTGTATTGAAGCCAACATCACGCCAGCAGTTCGCATTTTTTTTTATAGTCTGGAAGTTTG
>comp11874_c0_seq2
CCAGCATTTTCCCTTGCCCACTTCACCCATAAAATCCTTTACCGCAGCTCTCCACGATCAAACACAAGAAAGTATTTGCGTTTTAATGTTGACTTAAAGTCGAATATTTTTTGTGAAAGCAGTTTTTCTCTATCTTTCGAAGTGGAGTGGTGGGGGGTGTTTGAATGTTGTTTTGAATAAATGCCTGTAACTGCGAGGAGGCTTGGTGGATTTGGATGAATTTGGTATCATTGAGGGGAGCATTTCTTGGGCTTTTGGGTTTCTCGT
>comp118951_c0_seq1
GCGTGTTGTGGGGTTTTTGGGCTTAATTTTTGAGGTTATGGAGGGTTCTGGCGTGATGGGGTTGAACTTACCCCGGATTCGGATTCAGAGATTTTTTATGGAGCTGTGTAATATTTCGGCTTACAATTCTAATTCCTATGTTTTGCTTGTGGTGTTTATTTTATTTGACTAGTCATAGTTATAGTTAGATGTAGGTATGTTAGTATTAATAATTATTTTTTTTAACTATTTATTGTATACATATACAACCAAATGCACTCAAACACAAAGAGATC
>comp119010_c0_seq3
TTGCAGTAGTTCGAACACCTAAAGTGTGCCCAAACAAAGTGAATGTGAATTACGTGGCGAATATGCCAAAAATTCAAAGTGCCTCGTGGATTAAACCGTATCCAGAACTTATTTTGGATGGCGATCGCATTTTTTGCAAGGCTTGTTCAAAAATTGTTTCCTGCTCGAAGAAATTCCAAGTAGACCAGCACGCCAAGACGCCGTC
>comp1191670_c0_seq1
TGGTGGTTTTGGCAATGTTATTTCCCACACCAAATCGGGTACCAGTCAGAGGTCAGGAGGACTGAACGACCCTCCCAATCTCATGGCTGTCACCAGCCGGGGAAAGAAGCGGGTGGACCACAAGAAGGGGTTTATGCTGAAAATCAAGGAGATATTTCTGTAGAGAAGGAGGAAGGAGGTAGGAAGTGATGGAGAGTGATGAAGGAATAGTTGGCTCTTCAGTGGTTG
>comp1191769_c0_seq1
GATTTTACCCACGCCTATGGACTCGTGTATCAACATAGCGCCGCAAGCAAAAATTCGCGTCTTTGAGTAGACCGCCTAGACTGCGTCGCAAATCCAAACAATTTAGTACAAGCCCGTCGGTCTTCGTCTCATTAACTCCATTTTCCTGTGATGATCCTAATCTCAAATCTTCATTAATCGGAGAAATTCTTCTACCAACATTCTCGCG
>comp119269_c0_seq1
AAGATTTGTGAAAAAAGTATAAAATAAGGAATTCGGGAACTCGTAGACCATGGAAAAATAAAACAATGTTTCCCTATGGTCAGTGGATCTAATGTCTTTTGTTTTTCATACTCGGGGTGTCACAGACGATTTTTTAAAAGTAATTGGCCCTTATCTTTTTCAAGAAACAATGTATTTCACTGAAATTTGGTACAAGTAAACTTTTGGATATGCTAAATATAATAATAAAAGTAAAAATAATAATATCTCTACCTCTCATTCTAATCGCAAGGATTAGCTCAGAAGTCGAAAACTTGTGCGGGACAAAAGGCGGCATACTATAATTCTGTAGGGCGCTTGTATGTTCAGGAATGACTTATCTTGGTAGACCCTAAACACCTTTTAGTGCGGCAATAAGGAAAACCCTGAAAACCTCATTAATTAGGGGGAT
>comp1192773_c0_seq1
GATCTACAGACCGTCGACCGACCGATTAGATACAGTTAAGATTAGGATCCGAATCGTTTATATCATCGGGCCCGGATGCCTTCCACTCGCTTGTGTTGTTCTAAATAAAGTCGTTCATTTATATTACGGTCTTCCTATAGTTGCGCAGTAAAAATGTTTCTTGTCTCAGCAGAGAAAGGGGAAAGGGAACCGTATGTGTGT
>comp119399_c0_seq1
ATGATCGAGAGAGGATGATAGCAGGTAAGTTGTGACATCTAACTTATCTACTACGACTGTTATGTTTCACTTAAAATGTTTAATTTGGGAAATAAAAAGCTACTCTTCTGTATGGCAAAGCCTTACAACTAGTACTACTCTGCTTTTTCTCCAGCAGATATAGTGTGTTTTCAGTACGAGTATGTTTTGATTAATTTGTTTTGATTCTACACCTACGCCTAGATAGGTACACACGATATTTAATGAGCTCCAGTCTCGTTACAACTGCACAAATTGAAAACGGAACAATTCTTGCATTTGAGTAAGCTTTTAGTACAAATACTTTTTTAACGTAGTCCTGTGTTCTGTAATATCGCATATACAAGGTGCAACAAAAATAAGGTTACAAACCTCGCCAGCAAATAGAACTCTTAGTAGGGATACTTCATATAAAATTTTTGTGTAAAGTGGTTCCTTGGTGAGATACAGGGTGTTGAAGTTGAA
>comp1194196_c0_seq1
AGCGACAGGTGGAAAAGCTACAGAGTCACAAGACGAGAAACATGAAATTTCTGTATCAGAAACTACTGTCAATGAAGAAGCTGGGACTGAACAAGAGCGAGAAGAGCCATCAACTAAGACACCAGACGACGGAAAAGTTGAGAAGCCAGACAATCAAGACAAGAAATCAGATGAAGAAAAAGGTCAGAATCTAGATGAAGGTG
>comp1194665_c0_seq1
GACGCTCTTCCGATCTTTAAACGGGCTTTTCCATGTGGAGATTACATCTCCGATATTGGCCGTATCATGGCTGTAATTTCAATATCCCGATAACGAGCAAATCGATAGGCGGCTTGCGGTTGATTTAGAAGATAAGTTTCGACGGGGTCTAGGCCAGGAGGTTAGAAGTCGTCCGTTGATTCGGTGGAGTCGTGGACCTTGTCGAATATATCGAGA
>comp11949_c0_seq32
GTACTCCCTCCACTCGGGTGACGTCATAAATTATATTTAACCGGAGGAGGGTCGCTACCTTAATTCAGTTTCGTTGGATCTTGGAGCAGTAAACACTTACAATAAAAATAATGGCTGTAGGAGAACCCCATCATGAATTCTTGAGCTGGTTGGCTACCACTAATTTTCAAGAAGACAATGGCGAGGAGAACGACGTGGTAAGTACTATACTTGTACCTAGTATTCTATTTTAATTGCAGGTAACTTATATGTAA
>comp1196659_c0_seq1
GAATGATAGTATGGTGATGGTCATTCTCAGAGACGGTGACTTCGAGATGATTTGGCTTGTCCATACATTTCCAAGCGCTCTTCATGATGTCGTCGTCGACAAACATACCCGAAGAATTTTGATGAATCATTGGAACATAGAATGTGCCAGTTGGTGCCGACTTGAGGTTGGTAGGTGTACTTGTCATCGTAGAATAATCCTTTTGAGGCGATGCAGTGACAGTCACAATATGAGGACCACCGG
>comp119734_c0_seq3
GGTTGCTATACAATAGGAATCCTTGAGATTCTCTAGCCAGGCATACATACTCTGGTTAACAAACTGCGGAAAGTTGGTGTTCTCTTACTGGTGGGGTGGATTCCGCTAAACAGCCTAATGTATGGTCCAGTTTAGTTCCAGAAATTTTGGAATCGGAAAAACTGCGTCCTCGACGAATACGGCCGTTTCTGGGAAATTGAAGGTATGAAACTGATTCGGGTAATGCCGACCCTTTAAAATATAAATCCTGTCGTATACACAGAAAAGTTACGGGATACCCAGG
>comp119788_c0_seq3
ATAGGACTTGATGATTTAACCAACGCAAGACTAAACATTAATTTATCTGAACAAATACTTGAAAACGATAGAGTTCAAATTCCAATGTACACTCGCGAAGACTTTTACACATGCAGTTATGACTTGAATCCAAATTAGAAAAATTCCTGTAATTTTTGAAAACGGACCAGTTTTAATTCCAGAATACAGATCGAACATTTACTATATACCCAAAACATTATAAACTAGTATAAATTATTTTGCCAAAATTGAAGTTCACAACTTGTCAAATTTACACAGATTAGTTTCATTTACAGAACCACAAAAATCAGAACCCTTTAATGAACATGAATTCGAAATTTTTA
>comp11979_c1_seq18
TCCCACAGCAAAGAAAAAAAACCGTAGAGATACAAAAAGGCATAGCTAACGCCCCAGAACATGAATGAAAGGTTAATAATAATTGTTATAAGGAACATACCTCCTTTTTAGAGGGTTTTCTGATTGTCAGGAGATAGTAAAATGGTGTAGATGGTGACACACTATAGAGGGAAAACCTCTATCGTGGAAAATTATTTTCCAGGTGCTGGACAAGTGATGCTGACGACACAAAATCCCCAAAAGGCTATACTTTTAATACCAAATAACTCCAGTAAAGTATAAATCT
>comp1199142_c0_seq1
AGGTGTGTTTGAGTTCGACAAGTTTGCTCAAGGTACCAAGTCGATGTTGGATGCTGCCGTCAAATCTGCTGAAGCAGGTAACACCGTCATCATTGGAGGTGGAGACACTGCTACCGTTGCCAAGAAGTTTGGTGCCAGTGACAAGTTGTCGCACGTTTCCACCGGAGGTGGAGCTTCGTTGGAATTGTTGGAAGGTAAAGAATTGCCCGGTGTAGTTGCCATCTCCAGATCGGAAGAG
>comp119965_c0_seq1
TTGACCCGTTTTTTTGAGGTTGGAGGAAGAACTATCAGTTCTGACAGCGGATTCACGTTCGGTGGGGTCTTGGCCATATACATGAACGTTTGAATATGGAAAAGAAGTTGTTTGTATTTTTCGTAGCACTTTTTCGTGAATTTTTGCCATTTTTAACCTGTTTTTTTAAGGTTAGGAAATTCGTGTGAAGGATATCTCAATTTTGACATCGGATTCGTGATCAGGAGTCAAAAATACTACGGATAACATATGCCGCATGAAAAGTACAGACAACTTT
>comp120112_c0_seq1
ATTGTCGCCACAAAGTTTCCGATAATAAATAATGACAGTCGGAGGTCATTCAACTCTCAAGCATGTATAGATGGACTGTACTACAGTTTTTTGCGGTAAACGACAGTGTAGAGATTCCAAATTTACGACTTAAATGACCTGGTAAATCGTAAAACTACAAAAAATAACGTGGGGTCGCAAACAACTTTTGCAGAAATTAATAACTCCCGGCATTATGTGTTATGTACCTAAAATCCGAACGAAGAGGGAAAACGGGGCACAATTAACCTCTAAACAAGGTCACTACGAGTCGGTAGCGATTAGTAAGTTATTTCGGGTGTCAAACACACCTGTGAACCACATTCTTGTTGATTCTGGCTGAAAATACCAGACGACTTGAACGGTTAGAAGCGCGGTAGATAATCCAGTCAACAGTGATAAATTACGT
>comp1201588_c0_seq1
AAAAAATTGAACAAGATGGCAAAATTGAGGTTGACCAAAGGCTCCAAAATCATCACCAAGTCTTTCCCACGGTCGCCATCAACCACTACCAAATCGTTCTTTCGCAACGAGACGTTTGAACTATTGGGGTACGATAACAAATCAAACTTTCCATTCTTGTTGATCACAAGACACAAGAGTTTATGGTTGAATGTGAGGTTGTTCAAGTTTTTTATAA
>comp120193_c0_seq1
AGGTTATTAAAAAGCAAATTTCCATGCTACTCGCTGTAAGGCTTCGACTCGCTACATTTGTTGAGCGAGTGTTGTCCAAATGCCTTTATCAACGGGTTTCGTCCGTTTAGGCCTCGCGTTGGCTTTCGGGGTCTCCTTCCACCGAGTGAGAATCTTGAGGAGTATTTTCCCTCTTTTCTAGTGAGTGCCAACAACTAACTTTTCTCGAGTGTAGCGCGTGTTTTTTTGTTTTATATCGGGCATCAGTACATTTTTTAAAAAAGAATTTACAAACTTTTAATTGTTGCTAATACCTTCTCAACTGTAGGTATTGATTTTGTTATGCAAAAAAAATAATTTTGATGACTAAAAACCTTTTTATTCGTTTTGAGTTTAAAATTTATTAATATACAGGGTGGCCAAATGAAA
>comp120299_c0_seq1
TAACTTTGTGTTTGATTTGGGTACTACCTACTCTTGTGTAGCCCACTTTGCTAACGATCGTGTTGAAATTATTGCCAATGATCAAGGTAACAGAACTACTCCTTCGTTCGTTGCTTTCACCGATTCTGAAAGATTGATTGGTGATGCTGCCAAGAATCAAGCTGCCATGAACCCAGCTAACACTGTGTTCGATGCTAAGCGTTTGATTGGTAGAAAGTTCAACGACTCTGAAGTTCAAGGTGATGCTAAACACTTTCCTTTCAAGGTCATTGACAAGAACGGAAAGCCAAACATTCAAGTTGAGTTCAAGGGTGAGACCAAGGTGTTCACCCCAGAAGAAATCTCTTCTATGATCTTGACCAAGATGAAGGAGACCGCTGAAGGATTTTTGGGTACCAAGGTTAGCGATGCCGTCGTTACCGTCCCAGCTTACTTCAACGACTCTCAAAGACAAGCCACCAAGGATGCCGGTTTGATTGCTGGTTTGAATGTGATGAGAATCATCAACGAACCAACTGCTGCTGCTATCGCTTATGGTTTGGACAAGAAGGATGCCCAAGAAAAGAATGTATTGATTTTCGACTTGGGTGGAGGTACTTTCGATGTTTCCTTGTTGTCTATCGAAGATGGTATCTTTGAAGTCAAGTCTACTGCCGGTGACACTCACTTGGGTGGTGAA
>comp120498_c0_seq3
GCTCTTCCGATCTGTTGGTGCTATTTATGGGAAAAAACTGAAATAAATATCAAATGCAAATGCTAGAGTATTTCTTGGATAAACACCGAGCTGAACAGACGCCTTTAGTTTAATTTATTAGTCCTAATCTCCAACATTGTTCTATCACTTTCTAGTTTTTTTAATTGCCAAAACCCACACCTAAAATCTAAAAAACAGCCATCATTCAAGTTCAGATTTTTGTGAATGTGTAACTTAGCGGACATTATGTAGAATTTTAGTTGATTATCAGATTATAGATATAATTTTCTGATATTCACAAGAGTTGCAAGAGTTGATCGACTCTTTGAATGCCCAAAACAAGAACTAAACCCCAGGAATATGATGCGCCCACTTCATTGCAGAGCGGTTGCCAAGGAGAAATTTGTTTTAGGGATGATTCCTAACAATTAAACAGATAACAGATTCTGGGACTCAAAATACCCATGTATTGGTGGCAATGGAATGAGTCATATTTTTTTCTAAACCCGTATAACTCTTTCTAAAA
>comp1206473_c0_seq1
AAGAATGGAACAAATTGTTGAACAAGTACGTTGAAACTTACCCTAAGGAAGGTGCTGAATTGAAGCGTCGTTTGGAAGGTAAACTTCCTGAAAACTGGGAAGAAGCCTTGCCAGTCTACAAGCCTTCTGACAAGCCAGTCGCCACCAGAAAATTGTCTGAAATCGTCTTGTCCAAGATTGTTCCAGTTGTTCCTGAAATCATTGGTGGTTCTGCCGATTTGACCGGTTCTAACTTGACCAGAACTACCGACATGGTTGATTTCCAAAACCCAAGCACCAAGTTGGGTGAATACAGCGGT
>comp120677_c0_seq1
AGGGCCAGACTCTGTTGATTCAAAGACTGCTATGGATGAAAAAAGTTCTTCCAGCGTAATTTTTCTAAATTATACATATCATATCGTCCCTATTATCATGTAGAGGCGTATGTGCATATTATAAAACAAAAATAACATTGCAATGTTGCATGATGACTGGTTCATAAAAACAGTAACGATAAGTTTATTCTTCTGTATGTGGCAAGAATCTTTAGAATTCCTGATATTCTGGTATTTTTACAACTGGGAATCTCTCCCTGACG
>comp120680_c0_seq1
ATATAACCTATAAAGTATATGTCACTGCTATGCCATGCCTACTGGCAGAAAGCATTACTTTGTATCTACTGGCAGAGTGACCTACTAGGTATTAAGAAAGCATGCCTAATGTTGCATTGTAGCCCCTCCCCTACAGTAGTTTCTGACAATAGCTGCTTTCCGTTTGATGAAAAATGTACTTCAGAAGCACTTCAGACTAGCTTTTTGCATTCCAAATGGAAAATGTTGCTCTTAAAGTGGTCATGTTTTATTGTGAAAAATTGTATATTATTTTTCAAAGTATTGTCCA
>comp120731_c0_seq1
GCAATTGTTTAATAAATGACAGCAGAAAGCAGCTTGCATGCATACGCTTCCGCTTGGTTACATTAAACACGGCCATTGACTTTCTGAATTACAAAAGATCTATGAACGTTGAAACTTTGTGAAAATGTTGCAGTTAACAGAATATAGTCCGGATTATTGGATTAAGCCACCTTCAGTCTGGATTAACGTAGGTCCGAATAAACGAGGTTCCACTGTATTGACGGCTAGTAACCTTTTTGAATTATGTAATTACATAGGCCATAAGGGTTTCAGTACGAAATGACAAAAATATTAAACGAGATATGTGATAAAAACTTTAGAGACGTGCTGGGAATGCTTGTATTTTTTAGTTTTACTTGTTCGAACTGAACACAGAAGTGGCGGATAAAACGGTATGAACTCGATTGAGATACTGCAAATTTTTCTGAATATTTCAGTATTCAAACGAGTTTTATTTCGTCACTTTACAATTTCGAAGACGAGCATGTGTCCTTTATTGTTTTAAATAATTGTATTTGTGAGTTAATCATCATTGTAGGGCATTGTGGAGACCTGCCTCGTTATTGTGATACTGTTTTTTCTTAGAGAAAATTTGTTGATAATTACCTCTTCCCTTTTTTTTTTTTTTTTAAAAGCCGTCAAACAAAAAAAAAAAAAAAAAAA
>comp120732_c0_seq2
CACCCTGTATCATTTTCTGTGTTTGAGGCGTACTACTTTCTTAATACTGCGGGCGGGTGCCGGCGATTCACGGAAAAATCGTTTTTCCACACACAAAATGATACAGGGTGGAGTCAAAATAGCGTTACTACTTCCTATTTCGTCATAATTTCGAACTGAAAATTTAATTTTTCTTCGAAGGCAAGAACCTCGATAATCCGAATGTCGGTAATCTGAATTCCCCGCTAATCCGAACGACCGATAATAACCCGAATCTGACTATGTACAGGGTGATCGATTCAACCGGAGAAATGAGTTCCTCTGGGAAACGGCCGCGTAGATCGG
>comp1210857_c0_seq1
GACGCTCTTCCGATCTATATCTCACAGAGGGAAAGGAGATAACTTTTTTTGACAGCACAATCACAGTCAATGTTTCGAAAAACTAGTTTCGTCCTCAAAATTCAAATTGACTCAAGCAAATAATTTTTTGAGTCAATTGGAGTTTTGAGAACGGCAACAGTGTTTTCCGAAACATTGACTGTATCATGTGTCGTCGTGTTTACGGGGCCAAGAAAAA
>comp121138_c0_seq1
TATGGGAAAACCCCTACAAAAAGGTGGATCAAGGTGAAGTTGGTCTTGTGCAGACGTTTGGTGCGTTGTCTCGTACGGTGGAACCAGGACTTTCCTACGTCAACACGTGGTCCGAGTCTTTGGTCAGGGTCAATGTCAAGGTTAATATCAGAGAAATTCCCGCCCAGAGTTGTTTTATAAGGGATAATGTCAGTGTGATCGTCACTTCAGTGGTGTACTATAACATCATTGACCCACAGAAAGCTATCTTTTCCATCTCTAACATCAACGAGGCCATTGTGGAAAGAACCCAGACTACGTTGAGAGACGTCATTGGTTGTCGTGTGTTGCAGGATGTGGTGGAAAAACGAGAGGAAATTGCCGATAGTATTGAGCTGATTATTGCGAAAACCGCATTCGACTGGGGTGTCAATATTGAGTCTATTTTGATCAAGGACTTGCAATTGCCTCCAAAGGTGCAATCCTCGTTGTCCATGGCTGCCGAGGCCAAGAGAATTGGAGAGGGTAAGATCATTAATGCCAAGGCTGAGGTTGAAAGTGCCAAATTGATGAGAAAGGCCGCTGATATTTTGGCTTCGAAACCAGCTATGCAAATCAGGTATTTGGATGCTATGCAAAACATGGCCAAGTCTCCGGGATCAAGGGTCATTTTCATGCCTTCTGCCCAGGAAATTGAACGCATGGCTGGAACCAATGTGAGTGAGGGCGCTGGAGTCGCTCCATCTCGAATCGAAGAAGAAGACCCAGATTGGGCCAAGCCTGCCACCCCTCACCACACGGGGTCAGGTATGACTAATCGTAATATTGCAAACACAGTGGCCATCCAGGAAGCAATGGCTCCCGAGGAAGGACAAACGCCAGAATATCTTAATTAGTTAATGTGAAAGTGATGAACTCAAAAAAAAAAAAAATCAAA
>comp121247_c0_seq1
GTGGGCGCTTGACCAGAAACAAAAGTACTAAAAGTGGGGTTATATTATATTCCTGGATTATAATGAAGATAGATATAAGTCATATGAGTAACTAAATTTAAGAATGCTATGATAGTATTTAATTTTGAAAACATGTTTCATGCCATCTATTAGTGTATAGTAATAGCTCTGGCTAATTGGTACTACCAAAGCCATCAACCGGGGTCACGCAGTTCAGTGCGAACAGCCGAGCT
>comp1214399_c0_seq1
GGCTCTCCGTTTGTGGAATTCCTGGAAACCAAAATTATTGCATAAATACTAAATCTGGCCTTTGATATAAATAAAAAATTAAATATAACTGTAACGGTGGCAAAACAATACACAATTACACCACAATTTTGATTATTTTTTAATCTGGTATTGTTACAAGCACCTATCTCTATTTTTGTGCAAAAAGGAAGAGGACCGAGGCGCATGGTTCGACTTCTCGAAATCCATCTTGTCTCAGTTTCCACCTGGGGCGTGTCAGTGCGCGTCATAAGGGTACAAGT
>comp1214689_c0_seq1
GCTTTACGTGAAGCCGACTTAGAAGAGGACGAAGACGAGGAAGAACTAGACGATGATGAAGAACCTAACGGCGACATGGGTAGGTCTACCATGAGACATGCTCGCAAGCACATCCGTTCGGATGCTGCTGAGGTGAATGATACCCAATTAGGAAGCGACAGCGAAGATGAGGACGTCGATCTCGATGAAAATAAGAGGCAAAAAGTGATAGATTTGGGCATCAAACACAACG
>comp121765_c0_seq1
CGTCCATTTTATTACGACTTTATCAGAACAATAAATTAATTTTTACAGCACTTTGAACATGTGATGTACTTTTGTGTTAGTTTAGGCGGCCACGAGACACATACAATAAGGTTACTTTAACTTCAAATTCTAGCTCCAGTATAAACGGCAAATCACTTCGCGTTTATTTCCATATTTCACATTTAGTTGCATTTTTTCCTTAATTTCACATA
>comp1218155_c0_seq1
GTATTTGTTTTGTATCACGGCTATGATGTTTTAATGTAGAATGATAGATATACGGGTAGTTTACAATGCTTTACGGAAAGCATACATTAACGTTTGCATAAATAGTTCTTGAGGTAAAATCGATAAAACAAGAACAATATTTGCGGTAGAACAGTGTAGGCTATATGAGACATCTCTTTAATATTCCACTTAAATACCCGTAAAATCCTTAATGTAAGAAAATACTTATCTTCGGAACTATATACACTAGCTCAAATCTCCAGTACCTCAGTTCTCTGCTGT
>comp122133_c0_seq1
AATAAAGAGAATCAGTGTCAAAAGCTAAATAACTGCTAGAAAAAAAAATACATTACCACACCTTAGTAACACTAGATTTTTCAAAATTTCAGATAACTAGCAATTTTTAAATTTTTCGAAACATTTTAACACCCTGTATACATTATTAAGGAAATTTTTAAAACTTTAAGAACAAGAAAGAATTTTGTAACGATAACTTTGCAATTAAAAAAATGTTCCCTCTTCGGGGAAGTATTAAAACAATTTTGGAATTTCATTTAAAAAGTTGAAAGTTTTGTCAGCGATTTGGAATTCCCCCGAGTTGAAAAGTAGAAAAATGTGTATATTACCTTGACTGGATCCTTCACCCG
>comp1224834_c0_seq1
AAAACGATCCTTTATTGGTCTTTTTTGTATTCCAGACATGGGTAATTAGCGCTATATTTGTTTTGCGCTTCCCAACGCTAACAAATTGCTTTCGATTCGTCTTCCAGGAGACCCTTGTTTAATTTTGGTCCCCACATGATGGCATCGAGTTTTGTAAAGTTTTCTTATCAAGGGGCTCCTATGCCGCAGATGAGCGCAAGGGAGTAAAGTTGTAATCCCTCGCACAATTTGTCTA
>comp122504_c2_seq1
CAACAACACTGCACCTGCCGAACACTGTTATAGCAATTTACATCGTTTTGACCATGATTCAACGAAGATTATTGGCAAACAAAACAACATCAAAAAACGGCTATTAGATGAAATGACATGCATAAAAAAAGAAAAACACTCGGTAAATAAAAGATCGGATATTGAAACCCTCAGCAGATCACATTTCAACCCCACAGAGGAGACAAAAAGGCAATGTTTGTAAACCCCCTGTTTGGTTCCCGTTCACCCCCGGTCCCGCACGACAAAACAACTCCAACTTGATCC
>comp122504_c2_seq3
TATGTCGTGTAGCAGTCTTGGACAGTATAGATGTGGGTGGAGAGTGGCGTGCACATGCATCGGGATCATGTATTGGAGTATAAATCAAATTAGAGTTGTTTTGTCGTGCGAGACCAGGGGTGAACGGGAGCCAAGCGGGAAGTTTGCAAACATTGCCTTTTTATCTCCTCTGTAAGGTTGAAGTATGATCTGCTGAGGGTTTCAATGCCCGATCGAGATCGGAAGAGCACA
>comp12266_c0_seq2
ACATAGGCTGTTTCTGAACTCTTATTTATACAATAAAATACTAAAAATAATAATAAAATCAATTACTTCCAAAGTAGACTATAATAGTAGCAAGAATTCAAACGACTTGCGTCACGGGTGTCGTCGCTCAATTGTTTTTTTGTAATTAAGTGTAATACATAGTGTAAACATTTAATGTAATAAACACATAGTTTTATTATTCTCAGTTGCAGTTTCTTATAAATATTTTGATAAAAATATAACATTAATTTGTTCGTATGACGTGTATCCTCTTGGCGCTATTATACAGGGTGATTGGTGAGGAAATGGCCATACTCGAGGAACGTGTTCAGGAGATCAAAATATACAAAAAAAGTCATATAAACATGTGTCCGATTCTTAA
>comp1228479_c0_seq1
ACGAAGACACCCAGCTCGCAGGAACCAGAGCCAGCCGAAGAAAGCCAAGTTAAAAAGAAAGATTCCTTTGCATTCTTGGAATTAGACGATGACCTTCTTTTGGATGATGATTTATTACCAGATGAGGAGGACGAAGGAGAGATTAACAGCAACGCAACAGTAGTCCAGCCACAGACTACAACTACATCTCGTTACAGCAGACCACTGCAGCCAACGTCAACTTCA
>comp122918_c0_seq1
ATTTTATCGCATTGAGAAAGATTTTTTGTCATTTTAGTGTAATTAACTTGTAATTAGTTGGCTGCCTTGTGGCTAATATTTTATGTTTTTGTCCCATTTAACAGCTAGTTTAGTGCGCGTTGGGTCGGTGGAATCTGTCATTAGCATAAACCGTTCAGCAGAGCATCCTGAGTGTAAGCATTTCATGTTTTTTCTACAATAAAATATATCTGTGTGTCAAATATACTTTTGAA
>comp1229206_c0_seq1
GTGAGGGTATCGTTCTGTAGGGAGGTGGAATCCGCCGACCGTAGCGTTATTAGAAAACACTCCAAGAGGATTTGTGTGTTGTGTATGCAAAGAATGTAAATAATACTATAACTAAATAAATTATAAACAATAATATATACATGGATAGGATAGGATGGATAGATGGCATGAAATGTGGTTTAACTAAGGAAATAACTCAACCGTAACAATCCTCCTAATTAA
>comp12297_c0_seq33
TGAGTTCTCGAACAACTTTGTTAAGTACAGTTTTTAAGGAAAACAAAAATTAAAGGCAGTCGGCTTAGGGAATATTTCACATTTTGAAATGTTTTGGACGGCCTTTTTTTATTACATATATGACTACTGCCCATGGCTTCCCAAGATAAGCAAAACTTGTTTTCAAAAATAACTCTTTCTCGAAAACTCAACAAAAAAGGTTTGCAAGGGTGCGGTACTGCATCCTGG
>comp1230140_c0_seq1
TTGTTCTCAAATCTTGTGCCAATCTCTCTATTTGTTACTGTGGAAATCATCAAGTATTACCAAGCATATATGATTGCATCAGATTTAGATATGTACCATCCTGAGACAGATACCCCAACTGTGGTGAGAACTTCGAGTTTGGTTGAGGAACTAGGACAGATTGAATACATCTTTAGTGATAAAACGGGTACATTGACGAGAAACATTATGGAGTTCAAGTCCTGTTCCATAGCTGGACATTGTTACATTGAGGAAATTCCGGAGGATAAAGAGGCTAAGATGATTGATGGTGTAGAGATGGGATTTCATACATTCAAGAAGATGTTTGAAAATTTGGAGACAGGTGACGATGCTAGTTTGATTGACGAATTCTTGACACTTCTGGCCATCTGTCACACGGTCATCCCAGAAGTCCAAAGTGATG
>comp1230968_c0_seq1
TATCCTTGAACTCTGCCCAAGACTGAAATTCTTCGTTTCTTCATTTCTTCGTAATATTTTTTAACAAAATATCAAATTTATTCGGAATATAAATTCCCAGACAAAATTATCGTAGTAATAAAAACGGAGGTTAATTTCAAAACTGACTCTTATGCGAACGGATAGTTTTTTTTTATCATTATGTTCTATTCTTTCTTGACATTAATTTTTAATTTTCACCCTGTATATGCCCAAA
>comp12333_c1_seq3
GTAACTTTGTGTTTGAGGGCAGATAGATCTCTTCAAAACAATATGTGTTTGCCTTACAAACATTGGTCTGGAACAGCCCCGTTTTGGAGATACAGGGTGTTGAAGTTGTTGAAAAAATTAAATTTTGTGTTTATATCTCCGGAATCTATTCACCGATCTCAGTGGAATTTGGTGCAGATAGTGTATGACAGTAGGCCTTGCATTTCCTAAAATATGAGCTCTAAAGGTTTAACCAGTGGTGCGCAGCTGGAGAGGGATTACCCTCTTTTTGTAAAAAAAAACCTACGGCACTGTATT
>comp1234357_c0_seq1
GGTGGTGGTGTTGGCCTCATACTGTTCCCGAGGGAGATTGGGATGGCGGAAAGTAATGGGGACGCGGAAATTGCTGACGTGAGCACTCTCATAAGTGCCCTCCTTGTTAAAGTCCTCGTGGAAACCATGGCCGTGATCACCAGCAAAGACGACAAGAGTCTCGTTGGCAATACCCGTCTCCTCGAGGAGGTTCATAAGCTGAGCCATCCAACCGTCGTGATACCGAATAGTGTTGATGTACTTGTTAAAGTTACCATGCCACTTGTTGTCCATGTTTCCATGGGGCAAGTAGTCCTGGTGGGGGAAATCCTTGGGTGTATCCCAGGCATGGTGGGTGGTGCTCGTAAAGTGAGACATCTACAT
>comp1234543_c0_seq1
TTTGAGCTTCGCGATTGTGCATATCTGACTTGGAGGGATCATCACGCACCAATCGATTGACGATAATTTTCTCCTCTCTTTCTGTAAAATATCCATTGGGAAAAAGTTTCGTTTTGGTTTGTGTTGGTCCAGGAACCATGAGAAAGAAGGATGCAGTTCCAATCACAAGGGTGAGAAGACCTTCATAAAGAAATAACCATCTCCATCCCTCTTTCCCGTTCAAACACAAAG
>comp123454_c0_seq1
GCTCTTCCGATCTTACTGCTCTCTATGAAGTTTGTGAATACCAACTTCATAGAGAGCAGTAATAAAATAATTGAAAGCACCGTATGTAATGTATATCACTCAAGACATCACAATTTGTTATTGTTACTGTTAGTGTTCTTGTTGTTCGTGTTGGTGTTTGTTTGAATTCCCGGTATGTGAAAGAGATATCCCGGCGAACCGCTGGCCTTCGTCCACCGGCTTTTTGGACAATTTTTTATATTTTTTTATATATGAAATTGTAGTATTATTTCAGTTAGCGCACCCATAGCATTTGTTGGATATTCCGCTATATACCTACATCTTAAAATTAATACCTAACTTTGTGTGATTAATTCTTTAAGTTACGCACAAATAACAATTTGCCGAATGCATGTCTTTTTATCCTCGACGAATTTTTTTACTAGAAAACTATCGATTTTATAGAAAAAATACAAGAGGTAAAAAAGTTGCTCAATTAATCAG
>comp1237110_c0_seq1
TTCTGCTCTCCATCCCACGAACTTCTGGGCGACAGTGCGTTCGTGGGATGGAGAGCAGAAGTCTCGACTACTACAGTTCACAACGGGTACTTCCCGAATCCCTGTCAACGGATTCAAGGATCTTCAGGGCAGTGATGGCCCCCGACGATTCACGATTGAAAAAGCAGGAGAAATTACCAACCTACCCAAGGCACATACTTGTTTCAACTGACTCGACTTGCCAGCTTATAAGAG
>comp123830_c0_seq7
AACTCATTACATTATGCATATTTGTATGTGTGACCATGAAAAATATATAATTATGGGCTGGGTGAGTAATGATGATATCACATAACTCCTCCATCCTAAAAAGGAAGTCGAGGGGCATCGGGTGGACTGCTCTGAAGTGGGTCACTTCCGACCGAGACTTGCTCGTTCTCCTTGTTGAAATAGACTATTAATCCAGTTTGGATGTCTTTTCTTTTAATCCAAATAAAATATATAATAATCATTATTAAAATGGTAAGTGGTATGATGTACCAAAGAATTTCAAGACTA
>comp123830_c0_seq8
TAATTGACTTTGTATATCTGAGATCTCCTTGACATCTAATTGGGTATCATTGATTGGGCTCAACGACGTGGAATTCGATACAAACTTGATTTTTGGAAGTAGGAATGTCGAGGATATTGTCGTGGGCCTTTCATATTGATATGTTTGTCCTGAAATCTCGAAGGAACAGTGGGGCGCCAAGGTAACCTTCATCAATCGGTATATCAATTTCTTTTGGAATAGG
>comp12398_c1_seq4
TTGTGTTTGACAGGGGTGCAGTCGGGACAGTGGGAGAGGACTCGTCGCGCACATTTACTTCATGCACTACAATTATAGACTCATCGGGCACATCGTTAGAATGTTTCACTTTCTTTGATGATGACGATGAACTTGACTTCTCCATCGATTTCCGTTTTTTTGGTGATTTCTCTAACTGGAAGTCATCGTCAGAGCTTGGAGACAGCGCTTTAGGAATATCACGATGTTCAACCACCGCGCTAACGTATGCTTGGTTGAGAATTGTATCGTTTCTCGGAGACGCAGTTGAGATGCCACGCTCCAAATCCTCAGTGATTGATGTTATCGGTTTGCCTGAAGTCGATTTACGTGATGTTGACACTTTTTTTGGCGCTGTTGAACTCCTACCCATTTTCCAAATCTTTAAAAACACTTTCACAGAGACTAACAAAACGATTAGCACAAAGACTTTCACGAACACTAGCTGATAATCCAAAGAAGATGTACAACTGAACTCCTCTCACGATGCACACCCTTTTTGTTGATTTTTAAGCCCCACCTACTACCCACATCCCTTTCAATCCCTCACTTACTACCCACACCCCTTTCAATGCCCCACTCAGTCATATACCAATTAAATGTCTTAATGCCCCATTTACTACCCCACACCTCTTTCAATGCCCCACTCAGCCATATACCAATTAAATTACCCAAGACATTTAATTGGTAAGATCGGAAGAGCGTCGT
>comp1244526_c0_seq1
TGAAATCGCTTTTCGACACGCGCCTTAACCAAAAAAATACAAATTTTGTGACACATTGACTTAATGCAAGGTTGCCGCATCCTTTTAAGTCGTCTGCTAATCAAAAGTGAACAAAATTACCTGGCTACGAATTTTCTCCAATTTTAGTGAAAACCAGTACAATTTGGCAACCGCGCGGGTCACGTGACGAAGCCGTCGTTCTTTCGTGAAACCGTCACGGGCTTTTCAATACTTCTAGGGTCTATAAAGAAGTAATTTGCAAAAAGATCGGAAGAGCG
>comp124509_c0_seq6
GTGCTCTTCCGATCTGCGAGCATGGCAACACGCATACTCAAGGTACGCACAGCTTGGTTATGCACGCTTTCATTTAAAAGTACGTTATATTTCTACAAGCGCTGTTAAAAATCAACTATCATCGCAGCTATCATCTAATATCACAGCTCCGTACTGCACACCCTAACCACAGCATATAAAACAATTTGTTGTGCCCTAACTCTCTACTCCTCTTCGCACCTCAAACACAAAG
>comp124522_c0_seq1
GTTTACTTGCTTACTTGTTAGAGTGAGGAGCTGGAGCATCTTTTTCTTCTGATGTAGAAGCTGGAGCTGTAGTAGCTTCTGGTGTGGGAGCTGCTGGAGCAATAGGAATTGGTGTCGGAGCATGAACAATAAAATATGAAGAGCCTGACCTGACCACCGAAGCATTTGAATGACTTTCCACAGAAGAGAGCATCAACTTCAATACACAAACAAAAACGACTACTGGCATTAAGGATTAGGTCCTTATACTAGATAAGGGGCTGCTCTTCGACGAGTGAGCTTGTGCTGCCGTTCCGCTCTATTTAGGTAAACACCATATCCCAATCGAGATCGGAAGAGCGT
>comp124561_c0_seq1
GGAGGGGGTGAAGCGGATGCGAGAGGAGTATGGGGATGGGGAATCAGAAGGAGGAGGGCAAGGTGACAAGAGTGAGGAAGCTCAACAGAATCATCAAAATCAGCAAAACCAGCAAAATCATCAAGATCATCAAAATCAACAAAACCACCAAAACCACCAAAATCACCAAAAAGAACAAAACCAGAACCACGTACAAAACCAACAACAATCCCGCGACCGGATCCAGCCTCATCGGCGCCCT
>comp1246553_c0_seq1
TAACTTTGTGTTTGAGTCTGTGAGTCTCCTTGGCACGCTCTTGGAACACAAAGCACGAAAGAAGAGCAGCACACTGTTCTGGCGACAATTCGTTGAAAGTTCCGCTGAAGATTAATTCGGTCAAAAGCAACTCATCTCCAGTACTGATTTCACACGCAACTCTTCCCTTGAGTTCGATGATATCCTCAGGTGTAGTGAACGCCAATCTTCTCAAAACTCGCTTGCGATGCCTGAGA
>comp124663_c0_seq2
CACGTCTAGAAATATGACCAAAAGGTTTATTAACACTAACTTGGACATTTCGACAGGTGTTTACCGCTATCACACCACTATCAAACACAAAGTTTTATGTTCAATTTTTTTAAAACACCTTCGAAGTAATTGATCGATTTAAACTAAATTTGGTATCCTGGGAGATTTTAGACATGAAAAATTCAAATTTCCTCATAATTTTAGCTTACATTCTAGAGGGCGCCACTTACGTCACCTCTTAGAACTTTTATAGTTCACAAATTTTTCGATACACACTGTATCTTAATTTCTAGCAGCAATATCTTTTTTTTTGCATCACTTTGTATAGATCGGAAGAGCGT
>comp124666_c0_seq3
TCCTTCGGCGTTTGCGGTGTCCTGTTGAAGGATCGCCCTCTGCAATGTAAATGATCCAGGATGGACGCGGGGTCTTGCGTTTACCTGTCTGTCGCGGTGGTTGGAGGGGTGAGTTATATAAGCCCTTGGTAAAGTACGTTCGTGGATTTGAGAGAGTGACTGCATCTGCGTCGACCTGAGTTCAGCTAATAAGTAAAATTTATTCGTCACGTAAAACGCTTCTGATACCCAGAAGAGATCCTTGTAAAATCATACTGACAAAAGTTGTGGAGAATTACATAGACTGTATACATACAGTGTGTCTCAAAAGTCATGCGCATTTCGGAAACTAGCAATTTTTTTGGGCCACCCTAACCTACATATTTAATT
>comp124786_c0_seq1
TTACAACGCGAATGTAAATTTTATTGATTACTTCGCGTCTACGGCAGGAAATTTCTAATTAAAATACTTAAATACTGTTTGACGTTTGATGGGGCACGGTAAGATTTAAGGAAACCTGAAATTTAGTTTATTTAATAATGATACCAGTCGAGCTGAACATTGAGGTTTCGATCAGATTTCAAAAATTCACTCAACTTTCCAATCGTAAACCACTTTACGCAACGCCAATCCTAGCCAAAGTGGAGAAACATGTCCAAGGGCGACCCAACTATCTTCCATGAGTAGCAGAAAGCGAAAGTTTTCTTCTAACTTTTCAAAATTTTCGCCAAAAGTCAATAAGAAGCTCCTAACCGCCTCAGTCGCTGTAGACGACACCACCAGAGGTAGAGTAGCCGCCGACTATACGCTGCAAAATACAAAATTCACCTCAGTTTCGAATTTCAGAAACAGAAAAGAACACAAGTCGATTATCAGGCACAATTCCAAGTAATTCAAAAATGGGTAAAATCCACAGCAAATGGACCAGACATAAATAAGGTGGACTACACTGCACACCCATCAAGGACGGTGATTGAACGTCAACACTGTTAAATTCCAACATACATAATAAACTAAAATTTTGCAAAAATTAAATTCGAGTTTGAAAATTTCTCATAAAAAATTAGCACCCGC
>comp1249149_c0_seq1
GAGACCCTAGGTGAGTACTTTTACAGAGATGGAAAGAGATTGAAATCTTACCGTGGAATGGGTTCCATTGATGCTATGCAACAAACCGCTACCAATGCCAACGCTTCGACTTCGAGATACTTCTCCGAGTCTGACAAGGTTTTGGTGGCCCAGGGTGTTGCTGGAGCTGTTGTGGACAAGGGATCCATCATCAAGTTTATTCCATACTTGTACAATGGATTACAACATTCTTTGCAAGACATTGGTATTCAATCGATTGAGGAATTGAGAACCAAGGTTGATGCTGGAGAGGTGAGATTTGAGTTCAGAACTGCTTCTGCCCAATTCGAGGGTGGTGTTCACGGGTCGCA
>comp125027_c0_seq1
GAAAACTGTCACCAGTTGCAGGTACATGATTTATCTCTTAGCCGTTTTTTCGTAAGTAGAACAATATTTTCATAGAACGCCTTTTCCTATTTAGAGCGTCTAAATTGAGAAAACGTGTTTTCAGTTTTTTACTAGATTTTGGAATAAGCAACCTAGCTGGTAAAAACCTTTTCAGTCTCTGTCAGACTATCTTTATACATCATTACTATTGCCTAGATCGGAAGAGCACA
>comp1250424_c0_seq1
GAAGATGGGGATATTGGCAGATCCCCGGCAAAGCACTCCGTACACTGCACATGGTGGCGAGAAGACGAATCCCTTTGATGGCATCCCCCTGAACCGAGCCAAGAGCACCCGAGACACCACGAACCGTGACGAGTCCTCGGATAATGAGGCCTTCAACCGACAGCGTAGTGCTAGTGCGCCCAAGGGTGGAAAGGGCCCCGAACAGCCA
>comp1250837_c0_seq1
GAGGTTGTGGTTATTTTACGAAGTGCCAAATTTGTTTTTCACAAGTCGTCTGCAAATATGCACAGTCACAACAAATAATAACATTCTTTCGTTACTATATGACGCTTGTGTATTTTAATATATTGTTCTACAACATATTTGTAGTCTATTTGTAAAAAAAAATTGGGATTTATGGAAAATTACTCCCTCTAAACCTCCTGCCTGCTGGACTACCTATATTTCGGGTGTTAGAAATGTTTTTTTTTAAATATATTTTATCTACCGAATTGTTACCCATTATCCTGTTCTTGTGCA
>comp125232_c0_seq1
CGACGCTCTTCCGATCTATAATTAGGTATTATCGTTAAATCCCCTATTTTGTTTTTCACCCACTGCAACTAAAGACGGCAAAGAAGGTGTTGGTCTCGATTTCTGTTCAATTATGAGCTTTTCATCATAACTGAGAGTACAAATCCTTTTAATAATAAATATTCTACAATGTTCATGCAACTAAAGAAGTTGTTGATGTTATGTTCGTTTTCCCCACTCATTTTGTTTTACTAATTAATTATAATCGTCTCACAAAAATTCTTAAGAAAAACTTCACATAAACACCAGCTAAAAACAAAATCACACGTACTTACAGACGACCAATGTTTTGCAATATTGCAACATACAACTGCGATCGTCGAGGTGGTAGAGAAGAAGGGCTA
>comp125539_c0_seq1
CGATCAATTTATTCGGTACGTATCCAGCAACACTCTAATGCCTGTGAACAATTCAGGTTTTTTGCTGAGGGTGGTTGGACGTGAGTGAGTTTGACGCTTTGCTTTGTAGAGTGTATGGCACATGTTTCTTTGGCAGTCAGTAGCATTGTGTACCGTTAGCATAGAGCGGCACATGTCCTGACTATAGATTTAGCCTATTTCTACTTCTACAAGCGTATTGTCGCTTACTAGTATAATATAGATTACTACTCTTTGTTTATTTGATAGTCGTCACAGAGGTTTCGATCTCTAGTCATGCAACAGAAGAGATTATAATTGTTACAAGAACCAAAATATTTACTTTTAT
>comp1258372_c0_seq1
ATGATTTCCCACACAGTCAAGTGGAATGGTTAATAAATTATACGTACGAGTACCCACTGAATTCTTTGACCTACATTTGTTACTGGGCCACACGGACATTAAGATAAATGGATTATATATCCGCGCCATGAAAATTTTTAAAACTGAAGCTGTTGTCCGCCCGATGCACTTTGGCGAACACTCCACTTTTGAAGTTGCAGTAAATAAATAAATTATCTTTGAAGTTTCAAATGAT
>comp125956_c0_seq1
GGGGGTTGGGTTGTAAGCAGTAGGTGGGTTGGATCCTGAAGAAATACTGTTCCCCGAATCGGGCGACACTAGTATATTATCATTGAGCGGCGATGTAGATGAAGACGAGCCACCAATCAAATCTGGAAGTGGAAAATCTTTGTTGTTACTGGCATTATATTTTTCAACATTGGGTGATTGGTTGTAGGTATCATCGGACCAGGGGAAATCGGCCGAAACTGCATTGTTGGAATTAGTGGAGTCACTACTCACGGAGGAGTTAGTTTGTGGACGAGGTACCGAAGGCTTTGTATGGGTAGGTAACTTACTGTTCAAGTCCAGAAGGTCAGTGGTACCACGATACCTGGCCAATTCTTGCTTCAACATATCCACCTGGGCCTTGAGGAAATCAGATTCAGTTGCAACCTTGATATTCTGCTCTTCAAGCAGCAGAACCTTGTCCTCCAAATCTTTCATCTTTCTCTCCTTTCTCTCACGGTACGCTCTCTGAGCGGCACGGTTTTGAGCGGTTCTCTTCGACTTGGGTTCGGTCTCTATCGGTTTTCTACCAGGTTTGGTATGCAACTTCTTGTCCACATGGTCAGATGGAGTGTCGAACTGAGAATAAGCACGCTTAACGTCGGCTATGATAAGTTTCGTAAAAAGGG
>comp1259763_c0_seq1
AGCCGGCTACAGTTCTGACACCTCTGACACAGAAAACGAGTCCGACACCCAATTGCCTTCTCCTGACTTTTCGCCGTTCCTGGAGAATTATTTTGGCAACAACAACATGGCCAGTATCTTTCTACACATTCCATGGAACCCGCCCATGCAGGTTGCAAATCAACTTAAAACCATTGCGTACGACGCACTTAGGCAGTTGCGGCAACAACACCCCGAGTATATACTGAGCTACACCTGGAATGCAGTAGGGGAGCGTACGAAACTGGTTCATGGTAAATTCAGCA
>comp1259857_c0_seq1
AATGGCCATTCACCATTCTTGTACCGTCTGTCACCACACCAGTTGTAAGTCTCTCAGAAAGACAGTTCAACAAGGTGGTTTTACCAGCTCCTGAAGCTCCCATCAAGGCAGTCAATTGTCCTGGCTTGACCCAGCCATCGACTTGGTTCAAAATGACCCGATGCTCAGATTTGATCTTGACCTCATAAGTCAAGTTACGCCAGTGGAAAATGTTCTCGTTAACAGGGGTTCAAACA
>comp1262776_c0_seq1
ACGAGGGGATCCAGACCTTGCGGACAATCATAGCTCCCTCTGTCAAGGTGCCAGTCTTATCGGAGCAAATGTTGGTGACTCCTCCGAGGGCTTCAAGAGCGGAAAGATCACGGACAACGACGTTGGCCTTTCGCATGACAGTAACGGCGACAACCATGGTGATGGTCAAGACAGCAACAAGCGACTCGGGAATGATAGCAATACCCAGCGAAGTGGCATAGATAATCACCTCATTCTGCATGTTAAACTTGTTGACAGCAAACACGATAATGGCCAA
>comp126312_c0_seq2
TCTGGCCACAACTACGTTTATATTATTTTTTTCGATCGAACCCAGGGTTGTTATACTACATATACAAATTCGGTTTGTTTTTAAATGTACCACAATGTAGTTCAAAGTGGAACAACATATACAGGGAGTGCTCTACAAAAAATTAAATGAAATGAAATATTTATCACGTAAGAGGTGTCCTCAGGTCGTCTTAACGGTAGCCGTCAAG
>comp126392_c0_seq1
GTGAGCCTGGCACCCGACTTTTCAGGGTTCATTTTTTTTTGGGATTCTTATAGATTTTCGTTTGTGGTTGTTTGTAGTAGCAGTGTTTTCGTTTGTAGTAGCTCAGAAAAGGAGTTGTATGGCCTATAAAAGGGCCCATTCCCCAATTTGGCCGCACTTGGATCTGGTGGTTGATTCCTGTAGAAAATCGTTTGTGGTTGATTGTAGTGAACGAAAAATTTAGAGCTGTTTTCAGAATTTGCCATGAGTGAATTTGGAAGATCGGAAGAGCAC
>comp1265057_c0_seq1
GACTTGCGAGACTTTTTGAACAAAAATGAAGATCCTGAAACTTGTTCCACTGTGTCTTATATTCTCAGTTTGATGTCGATCTACGATCCAGAAGCGACTCTCAACTCGATAAATTGTTTTCGGGATGGTCTTTTCAGTGTACTTTCATACAACTTGAATCTTGCTGCTAAAAACGGCGCCAAAGCACCGACGTTAATTCCA
>comp126508_c0_seq1
AACACCCTGTATCATAGTCAAGTGTAGCTAAGTTCTTTGTGGTTTAAATCTACCGGTTGATTAGGTTTGTAGGTAAATATAGGTATATAGAAAAGAAATGAGACAATAATTTTTATATTTATTTACTGTCATAAGGTAGGTGTTATACATGATATATATGAGATAGTTATTTAATAATATATTCGAACTGTTGCTGATAGTTCTTTAGAACAGAAAGTACAAAATTTTATAT
>comp1266105_c0_seq1
TGTTTGATTGACGACAATATTCCCTCAAGTAGTTAATATCTGTTTCTTGGTTCTACACCATGGTAATTTCTCTCCCAGTAGGCTTTCTTTGGTACCTGCACGTTAATGAGGTTTTTATGTCCGTTTTAGCACTTTTTCCATCACGACTCTTTCCATGAATCAGTTTCTCATTATGTTTTAATTGTGTCTCCAACTGTGGATTTTTATGTACAGGTATTCACTTTGCCAACAATTTTTTCACCGATTTCCTTGGCTCATATTGTTAAATTATTATTTTACATAG
>comp1266926_c0_seq1
AACAGGGGAAATTTATAAGAATAAAAATTCAGCGTCTTCCACTTATGGCTTTCCACATGAATAAAGTATAAAATATTGCCCGCGGGAGATATAAGTTTATGGAACAAAACAATATTATTAAAAACTCCCAACTACCAGTACGTGGTTGGAATTTTCGTGTGGGGATACATTATTTAGAAAGGCCACACTAAGTTACAAGAATAGGCTATAAAATAAATTACCTATATTACGTGCGGTTTACTTCATTTGTCATACAACCAGTGGGCAGTTACAGAATTTGTTAATTCTTTTAT
>comp1268403_c0_seq1
GGCAATGGCGATGTGGTCATTTCGTCAATGAGATCCTTTAATGGCTCGGCCATTTCCATTTTTTCCAACTGGTTTCTTTTCGAGATGATCATGGTAGTGATTTATTGGGTATAGCAATGCAAAAAAGTGCGGATTTTTACTGCCTCACAGTCAGATATACAAAATTCTGGATAAATGTTTGGTAAATCTATCCCAATATCGATTCCAATAAACTCTATTATCGGTCTTAAGTGTCACAGAAACGACACTTGAAAG
>comp126894_c0_seq2
CACGAGTTTTTATGAATTTTTCGAGGGTGATAGTGGAGAAGGATATGGGGTTCAAACAGAATGGCCGCGGATGTTGGCTTTGTTAAGTTGAATGGAACACCCTGTATGTTTTTGCATATTTGGATGGAACGTTCCCTGTCAAGCATAGTCATGAAGGGTTTGTTGGGTCCATTTCTAATAGTAGGCGAGATCGGAAGAGCGT
>comp12690_c0_seq5
GGTAGTTGTCGTCGTCCCATGATTCTTCGGTTAGGATGTTCAGTTGATTAGTCTTACTGAATTCATCGCTGTTGTTTACTGCCCCATTATTAATGTTACCTTCATCCCAGGATTCGTCGTTCTTTTCTACACCATAGGTCACACTAAACCCATATTCCTCGTCTCAGGAGTTATCATCTAGGATGTTCTTCTCTGTTCAGGACGACGTTAGATTATTGCC
>comp1269674_c0_seq1
CACACCAAATAAGCCATAAAAGCGACCCATCCCAAATTGGTAGGAATGGGGAATCCTTCGAAAAATTTGGCCTTTCCCGTCTTATCCTTTGGAATGTTGTTGGTGCTGACGTTGAACCGAGCCAATCTGGTCAACCCACACAACACCCAGAACGTGAGTACAAGCACATCAAAGGTGGATCTGAGCCCAATTGCAAATGCAATGGTAGCAGGTGATACACCAAAAGACACCAAATCTGCCAACGAATCCAACTCCTGGCCCATCAAACACAAAG
>comp1271234_c0_seq1
GAGGATTTTTCAATCGAAGATACTCGAGAAATTTGATAATGTAATAAGGTCTGAAAAGCAGCCTTCTATCGATCTCCCTTGCTATTCCTAGTTCGGCGTACATCTGGCTATCGTCTATCAACCCAAATGCAATACATTTGAGAATAATCTCTATCGTGTAGATCAAATTGACACCAATCAAAGTGTAATCTGCCCAGTTATAACCAGAGTAGAAGTACCCGTCAAGAGCTGGAGGC
>comp1272308_c0_seq1
GCAGGCAAGTTTTTTAAAGAAATATTAATCCCTTGAAACAGTTTTATGAGCTGCATAATGATGCAGGAAAGCCTTCCAGCATGCTGTGCTCCAATCTCTATTTTAAGCGGATACTGCGGATAACTTTAGTTCTCATCTGACCCAGGAATATGAGAAGCTCGGCAAATTATTGTATTAGGTGCTACCAAGTCTAAGTTTTCGAACGCCATTATTAATTATTCAGTCTGTCAAATT
>comp1272501_c0_seq1
ACCATGGGCAGAAGCGCATCTCGAAATGAATCCGAGTCCCACAAAAACACCCATAATACCTGGGTCATCCAGACATACATATGGTAAGTAGATGCAACAATCTACCAAATATCATTGAGTAGATAGCGCCTTGATATTTATTCCTTTACCCGAATATACATTTTTTATGTTTACAAACATAATTTTCCCAAACAACCATGTATGACCATGGGGACATGCAGCTACCCATCTTCACACACGCGGACCCGCAAGCCCCTCAAAGAGACTCATTCAAACA
>comp127379_c0_seq1
TGCTCTTCCGATCTCAATGTTCAGCTTAACCCAACTTTCAGCAGGTTCCACCCAGGCAATTTGATGCACGACAACAACTTTGCTATTGACAGCAGTATTAGCTTCCATCCAACTCTTAGCAAACAACTTAATGATCAAATTTGTGTTTGAGTGGTATTTGTGGAAATGGAGATGCAATAAGGTGTTTGATGTTAACAGATCGGAAGAGCACA
>comp127414_c0_seq1
AAATTTCTTCATTTCGGAGATATTTTCAGCGGGAACGTTAAATGGCACACTATGTAGAGCGTGACGGTAAGTGTAAAAAATTTTGAACGCCGGCCGAAAGTTTGTGTTTGATTTGGGGCCATTCTGAATGCACCTAGAATAGTTACCGAACATGCACCAACTTTCGGCCGGCGTTCAAAATTTTTTACACTTACCGTCACGCTCTACATAGTGTGCCATTTAACGTTCCCGCTGAAAATATCTCCGAAATGAAGAAATTT
>comp127447_c0_seq1
TAACTTTGTGTTTGAGTCCCGTGTCATATAAGGTGTTCTTGTTTATTTCAATGTATTCTGTGGTCTGTTAAAATTAAGTCAGTCAAACTTATAACACCCTGTATAAAAATTTATAATTTAACTAACTGTTCGCCTCAGATAACGCCCATCGAACGGTCTTTATTCCTCTTTATCACAGGTGACGATTTTGGTCACGGTAAATTCCTTAAGCCGTCGAGTATTCCAGATTTCTTGTTTGAAAAATCTACCTGTCTGTACCCGCGATAACCCTGCAATATCTATTTGTCGGGCGCTTATTTATAGGTTCAGGTTCTACTAGGAGCAGAAAGTGATAACGACCATAGAGATCGGAAGAGCGTCG
>comp1276226_c0_seq1
GTAACAAAAATAATTACTGTTTTAAACTAATAAAAAATAAACACATCAAAATTGCCATAAAATCATAGGAAAACATATTAAGCATATTTTTTGAGAAAAATTAAAAGGCACATTCGATTTGCTTTGCCTTTGGTTTCCTACGGAGTCGAACTACTCTTTTTTAATTTAATCCATATTTCTACTACTGGATCTATGATACGTATACCAAATATGGTTTTAATTGCTTCATTGCTGCATATCTTTATTTTTTTACAAATTTTAATATCATGTACTTTTCTCA
>comp127629_c0_seq5
TAAAAAAATACTTTCAACTAAAACAAAATTAAATAAAAATCTTGTCGGATTGGAGACTGTATGAATCGCCGCTATTTAAAGCCATGTATTTTTGCTGCACTCCAATTCCAACTCTGACATTTGGATCGGTGTGTGAAACCTCGCCTCACTTCATTTTCTATTTTACTTTGAATAGTTGTAAAACGATATTTTACTACTTCCTTGTATACACAGGTCATCACAAAGCAAT
>comp127741_c0_seq1
GACGCTCTTCCGATCTAAAGATGGAACGCTGTTATGCAAGTAAGTCTACATACCGAATGACTCACATCTCCTTTATTATATACGTACATATTTCTGTTGGACGTTAAACCGAACCATGACATCATTTAATCATTAACGAGTCTTTAGTAACTGAACTTGCGTTAATGATAAATTTTATCGCATGACGTGTTATTTTTCAATGGATAAAACTGATTTTAAAAATGTTTTTAAACCAGCTGGACACGGTGGAATAAGAAAGAAAGGTTTTGGTGTCTTATTCACATTTTTATACGTTAAGTGACATCCTTACAGTGAGATAAATATAGAAATCGGAGCAAA
>comp127763_c0_seq1
AACTTTTTGAACACCCTGTATATTGAATAGAACATAGACCGCCTAACAGGACTGATATATCCAAATTGCGCATTGCGGAGACCGTAGTGGAGTGTGCTCTAGCTAGACCGAATATTAAACTTTTCAGAGCTTTTTTGCTTATATTACCTTGTGCCTATTACTTTTTGCATAGTAAGAACTTTCCATAGGGTGACACAAAATGCTTGTACAAAAAAAGTTTAGAGCTTTAATAGAACACCCAGAACATTTTAACAACTGCCTACACGTCTTTTCTACAAAGCAACAAAAGAAAGCTGTAAGAATAAAACTTGCAGCAGCCTGAATA
>comp1277828_c0_seq1
TGGGCAGCGAATAGGTAGCGGAGACCATTGTAACAAAAATTACAGTAATGGAACTAGTGTCTAAAGTTTTGACGTATTTTTCTGTAAATTTTATAAGAGAAGCGTATATAAATTTGACCTTAAATTTGCTAATTAATAATTTGCCGTAATTTGTTCTGTCGTGTTCCAAATTCAGAGTAGATATCAAATTTTCGCTCAACTTTTCAA
>comp127824_c0_seq1
GGGATTGCGGGGGGTCTTCAGCTGCAAAACACACACGCTTGTTTAGACACAGCAAGACGACATGGATTTTAAGACATCGTGATGAACGGCACATGGAGGAGGTACATTTAGAACTCATAATAATAAAAAAAAATTTCGAAATTTTTCTGCGCCTTTAATTCTTTTGCTGAGTGTACAGGGCATAATTATATATTTCTTTAACCTGACATGACACTATATGCCCTGCTTTACACACATAAAAACTTTGACATGCTTGCAACTATAATTTTTGCTAAGACGTCTGCAAGACCTAAAGGCATTCTACATAATTCACACTACAAAATAAAATATAAGAAATAATATAGAATACAATAACAGTAATACGAAATACCAATTATATCCACAATGTTCAAAATTGTTTTGTTTTTCCTATGAAGTGATCACCTGTTT
>comp1278477_c0_seq1
GTTTGACTGGTTTTATATGTTCGTATTAATAAAAATTATATTTTTATGTTGTTTGTAAATACTGTCAAGTGAAAGTTATATTTTCCGCCACACACACAAAAATGTTTTGAAATTCGATTCTAGTTATTTGTTATCAAGGTTTTCTTCGAGGTTTTCTTAGCTCTAAATATATTTTTGTATTGTATTTTTAGTTTCCAAACATAAATATTATGTTTTCTGAGATAGTTCGAAATTAA
>comp1278590_c0_seq1
GGGGTTGGTATTGGTACTGATATTGCTGCTGAGTTGGATTGTTATAAGATCTCATCGCAGAAGGATTGGCACTTTGTGGATATTGCCGGTAACTGCTAGATGGTGGAATACCTTGCTGTTGTACTGGACGTTGTTGAGGAACGTTTTGATAAGTGGCAGATGGAGGTATTCCATAATTGGCAGGTGGCTTTCTATGCCCGTGGTGTCCCAGTGGTGGTTGCTGCTCAAACACAAAG
>comp127890_c0_seq6
TTTCTTTGAACCATGACAAATCCTAGACTTTCGGGAATTTCAAGGCGAATTGCATTTCTCAAACGATTTCTAGGCGTTATGAAATTATTTTTGATGGCGGTATTACTAACTGTACTTTGGTCTTGTAACTTGTATTTTTATCTTAATTATATTTTGTGGGGCTTCAAGGCGGATTGCATTTCTCAAACGATTTCTAGGCGTTATGAAATTATTTTTGATGGCGGTATTACTAACTGTACTTTGGTCTTGTAACTTGTATTTTTATCTTAATTATATTTTGTGGGGCTTCAAGGCGG
>comp12814_c2_seq24
AAGTCTGGGCTATGAAATTTTTCTATAATTTTACTCTTGTGAATTATGACTTTTAATGCCCGTTGTGTGTATCTTTAAGTAAACCATATATTTATATACCTTCTTTTGTTTTTGGATTTTCAGTGTTTAAAAGCTCAGTTTGTAAGTGTCCTGGTTGACATTTTGTAACTGCAACGGCATTGCTCAGGTGTACTTTCGTAGGTGTTGTATAAAGTTGGGTGGTTTTTTCTATTTTTTTCATCCCTTTCTTTCTGTGTATCGTCTTTCGGTTGCTTTTTTTGATTTGTTTGGAAACAGCTGGGTAAGAGTGCTATTTTTGTTTAGTAGAGGCTTGCAGTTATAGAAGAGAAGGTTTGATATTGGATTGCTATGCTTTGGGTTTAGTTGAGTCTTGCGACTATATAAGAGAAGGTTTGAGATTGGACTATTTTTTAGGCTTCTTAGTAACATGGCTGTATGGTATTCTAATGTTCATTACTGATTGTCATTTGTCCCAACTATTTGGGATTTGGGAAGAGTTTCATCTAGCAGTTTTTCTAAACAGCAGTTTGGTAATTGGAGGTGCTACCTTGTCTCTTATTAGAGAGTTGTATAGATCATGTCAATACAGTACTAAGAGGGTCTCTAAAACTTATGTGGCTTGAGTTTTTCGAGTATCAACTCTTTTTTGCAGTTTTGTGGTGTGAAATTGTGACTGAATTG
>comp12814_c2_seq29
AGTCCAATCTCAAACCTTCTCTTATATAGTCGCAAGACTCAACTAAACCCAAAGCATAGCAATCCAATATCAAACCTTCTCTTCTATAACTGCAAGCCTCTACTAAACAAAAATAGCACTCTTACCCAGCTGTTTCCAAACAAATCAAAAAAAGCAACCGAAAGACGATACACAGAAAGAAAGGGATGAAAAAAATAGAAAAAACCACCCAACTTTATACAACACCTACGAAAGTACACCTGAGCAATGCCGTTGCAGTTACAAAATGTCAACCAGGACACTTACAAACTGAGCTTTTAAACACTGAAAATCCAAAAACAAAAGAAGGTATATAAATATATGGTTTACTTAAAGATACACACAATGGGCATTAAAAGTCATAATTCACAAGAGTAAAATTATAGAAAAATTTCATAGCCCAGACTT
>comp12814_c2_seq33
AACTTTGTGTTTGAACCCCCTTAGTAGACATAAGCCAACAAAAAAATCCAGGTCATCTATCTACAACTCCTTACAGTGCTAGCACCACCACTCCAGTAACCAACGATTATATGGGAGACCGGCAACAGTGAACTAAAACTCCAATGACTTACTGACAAAATGTAAACACAACCGAAAATCATAAGAGAGAATCAATGCAATAATACACAAAAAGAACTTAAAAACAAACTTATATATTAAAGTTCCAGCTAAATGAGCCAACCCTTCTGTCTACTATGCTCTCACTTATGTGGACAACTGCAACCAAGATTTATAAAAATAGACCAAATTATAATCTGATTCAGATTGATAGAAAAAGAAAATATAAAGGACAAAACTAAACGATA
>comp12814_c2_seq38
CAGCCATCTATCTACAACTCTGGTAACCGAACCCCCTATTATTTTGAAGATCCGCAATAATGGGTCTATTACTCCAATATCTGACAAATGAAAATACTACAATAAATAAATAAATAAATCCATCCAATATTCAAATAAGAACTTAAGAAGGGAAATAAAAAACTTATATACTGATGTGCCAGCTAAAAGTCCTCTTCTTATGTGGCTCCACAACACTTAAATAGGTGAATAACTGCAAAAACATTTATAAAACAAGACGCATTTTTAAACTGATGTCGTTTAAAAATAAATAAATTAAAGAATGACAGACAGA
>comp12814_c2_seq48
TTATGAATCATTTAGCTTTGTCCTTTATGTTTTCTATTTCTATCAAACTGAATCGCAATTTGGTCTATTTTCATAACTGTTTTACTGAGGTGGTGCTGAACTGTGTTAGTATGTTCATTTACAGGTAATTGCATATGCATGGCCAGGTTTTTGGTTGACTTATTAACTATTAAGGGGGTGGCTTATGAATTTAGCTTTGTCCTTTCAGTCTTTCTTATTTTTATTTTTTTTAAACGACATCAAACACAAAGTT
>comp12816_c1_seq29
TTTTCAAAAAATGTCTAAGTTTTTATATATAAACAGAAAATTGTTTCTACTGAAATCACAGTATAATTCTGTACCCCACGACAACACTCTAATCGTAAGTAATCTATATTTGTTTTATTTATTTATTTGTTTTATATATTCATAGATATTAATAAAAATCAATTTAAATACCGTTAGTAGTTAGTATTTAATATAGAAGTAACTTTTTCCACTGTTTATTGATGTATAGATACATATTTTTTAT
>comp1283410_c0_seq1
GGGTCCACTCGGTATCCAACAAGACCACAGCTTGAAGCAATTCAATACCCTTCAAGCCCTGAGCTTGTCCTGTTTTCACAAGGGATTTCTGAACGGCTCTAGCTACACGCTTGTCATCGCAAAAGTGCGAAAGATCCTTCGTCTTGAGTTCAGATTGCGAGTAGATATTTGTCTCGGCGACAAACTCTCTAAAGTGGTTCTCGTTGGGGATAACTATGGCAATAGGCTTAACCTTGGTCAGGTCAGCGTAGACACACAAGTTCAACACGATTGGGTTCGATCTGTATACAGACTCAAGC
>comp128437_c0_seq1
TCAATGGATAGAGGATTTATTGCGCTTTTGGACCCATTTTTTGAGGTTGTGAAAAATCCTGATGGGATGGGGTTAAATGGACCCCAAATTTGGATTCAGCGACCCCGTAAACTTTTGATAGACATAGTAAGACTCCAGGGGTATTTTTTTCGATTTGTTTGTGTAATGTTTCTAAGCTGTATATCTACATGCCCCTTAAAAAAGAATATTGACCTGTTTCAGCGCTTGCTGCTTATTTCGGCCGTTTTACATTGTTCACTGAATTCAAAGACGTTATTAAAATATACACCATTACTTTACGAAAACTTCTGTTTACTTTTCATGTATCATAATGATTATGTCATTCTTGTAGGTAAAATACAATAAATGTAAAATAATTACCGTCATTACTCGTTAATCACCACTACCATTTTTAGGTAGTATTCAAGGTACAGGTTTCTTCTCAGCCGGCTGTTATTCGCGTCACGTTTAAGACAAAATACTATTTATAACAATATTAAAATGTAAGACCAGGTTATTATTAATAACCGGCATGATTTGTAAAAGTTTAAGAAGACCACACATGGATCTTGGGAATTCTAAGTTAAATCTTTTTAAAATGTAATCGCATGTG
>comp1285004_c0_seq1
GGGAAGGGGAAGGTGAGGCCGAGGAGGCCAAAGAGACGGACGAAGACGAAGATGATGAGTTGGCGGATGACGACGCGATGGACGAGGGCTCTATAGAAGATGACCCCATGACGGATAACTCTGTAGATGGCGACTCTATGAGGGATGACTCTATTGAAGGCGATTCCCCTGAGAGCAGCTCCATAGAGGAGAATTCTACTTTTATCGACGACACGAGAAACGAACCGACACGACCACGAGACTCGCCTCCCGACCCCCAAGACGGCTATGGAGATACCGAGATGATTACAACGACG
>comp128509_c0_seq1
GGAGAAAATTTACAACAAACATGCCAGACTCAAACAATTTCAAAGTTCCTCGTTATTTATTTAGTAACCACGACACTCCCACAATTGAACTGCATCCACAGATGCCAGCATCAAAGCCCATGGAGCCTGCATACACATGTATATTCAAAATCAAGAACAGCACCAATCAAATCAAAACCCCCGTCAAGGCCCGAATCACGCGCCATGCCACTCCTTGCAAAATCAACACAAAAAACACTGTCAACTCACCCCACACTAGACA
>comp128568_c0_seq1
TTTCGCTGGAGGTATATATTTTCCTACAAAAATGAAGCACGTGGTATATAATATATTAACAAAATGCAAGAACCAGTAGCTCAAATGAACAAGTAGGCCAAATGAACAAGTACGAGTAGTTCATTTGAGCTACTGGTTCTTGCATTTTGTTAATATATTATATACCACGTGCTTCATTTTTGTAGGAAAATATATACCTCCAGCGAAA
>comp12856_c1_seq3
AATGGCATACTTTTTCTTATTGATCTCGATTCTGCGCCGAAAACTGAAAAACTTGTAAATAATTTTTTTTTCTACATCGTTTCCCACCCCAAAATGCCTTCCGAATGTAAGCGTTTCCCTGAGAAGTGACACAAAGAAATGAAGCACGGTAGTGTACTACCAGATAACCTAAATATGTAGGCACTGCTACGATTGCCCACTCATGGACATGGTAGCATACTAAAAAAACTAAAAGGGGCGAGACTGCTAGTTATATATAGCAAAGTTAGCAGGGAGTCCGGCAGCTCAGTGAGATAGGGCGCGGAGGTGCAGTCTCTATCTCTGCTGGTGCATCAAGGCTACGATAACTAAACGAAAATTATAAAATAACGAAAGAGTATAGTAACTTTAAGATTTATGGTAATGAAAAGGAAAAAAATTCAATTAACTATTACTAAGAATTGCTTTGATTGGTCAAGCTATCATCATTCTTATGAATAGGCCAT
>comp128575_c0_seq1
ACCAAATTTTGTTGCATGAATTTCCGGACACCCTGTATATACGTATCTACTGAAAGTATAGGACTCATAAAAAGCAGCTTTCGTTTGTTAAATTATAATGATTAATTTATTTCGGAAGTGCCCAATTATTGCGGTAAGGGTAGCAGAACATACGTAGACGTATTTCCTTTGTTAAATTATAGTATATTCATGGGATGCTTGATATATAAACGGCTTAGAGATTCTCTACATAACACTTGCTGTAAAATAAAAAAAATCGCTCACCCCTATCAAACACAAA
>comp128603_c0_seq1
CACAGCCTTCTCACATTTTCAGAGATGTTAACCTGAAAAACGGGACACACTGTATAAGTCACTACGGTGTAATGAAAGTTAATTTATTTTCAATGAAACAATATTACTTGATAATTATGCATCACTAAATGGGTGTGCACTTTGCAAGTATATTGGAAACCGAGGCGAAAAATTAAAATGAAAAATGCGTCTCAAAGCCGGTGCCACATTTCGCGTGACTTACCCGCTACGCCTCGGTTTCCAATATACTTGCAAAGTGCACACCCATTTAGTGATGCATAATTATCAAGTAATATTGTTTCATTGAAAATAAATTAACTTTCATTACACCGTAGTGACTTATACAGTGTGTCCCGTTTTTCAGGTTAACATCTCTGAAAATGTGAGAAGGCTGTG
>comp1288289_c0_seq1
TTTCTCGAGCGTCCTCTTTAGTGCCTTGATATACAGCTAAGTATTGAGAACTCTCACTCCAATTGTAGTTGGAACTAAGGTTATCAATATCAGGAATTTCAATCTGTCCAGCAGAGGTGGAGAAATTGAATTTTGTGGACTTGTTCTCATATGGGTCCTTGCGGGACTTTATAGAAGGGCTGTTGGTGATATTAGTGGTATTATTCGGAAAGCTGAACTCTCTTCCTGCGCCATTATTTCCGTGGCTCAAGATTGGTTGTGAGGTGACGTCGTCGTCTGGTTTCTTCAGCTTTTCACTTTCCAGTGTCGCTTTCCGCT
>comp1294021_c0_seq1
GAGCCAGTTGTAGAAGGTCAAACCACCATCGGTGCCAAGTACGAGTACCGTCAATCGGTGTTTAGAGGTCAAATCGACTCTACTGGTAAGGTTAGTGCGTTCATGGAAAAGAGAGTTTTGCCAACAGTTTCTGTCTTGTTCTCGGGTGAGATAGATCATGTCAAGGCGGCTTCAAGACTCGGTCTCGGTTTGCAATTCGAGGCAGCTGGAAATGAACAGTTGATGATGATGCAACAAGGTTTGATTGATGCCAACGGTAACCCAATCACTCAGTAGTGTCT
>comp129428_c0_seq1
GTGTTTGATGTCACCCAAATATATGCACACATATGGAGACACAGATTTCATGTGAACAAGCAACATTTAAAAGACCATTTCAAAATTTCGGATATCCGAAAAGGCTCCCTAAAACTCCCAATATGCTCGCCATTTACACAAGGGCAATGACTATTTAAAAATTTCATACAGCCCAAAAGACTCCCTAGAACTCGCAATCTGCCTGCTATTCACATAAAGACGACGCATCCAGATCGGAAGAGCAC
>comp1294608_c0_seq1
GTTGACAGCAAATGCACCCTTGCCCATCGTGGGAATGGCATTCTCATCATTCTCGTCACCTTCAGGAGCCGAGTTCTCTACCAGGTAGACAGGCGCGAATGCTCCAGCTCCGAGTTCCTTCTTGACCGTGTACACGGCTTGAGTATCGGGGAACTCGATCTCGACTGGGCTAGTAATAGGTCCAGTCCTATCACCGGACTTGTTGGCTTTGGCTAGAGCCTTGGCAAACTTGCGAATTTCATTGCCCCTCAAACACAAAG
>comp1294623_c0_seq1
CGGAAGTGGAAAATGTTATCACAATTGAAAGTCTTTCCTTCAAAAACTCTTTCCTGGAACCACCGTGTTGGGACAAATTTCCAAGGTGAACAAGCTCGATTTAGAAATTGCATAGGAGACAACTTGATCGGATATGTACCCATATCTTCCATCAGTGACGAAATCACTCGCAAAGTTGAATTGTATCAACAAGAATCGGACTCGTCTGAAGATGAAG
>comp129517_c0_seq1
TTGTGGCGTTGAAGTGGCCGGTGTTCTTGTCGAAAATAATTTTAGTGTCTCCATATAAATCGTGCCAGTGTTGGTCTTGGATTTGCTCGAGGTGCATCCTGTAGACTTGACATTTTGAGGTTGTTTAAATAGCTGTTGCAGGGTACGTTTGAGGACGTTGAGCGTCAGATGAGGAATGAATGCAGGTCTTGTGTTTGTGTATTTTTTTTTATATACATGTGACACGGTGCCTGAAGGCGACTGCTGGACTATCAAACACAAAG
>comp129575_c0_seq1
GCTCTTCCGATCTTTATAGACATAAACAAACAGAAATATCTATCTATACATAGATTCGCGCTTAGGTTACGCGCGCTGCACATTTCCACACATTTTTCCACCATCCAGACATACTGGAGCTCCACGACCATCCTCCCATTTAACCTCAGAACTGAACACCCCAAAATGCAAAATATACAGCCCTTACATAATCGTGCAGTGAATATATTAAATATCCCTTACAGGTTATTAATTATTAATAATTAATTATGCTACCCCAT
>comp129852_c0_seq2
AAACGCTGCTACAAATAACTACAAGCAATTTTAAAGATAGAACCGAAATAAAATCTACTACAAACGATTTTATACAAGGTGTTTTTTAAACTTCTTTTAATCATTTTCGTACCCCGCCGTTGGAGAAGCTGGTGTAACCTCTAATAACGGTGCACTTTAGTCGCAGTGTATGCACATTTCCACACCATTCACCACTTTCGAGTTACTTTTGTCGAGTGGGTGTTCGCCATAAGCCCTACCACCCCACAAAATCTAAAATTAATTCTTTTATGACTTTTATGTTAACTATGAAACAGTATTTAACAAGTAACCCAACAGAAAACTTAAGCAGTAATCAATAATGAT
>comp129903_c0_seq1
GTGTGCTCTTCCGATCTACTAATAGTACCCAGTACAAGGACCTTGGGGTTCATTGGCACATACAAGTGCCAAACTTTGTGAGTGCCTTCTCTTGTCAACTTGTCCGACAAAAATCATGCCTCGTATGGGGTAATAGTTTAAAAATGTCTAGGTGGGTTTTACAGGGTCTAACGACACTTGGGGTGTACGATACTTCAAGAAACATAGAA
>comp130041_c0_seq1
GTGTGCTCTTCCGATCTAAACGCGTCAGCACTACCAAAGACTTGACATATGAAGAATCACGGAAACCTATTTATAATGTACAGAGGAGAATTAAGACCTCTCGTACGTTAATCAAAGAAATTGTCCTGTCGAACAAAATAGACTTTGTCAAAGCCACTGGCAGTGGTGGGTTAGTGGAAGATAATTCAAATGAGGTACTTCAAAATTCTATGGAAATAACAAAGTGTAAGGACTCGACACCACCCCTCAAACACAA
>comp13059_c2_seq3
CTCAAACACAAAGTTACCACAAACGATTACGCACCATAATATATAACAAAAAAAAATTTTTCGGATGGTCGTAATACCTAATGGAAAAATGTGGGCGTCCAAGCATGCAGTGAAAGCAGAAAAAGGGCACGTAAATCAAATAAAGGAATGAATTGGTACAGGAAATGAGATGAAATGACTCTTAACAGCCGTTATCAAGCCCATGCAGTTAAAACAAAGTCGGCGTATTCACGCTATACCGCGACATAGCCGTTCGTGTACGCGTCTAATGAAACACATAAATTAAGTAGTCTAATACGGACGGACATCGAGATGCATGGGCTTTCAGGTAATAAAAACTAACACTAATAAATTTTCCCTCCAAAACGCCACTACTAACAGTGTTAAACAATTTTTGTTGTCGCTCAGCCCACGAGTTTCTAACCCACGCCCGTGTGGCTACATAAATTACCACCAGAGGTGCTGTTCGTGTTAGAATCCCTGATTTTAGGAGTTCCACGTCTTTCAGCGTCCTTAGTAGGTGTAGTATTATCAGAGGTCGTCTCTGA
>comp130623_c0_seq1
CTTTGTGTTTGAGACGGTGATGTAAGCTATTATAATAGTTTTGTTTATGTCGTTGATATTCTTGTACATTCCTAGATAATTGTAGGTAGGTCTCTAAGTTTTCAAATTAGTCCCACTGAAAATAATAATCGTTAAGTGTAAACTGTTTTGGCACCTGTTAAAAGGGTGGGTATTCCATAATTGATCTATGCTCTTTCGACGTCTCGAAGGACATCGTTTTCTTCTTCAGAAAAAACAAACTGGAAAAAATAAAGCAGAAAATAATGGAAGCGCCGGTGTCAGTAAAGCTTACGTTCTCACATACCTCTTCTGTTTAATTTTTAAAATAAAAAATTATTTTGGAATTACAAAGATTTAAAAATGACCACAAGGTTAGAAACTTTGCTACTTCCTGGCTAAAGGCACAATAAAACAAACATTTAATTAAAGCTCTAAGTAGTCGTTTGCTGTTACTTTTCGAAACACACCCGTATTCAAACA
>comp1306553_c0_seq1
TGGCGATCAGTATCATCGGTATATGTGAAGACCTGCAGCTGTGTATTGGCCATGAAGGGAGTACTGTCAACGCCTTCAAAGCTTACCAAAACTTGACCGGGAAGAGTAGCTGGTGGGAGGTAAGTCACTATGGTGGTTTCAGACCAGCAATGGGTAGCTAATGCCTGATTAGCACCAAACTTGACCTGCAAATTAGGACGAAAGTTGAAACCCAAAAGGGTCACTTCGATACCTCCTCGTACAGGACCTTGAGCGGGAATAATGCGCTATCAAACACAAAG
>comp13079_c1_seq8
TTGCAAAAATTTATCCGTTAGCCCGCCGCTCAAGCACGATCTCTAACACGGAAAAAATTTAATATCATAAAAGCACCCACCTACCGGTAGACACAAACCAATTTCATTCACGTAAAATTGCAAATAATGCACACGAATCCTTTAGCCTGTCGCTCAAGCACGATCTCTAACGCGGACCGTCTTTATATTGAAAACACCACCGTTATCCGAAACTCGACAGCTGTAACCAAAATTTCTAAAGTCGGTAAAATATTTCCAATCAAAGTCAACTTATCCATCAACCAGCCGC
>comp13082_c1_seq7
CTTTGTGTTTGAGCTGTGGAGGCATATCGGTGGGTGGAACTTATACGACCTCTTTCAAAGTTTGGGTCTCTGTAAGTGTAAAATTTAGAAGTTCAAATTTTTATCGCTATAATATCGTCTCTGAAAAACTATTATATTAGCAAAATAACTACTAATCGCGATCCGACTGTCCCGGAAAAGTGCCGAAGGACCAAATTCGTTTTGACATC
>comp13082_c5_seq25
CTGAAACACCCAGTATAATGATAATATTATTTTCAAGCAGTTAGCCATATTTTCCTCAACTGACAGTCAATTGTTCTTTTCCAAGGCCTACCACAGTTTTTTATAATACATTGTACTATCGATTCTTCTTTTGAACCACCGCAAAATAAACACCGTTTCATATTTTTGGATTAACCTCTCAGTGCTCAAAGTGCTTTCATAAAAACCCTCGCAACGTTCGCAGTAAATTGGCCATTTGCGAATGTACATGCTTGGAACAAGCCAGTATTTTATTACCTAGAGATGCCTAAAAATTTATAACAAAGAAAAAAT
>comp13082_c5_seq36
TGTCATCGTGTTGTGATGTATGCTGATGCTTTCATTTTGGAGGAGTGAGTGGTCATGCAACTCTGTTCCGCGCATGCCTTGAATTCAGTTTTGATTGCAGCGTTGGTCGTACACGTGACCTACATCGAATGAATTGCAGTTTTTGCCGCCTTGGAGATTTTAAAGGGATTGAAATGTTGATTGCAAGAGGGTCCTGCATCTGTGTTTGGTTTTTTGTTGATCTTTAATTTTGAA
>comp1309294_c0_seq1
GAATAGCGCTATGCCGATGTATAGAAACTGTCCGCCCTACCCAGCCTTGCCTGCACAGTACTACGTCCCCTCGTGAACAACTGGTACCTGCCCCTCCAAGAACATACTACTTTGACTGGCCGCCACCTCATCCGAACCGAGTCGCTTTTTAAGGTAAACCCCTGACTATGATGTTGGTCTCGGCCGTACTTAGGTTGGTTATTGCGCATTGTCTAATCGAGCTTATTATCTGAAAGAGACGATAAAAAAAACGAGGATACCCTA
>comp131094_c0_seq1
TTACCTAAACTATAGAAGAAGAAAAAGTACCTATACACTGGAGAATGGGATAAATTACACCGATCTTAAAAACGAGAGAACTAAATGCAAGAACTACAGCAGAATTACATTACTGAAGGCCACATACAAAGAACTAACAATAATAATAAATAGACTAAGTAGATATAGTGGGCAGAATATAGGGCAGTACCAACACCATGGA
>comp13139_c2_seq10
CCCAAAGTGAAGAATTTGATTGGGTTTGAATTAGTTTGGTTATGAACCCCAAAGTGAAGAATTTGATTGTGTTTGATTGGACGGGTGGTTTCTTTGAGTTTGGCTTTTGTCGTGGATTTGTGTTTTACGGAATAGCCAACCCCTGATTTTGAAATATCTCATTGTTGCAGGTATACTAACATTAGCTTTACTAACCATTAACTACTGTACTAGCCCACCCCCCTCTCCCCCCGGCCTCGTTATTCTATATTCCTGCGGCAAGGTCACCACGCTTAACAA
>comp131672_c0_seq4
TTTTCCACAATACTGAATACATTGTCCTTTGGTTTGTTTCGATACGATTTCTTTCCTCCAAGACATCACAACTCAAAGATTAGTCGACTCGAGTATTTAATCAATTAAGTTCAGTTGATTGCTAAAATATATGCTATATTTTTAACCGATTTATTCTTGAATCGTGAGAGGCGAAGGGACTCACGTTAATAAAGCCCTTGAATAGTGCGAGGCTAGGGCTCGTGTCAATCAAGCACTTGAATAGTGA
>comp1320493_c0_seq1
CAGGTGAGGACGATTTGACTTTCAAATTGGCAGACGTAATCAAAGCGAATATCAATGTGCAGAGATTGGAACTTGACGGTTCCCCACAGCACGTCATCAGTGAATTTGAAGCTCTTCTTCAGTTTCACGTTGCAACTTATATGGATAATGACATTGCAGGTCAGCCGCAGGCGCTTCAAAAAACTGGCCGTCCGATCAAAT
>comp13204_c1_seq28
CCATGATGGGGTGGTCCAAAGTGTGGCGGCGGTGGCCCATGATGGGGTGGCCCATGATGATGTGGAGGACCATGATGACGATCCATGTTTAGTATAGAGGTGTGCAAATTTTTGTTGTATTGACCCACAAACTAATGGTGGTAGATTGTAGATTGCTCGTAAGTAAATAAAATTCCCGGTTCGGTTATACATATTTACAATTTCAAATTTCATGATGGACTTCTTAACGTATTTATTTCGAGTTACAATATAAAATCGTCAGTTCCGTGCTAAATCGTAAACACGGACCTGATGTTAATACACACGGAACCGACATTAACTTCCAACACTCATGAATTATAATAAAACTAACACTAGGAACGTGAGTAGGTCTTTCGGATGAAGATAAAAAAAATACTGACGACGTAGTCTCAAGTCAAATATATTATTTTTAATGGAAACCATAGTTGGATATCAGGTAGCAAGGAAGGAAG
>comp13204_c1_seq56
GCTTTTATTACTCTCTTTCAATTCTAAACAGACTATAGTACGACGCCACACAATTATTTACATATTCCAATAACATAACCTCATTACTGATCTGAGGCTGGAAATCTGTTGGGTTGGTACTTCCGAACTTCACGAAGAAATTGACGAAAATTAGAACATGCTCTAATTCGTCAAGAACTTGATGAATAAATTCATGAAGTTATTTGACAGCAGATTTGGTGCATTACACTTGTCCAATTTCTTGATGAAGCGACTTAATTGGTTCATCAATGGATTGTCAATGTA
>comp1322151_c0_seq1
GGGCAGCCAATGAATTTGGAGCAATTGAGACAGGAGATGATCAGAACTGGCGAATACCGCTCGTCAAGAAATTCCTTGGAACGTATAACAACGACACATGAATTGCCAGGATTAACTCGAGCTGAGACCTTACTTTCGTACCACACGAGGAACAGCATCAACCTCGACCGTAACGCTGTATAAATTTGTATGTAATATATTTGAGATGGAAAAAAAAAAAAATCAAACA
>comp132254_c0_seq1
TCCGATCTGTGTTTGATCGGTGGTGGCTGGATTGGTAACACCAGATGGCAAAGAGCCAAGGGTGCTGTCTGTAAAGACGCTAAGGTTACCCCAGAGTTTGTTAGAGACCACTTTGAGGAAGTTACAGACTTCTCCAAGGGTACCGCTAACCCCAAATCCACTACTGAATCTTCTATGGCTATTTTGAGCGCTGTCGAAGGAGACGAGGATGAAGAGGAAGAAGAGGAAGAAGACGATGACAGTGACGATGATGAAGAAGACCCTGTTTACACTTACGGTGACAAGGAGGTTATTCTTTACAACATTGCTCTCGGTGCTACCACCAAGGAACTTCATTACGTTTACGAGAACAATAGTGATTTCCAAGTTATCCCAACCTTCGGACACATTCCAACGTTCAACTCTACGAAGTCTCAGCTTTCTTTCGCCAAGTTGTTGAAGAACTTCAACCCCATGTTGTTGTTGCACGGTGAGCACTACATCAAGATTGAACAATGGCCCGTTCCAACCGAAGCTTCCATTAAGACTTCTTTCAACCCATTGGCTGTGACTCAAAAGGGAACCAACACCATCGTTGTTCATGGTTCTCAATCCATCGATGTCGACACTGGCGCTCCAGTTTTCAGTAATGAAGCTACTTACTTCATCAGAAACTGTAAGGGTGAAACCAAGACATACGGTGAGAGAAAGAGTTTTGCTACCGCTCAATTCACTGCACCAAAGTCTG
>comp1323351_c0_seq1
GATTGTAGCCCGGCTTCCAGCTACGTTTACGTAACACGCCCAATGTTATGTCATGCAAGTTCCCGTTCGAAATTGTGGAATAATTACAAATTTGTAGGAGTCATCGTCAGTGTCAGCTACAAGGAAAAGTGTTTTTCAGCTACAGATGCTTGAAGCACAAGTTTTATTATTATTACATAGAGAGTCTACAAGCCATGTAGACTCTCT
>comp1325693_c0_seq1
AGGCGGGTTTTACCAAGAGTCTGGCCAAGGTTTAGATGCGAGTCCGATACAATGCTTTCAAAGTACGGCACCAAGCCGAGGCTCAAGAGAGACCGGACGCCTTCAAAGCTTTCGTTTCCAGAGATGCCAAGCGGGACGTTCCAGATGTACAAATCAGACACAATGAAAACACCCTTAGGCTTGATTATTACTATCAAGGTGCCAAAATCCAGGTTAAATGGGACCGTAGAGTCACCTAGGACCTCTGCTCGAGTGCCATTGGCGACACA
>comp1327663_c0_seq1
GTCTGCAACATAAACTTCGTAGGATCCCAAAGTATCGGTCAAGAATACCAACTTTACGGGCGAAGGTGCGGAAGTGTACAAGTAAGATTTACCCAAAATCTCATTGTTTGGAACCATTTGTGGTCCTGGGAATGCAAAGATGTTGTACCCAAGGGGATTAGAAGAGTCTTCTTGACAATATGATTGTACAGGCTGCAACTCTGAACCTTGTACCAACTCGCCCTTATTAGATATGTCGAAGAAGCTGCATCGTATCTTGCCGTCCTTCTTGGGAAGAATATACTTTTTGAG
>comp1328075_c0_seq1
GTGCTGTTTGGCTTGTGCTTTATTGTTCTGTGTTGGCTGCATGTCGGTGGCATCATAATGATTTTTAAAGATGGGGTGTCTTAGCGCTGTACTTTCTTGCGTTTGTGTTGGGTGCGGTGTTGTGCCGTAGAAATTCTTTCTGGCGCTGTGCTTTCTTGCGTTTGTGTTAGGTGCGGTGTTGTGCCGTGGGAATTCTTTCTGACGTTGCAGAGACTTTCGGGGTTTGGAATTGCGACTCGCATTCGATGTTCCTGCGG
>comp132846_c0_seq1
GTTCAGTTGTTTCATTTCATAATTACACACGTATTTTCTGGCAGAGATGCAGAGATAGTCGGAAATGTCATGAAGGTAACAAATTGAAGACAAGAGAGCTGCCCCAAAAACCTGCGTGACATTTCACGACAGCCCGTATCTTCGCGAAGCTACACAGCATCGGTATAACATATGTCTCCTCGATGTTGCGCCCGTACATATTTTTTATGTCCTACAGATATTTCGATTAGTACTACATGTACCTCCTTCCGTGTCTTTTAGCTTCGTTTGTATACATACATCATGGCATCACCGTCGTTTGAATGTTGTGTCGATGTTGGGCAGATGTTGTGTAGCTCATGGGGACACCGTCTTAAATCGCTGTAGCCTAATCACGGCAACACATGTAGCAAGTCTTAATATCAAAATGCCTACTCATAAATGGTATTTAGTTAAGTAATTAAAGTAAATTAAATATGTTTAATTTGTATATGCTATTATAATGGATGTTAAACCTTGGAGATGTCACTAACCCCTTCTCGCGACTATCGTTGTTAATTTGCCTAGTTGGACATGTTTTCTCAGTAACAATACCGACATTTTTAGTT
>comp132851_c0_seq1
CAGAAGGAGTTGGATGCCATGGCAGCGTTGGTGGTTCAGCCTGTGTTGAGTGATATTTCCACTAAAGCTTCAGCTCAGCGGGATGCGGATGCTTCTGCGAAGAAAAAGCAGGAAGAACTCGTCAAGAAACACGACAAGGCCAAGCAAGAGGAAATCGAGAGGAAGCTCAAGGAGAAGGCCGAGTTGGAGAAGGCAAAGAAGGAGCGGTTGGACGCCAATGAGGCTCGTAAAGAAGAGGAAAGAACCAAGTATGCAGATTACCAGGCTGAAAGAGAAGAAGAACTCAAGCAAAAGGTAGCTGAATTGAAGGAGAAAGAAGCCCAGTACGCCGAGGAGAAGGAGACTTTGTTGGCAGAGAAGCTGGAGAACCAGGCGAGAATCGATGAAGAAGAACAAGCCAAGATTGACGAGCGTAAGAAAGAATTGGAGGAAATGCAGGCAGAAAAAGATGAAGTATTGAAGCCTGTTTTGGAGGAGTTGGAGGTTGAAACCACCAAGCTTAAGGAAGTTACCGATGCTCGCGACCAGCTTCGTGAAGAAGTTAAGACTGGAGAAACCCACCAGGAAGAGTATGAGAAGAAGGTTGTTGAACTTAACGAAAAGTTGGAAACGGTCAAGGCAGACATTGAGAAGTATACTGGGGACCTTGAGGAGTCCACCAGGACCGCAGAGGACACTAGCAAGGAAGTGGATGAGCTTCATCAGCAGCTGGCCGACGAGTTGAAGTTGGCTGAGGACTCGCACAAAGAATTGGATGCGAAAATCCAGGACTTGGAAACCCAGCAGAAGGATCATTTGGCCACCAAGAAGGAACAGAAGCAGTTGATTCTTAAAAACTTGGATGAAAGGGTTAAAGAAGAACATGCCATCAACGCCGAATTGCCTGAGCACATGAGAAGGGAGATCAAACACAAAG
>comp1328755_c0_seq1
CGCTCTTCCGATCTAAAAGATAGTTTGCAATTTTCAAATACATTTCTCAACCCTTTTCGATATTCCAGCGGAGGCTACACCTATTTCTATTTTTGTTTGCAAATTTCGTTCGAAACACTTTTGGCCACGAAGGTCCTATATGTGGGAATACAAATCAATCTGCAAAGAATGTACTAATGGTATAATGAGACCCATGGCTGTGCAACTAGCATTG
>comp132930_c0_seq1
GCTCTTCCGATCTTAATGTGTTTGAACGGGGGACAGGCCAACAATTCGTGCCAAGACAAGCTGAGGCGCAAACACATTATGCGTGATTGTCATATTCATATCGAATATTGATCAGTTCAGATAGTTAAATTATTGTAATAATTCGTATAAATGTTGTTATTCGAATATATACATTATTCGAATAATTCGAATATGACGCCCATCACTAGTCATAGTGCGCTTAATACTGGTGTAGTTCGCATTTTTTCACATAATGGATAAAATATTTCTATTTTTGA
>comp13319_c0_seq7
AGATAATGAACTAGTAGCCATTTGTAGAACTAAATATTTACCAACAATCCTCCGGCCTCCCTCACAGTTACAACTCTTTTATCTATGGGTTTATCGGCATATCGTTTTCTCAGACTCAGCTGTTAAATGTTTTTATCTTCATTTTGTGCCGAAGTTGCATGTTGTGTTGTGATTCCAAATTCCAGATTCCAGAGTTCTAACGTGAGGGAGGCCAGAGGATTGTTTGTAAATATTTAATTCTACGCAGGGTTGTTGGTTGTCGCGCAGGCCGCAGGTTGACCAGAGACGTGTGTGAATAAGTTGAGTCATCAGTGCCGTGC
>comp1332692_c0_seq1
AGATTGGTGGTTATCGACGAATGAGCTTACAATCGACTTTTCATAAGCAGGCATCGAAGTGACGCATCTTGATATGGTATAGCTCTGTCTTTTCAAAAGGGTCAGCGGAAGGCATATGTTTATGGCTCCCTTTATGTGAGACTTGATATAGTCGGCAAATGGACGTACATCCACGATGAGGGTATTGGAATTTTCGATTGTATCGGATAATTTTGGTGACAAATCAATATTTAAA
>comp133279_c0_seq1
CTTTGTGTTTGAAATGCTTTTCTACACTTTGTGTTTAAGATGCAGATAAATTTGTAGGCAAGTTCATGATAAAGAAGATCATAACAGAACACTTTTCAGGTCCTTTGAAAGAACCAAAGAAATGTAATCTCGGGAGATCTTTGTAGGCATTTGGAGGGAGAGCTTCATTGCCTCTAGCTCCAGATCTGTCTAATGACTCGAGAGTAATATCGGACCTAACATATAAATTTAAAGCCCAGCCCACACTCACTCAACATGTCCTCAAGCCC
>comp1334602_c0_seq1
CTCAAATTTCCAGACAAGGTTCAGCTACATGCTACCAATTTGTGTTGAGAAAGAATTTGAACAGCTACCACAGAATCAACTACGTTCCTACACAAAAGGGGTTGCAAGGACCAATTGCGCAGGGCACCAAGTGGGTGAAGTAGATGAAAGAGCCATAATTGAGATCAAGTCGAAGTTGGTAGAATTGAGTCAAGTAGACAAGAAATCAAAATGGAAAAAAAAAAAAATCAAAGTTGGCCGAGATCGGAAGAG
>comp133680_c0_seq1
GACGCTCTTCCGATCTGAAATTAAGGGATTAAATTTTCAAAATATTTGATACACTTTTAAATTTCAAGAGTAATTTTGGGTGCTTATGAAAAGTGATAATTTTTTCATAACGTTTTTAATTAACACATCAATTTCAAAAAGTTGGCAAAGCTGATAAAAATGTATCTGTTAATTTCTGAATGGCCACAATATGAAATAATAAAATACTTTTGAATTAGTGTCAAAGCATTTCGGCACAA
>comp133878_c0_seq1
GCTCTTCCGATCTGAGCCGGTTAGTGGGCAACTAGTGTCACTGGCGACATGAAGTCAAATTATTAAATAAATCGACCTTTCTTCTATTCAAATTTATTTTTTTTAAGTTTTCCTTATCATTTATCCATCAAAACAGAAACATGAAAAATCAAAGGAAATTATGGTCTTTGTTGGGTTTACGCATGAGGCTTATGTTGCTGTTTTCCAGCGTGTAGGGA
>comp1341578_c0_seq1
TTATCCGTTAGGGAATAACATTGTCTTCATAGCGCAACACTAGCGAAATTTCTCATATTTTGGCTAGCAGCCGGAATTAGCCGTAAATATTTCTATGATTTATAACCAGTATTTCGAAGCAGTGTTTGGCAACCTCGAACACCTAACGCCGTGGCCAATTGGGTCAAATGCAAATGTACGAGAAAAATACTAATAATAAACAAATGAGGTGGTTCTGTGAAATAAAAA
>comp134329_c0_seq1
CAAAGATTCGATCTGGTTTTTCGGGTTTTTCTGTTTTTCGTTAATACTTATCGAAAACAAGTCTATTGTAAAACTTGTAGGGGGTGTTTGTACGAACAATTTGTTGTCTTTGTTTTTTCTGGAGGGTGATAGTTGCGTGTTCTATCGCTCCGCGAAGTCGGCAAGTCCGTAAGAAGTTAGATTTTTCCTACCGCGCGCCGCCATCTTGAAGAAAGCGGTAAATTATGGTTTTTGCGATAACTCGATTCTCCGTCGAGATACAGATTTGTTGTCTTGTTATTTTTTGTTTCTCATCCGACGATTTACAATTTAAGTTCTATAA
>comp134478_c0_seq1
ACAAGTCAAGGGACCATCCCCCTTCACATTAGAGAATTATTGGCTAGTCAAAGCCTTCTCTTTTCGGGCTATGAAAGAAATTGGGCCCAACACTTTGGTCTTCCGTAAACTACGTAGGAGAAAGCCCAAGAGACAAATCCAGAAGAAACTTGGTTATCCAAAAGCGGAAGGCCCACCTTGCTTGAATGACACAAATGAATAGGCCCGACTTCAGTCTCGCTTGAGACATCCTAAGGTCCCAATTTTACTGGTTGAGTAAATGTCTCTAGTCCTCATATGTCACCTCCTGCCCGAAAAACCC
>comp1345328_c0_seq1
TATGTTTTGATATTTATTACTACTAAATAAGAATCTACTACAAAATTGAGTCACCTGAAAAATTTTTACTGCAAAAATTAGTGATCTTAGCATTCTAACATGATCTATAATTACGTGAACGCCTCTACAGTACCTATTTTTCTTTCCGTGTGCAGAAATTCATTAGTTTCCGTTTTGATACAAGAAAATTAGAGATTCTGTAAAACACGAGCAACTAGGTAACCCTGATATTTATTATAACCAGCAAATA
>comp134930_c0_seq2
AAATAGCAATCAACAACAGAACAGCCAATGTTTCCCCAAACCCAACCAATCTCTGCCACAAGAACAAATTCACCGGCCATGCGAAAGGTGCAGAAAGGTTCACTGCGAAACAGAAGCCATCGAACAAAAAACCTTCAACGTATAAAAATGAAATTCCACTGAAATCCGATAAAAATGTCATAGACAAAACAAACAATTTGAAAAAAACTAAATCTGATCCAACATACAGGAAGACTCGATCTGAAAAGTTAGCCCAGTTCGACAGAGACAAAAATGATATACTGGACATCATAAAGATGCAAGCGG
>comp135176_c0_seq2
GTGAAATCGGTAAATAAAGTAACTCTGTGTTTGTTATAAATTGTAAAAATACAGTCAAGAAAATTATAAATTTTCATTAAAAAATATCATTATGATAAATGTCCAGGTCATAAAACCTTCGTATATACAGAGTGTCCCGTTCATGTATTGATGTAATTTCTCACGAATCAGCAATCGCTTTATTTCGAGCGTAGACTTAACGGTTTGTCATTGGTCATTGTAAACTAGTGATTAATATGCCAGATCTAGGGAATTTTCAATACCGGTGCCAATCGTGCAATGTTGA
>comp135192_c0_seq1
GCTCTTCCGATCTAGGTATGGAAATGTGTATAAATAACATGTTTTTTTTTTTGTAGATCATATAAACATAATTTTTTTAAGACTGTACGCGAATTTAGATTTCGATATACAGGGTGTTTGATAAAATGTGAGACAGTCGAAGGACAAAGTGATTTTACAAGAAAATCTCATTAAAAAAAATCGTTTGTACCTAATTAAAAAATTGTAAAAATAGATCGGAAGAGCACA
>comp13521_c1_seq3
AGTATTATACTCCTTATGGAATTCTTCATTGCTTCATCCAAACATGTAACAATCCCAGGTCTTCCACCACAGTGTTTGGAAGTAGACACCCTTCCAGTAGATTTATACTGTTTTATGGCTCGATATACTGTTGATTTTGCAACACCTAAAAAAGTATAATGTGTAATATAGTTCAACAGAATAATGTTAATATAAATTTACCTAATGTCATCGC
>comp135235_c0_seq1
ACCAGCCTGTACATGAACTGGGCTACAGAAAATATAACAGGACTGAAAATATTGACAAGTGACGAACACAGTGCCGTTAGAGAACAGTGTCGTACTAAAATATTCTTATTCTGGGGAAAATTAGTATAATCAACAGAAGATTTCATAGAGAAACCAGAAGAATAGACATTGAAACTAAAAACAAGAGATCTCATAATGAAAACAGTAGAACAGGAGATCTCCTGTTTTCACTCTCACTCTCCTGTTCTACTGTTTTCACTATGAGATCTCCTGTTTTTAGTTTCAATGTCTATTCTTCTGGTTTCTCTATGAAATCTTCTGTTGATTATACTAATTTTCCCCAGAATAAGAATATTTTAGTACGACACTGTTCTCTAACGGCACTGTGTTCGTCACTTGTCAATATTTTCAGTCCTGTTATATTTTCTGTAGCCGAGTTCATGCAAGATCTTTTACTGATCTTGCAGTTCATGTACATATTTAAATTTTAAATCCGCAATTCGCGTTTATATGAACTGGGCCTAACAGAAGGCGTTTCGTTTCGTTCGTTTACTTCAGCGGGATTCTGGGATTTTTTATTTTGACAACTGACAGTTGTCAAATCACGTGACGTACCGATGTAATTGCAAACTATTAAACGAACTCCTACATTTATATATTATATAAATATAATATTTTGCTATATTTTGTGCATGTGTTCCTCAGTTCCTAGCGGGCAGCCGAC
>comp135333_c0_seq1
GACATTGCCAACATGATATGTCCCATTAATGACGATTTCTTCGACGTCTCTATATACGAGCCTATCACGGAGAACAAGCTCTTCACCGAAGACAACATTCGTCAAGTCAACCTGAAAATTCAGGCTTTTCTCCCCACGGCATTGCTTGACATCCAGCAGTCGCTCTTCAAGATCAATTCCCCATTAGTGGTCAATGAGATTATTACTGAGTCTGCAATCAAGTACAGATCGGAAGAGCACAC
>comp1354710_c0_seq1
AGTTTGGCGTAATGTTGATGAGCTGCTTGTGATGCCTTTTAGAAGTGCCGACCGTATCAACACTCGTCTTTTCGAAACACACGATATTTGTATTACTGGTTACGCGCTTAATTTCTTGAGTGAGCACGTACAAATTTTAGACTTGTTGAAGCATACATGGGTTTATGCTCGTGTTTCTCCTGCTCAGAAGGAGTTCATTTTGACTTCCTTGAAAAACGCTGGATATGCGAACTCAAACACAAAG
>comp135471_c0_seq1
AGGTAGGGAAATAAACTAAAGGGAAAAATGAAGAGATAAAAGGAGAAGAAGGAACGTTTAGGCGTCAAAAGGGGGAACTTCGAAATTCAAAAACAAAAACAAATCAAGTGAGTGATACGCAATTAATGAGAATGACGGCTACAGTGACCAACTACAACAGCCACCACCAAGTAAAGGACACGTGGCCTCTCGGGGACAACCAAGCAGTCAGAACGTCCCTTCGTCTGACAAAACAAATGAAAGCGTTGAAATCACGTGGCCCAGATTAAAAGCTTGCACCAGAAGAATCAATTAAGTGAAACAACGCGGGACATATAAAAGGGGGAAGAGTGAGTTGTTACACAAAAGCGCTGAAGTCTTATAAATACTACTCGCAGAGACAAACGAAGTATGAAGGATAAGTCATTCGCCCAGCTCGAAGTATTTATGGGGGTATTGTTGTATGTATAAATTCGCCAAGCAGACACGTCATCAACAGAGTCAATAAATGCTGGAGAAAAGGTTGCCACGTCACTCGTTGACCAGGTCAAAAGAGAAAAACGTGACCAGTATGTCGTCTTAAGCCAATAAGTCAAAAGTGTGGTCGCTAGAGCTAGATATATACTCGCCAAAGATAGAAACGTGGTCACCGAAGGGTAACACCCAGGAGAGGAGGTGTTCGCCACATCAGCGTACTGGGCTCAAACAAGATCGGAAGAG
>comp1357349_c0_seq1
CTTTGTGTTTGATACAGGACTGTCAGGCGGTGGTGGACGATGTCTATGTTTCTTTGGTTGCTTTGGAAGCTTCTTTTCGACATGGGTTTTAAGGTTCAATTTTTCCGCAAAGTCTTTGGTGGGAGTCTCGTCGTCTGAATCGTTAAGAGACTCCAAATACTTTTTGTATTCATCAAGTTCATCACTTTGGACCTGGTCTGGAAAATTGTAATCATCATCTGTCGATTTATCCATTGTTCCAGCATCGCTTCCTCCTCCAAAGTAATACTTTGGTAGTGGCTCATCTGCATCTTTCAGGGGAGGTGGAGGTGGAGGTAGCGGCATGTCTTTGTGACTCCCATTTGATATGATTCTATCTTTTGGTGGAACAGTGGG
>comp135900_c0_seq1
GCTCTTCCGATCTGCCAGTGTCGAGGTGGCCAGTTAATTAAATTAAAAATTTGGATCTTGCATATAATTTCCTTGTGCCCAGAGACAGAACTCCAACCTCCTCTCTGCATCACCTGCTTCTAACGTGTCCAGGTATTTGACCTGATTTTGTTTCTTTTCTTTAAATGATTTCAAACAGTCACCTTACTCACATTGTGTAAATCTTGAACTGCATCAGATAAACTATTTGTAGGATTATTTCGGAAATATTCAATTACAGCATCTCCCTTTTTGCTTGATGTCCTGGACCAGATCGGAAGAGCACA
>comp136604_c0_seq1
CAAAAAATTTCAAAGTGTATGAGGGAAGGAATTGAAAGTGAGTGAAACGAGGGGATGGTGAGCGTTTTCTGCCTACTGGGCGGGCATGTCATCGATCGCGAGCAGATGAAGGAATCGATGAAACCCACTGTCTTGTTGCAATGCGTTTGATTTGATGTGTGACACGCCATATTTTAGAAACTCACCTTTATTGAAGACATCTCAAACACAAAGTTAC
>comp136743_c0_seq3
CTCTTTTTCATACACTCAGTCACCATCGCCTAGTCCCACTCCCCCTATCAGCATTATCCCTCCTAATCTCCCTTATGTTGAAAACATGACTTCTACTGATCAGTCTCAATTTCTATCACAAACCTCCTTCCAATCCGCTAATATTCAGTCCCACATATCAAATTCTTTGCAAAACTGTCCTAGAACTACACAATGGACAACCTTTATTTGAAAAGGGAACTTTTTCGCTCGTGGCATCGAGACCCAACCGAAAATGGACGAGACTATTTCAAGAATATCAGTCAAACA
>comp1369461_c0_seq1
AGGCGACAAACATGTTAGGTAGCTATTTTATTTTTAATATTATATTACTTTCTGCCACAAAAATCATGTAGCAAATGCAAGACTTGTAGTAGTTATATTCTATATGTTAGTTATATTCTATATATGTTTGACCTTTTGAAAATTTAGATCCGACATCCAATTTTTTCAAGTCGGGGCCCCTGCTATTCCTCACAGTGGTGCCTCCAGGAAGCGCTATGTTCATGTCATTCATCCTAAAACACTTTCCAAAACGCGTAAATATTTCATTAG
>comp13697_c0_seq12
ATTCTTGTGTGTTGTCGAGCCATGCAAGTGGTTGTGAACATGATATTGATTTTGACGAAGTGAGTGTTGAATTTGCAGAAGGTAGTGTTTTTGAAAGGGGTTTCCTTGAGATGTGCAGCATCTTTCAGTGTGAGAGCGCTGTGAATGGACGTTCTGACATTGATAACTTGAGTATCATGTTCACATGTTTGTTGAGTATTAATAGTGATAATTCATCTATTGGTGGCAGATCGGAAGA
>comp136986_c0_seq1
GTGTTTGATGCGCGAATGTTACATAAAAACTTAAAGGCATCATTCAAGAGCGTTTATTGTTACGCAATTTTGAAACAACCAGAAGTGAAACTGTTATATTTCCTGAGATTTCTATGGCGACTCTTAAGTCTATCATCCTGTATACGTCTAATGCACGGTGCAGCACACCGTATACAATTTAACCGTTTGGTGAGGATGAGTACAAGCGTGTGAATCAACCTACACTGGTGCTTGGAGTGATTAATACATCACGATTAACTATCACCTACAGACATCATTTTGAAGTAGTGCTTAACTGGCCTTAATGGAATGGTGTAAATGACCGTCATCGCGATCGAACAGATTGAAAAACTTCCAGGAAACATTTACACCAACTGACGTACCTACAGATTTATTAAAGTTTCCAAACAACCCACCGACTGATTTAGGGCATAATTAAACGATTACAGAAAACAGTGGACACGTTCTGTTACGAGACAGATACAGCGAGATTATCAACATCATAATTTGCAAACATGTGACCAGTTAAATTTCAGATATTCCCATATACGTGCCGTATATTACATAGGCCGCTTTCACCTCGAACCCTGACCCTCACATTTCAATTTATAAGCTAAATAGAAATCAGTTTCAACAGACCGATCAGAAGTAAATACGTTATCGTTCTGTTTTTATATGGTTGACCTACTACGATCCGACGCTTTCTTTTCAAACGTTCTCTCGCGTCAGTGCCAACGTTTAAATACCAACAAAAAAAAATAGTCCGCCCCAAGATCGGAAGAGCGT
>comp137096_c0_seq5
TGCTCTTCCGATCTTTTTCCATATTTTCTGTATTCAAGAGCGGTTCTTTGCGAGGTATGATTATGCCTGGATCATAGAAGCTAATTTATTAATTTTGTGGATTTTTAAGCTTTTTTAAGGTTAGGAAGGATTTGTGACCTTATGGGCCAAATTTGACTTCAGATTCAGAGGGTCCAGATATATGGAAATATAAAGACCTGACCACTAGTCCGGCCGTAGATAAATCATATCTAGATTTTAAATTCTAATTTGTCGATTTTGTGGGGTTTTAAAGCATTTTTTGATGT
>comp137143_c0_seq1
AGTCCCTTAGGCCCTATAACTTTGTGTTTGAGTGGTGCAAGGTGTCAATGATCTAAACTTTATATAGCGTCGCTGGGGTCTACGGCAGGTACTTGATTCGCGGTGGTTATAAGCTCTGGGTACAGGATAATAGCGCCGATATAAAAAGCAAACCATTTACCGGGGTTTTCGCATTCACTTGTTTTTCTGCTGCAGTCTATCGCTTAAGTTGGTTTTTGGCCCGCACATCTTTTTTTATAAACACCACTACAATCCACTCGTTGTTTAATTTGAACCAAAAATGAAACTTTCAAACCTCGTCGGTCTTGCCTTGTCTGCTGTGTCCTGTTTGGCCTTGGATCCAGTGGAAGTTAAAGGTAATGCTTTCTTTG
>comp137280_c0_seq1
ATCTAAGCGAGTGGTTGCTCTGTGGGGAATATTAATTTGGAAATTTGAAAACGGATAGGGGTTTGATATTATTAAGGAATTTTACATTTAACACTATTAAATGTTTAAGAATTTGTCACAATTACTTGTTAAAAAATGTCAAACACTTAATTTCCGAAATACAAATCAAAATTTTCGTAAAAAATCTTGTTTTTGTTTGTATCAAATCATTTCAAATTCGGGTATTACCTCTGCATGATTATTTAATAATACATAAATAATGTCATTGTGCACCAATGTGCAAATGGTGAAACATGAATTTTATGTATGGACGTGCCAATGGTAGTGGACTTGAGGCTCTTCATCTGTATGTTGAGGCGTATTCTAATCCAGATTAACATTTTGCAGATGAGTTTTGAGAGAACACGCTAACAATCCTGATTTGCTGGCATTCATTCTTTTCACGAATGAGGCAGCACTTACGGAAATTTCAATTTTCATAGCACACGTATTTGAGCTGGCTAGAATCTAGATACTGTTGTTCAAGCCAGATGTTATCAGCGCATTAGTTTAAATGTTTTGGCACTCTGCAAGTTCTGCACGAAGTTTGCACCACAATCAGAGTTCAATCTGGGACATTTAAAAGTGCAGGTAATTCATTATTAAGATGTACAAGGAAGACAGTATTTTTCAAGAAATAGTAATGATTAACACCAATTTGGCTAGTTCCT
>comp137497_c0_seq1
GGTAACTTTGTGTTTGAAAGAGGAAGTGATTTAATTCTATTTAGTCAGATCTAGCATGTTTCGAAATTGCGTTGTAATCATCAGTTCTAATCAGTTTAATTGAAGACATTAATCGTTTGAGTGGGTAGCACATATCTGACTGGTTTTAATTGGATTATGGAGAAGTTTAAGATGTATTTAAAAGAACCATTTGAAGACTACAGGGCAAAACCGCTGAAAGTCAATTTTTATGGTATAATAAGGATATGTACAGGGTGATTCATTATAGTTTAACTTTTTGTTTTAGGAGTTGTAAAGGAATGTGATATCCAAAAGTTGCACGATCTTTTATGAATTTTTCGAAAATGATTGTTGAAAAACAAATGACGTCCAATCAAAATGG
>comp137541_c0_seq1
GATTGAGCAATCTCTTGTGGGACTTCAGATTTTAAGGTTTCTTTTTGCATTTGTATTTGTGTAACCATTGTTTGAGCATGTTAATAAAATTACACCAAAAGTTATACGTCACAATATATACGGGGCGATTCACAACTTATTCAAAAAAAATTAGGAATAGACGCGGTATGAGAAATGGAGTCAATATCGTATAAAAAAAATTTGTAAAATCCTTAT
>comp137710_c0_seq1
ACGCTCTTCCGATCTGGATTTGGCTGGATTGACTGTCAACTCGGTGGTGATGGTGATTGGTCTCATGAACTATTTCATGTTTATGCAATCGGCTCCAGATTTGTACCCAGGAAACGCATACACAAAGATGTCATGGATCCTCTTGTTCTCGACTTGCATCCATTGGTTTTTTGCGTTATTAAGAGCGGGTTTCAACTATATCCGCACAGAAAACAAGTACTCGCATCTCTCTGGTGATGATATGTACGATCTGGATCTCTCGGTGAACAGATGCACCTCGCCTTCATCAACATTGTATGAGCTGCCCGATTCCTTTGAGATTCCAGACGAGGAAAACGAGTTCAAAAAGGCTACCATGGTGCAAAATCTGCCTACTTCTCCTTACCTTGCAAAGGTATTGAGTACCCCATGGCTTAGAAAATTTGTCGATTTCTTTGGCGCCTGGACCATTGTCATCTTCAACTTTATGAACACGCTCAAACACAAAG
>comp137831_c0_seq2
CGAACAGTGGTCTTTGTGTTTGATGATGGATTTATAAAACATGTCAATGTCGTTACTCTGAATTCAATTCGGCAATTGTGAATGTCCTAGATCTAAAACCTAAACCTCAGTAAGGTGTAAGGGTGGACAACGTGCATAAACATTTGAAAAATCGGTTCTTATGCACAGACCTGTATTGTCGAATGATCATGATCGACTGATTCCACAATAATCCGCACACACTTCTCAGTCTCATAGAAATACATAATTCAGAACTATGTCCATCCTACTACTAAAAAAACAAAGACCACTGTTCAAATAAAATTCCAAACATATTTGTTTTCTTTCCAAAATAACTTGTCAAACATAACTGATACATATTTTTATGTTGCTAGAAAAATTATAAATAAAAATGTGTGGTAAATGCCATTTGGAAAAGAGGGTCTGTTTAATTCTTGACACTTAACGCAATTAGGAAAGTTTTGTTTACAGAGACAATTTGATGAGTGGCATAGCTAGGTAATAAATTAGCCATGCTATATTTACCTGAGATGTCAGTTAATCTTCCCTATTCTCAATACTGTTTCAACAGATAAATAAAACAGGGCTACTTATCACTATCATTGGTTTTATAAGCTACATGCAACATGTACCTGAAGCTCCGAACGCTCATTTGAACGAAAATGAAAACCCGCA
>comp138162_c0_seq1
TCATCGTCATGATCATCATCCGAATCGGCTTCAAATGCACCCTCAACGATTTCCTCATCAGATTCATCCGAGCTTTCTGAGGCACTAGGAGTAGCTTCTTCAGATTCAGCCATCTCCACATCGTCGTCGGATTCTTCATTCTGTGCTGCTTCTGGAGCAAAGTACGAAACCTTCATCCCCAAAGACAATTGCTTCTTTTCTGAATTGATGCCAAGAATCTTCACCTTGACTCTATCACCCTCCCCG
>comp138183_c0_seq1
CACTTAGATGACTTGATTAAAAAGGCTACGGATGAAAAGTTAACTTCTGATAACTGGCGATACATCTTAGATGTTTGCGATAACATACTGTCAAATCCCGAAGACGCCACCAAGGACGCCATCAAATCGGTTTCTGCTAGGCTTGCCTTAAAAGATGCTAATGTGATACTTCGTACACTTTCGTTGCTACTTGCCCTTGCAGAAAATTGTGGTTCACGTATGAAGCAAGAGATTGCGTCGAAGTCATTTTTAAATGAATCTATAATCAAACGCTTGGGCGATAAGCGTCTCCACAGAACAGTTAAGGTGAGAATTGTGGAGGTTGTTAAGCAGCTCAAGGACTCGTTTGAGGATGATCCGTCATTGAGACCCATATCAGACGCCTATAAGCTGATAAAGCATGATTACCCACAATATGTTCAATCGTAGATCGGAAGAGCGTCG
>comp138262_c0_seq1
GCTCTTCCGATCTTTTTGTTGATAATAACGTTTTTTATACAAGGCGTCTCTAAAATATTGTGCCAGATTGAAATAGGACGTGGAAAATGTTATTTTAAATCAAAAGTTTCCCGTGAACATGAATCCAAAAGCACTTGATTAAAAAGTTGCAGGAAGAATTTGAAAAAATAATGATTTTAATATTTTATTAGCGGTGTATTTTTTTTTAAATAAACTCACTTGCCTCTCCCGTT
>comp138457_c0_seq1
ATTAATTTCTTTATTTGATTAAATAAGCGAATTATTAGTGTTTGTCATTTGAGTAAATGTGTTTTCAGTTCGTTTTTTGAGTTTTGCTCGAGAATCGGGCTTTTTTCGAAGAACATAAGAGAGTAGTAATTTGTGGAGGGTTGAGAGACGAATCCAAAAGTGTCATGATTGTTGCCGTAAAGCAGTGGCATAGAAAAATGTACCACCGATACCCTGTGTCTCCGCTACTGAAGCATTTAAATTTTAGGACAAAGTCTCAGATTTTGGAAGATGTTTACATGAATGCATGTGCGCCGTTTCAAATCATTTTGCTTACTAGTTTTTAAATTATTTA
>comp138458_c0_seq2
CCTGTAGTGAGGAGCGAATTTGTAGCGGCTTGTATATATGTCAAAATTTGTGGGGTCAGCCCTTATTTTGACCTATCTGTTGGCATAGCTTATATACTTAAAGTTCATACTATCATTGACTTTATAAGCTGTTACAGATGAGTCAAACTAAGAGCTGACAGCTGCCCATAAATATTGATGTTTATAGGTCGTCATGATCCAGGAGGCATTGCAATTGATGCCCTCAGATCTGATCTTATCATTACCGTTTATTACATTTACCACTTTTATTATCCTATTATAATTGCCTCTTTTTTTTTACTTTTTCTGAGATCTGATGGCGTTGAGTCTACTGCCCCT
>comp138568_c0_seq12
CAAAAGGAGCAGCTACCCCAAGTTCAATTTGTTGCAGTAACAGCGATCAACCTTACACAACAAGAATAAATACCGGGAAATCGAGGTTCACCACAGTCATGTTGACAATCTTACGGTTTGTGATTCTCAACTTATTTCATAATTTCAAAACTTAAATCAAACAAATTTGTGCTAAAGAATTCTCATTTTCACTCCACTTCTGTATCCCAAGTCTGTAG
>comp138753_c2_seq1
AAAAGTGGATTATAAAATAATCCAATAACGTTCGACAATTTTCTTCAAAAAACCTTATAGTACAATCCGTACGCACGCCACCGTGCAACTTACAAAGTCAATGTTTTTCCTGTTAATAGGGGATTATCAAATTTAGCTTTTCTTCAATAACTTTTAAACATTGTAAGATAATGGAAGGAAATTTTATCCTGAGCTTAATTTGATAATCCCCTATTAACAGGAAAAACATTGACTTTGTAAGTTGCACGGTGGCGTGCGTACGGATTGTACTATAAGGTTTTTTGAAGAAAATTGTCGAACGTTATTGGATTATTTTATAATCCACTTTT
>comp13877_c2_seq18
GGAAAACGAATAAACATAGCGGCCCAAATAAAAAAACAATCGAAAGACAAAGTGTTTTCCTACTGCTGTCTTGTAACAGTTTTTTCAAAATTGGTTTCTAATTGTTTAAATTTAAAGAGTAAACTGTGAAAGAAGTCGTCATATTTACAATTTATTTACGTAAAAATAAAGGCTTAAATCAAAAATTGCTTACAAGAGGGAAGTGGGTCTATCTTTTAGCTTTGCAATGATACCAAAATTATATTGATTTGATAAAAATTACTCAAAATTCTATGCTAAATCCCGAACGTCTACAACTTCAGAAACGAATATATTTTAAATGCTGCAACCACGTGTGTTTTACTCAGTGGGATGGGCTTAGAGATTGGTAATTGCGGACAGGACCGGAGTTCAA
>comp13877_c6_seq7
TCAACGAAAAGTTACATTTATGTAAGGATTGCTTAAATAAATTGAAAAAAGAAAGCAGAACTCCAACTACGAAAGACAAGTAATGTAAGTGAAAAATAAATACAATATTTTAAGTTATTTATATTTTCAGGTATAAAAAGATGACTTGCGATGAGACGAGAAAAAATTCTATAAAACTTCAGGGAAATGAGATGAAGACAAGAGAAAAGAGTCAAATTAGAAGAGAAAGATAAAGAGAGATAATTTTCTATATTATCATTAGGTTTCAGATCTGAAAATATTCACCCCTCTAAATTAACACCGACTTCGCAA
>comp138855_c0_seq3
CTGACGTTAATCACTTGTCCTCCTTTGTGTTTGATGCTCGAAAGTGAAGTTGTCTTGGTAACTTGGTAGAATGGAAGCAACTACCGTAGCTGCATCGACGCTGCCTTCGAGAGCAAAATTCCTGGCCTGCGCCCCACCTCCGACGGGTTCGCCTCCAACGGTACCCGCGAGATCCGTTGCATCGGGATCTCTTGTGGTGCGCCACCATTCTAACAGTTTCTCGGAAGAGCCCGGCCACCAGCAGAAGAATCACGTGGTGAAGACCCTGATCAAACACAAAG
>comp139030_c0_seq6
CGGGATGTTTATAGTACCGTTCGTAATTTTTTGTATGTTAAACAGGCGTGCAAAATTCAATAAAAAATATGTCTTATATCCTGAAGAAAATTTATATAAGTGGTATGTAACATGCTTATATTTTCTAAAATGTGATAAAAAAATTGCACATATAACCCCCTTCCCTTGAGTGGCAGTACGTTTAAGATGAACTAATGTTACTA
>comp13912_c0_seq2
ATGGTGATGATGGTGGTGATGGTGGTGATGGCGGTGTTCTTGGGCGGTTATCAGTAGCCGGGTCTAATGCGGTGTGCTTGGCGTTATCAGCGGATGTCGGGAGGGTTCGTTACCGTTTGCGGTGTTCTTGGCGTTATCAGTAGATGACGTCATTATCGTAACCTGCGGTGTACTTGGCGGAATGGTGTGGGCGGTATGGGTCTAATAGCGTCGTAATCGTATACCGGAATGATATATAAAAGTTTAAAGTGCTTAAACTAAAGGAGACGAAATAGCGGCATGTGTTAAAGAAGAGCGCTTCATCGGAATCTCAAACGTTCA
>comp139352_c0_seq1
GATCGGACGGTATTGGGAAAGTAATTATTTTCCGTCTTCGGGCGACGGTATTTAAGCGAAGAGTTTAATTAGAAGTCATTGTTTTCTGTGTTCGAGTAACGTAGCAGTTTTATTTGAACGACGCCGGCGTACCAATAGCTTCTCAACGTAAATCCACAATTACAGGGCTTTTGAAACATTTACGCATAATGTAATTTTTTTGTTATACTTGATTCTATTTATAAAAATAATAATGTACCAACCCCTCAGATCGGAAGAGCAC
>comp1397213_c0_seq1
AACGAAATGAAGGGCCAGTACTCCAACTCGGGCTACTACTTTTGGATCAAATTTCAGGAAGCTATTTATGCTTCGCTCAACAATTCTGGCGGAGATCCTTCTAAAATCGTCACTCTCCAATGCGAGGACTTGGTTGACTTCCACCTGAAAAACTACCATCCTTCCAATGCCAGGACCTTCACTTATGGCTCTCTTCCTCTTCGGAACCATTTGCGTAAACTTGACGAGTTTTTGGT
>comp139729_c0_seq1
GTAACTTTGTGTTTGAGTGTTGTCGTCGGTATTGTCTGCCTCTATGACTATCTGCGGAGTGTGGAAAGCATTTGTAATTCTCTCTAACATAGATTTCTTCTCTAGAATGAACGTAGGCAAGGTTATTTTTGTGAGGTCACTCCCGGGTCTCAATTGTGTGATGATTCCCATGAGAATGGATTGATTCTCTGCACCAATCTCATCCACGCCATCGCCTCCCTCGCCCTGAGCATCTG
>comp14001_c0_seq16
TGATCCAATAATATAATAATTAAATAATTTATTGACAAAAGAATGGGCAGATAAATATGTCAAAAGTGACAAACCCTAACAAGGTGGTCACAAGAGCTACTGCTTTAAAAGTTGTAACAGAAAAGAAATCTCCTTTTCAACCAGCACATCGCAGTACAGAACAATTTGATATACCAGACCCATTTACGAGATCGCCTAGAATCTCGAGATCACCGTCAGGTAGTACTAATTTAACACCAACCGGCCAAGTACAGCCAGAAGAATAAATTATTAATAGAAGAGGAACGTGAAAATTT
>comp14001_c0_seq29
TGTGCTCTTCCGATCTACGATCCCTTTGATGTCGCGATGTTCTGCCACTAATATCTTCAATTTAAGTGAGACGTTGGTAACGTTTTCGAAAGTTTACATCAGTTTGTTTATAAAAGCTTTATATCCAAAGTTCTAACTTACTTAAAATTAACTGTTTATGGGTGGTTAAAATTGGTCAAAGGGTTACTGCGAATTTGTCATAGATG
>comp14044_c0_seq13
GGAACAAATCGGAACCATATGGCACACTCAAATGGAAAACCAAAAATCAAATTACAAAAAATTTTGACACTTGAAATGTCACCCATGCGGCATCATTGGATTCAGAAAACTATGCAGACCTCAGAAATGCAACAATACACAGGGCATTCCATTTGAAAATCGAAAGTTGGTATCACTTCAGGCGAAACCGGAAGTGGATTTCCATTAGCCGCCGCCCCCGCCGCCGATTGACCCTATATCGAGGCGATCCGATATAAATACCTAAACATGACCTAACATGGCCTAAGATGA
>comp14044_c0_seq7
TCATCTTAGGCCATGTTAGGTCATGTTTAGGTATTTATATCGGATCGCCTCGATATAGGGTCAATCGGCGGCGGGGGCGGCGGCTAATGGAAATCCACTTCCGGTTTCGCCTGAAGTGATACCAACTTTCGATTTTCAAATGGAATGCCCTGTGTATTGTTGCATTTCTGAGGTCTGCATAGTTTTCTGAATCCAATGATGCCGCATGGGTGACATTTCAAGTGTCAAAATTTTTTGTAATTTGATTTTTGGTTTTCCATTTGAGTGTGCCATGATGGTTCCGATTTGTTCCAATTGACCGACCCGTCTAATGCTGGAGAATCGAGGTCCCGTCAAGGATACTCAATTGCGTTTTTTGTGAGCAAGTGGG
>comp140512_c0_seq1
TGTGCTCTTCCGATCTGCTTGAATCCGGACCTGTCAAGTGGGACAAAACTTTAGCCTTTTCATATTTTTTGGATATTTTTCATATTTTTTACTTTTTTTTATTGCGACGTCGGCGGTAGCGCAAGCCACATAATTGCAATGCGTCTACGATCCATCTCTTGTCGTGATAAAAATGCAACTGAGACTAATATCGGCCAAATCGGTTTGAAAATTAATTTACGTGTGAAAGCGCCAGCCGGATTCGGATAGCCAGATCCAGTTAGCCGGTCCGGCTAGTGTGCAACGAGGCTAAGAGGTAAAAGGAAGGAAATACGTTTTATTAATATTTACGGTTAATAATCTACTATCAAACCATCTCATAATACCTGAAAAGTCCACTTGTGCAATTTTTTAAGATTCTCCCAACTATCTGTTTGATAAATAACTGCACTATCAAACACAAAG
>comp140512_c0_seq4
CGACGCTCTTCCGATCTCTCTTGTCGTGATAAAAATGAGACTAATATCGGCCAAACCGGTTTGAAAATTAAATTACGTGTGAAAGAGCCAGCCGGATCCGGATAGCCTTACACTGTCAGCCATAAACGTTTCTTGTCAGTAACGAACGTCAGCAAAAAGTTTTTGCACCTACAGCTTAATCTTTAAGTGCAACTGATCTGCGTTTCTAAAACCAGTTTATTTTATGTCTAGGTAGTTTTTATTAAAGACAGGGATGTCTTGTTGTA
>comp14062_c1_seq20
GCTTGTGTTATACAGAGCTGCGCAAATGCATAGATAGCTTGTTCAAGGTGCAAATGAAGTTGCAGGGATTTAGTGTGTATTTTTTTTTTGGATATGCACAAGTTGATTATTGGTTGTCGCACATGGGTCATGTTTGTAGGTAAATATACAGTGTGTTTATAAATTTGGATGTTGAAGGCGTTGTAGCAAATTTGCAGGAGTTGCAATTTTGAATTTGCTACAGATTCTTATGTCTTCTGTTGTGACTTCAGGTCATAGAA
>comp14072_c1_seq8
GCGTATGTCATATTCATTTTCCGGTAGCTCGAATTATTCTCTTTGCTAAAATGTAACAATTTATGGTACATAAACAAAAAGTATCGAGTTTCCATAAAATTCCGTTGAGCTATTAGTACGCTAAAAGTTACGAGAGGACGAAATGAATCATTCAATATTGTTGATTTATTTTTTACTAAAATTCAGCAAAGACTTGTGCTTTATTGTATATTTCACAATCCCTTTGAGGAGAATTCCAATTCCCTACGTAACCGCCAAGCAAAACACTGATAATACTGCGTGTAACTACTAACTTAATTAACACTACTCTTATTGATGCAAATAGGGGCACTTACAGGAAGAAGGCGAAACCTGATTGTTGCTATTCGGACTCCTTGTCTTCTTCTTCTTCCCTTTGAACATAACTCTGATGCATCCCGCTAACATTACCAGAACTATGATCACTATGGAGATATAAACTACACCTGCAGTTTCCATAATCACAAACTAATACCTTTTCGGTAATCGTTTAGCCT
>comp14079_c0_seq1
GATTGGAACGCCTCCAGTTGGTGTGCCAGTTGGGCTTCCATTTTCGTAGTCACCTTCAATGACGATACCGTATTTGTGAATTCCAGACAGGGTGATGTCTTGGTATGTAATGTCAGACACGGATCCAGATGCGCCATAGACGGTTTTAATTCTTACTCCGTTGTCTGAGTTGACAATTTGGCAGCTGCTGACCTTGACGCCTTTAACGACGTTGTTGTCTCTGCCACCAACGGAACCGATGGAGATTCCGTGACCACCAGAACAGTAGTTATCTGAGAATACGATGTTGGTTCCAGAATTAACTGCCAAACAATCATCTTGGTTGTAAATAGTGCTTTTCTTGATGGTGATATCATTGGAGTTACCAACATCGAAAGCGTCGGTGTTGTGGCCACCACCGGAGTCGCCTGCGGAGTTATCAATGGAGATGTCTTGAAGCACTACGCCATCACTGTTGCCAATTGAGAATATGTGGACAGGAGAGTTTTTGATATTGATTTTGTGGATTTTTGAGTTCGTTAGTTTGACTTTGAAGAATTTCGGCTTCTTCTTTCCGCCATTTCCTCCTTTACCGTCCCACCACAAACTGCCCTGACCATCGAGCACGTGTCCTGAAGAACCAATGATTTCAATGTCAGTACCAGCGACGCTAAGCAGTGGTCCAGTCCATTCTTTGTAAGCCCATGTGATGGTTCCCTTGAAGGTTACCTTGGTGCCTTGCTTAAGATGTGTC
>comp140882_c0_seq1
ATATAGTCCAATAATTTTTTTATAACGTATCGCACACTAAACATTTACTTTTTTATATCGTTGACTTTTATTTATAATACAGAAATTTGGATTATCTTCCAACCAGTGCCTACAATTATGGTAACTAACAACCCCATTCTAGTAAATGTTGACTCGTTGGAAAATCCTTCTGTAGAAAAATCTAACATAATTTGTTCCCCAATTAACATAACAAAATTTTAAACCAAAGGCGTTGGACTGGTTTGTAGGAATGTATTTTAATATCTTTCAGAATTCTCTGCAAATGGCTTTTACTATCTAGTGACCTTTTTCTTAGTGATTTCTTGGGATCATTTCTTACCGAATCAATTGCA
>comp140964_c0_seq10
GACGCTCTTCCGATCTCGAAAAAGCGTAGATTAACACTTGATTGGGTACTCATCATGTTATAAAGTAAAATATTACAAAACGAACTTCGCAATTCTGACCTCTAATACGTAACCAGCGACCTCTAAAACCCCCGTGTATGTGATTTTACTATAGCGGACTGTATTAAAGTTAAATATTGTAAATGTCTGTGGTTACTCACCAGTACAGCAAAATGGTGCCCCCTTACTGCTGTCGCACTAGTAAGGATAAGAAAAT
>comp14113_c1_seq2
CGCTCTTCCGATCTTAATTACTTTCTGCCTGTCTCCCTGGCAAATACGAGAAACCCCAACTCATGTAACACGTTTTTAATCAAATGACATGCCCGAACCAATTTTGAGGACTATTTCTCTGCTTGTTCTACACAGAACAGTTGCCTGAGCCGTCTCGTCTTCCCACTTATCAAAAGTACGCCGTACTTGAGTAAGTGGAACACCTTCGAATCGA
>comp141323_c0_seq1
GGTATTGTAAAGGGTTTCGGAACCTTATGAGGCGTGTAAGACAAATCAATGCGGAGACGCTGCGCAGCATGCATTGCATCCCAAGAACAACATTTTGAACATTTCTTGTGATGGGTAGTGTTTTGAAATCTCTCAAAAATATTAGGTACTGCATTCATTATCACACACTTAGCAATCAATAGAAAATGACAAATAACAACGCAGGCACCCACGCATCTTCCTATTTGATTTCCCAATCAAACAC
>comp141495_c0_seq6
GTCTGACTGTGATTTTATATTCCGGATCGTACTTTTTGGAGAAGTTTTTATTTTTGGAAATCCGAAACAGAGGTGATTGCTTCAGCTTTGAAGCGCGTCGTCGCCAGCTGCTCTGCCGACAGAATTCTCTCTCACCTTTGGCGGTGTCATCTACTGCGGCTCTAGTGTTTGGAGAGATTGGGAGCTTTTTTGCGAACTTCGACGGAAATTTTGGAAAATATAAGTGAAAATTGTATTTTTCGCAACGCGCCTTCTGTTTCCCGTGAAATGGGCTTGTATTTTGACCCGGTTTGGCCCTCCTACGTAGAGTCGTGGTTC
>comp141511_c0_seq2
GACGCTCTTCCGATCTGTATGTACGGGACGAGGAAAAGGAAACTCACTCGAAGCGTTATTAGGAATTTGGCGACCGCTTCTGGTGTAGTTAATAGTAAAGATCTGTTTATAGTTCTAGCCATTACAATTAGTGTAGAAGTCAAAGACTTGTGTTAATTGTAGTACGATAATAAACGCAGATGTGCACTGGAGACATCACACAGCGTGCTATTTAGCCTTACTTTATCCCTGTTCGATATATGCAGGTCTTTTTTGTTATGTTTCTGCATCTTGTATAGTTTTTCCGAAGTCAAACACAAAGAAGA
>comp141613_c0_seq1
AGGCGTATCCCATGTCGAATGCCATTTGCTTGGCAGATGGAGGAACCCAAGAAGATGACTTCCATGGAAGCACATCTTGAGAGTACAATTCATCCACTTCCTCCAAAGTCAAACCCTTGGTCTCACGGACAAAGAAGAAGACGTAGAAGAAGGAGAACAACAAACACCCAGCAAAGACAAAACCATAGTAAAAGTGGATAGCCGAAGTGATGAATGGAGTGAAGAACGAAATCAAGAAACCCCACAACCAGTTGGCTGCGGTAGCCACCGACATAGCTTTTGATCTGATTCTCAATGGGTAACTCTCAGACACGATACAGAACACACCACCGGCCCAAGTGGATGCAAAGAAAAAGATGTAAAGACAGGTGATGAAAATCATGGCATTTCCGGTGGGTTTGTTGGTATCAGTCAAGTCGTCATAACCATTGTTGTACAAGTTAACCGAACCCAAAACCGAGTAGATGATGAAACAGACGAACATGCACGCGGAACCGGTTAACAAACACTTTCTTCTTCCGTAACGGTCAATGACATAGATACCAAGGAAGGTAGAAGCAAAGTTGACCACACCCAAAATAATCGAGGTTTCGAAAGAATCTTGCAAACCAACAGCTTTGAAGATGGTTGTTCCATAGTAGAAGAAGTAGTTGTCACCAGTCAATTGTTGCAAAGATTGCAACATAATACCCATAATAACTCTTGACAAAATCTTGGGTTTACCGGTGATCAATTGAGTCCACGAAGCATTACCAGCAATTTTTTCTCTCTCGATACCAGCTTGGATCAATTGCACTTCAGTGTAGACAGCGGGATTGTCTGGGGTGGTAGAGTTGGATCTGGCAATAGACTTTTTAGCTTCTTCAATCTTGTTCTTTTCAATCAAGTAACGAGGAGATTCAGGCATCAAAAGCATACCAGAAACCAAAAGAATGGCCCACGCGAAACACAAACCCAAGGGAATTCTCCACTGTCTCGAATCGTCATAAGTCTTTGTTCCATAGGTGGTACAGTAACCCAAAAAGATACCCAATGTGATGAACAACTGGAAAACCACCACCAAAGTACCTCTCAATTTCTTGGGAGCAGACTCACCAATGAACAAGGGACACAACACAGAAACAATACCAACCGACAAACCAGTAATGGCACGTCCAATACAAATTTGGTACCATTTATCCAGAGACGAAATTTGCACAATGATACCAATCACATAGATAAGCATGGAAAACATAAGTCCCACTCTTCTTCCGTACATGTCAGCCACCTTGGACAAGAAAATACCACCGACAGCACATCCAATGTTGAAAATGGCAACCATCAAACCAGTTCTGACGTTCGACAAAGTGTATTCATCATGTTCAAGTTGTGCGAATCTTTGCTTAAAGTCAGGTTT
>comp141638_c0_seq1
TTTGACGTGCGTCAGTTTTGGCAAACTTACTTTTCAGTGGGTGTTTATTCCACAATACATTTTTATCTCTACTGACAAACATAGGATTTCGAAATGTCCCTTCTTCTGTTTCCGATTGACTATTTTGAATAGCTAATAAATCTTCACCATCACCTTCTTGTTCTGAACATGAGTTATGATCACTGTTCTCGATTAGTTCATCTGATGCATCTTCATCAGTGCCTCCCATATCATCGCTCTCAGGTTCTTCTACAATTTTCTGCATAATGGCTTCCATTTCAGCTTGGGTAAGCTTTTGAGGGTCTCTAACCAGGAATGGTTAGTGGGAGATCGGAAGAGCGTCG
>comp14194_c0_seq10
TCTTCAAGGTTGGTTTGGTTGGTTGGCGCTGTCATCGGGTGTCAGGAACTCGCAAAATTTTTTATTTAAGGGTTTAATACCATCGCTTACGACCCTCTGGGGCTACTGTGAGGGCCGAATATAATTTTTCGCGGAAAGGGAAAGGTATCGTGACGTCACTCGTGAAGAATTCGGCCGCGAAAACTCCGCGAACGTCTCGTTAGAGCCGCGGAAAGTACGTTCTCTTTTCACCTGACTAAAGAGACGCCCATGGCCGAATGCACAAATTTTATATCGCTAATGC
>comp14194_c0_seq13
GCGGCGGCCATATTGTCGCATCGAATTTTCACCAATTTCACCGCTGTCATCGGCTGTCATAAACTCGCAAAATTTTTTGTCGAAGGGTTTTATACCATCGCTTACGACCTTCTGGGGCTACTGTGAGGGCCGAATATAATTTTTCGCGGAAAGGGAAAGGTATCGTGACGTACTTTGTGTTTGAGGGAGTTCTGGTACTACTGGGAA
>comp142034_c0_seq1
TCGATGAAATTTTTGAAGGAAGAGGTGATTTACCTGATATTTCATTGGATCTACCAACGTTATAAGTATATATCTGAATTGAAGCGAATGAGGTTCTAAGAGATTGAGGTCATAGTCTCAGCTGAGCGGCCGCGGCACATTTTCATTGAACAATTGACGAGTTTGTGCATCGGTGCTTCCGACAATATTACCTGCCGGTCGATACTCACAAATAGTATACTGGCTCCATTGGTTATGACAATCGACATAAGCACACCCCACCTCATTTGTTGCGTTCCAAATCACTTGAGTGAAATGGCCAGTTTCTTCTGCAAAACCTGGATTGTCATAGTCGTAAAGACTGATTTCATCATACCACACATCTACGGGCCGAAACCCTCCCTCGTAACCAGCAGCCAAATTTTCTCCATATGGTCCACCAGAATGTATAAGTTGCAAGTTATTGCAATCTAATGCTGAAGCG
>comp142044_c0_seq1
CCCCCAAATCCTAACTCCGGGAAAATCCGGGTAAAATGTCAAAACCAGTGTACGTGTTCTATTTGCACTCTGGGTATGAAATAATGTTCAGGTTTTCTATACATCCCTTTTTCTAGTGATTTATCGGTTATATCTCGGGAACGGCTAATCGGATCGGTTCGGAACTGGTGGCAATCGATTCTTTACCCTCGAAAACTATGAAAATGACACCCTATATGCCCCTACGGTATCCAGGAAAACTTCGGGTGAACTCGGCAATTTCCGGTTAGCGGTGGGTG
>comp142134_c0_seq1
GTGTGCTCTTCCGATCTGATCTCTGGTCCTTCATCGTACGTTTTGGATTCAGTACCCATGACACCATTTTTTGACAAAAGTAACTCCAAAATGATTTGCTGGTCAGCAGCCCAGTTTCTAGAGTCGGCGAACACCAAGATGGCGTCGATCCGAGTCTTGGAGAAGTCCACTTCACGCGCACAGGTTTGTTCTTCCTCGGTCAAGTCGTGGTACGGAGACACGGCTGGGTTCCATTTCAAGATGTCCAATGGGGTGAAAACGTTCTTAAAACCATAAGATTCTGCCACCTAAGATCGGAAGAGCAC
>comp142188_c0_seq5
AAGGCATTGAAGCAGAAGATTGGTTAACGGAACATTCATTATTACTGCAGGCTAGAAAAAAAATGTAATTAGTACTATATCACTACCCATAAAATATATATTGTAAACACGATTTAGGCTACAGAAGTTGAAGAAAAAAAATACATCGACACTGGCAGAGCAGAAAGTGGTTGGCTAACCTTTCCGAGTAATAGAAACAGACCCGGTTTATATAGACCATTATAGGTTATATAAACCATTTTAAGCATTCAACAAAATACGCTGAGAATAGGTACTCACCTTTACGAAGAAATTGAGAAGAGAGCGCTTTTCTTAGTTCCAATCTGACAAAGTTCCTCGATTTTTAACAGTGTGAGACGCTCCAGCTCCTTTGCATTCTTTTTGTACTCATTCCTTAAAGGTAGCCAAAATTCATTTGCCATTTTCTTGTATCGCCTGCATTGACAAGGAATCCTTGTGACATTTAACAAACGCATTGAACAGCCGATCGTACAACGACATTTTACCGGCACTAACTCTCGTCGACTTGCTTGACAACTGCACTGCGTTGCATACTATCTGAGATCGGAAGAGCGT
>comp142286_c0_seq1
AAAGTTTTTAAATTGGATTTTTGGAATTCTCGCGATTTTAAGAGTTACTGTTATTTTTAAATTGCGGTAAAATCGCACATCTGTGTTACCGTTACACTTTATTACTCTGCCTGTTAATTGCAGAAATGGAAAAATATTGTTTTGGTGCTGGACTCCAAAGCATTGTTGTTAAGAAATATGTCTTCGGCAGTAATAATACGAGGGGTACCTTTTATACTTCGGAAATAGAAAATAAAGAGAGAGATTAATCATTATATAGTTGTTACGATCTCAATTGG
>comp142303_c0_seq1
GTAGTTGATTGGAGCAGTCTCTATTTCGTCTGTAGTTTCACGAATGCTGACGGAAAGTTCATAATGCTAAACCTACCCGACACACTAATCCCGCCAAACACCGCATAATACTGCATGTATTATATATAAACAAATCCGCACCCTAGTTGCATAACAGTGCGTATACAGCGTGAGTAATTAACAATGGTACATAGCTTAATGGCAGACAGCTAACAT
>comp142389_c0_seq2
ACTTTCGCCCAACTGAGTCGAAGTAAGTGCAGTTACTGTTACTGTTCTGTAGCTTTAGAATTTGCATGATGCTTTTTCGACTTTAGGTTCCACATGTTTGTTCATACAGGTCGTAGATGTGCCGATCGCATGCGATGACGATAGCAGTAGTGATTGTGAAAGTATCTCTAGTGATGATTGTTTGAATGATAACTTTACTCACAGTGAAAGCGACTGTTACCGGTGGTTGTCTAAATTTGCTGTTCCAAGAATCCGCAACTCTA
>comp142784_c0_seq1
AACTTTGTGTTTGACAGGCCCGCTACTTCTGGAATATAAGGAACATGGTAATGGCCACTAGCAACAACTATAGCGTCGAAATTTCGCTGGTACCAAGTATCATGGGTATCGTTAGAAGACTGACGAATTGTAAGCTTATAGTGGTGACCATTGTCGTTGATAATTCTCTCGACATCCTCAATGGTGGACGAAAACTCAACACTAACGTTCCTAGCACTCTTGTTCCGGAGAATGTAGGCTTCAATATAGTTTCTCACCACCAAACCATCAACAAATTCAGTTTTATCACTTGCTCAAACACAAAGT
>comp143067_c0_seq1
GCGCTGGAATCGAGTTCCCGTTTTGATATTTCCCGACGACGTGCGGAACGTGACGAACGGACGGATTGGAAATGGGATTCGTGTTGCCGATATACAGGGCGTAACGAAATAACGTTGAAAGCGACATTTGCTGTGTATACGCATTTTTTATTTGATGATGAATTCAAGACAGGCGACAGCTGGTTCGTATTAAAAATTTCCTCATTAAAAACCCTCAGGCGACATTTATTCGATTTTTTTGCGTTTTCAGTTGATTCCGGCCTTGGAATTAATTTTTCCTAACCCTA
>comp143323_c0_seq1
GGGGGCCAGAAACAGCATTGCATTAAAAGACGTTACCATGTCGTTGACCGGACCGCAAAAGGATGCTGTTCGAGACGCTGTTATGCGAATTTCTCAGCTGTATTCCAATGTCGACAGTATCATCAGCTACTTCTATATCCTCACCAGAAATGCCGAAGGAACGAAGCGGCTCATTCAAATGAAGTACATGACCAAGAACATAATGGAGAGTCTTCAAAAGGGTGTGTATTTAGCTGGGCCCGATTTATTGGAGAAGCTAAAGTTGCAGTACCAAAAGTATTTTGAGTATGTCAAAGAGCAGTTTGCAGCAAGGAAAAACCAAATGAACCAAAACCAAAATGCAATGGGAATGATGAACCAGAGCCAGATGCCTAGTAATATTCCCGCACAAGTTTCGGAACAGACTCAGACTCAGAACCTGAACCTTCTTTTCAACAGACTTCCTGTGCAGCCCCAAACTCAACAGTCAACGCTGCTTGCACCTCCTTCCTCTCAAACA
>comp1434210_c0_seq1
GTGTTTGATTTTGGATATTGAAAATAAACGTATTACTACGTTCATGGCCTTTTCTCAGGGTCATTGGGAGCATCCAGAGCAAGCACACGGAGACAAGCGGGAAGATTTGGAGCGGTGGAGAGAGCTTTCTAGAATTGGAATTGCAACCAATAGGTACTTGATAACCGAACAAGCATCGATCGATGAGATTTTTGAAGGAAGAGGTGATTTA
>comp143423_c0_seq2
GCCTTGATTTCATGACTTTTTTTGAGCCACTCTGTATAAATGAGGATTGCTTCAGAAAGTGCGCAACTGGAAATGTGGTTCGACGGGTCCGAGCGATTTTTCGAATAGCGAGCGTTTGGTTTTTAAATGTATATATGTTCCATACTTTTGCCGTGTGTCTCACGTGAAACGAATTTTTTCATAGCTCTGGTAATATCGACGGTACCAAAACTGCTTCAAGATCGGAAGAGCG
>comp143512_c0_seq1
ATCTGAACAAGTCTTGACACAACTCTTCGAATCTAGCTCTGGTAAGAGAAGTGTAGAAGTCGATACCTTCGAACAAAGAGTCAATCTCGACAGAGGTTTGAGCAGAAGAAGACAAGGTTCTCTTGGCTCTTTCACAAGCAGTTCTCAATCTTCTCAATGCTCTTTGGTTGGTGGACAAGTCCTTCTTGTTCTTTCTCTTGAACTCGTTAACAAAGTGGTTCACCAATCTGTTGTCGAAATCTTCACCACCCAAGTGAGTGTCACCATTAGTGGACTTGACTTCGAAAACACCAGCACCGATATCCAAAATGGAGATATCGAAAGTAC
>comp143512_c0_seq2
GACGCTCTTCCGATCTGCTTTGGACCGGAAGCATCGGCAGTGATAAATGGAAGGTTGATTTCGGTGGAGACAGTAGAAGACAATTCGATCTTGGCCTTTTCAGCAGCCTCTCTGATACGTTGAATTGCCATTCTGTCTTGAGACAAGTCGATACCAGACTCCTTCTTGAAGTTGTCTACGATTTGTCTAACAACAGCGATGTCGAAATCTTCACCACCCAAGTGAGTGTCACCATTAGTGGACTTGACTTCGAAAACACCAGCACCGATATCCAAAATGGAGATATCGAAAGTAC
>comp143549_c0_seq5
GCGTTGGTGTTTTTTGAGATATCCTATTTTGATATCCTATTTTGAACACCATATTTTTTTGAATGCAGTTACGTTGGCTTTTACTTTAAATATTAGGAATTAATAAATCGGTATGATTTGAAAAAAAGAATTTTAAGTTCAGAAATTTTGCAAAAATAATATCACTAATAAGTACTGAATAAAGGTACAAAGTACATCTTACTATTGTTAAAGAATATTAACTTACTTATAAACTTTTATTCAAGAAAATTAAAATAAACTATAAGTAAAAATGATTAAAATGAATTAGTACACTAAAGGAGCTGTTCAAAATTTTCTCCATTTTGGTAGATACACATTTCGAATCGTCGTCTCAGTGTGGTATCACAGGCACTCAATAATGTGTGACGGTCAATTGCAGTACAGGCTGCCTGAATTTTGTTGCATAAA
>comp143590_c0_seq1
GACGCTCTTCCGATCTATAGGTAGGGCACTTGAGAAGTTGCCGGATATCCAATTCAAGCGGGCTCCATTTTTCAACTTGAATCCAGGCAAATATACCAAACAAGAACATGCACTTTTGACCATTGTGGTTTCACTTACGTCGTCCACGTCGTACGCAATGAACATTTTGATTGCCCAGACAAACTTTTACAATCAAGACGTCTCGGTCGGGTACCAGATCCTCATGGTTTTTTCCACTCAGCTACTTGGGTACGGTGTAGCAGGACTTACTCGTAGGTTCATTGTATATCCAGCACACATGCTCTGGCCGCAAACTTTGGTTACATCGACTGTTTTCAGCGCCTTGGCAAAGTCAAATCTTGCAGAAAACTTTAAAACCAGCAGAGTTAATTGGTCGAGATACAAAATGTTTGCAGTGGTAACGATATTTTCGTTTGTTTGGTACTGGTTTCCAGGGTTCATTTTCAAAGCTCTTTCTTACTTCAATTGGGTGTGCTGGATAGCGCCCAATAATATCGTTGTGAACCAGATCTTTGGGGTTTCTCTGGGATTGGGAATAATTCCAATTACTTTCGACTGGACTCAGATTACCCAGGCTTTGAGCTTTAGTCCACTTGCAACTCCATTCTGGGTGGCTGCAAATACTTATGGTTCGGTATTTGTGTTTTTCATTGTCCTCTTGCCCATACTCTACTACACCAATACGTGGGATGCCAAGTATATGCCCATGATCAGCTCGTCCACATTCGACAATCGGCAACAGAAATACAACATGTCCAAAATCATCACCAAAGACTACAGAATAGACCACCAGGCTTACAAGGAGTACTCTCCTTT
>comp143844_c0_seq1
GCTCTTCCGATCTAATTATTTGAGAAGTTTATTAAGGTTATAATAACGTATTAATGTGTGAAAATGTCACGTTACAACAGTTTTTCGTTAATTATTTGCATTTGTTTCGTTTCCAAGTACAATTTCTTTTACGAAGAATGACATGAAATAATTTTTTGAAATAAATGTCATTTTCTCGCAATATCTCGCTTGTTATTTGAGATAGATCCATCAAACCTTACATCACTATGTTCGTAAAAGAAAGCTTTATCCGAATATGAAAAAATATACAGAGTGTTCCATAAGAAAAAACAAGTTTATTGGCCGTTTGGTTTTTGTGGGTCACCCTGTATACAACTCAATCATCTTGAAAGATGCTCCCTCCAAGAACAAAATCGAACTGTCTCGCCGTTTTTTTTAAAAATCGCTCAGTATAAAAGTTATGAATTTTATTCCAAACTTTAAACTTTAAATGGCTCAAACACAAAG
>comp14399_c0_seq21
CAGGTGGGGTGCGTGTGTTTCTCTATTATTTTGAATAGCTGTAAACAATTTTCACCTGATAAAATCAAAGGTGTGAGAGGAACAGTTCAAGACAAGGATAAAATTGCTGCCAAAAAATCGAGGGGAACGCACGCCCCCGTTCCTCTCCTCAGAGAACTCTAGCAGTCTCATGTGTGTTGATTTGATTTGTCAAGTTTGTGTTATTTTCTGTTTTTCTATTTTCCAGCAGCAGCGCGATCGGTAGGGGCAGATGGGGTAGCGAGCCTCTCCTGCCGCAGCTCCCTGCTCATGTAATCTTCAAGCGTCTTCGAACATGCGGTAGGGGCCCGGGAGTTGCGCGATGGCACGTTCTCGCTCGGTCTCTTCGCTCTCGCGGTAATGCTGATTATTGGATCGTACCGAACAATTGAAAAATTTGATAATTTGATAAGTTCCGTTGCCCTGCTCTCGAGCATTGAAGACTCAGGCAGCGAGTAATGCATGAATCCCAGCCAGGATCCATCTGACACCTCAAACAACATGCAAAAAGCATCCTGCAAAAAGTTTGCATCTCTTTCCGTAGAATACGATCCTGCAA
>comp144063_c0_seq2
GTCGTCGCTTCGTTACTATAACAATCAAGTACTTCGTTTGTGTCAAAAATCTTCCAACGAACACAGATCTACGCTGCGAAATTGGGTAACTACTTGTAAAACTAGTCGTACGACCTACGCATCCTTCGTATTTATATATTTATTGTTCAAATCACCGTTTTGGCTGCGAATATTGTCATACATAATTGCATTCTTATAAACGACGCCCTGCCCTCTCCGACATTTTGTTTCGATTAGCTTTACAAAATAAAAC
>comp144355_c0_seq1
GGTGACGTCACTTGAGAGAAAGACCGAAATCTTGGCATATATTGGAACTTTCTGGCGTTTTTCTGATAATCCACAGCTGTTGTGGTGCAAACATGTTCACGTCATTAATTTTATTATGCTAAACAGATAACGTTTCTTCAAACCTCGAACTTGACAACATATTTATCGTCCTGACTGCTTCACGGAACGTCTTTGAGACCAACATTTCTTCTCTGGCGCTCTCCATACCACCGGCATATGCTTATATTGTTGCTTTAGCACAAGAAACATTACCTTTAAGCACTGATGAATACTCAAAGTTGTAATATAAAACTGAATGGTAATTTTTCTTGACCAAGACGATATTGGAAACTTTTTTTACTATCACAGTTCAGAACATCAAACACAAAG
>comp14463_c3_seq62
TAGGTATTAAATCAGATACCTCTTCCGGAGTCACCGGGCTCGACTAATAGAACAGATGTAGGTAACATCTGTATATCGTCCGGAATCACCGGGATCAACTACTAGAACGGACGTAGCTAACATCTGTATCTCTTCCGGATTTGGGTTCGACCAATCAATCATATGAAGGTAATTACCTCTTCCGAATTCGGGTTCGACCAACCAATCAGATGTAGGTAACACCGGTACCTCTTCCGGATTT
>comp14463_c3_seq65
TACAGGAAAGCATTGAAGAAGATCCAAATCAATCAATTCGTCGCCGTTCTCAGCAACTGGGGATGTGTCCTTCCACTTTATGGATCGAAAGGATCTTGGATTAAATGCTTTCAAGATTCAACTTGTGCAGGGGAATTAAAGCCAAACGACCATCGTATGAACCGCCAATTAATTGGACCATTACGTGAAACTATTCTTTCATCAAAAGTTTCTT
>comp14463_c3_seq66
AAGAAACTTTTGATGAAAGAATAGTTTCACGTAATGGTCCAATTAATTGGCGGTTCATACGATGGTCGTTTGGCTTTAATTCCCCTGCACAAGTTGAATCTTGAAAGCATTTAATCCAAGATCCTTTCGATCCATAAAGTGGAAGGACACATCCCCAGTTGCTGAGAACGGCGACGAATTGATTGATTTGGATCTTCTTCAATGCTTTCC
>comp145024_c0_seq1
AGATGTTTGATATCTGCCGTTGGTAGGGGGAGGAGATACAACTTGAGGGGAATTGGTCTCCATTCCAGAAGACGAAACGGAAGGATTGTCATCGTAGAAGGAGTATCCCCCTGGCATGAACCGAGTATTTACATCAAAATCATGGGTCAATTCGCCAAAATCATTAAGAAAATTAACATCCATGTTGTTGTTGTTGGAAGGGTTTCCTTCTTTCTGCATGGTATGATTACTTGATTGGTCGTCGTCCATTTCCTGCTCTATAGGACTCAAGGAATGTGCTGGCTTGGACTCACTCTTTGCAATGACTGTTTCAGGAACATCGTAGAATGCGTAACCATAATCCTCAGTTGAAAGGTTAGGATTGTTTGCAATGGAAGTACTGTTTGTAGTCGCGGGAGTAATTTCATTTGCAGAAAATGTAGCATTGGGCATCATATACTGCAAGTTGACGGAGTCAAACGTATTAAATGAGGAGGAGCTGGCCATACTGTCAGATCTGTGGTGGGGATTAGGAGGATGTTGAGACACAGAGCCATGATGAGACATTCCAAAATCACTATTGGAGTCAAGGGACATAGTCGAACCATGGCGTATATCACGTTGGTCCAGATTTGCTCTTGCCATTTGGACTGCGCGGTCAAACACAAAG
>comp145125_c0_seq1
GATAGGCATTTGAAAATACGCTAATTGTTTTTTTTTTAATCACGAGACCGATTTAAAAAAAAATCAAAATCGGACCTCTAGAAGCTAAGATATTAAAAATTTGTTAGATTCAATTTCACGATACTGTGTGTTGAATTTAAAAAATTTAACTTAGTTTTAGCTCTATCTTGGGAATCTATACAGCATCTGTTTTCTAATGGTGAATAATATCTTACAGTATTGTCATTACTTGATTGGAAAATCCGGC
>comp1451795_c0_seq1
AGTTGACGCTCATTGGTTTTGTTTACGTTACAAATTCCATACAGTTCCCTTTACCTAAACTGTGAGGTGAAAATAATGGTAATAGGAGTATTCTCACTGAGCATACCTATTTATTAGAAATTATAGCTAATTCATATAAAGTACATTTTGAAAGTAATTGTTAGTTAGCATTGTTTTATTTATGAGTAAAATTACCACCTTTGTGTTTGAGGTGG
>comp14549_c0_seq1
TAACTTTGTGTTTGAGGTGGATGGCATGAGATGGGCAGGAAATGCAAATGAACTTAATGCTGCTTATGCAGCCGATGGATATTCGAGAATCAAAGGTTTATCCTGTTTGGTGACGACTTTTGGAGTTGGTGAACTTTCGGCACTCAATGGTGTGGCTGGTGCCTATGCTGAGCATGTTGGACTCTTGCACGTTGTTGGAATTCCCTCAATCACCTCCCAAGCTAAACAGTTGTTGTTGCACCATACTTTGGGAAACGGCGATTTTACAGTTTTTCATCGCATGTCAAACAATATTTCGCAGACAACGGCGTTTATCTCAGATATCAACCATGCACCCAAAGAGATCGATAGATGTATCAGAGAAGCCTATGTGTACCAGCGTCCCGTATATGTGGGATTACCTGCTAATTTGGTTGATTTGAAGGTTCCTGCTTCTTTATTGGACACTCCACTTGACACATCGTTGAAACCTAACGATCCAGATGCGCAAGAAGAGGTTGTGGATCTCGTTTTAAAGT
>comp145827_c0_seq1
TATTTTCTTGTATCTGCAGCTCGAAATCCAGTGGCTTTACTTTCGATTCCTTAAGGCTTTTTGCTCTAAAATGATCCAAGGACAAACTCCTGAAGTATAAAATGGATTTAAAAAACACCCTGTATTACTAGATTACGACATTTGAATGACATTGTGTTGAAAAGTTTGGACAACACTTTCCGTGAAGCCTCCTTGCATTTTGTTAGAAAATATAAACTGGTCCTTCTCCTTGTTTACAATTTTATGGAAAATACTCCTTTCTCCCTCGTTTCATTCACCAAAAACGGCACAGCAATCGGCATGTCAGTGACTAACATGAGGCGGATCAGCTTTCAAAATCATTTCCTGCCCTGACATGCGATACCTTACTCAAACCTAACTCGTTCAACCACAGAATACAGTTGTTGAATATGTTATGCGGTGCGTTTGTATGTACGAGGTTATTTCGAAAATTACAGCAAAAAAATTCAATCAATCTCAAAATCA
>comp145871_c0_seq1
TTCCGTTTTTAACACAAAATATCAAACAAACTCTCTAATCTGACATTTCAACAAAATCACCAAAAATACTGAGGTAAGTCTTACACATTAGCTCGCTAAACACAAACTAAGCATGGCAGTTGCCTAAAAACTGACAGGTACGTCATGACAATACACAAAAAAGAAGCAACTCGATAGACAAGATACAACATGCGCAATTTCAAAATCCCGTTACTGTTTGATCAAACCTTGTACTTATAGAAAATCTTAGGAATTTGACGGAATAGTTTGTAGAAGTCCACGCGCGAACATTTTTCTCCATAATACAACTCTTTATTGGAATGAAACAACTTTCAATCAATTAATCAATGTCAGTTTTACAAGACAGCAGAGCCGCTTTAAAAAAAATTCTAAATCTAAATATTTCGG
>comp145871_c0_seq2
CATCAGATCCAACTCCCTTTGATCCAACATTTCGCCATACAAAAAATCGGCAAAAATACTCGTACTCATTCGCTCGTTTAACACAAACTAAGCTTGGAATCTGCCTAAAAATTAACACAAAAAGAGCATCAACTCGATAGACAAGATACAACATGCGCAATTTCAAAATCCCGTTACTGTTTGATCAAACCTTGTACTTATAGAAAATCTTAGGAATTTGACGGAATAGTTTGTAGAAGTCCACGCGCGAACATTTTTCTCCATAATACAACTCTTTATTGGAATGAAACAACTTTCAATCAATTAATCAATGTCAGTTTTACAAGACAGCAGAGCCGCTTTAAAAAAAATTCTAAATCTAAATATTTCGG
>comp146067_c0_seq1
GTGTGCTCTTCCGATCTTCCGATATTTTGGCAGGCATTAAATCTCGTGCTGGTGATGTGACTTCCGAGGAAACCCAAGCTAGTGGATACATGTTATGTCCTGTTGACTGCGCTATCTGTATGACAGAAGTGACAATTCCAGTTGCAGCCAGCGAGCAAAAGAAAGACAAAAAAGTTGGAAATACCCATTATATGATAACCCCATGCCATCACATCTTCCATACAGAATGTTTAGAGGACTGGATGAAGTATAAGCTTCAATGTCCCGTATGTCGTACCAGTCTTCCACCGGTATAGGTGAATGAATTG
>comp146260_c0_seq1
TCTTAGTAAATATTCCCGACATTAAAACGCATGTATCAAGAAAGTTTACAATAACAAATCAAGGAAACGAGATAGTTGAGAGAGATTTTTTATAAAAAATATCAGGCATACGACTAAAACAGGCAGTCGGCTCACTAATGAGTCAGGTAGTGGTACAAATACCGGAGGAAGTTGGACCAGCAAAATTGGAGTGTTTAAAATTACCGGATCCCTCAATTTATACCGGACAAGCACAAGTTCTGCCACTAATATGGCAAGGAATATATATTTTAGGTCTTAAAAGGCACGGTGGGTGGCGTTCGTCCTCTGTAGCTGA
>comp146318_c0_seq1
TATAAAAATAGCCAAAATGTAGAGATTCGCCATTTACCTCTTCATTGCCACCCCTTAATTGTGGAATACCGAGAGCGCTTCTATTCGATGCAGAAAGGTTCAACCGACACAACGACACTAAAATCATACCGATCGGACCACTTCAGCGCCCAGCGATCACGATTAAACTTTTGTTGCGTTTGAATGTTTATGCCTCCCTATACGCTATTAGATTTTACATATTTACATAATTCATTTTACATAATTCCTTAAACATTTTCAATATTAAAATTAAAACATTATTCATGACTATGAGGTTGCCTATTATTTATCTGTTCACAACAATAAAA
>comp146353_c0_seq1
AGGCGGCTCTGTTCTTACCAATAAGATAAGATGCTTCATGATGATAGATGAAATTTCTTGTGTATAATGGTGTATAAGGTTCCTGGCCAACATCGGCTCAATAAGAGCAACGCCGATTTTGAGAAAACTAACGGTTTCTAAAGGTCAAAGGTAGCCTAGACCACCATTCAAACTTACACCCTGTATAATTCTCAACGACGAGTTTATTTTACACATGCTCGTCTTGAAGGGGATATATCAATCTT
>comp146696_c0_seq1
AGTCAGTAGAATTGTGTATCGTGAGTATAGAGAGGCACAAGGCTTGATAATAGATTTATTTTTTATTTAGATAATATTTCTGCTACTACAGCGCGTATTGTCGATTACTTTTTTACAGGGTGGTACAGATTTTGATAGACAAACTTGTAGAAAGTACTAAACAGCAAAAATTATCATCAATATGCTCTATGAACACAGGCGCAAAACGCCACCGTTCATGAGACACAGGGCGT
>comp146825_c0_seq1
TGTGTTTGAGGATGTATGAAAGCTTTAGAGTATACTTTAAATTTTGTCTCCTTGGAAGACTTGTATGGCAACTTTAGGAGTTGTGCACCCTTAGGATAGGATCGCATTCATATATAAGACAATATAATATGTTTGGATCGTACACATATACTGGCCAGAATCCGTTACTGGTTAATTAACAGCCACTCATCAGGGTCGACGTTCCTTCACAGTCCTTGATGGATCGCAGAGATCCCGTAGTGAAGTCTGCGTTAGGTACGGACAAAATTGTCCCCGAATTTCACCCATCCCTGGATTATCGCCGACTGGAGCTGATAATCGACTTGTAGTCTCACGTGGTACTTATCGCAGTTTTATCTCGTGGTTCCCCACTTCGAATTCCGTAATATTCGGAAATCTTTTCAGTTTCCGAAATTCGAAA
>comp147933_c0_seq1
TAAGGCACAACGATCGAAAGATTGCTTAGTTATACCAGGACGAAATTGCTAGATAATTGAAATGGCTTACAACAGAACACATACTTATCCAGAGACAGTATGAGAAACACTGACGGTGACATTATGTCTCTGGATAAGTATGTGTTCTGTTGTAAGCCATTTCAATTATCTAGCAATTTCGTCCTGGTATAACTAAGCAATCTTTCGATCGTTGTGCCTTATAGGTGCACCAGAAGTGTTATATTATTTACAAGTCGTGTCACCTACATAGCTAACAGCCGATCTGCCCATCTCCATTACCATACCTTGTTGACCGCGGTGTCTAATTATTACCTTTCCCGACAAAACAGCTACGTTCGGAAAAAGAAGACTTCATTAAATCACTACCTTTACATCGTTGCAACTGTTCCTCTTTTACGGATTTTTTAGATTTCATCGGAAAATATGCGCGAC
>comp147988_c0_seq1
CTTTGTGTTTGATAGGCTTGTGGGGTATTTAAATATTTTTCCGCAAAGGGTGCAGCTGCTAGGACTGGCTTTATGTCCTTCAGTGAGTATCACGTTTGGTTCCAGGTTTTCTAATTTTACGTTAGGTCTTGCTGAATGGAGCCTAAAATTATATGTTGTTAATTTTTTTAAAGATGGAAGAAGGGAGGCAAATAAGTGCGAACGAAAAACGAACGTTTTAATAGGTGTTCCTCAAGGTACAAGCGATGGGCTTCTTTCAATACAGGGTGTTCTACAAGCTCTGTGACAAACTTTGA
>comp148209_c0_seq1
TTGTGTTTGAACTGCTTGTTGTTTCTGGAGAAAAGCATAGCCAAAGAAGGCTTTCCAAACGAACATTCAAACTCGTAAGCGGCTTTGATGTCCATGTACTCTTCAATTAAATCTGGGTGATCAATGGGCAATTTTCTCAATCTTCTCAACGAATCTTTGGCCTTGTCATCTTTACCAACATGGATGTAGAACCGAGGAGATTCAGGCAAAAGAATCATACCAATACCCAAAATCAACGACCACAAGAATTGAATGGAAATAGGAATTCTGTACGATCCAGAATCGTTTCTGTTTTTGGTTCCTTGGTTGACACAGGCTGCAAGCAACAATCCAATGGTAATTGCCCATTGATAAAGAGACACAACCGCACCTCTAATCCACTTGGGAGTACATTCTGATTGGTAAAGTGGAACACAAGAAGAAATTAATCCCACCCCAAATCCAGCAATGGCTCTACCCGCACAGAATAATGGAATGGCTGTGGCAGCAGCTTGTAAAATAACTCCCAATTCAAACACAAAG
>comp14837_c0_seq18
TTAAATCATACTGAAAATATCAGTGCTCAAATAAATTATTATTGAATAAATAAGAAATCTAAAAAACATTGATATACTCACTTTGTTTCACTAACAGACGAGATATAATTATTTCTACAATAATTATTGTCTAAATAACATAGATCTTTTCATTGTCACTGTATATTACGGTAGTTGACGAAAACACTGTACATTAACTGTTGTACTTTTACTTACAAAGACACTGTAACTGTTATACTTTGATTAAAGTCAAAATTTCTCGTTTGTATATAGAAACAATTTTCTGTTTATATACAGGGTGTTTCACAATACATGCGCAGGACTTCAGGATGCGAC
>comp14837_c0_seq21
GTGTTTTTCTCCCCAACTTCTGCACCACTGGAAGGAGTGCGGTTTTGGGACGCCCATTTGGACCGCCAATGTTTTCTACACAAGGGCGGTGCTCTTGGTCATGGGCTCTAAAATTGACCATGTTTTTCAACATAAAAGTAGATTTTTCTCGAAAATGGTCAACTTTAGAGCCCATGACCAAGAGCACCGCCCTTGTGTAGAAAACATTGGCGGTCCAAATGGGCGTCCCAAAACCGCACTCCTTCCAGTGGCGCAGAAGTTGGGGAGAAAAACACCCACCTCCCCC
>comp14837_c0_seq32
AGTCTTCACCAATTGTGACTTTGAAAAGGATTTTTTCTCGCGCAGAACGTAGCTTGTTGTGGGTGGTGGGTGCTTGCAAGGGCTGTTTTCTGTGCGATGGACGGTTCCGGAGATGTTCGCAAAAAACGAAATTTTTTTTACAATTTCAACACCCTGTATCTCGAGGATTGTGCATTTTGGAGGGTAAGTTAATACAAACTTGTTTTCAAG
>comp14837_c0_seq34
GACGCTCTTCCGATCTCCACGGCGTTTGAGAGACGTCAAATACTGCAAGTTATGAGTAATTGCAGTGTGAAAACTTGTTCCTTCCACTGCTATCCGAAGCCACAAACAAACAGCGATTGGGCGCTCAGAAGGGTGCTCCGCCATGTATGTAAGAGAGCGGCTGCCCTCCCACAGGGGCCCAACACACGATCCTGACGTATACTCTTC
>comp148407_c0_seq1
AGGGGTGGATGGGATGCAGTTGAGGTGACTGGGGGGTAAGAGACGGGAGTTCGACCAGATGTGAAAAATCGGGTCAATATGGACAATAGATTGATTCAGTTGTATTAGTGCATTGGTTAGGACTGAATAGAAATCATTGTTCGTTCTAGTATCTGTAGGATACCACACAGGGTGATTGTTACAACATGGATTGATTATAGTGTACAAAGTATACCTACTTTTTATAAACCTTATATAAAATTTAGATAAGGTTGAACAACTGAACACAGATCTGTCTCAATGTTTTGGTAAGCAATTTTTAAAAGAAATTTTGAGCAGCCGAACTAAGTAGAAAACAGTAGATACGTTCAACTATTCAAATATCATTTATAGGTTAATTATGCCACAGTGGAAAGTTTGAGTAACTTGGTGCATTTTGGTATGCAGCGTGGAGAGTTTGAGCCACTTGCAT
>comp148468_c0_seq1
GACGCTCTTCCGATCTCTGTACGGGGTCAGGAACTATTTACATTCCTCTGCTGATTCAGAAGGTTTTACAACATAACAGAGCCTGAGGGCGCCTATCGATTTGGAATCGTGAAAACGATATGTAATTGAGTTCGGACAAATATGATTTATGGTGTATCGTACGTAGAAGGGAAAATAATCGTTAAGAATAAATACACACGTGATGCCTGGTCGAAATTCAGAGTACTGCTGAAATTTTTCACCTTAAGTTTTCTTAGGTATCGGAAAATGTGTTCGCAGAACGTTTCTAGCAGATTTGTGGTAGAATATAAGTAGCAAGTGCAGATTAAATTTCATAGTAATGTATCTACCCAGAAATTCAGTTTAAGTTTTCTTTGGGGTAA
>comp148970_c0_seq1
GTACCAGAAGCTTTGTTAAAAGAAGGAGAGTTAAGGGATCACTTTCCAACTTCTACTAACATTTGGTACGCACGGGATTACACTGAGTTGGAAAAGAAGGTCATTGAAAGAAGGAAACTATCTGGAAAGTACGAAGGCGCTTTAAATAAAGTTTTGGCCAAAGCCACAAAGTTGAGAGCCAAGGCTGTGAAGAAAAACAAGCCAGTACCCGAGCCCGCTGATGATTTGAACAAGTACCTCAAGGATGGCAAGAAGAGACCAACTCACAAGTTGAAATTCTTGATTGGAAAGAAAGTTGACACTTTGGATTATGGTGTTGAAAGATTGGGTGAATTGAACAAAGAAATCAAAAAGGATCAATTGCAACACACTACGAACGACCAGCTTCCTGCAGTTTTCATGGAGTTCCCTACTCAACTTGAATTGC
>comp149193_c0_seq1
GACGCTCTTCCGATCTTCTAAGGCATATTCCATTGTTTCTGGTCCTTTGGGAACGTTACTCCGAGCTCCATCAACTTGGAATATGCCTTAGAAAAGTCCTTGAAAAACAAGTCCTGGTCTTCAGCGTACATCTTGACATACTTGACGAAATAAGATTCTTCTTTCAAAGCAATGTCAGTTGGCAACATCATGAACGAGTTGGTCTCGTCATCTTCATACTGCTTGGGGCCATCCCACTTTTTGACGTGCCACTTGCCTAACAAGCGCACGAAAAAGTCGTTGGTGAACATGTTGTACGAAGGACCCCATGGACCAGAGTAACCAGAATAGTAAGAATGGCATTGACCCAAAACATGGGCACCAATCAAGGCCACTGTCTCCCGCTCGTCCATGCCCAATCTCGCAAACAAGTTCTTGACGTATTCACCATCTTTTGAAGCATCTG
>comp149478_c0_seq1
CTTTGTGTTTGATGGGGGTTAATAATTGAATTTGAAAATTTTGTTTGAAAGTCATGGTAGCTCTACAATGACTAGTAGTCTTTTCACGACAAACAAAATAAGAGTTAAGAGTTGGCGACACTGTTTTCAGTGTTTTCGGCTTTTCAAAAATCATGGAGACTACTTCCTGTCAAAAGTGTTGCAGATGGTCATTATGGAGTTTATTTATACAAGGAGTAAGGAGTGAAGACTCTTATGGGCCGCGCATACAGATTCGGATCCAACGAATTGTAACCACTAGGAGCTTTGGATGTATTTGTTTACGAATGTACATAGACAAATCAGATC
>comp149517_c0_seq2
GGTGTAGTGTTTAATATAAACTTAATTTACCACGTAACAATGCCAGGCGTGAGGTGTAGTGTTGCAATAATAGTTTTTATAGTGCTAAACAAAACTATTTAAAAATTTAATTTTATGTGTTTCCTAAGGATAAAAAACCTAGAAAGATGTGGTTGGAACGGTGCAAAAGACGCTATTTGTTTAATCATATAACTGAGATCGGAAGAGCA
>comp149645_c0_seq1
TGTGTATTTTCATACCATGAGATGTAGAATTGAATTCTCTGCAACTTTGCTATATCCGCTCCTGTGCCAGGGTTCATTGCTTTTTCATGGAATCGCATTTTTATGAAGGAGTGCGAAGTTTGCAAATAGTTTATATGTAAAATAACGTAGTGGGCTCCTGTCGAGTGATAATCTGGAGAGTTTTCGATTCACATATAGTTTAGGTAGATCGGAAGA
>comp149657_c0_seq1
GGACTGCTCCGGCTATGTCCTGGTGGTTAGTTTGTGTTTGAGCGAGGTGGAGAGGTTTAGTGAAAATTCAGATGAAAGATCAAAATCAATAAGTTATAAACAGTCTTCTCCGCATTCTACGGAATATTCACAGTCACGTTATGGAAGAAAAATTAATAAGCCCGATTGTTTAAATTTATAGAGTATTTGTGATATGTTATTGTATATAATTGTGTACATTGTAACAAAATGTTATGTGTAGAATTAAGTTTTTAATATGTGAAAGTATTTTTAAAAATCTTGAAAAGAAAAGGGATGTCACCGTTGGTAGAACTGCTTCGGCTATGTCCTGGTGGTCTGTGCTGTCCAGTTAGTATTAGCTAGCTAGTAGTAGAGAGTGTCACGTAGCGTATTGTAACTCGAGCACGTTGTCTATTATGTATGTAGTAACACTAGTAACATGTGTACGACAATAAAGTGTTCTTAGTACTTCATTCTTCATTCTACAGGGTGTTAAAAAAAAGAGTGCAAAATATTTCA
>comp149719_c0_seq1
TCTACTTTGTGTTTGATTGGGAATATTGGGACCCTCCAGGCACTCGACGAACAATTAGCCTTATACGAGGATTTTTTTCTACGACGTTTCAAATTTGTTCCTCAGCTGCTACCATATGACGTACGACAGCATTACGCACATGTTTAATTCCACATTCCTATCCCCATAAGTCTTTGTGTTTGATTATGCTCTTACTATCGTGGTTTATTGCTCACATTAGTCTTATAAGTATTCAAACTTCAAAGGCTTATGTGGATAGGAATGTGGAATTAAACATGTGCGTAATGCTGTCGTACGTCATATGGTAGCAGCTGAGGAACAAATTTGAAACGTCGTAGAAAAAAATCCTCGTATAAGGCTAATTGTTCGTCGAGTGCCTGGAGGGTCCCAATATTCCCAATCAAACACAAAGTAGA
>comp149972_c0_seq3
TATGTAAATTTTTCATATACTGCCACTTTGATTTTTAAAAAATTGAGCACCTTTGTGGAATTTGTTGATATGCCTCGTACTTCAATAAATCGAAATAACAATTTTAAGAACTTTTTTGCAAAATGAATAGTTCTAAAGTTAATTTAGATTTACTGAAGTGGTTGGTAACGATAAAGTAAGAAAAATAACAACTTGGAAACTCCCGCTTTTGGAATAAAATGGAACAGACCTTTTTCTCAAATACCTCTGTAATATAAAGACATTAATTTTCTGGCGTCCTTACTAATAATGACCCACCTGCATCTCCACGACTGATCGACACAATTTACATTTATATCTGAATTCGGTGAATTTTTAGCTAATATGTCATCAATCTAAGTCAGCATTTTCAGACACCATGTTTATTTTGCAAAGGAATCTCCATAAGAATGTTTCCGCAGCACTTATGAGATTCCTTTGCAAAATAAACATGGTGTCTGAAAATGCTGACTTAGATTGATGACATATTAGCTAAAAATTCACCGAATTCAGATATAAATGTAAATTGTGTCGATCAGTCGTGGAGATGCAGGTGGGTCATTATTAGTAAGGACGCCAGAAAATTGATGTCTAACTTACAGAGGCATTTCTGAGAAAAAGATCTGTTCCATTTTATTCCAAAAACGGGAGTTTTCACGACACCACTTGTGTTCACATTAGTACAATTCATCACACCATCCCCATAAAC
>comp150352_c0_seq2
AAGTTAACAAAACTTTAGGATCCCCCCTTTTGAACGAGACCATGCACAGCCGCCTGAGACTCTCATCAGCTTCAAAGCGCTCATTTCAAATAAGGAAGTTATCTTAATAATAATCAAAATTGATTAAACTGATTGGGAACCTCTGGAATTGTCCCTGGCTTACATACTACATAAAAAGAGGTAAATAGTTATAGCCGTAGATTAAAAAAATGATAAATTGATAATTGCATACTCAAACACAAAG
>comp150352_c0_seq3
CTTTGTGTTTGAGTATGCAATTATCAATTTATCATTTTTTTAATCTACGGCTATAACTATTTACCTCTTTTTATGTAGTATGTAAGCCAGGGACAATTCCAGAGGTTCCCAATCAGTTTAATCAATTTTGATTATTATTAAGATAACTTCCTTATTTGAAATGAGCGCTTTGAAGCTGATGAGAGTCTCAGGCGGCTGTGCATGGTCTCGTTCAAAAGGGG
>comp15065_c1_seq7
CTTTGTGTTTGATTACGGATAATAGGAATTTACTTTATTTTTTACGTGTCCCGTTATACATTATTGAATATTTTCCGCAATGGATTCCCCTGTTCAGGCTGAAAACAATAAAACAGGAGCGCGCAAACTCGTCCCCATTCGCTCTACTATCGCTGTCGACGCGGGCACAAGAAATTTGGTAATAGTGGTATTGATCGTGTGAAATGAGTATCGAAGTAAATAGTTCTAATTCCTGGCAAATTTAATAGTGTAGACCAACATGTCAAAGGTAAGTAATTTTCTACATATCCATATTTTGTTGCAGTTTTCATTCAAGTTACCCTCGGATCCAATAACAA
>comp150678_c0_seq1
GCTCTTCCGATCTGAGACGGTCGATTAAAAGTCGGGTAAGAAGGAGGAGTTGGAAGCGGATGTGTTGTTGGTGGCTATTGGTAGAAGACCACACACCACTGGCTTAAATTTGGAAGCCGTTGGTTTGGAGAAGGATAACAAGGGTAGATTGGTGATTGATTCCGAATTCAGAACCAAGGTTCCTCACATTAGAGTCATTGGAGATGTGACTTTTGGTCCTATGTTAGCACACAAGGCCGAAGAAGAAGGTATTGCTGCTGCTGAATACATCAAAAATGGCCATGGACATGTCAATTATGCTAACATTCCTGCTGTTATGTACACCCACCCAGAAGTTGCATGGACTGGAGCCAATGAGGAGCAGTTGAAAGAACAACGCATCAAACACAAAGTTACCT
>comp150693_c0_seq1
CTCAAACACAAAGTTACCAAGAGCGGATTACGGCCATTATATGCCGGAAGTTAGGTCATTTATCTGAATGCAGCAGATTGGGGCTGAGGATTAACATGTTAGGATATAAATCTGACTAGAAACTGCTATTAATCTTGATGTAGTTTTGTGTTTTATAGTAATGATCTCTTCGGTGCTATTAATAAGGGAACGGTAGAAAGCTGAGAAGTTATTTAACGATCGCCTATTATTTCAAAACGTATATCTTCTAATTAATGGGCTGTTTGATTGAATTGAAAACGAACATGAATACGCGTTGACGGTTAATATATTGGCAGGTTCTTATTACGTATTGTTGGCTAAGCGAAAATAAACCAGAATTTTTTTTT
>comp15071_c0_seq1
TACGTGAAATTGTTGAAAGGGAAGCGCTTGTGACCAGACTTGGGCTTGGTTGATCATCCGGGGTTCTCCCCGGTGCACTCTTCCGGCTCAGGCCAGCATCAGTTCGCCCTGGGGGATAAAGGCATCGGGAACGTGGCTCTCTCCGGGGAGTGTTATAGCCCGTTGCGTAATACCCTGTGGCGGACTGAGGTTCGCGCATTCGCAAGGATGCTGGCGTAATGGTCATCAGTGACCCGTCTCAAACACAAAGGATCGGAAGAG
>comp150759_c0_seq1
GAACTGCTTGACCATCCGCCTTACCAGATCTAGCCCCAAGTGACTTCTTTTTGTCTGCCTATCACATAAAACTTCATCTTTTGAGAAATCAAATGTATAATTTTATTATTTCTTTCACATACGGGTATGTAGAAGGTACAAGGCACACACTGCTCGTTTATCAAGCAACAGTTTTCATAATACGTCAGCCCAACACTACACCATTAATTGTGTCTAACCTCAAATTTTTAACCAGTTGCCGAATCAAACACAAAAGATCGGA
>comp150819_c0_seq1
TGTGCTCTTCCGATCTGTGGCTTACAAGGCCAATCTTTTTCCTGTTACTCGGGGATTGTCAAATTAAGCAATGGAATGAAACCCTATCCATAGCCTTCTGGTGATCGAGGATTGTCAAATTAAGCTATGGATGGGATTTCATTCCATTGTCTTCTAATGTTCGAGAGTTGTTGGAGAAAGGCTGGATCTTTTGAAGTTTTTTGGCGCGCTGTAG
>comp151072_c0_seq2
ATACCTTTGGATGGCAGACACTTATTACATATATTTAAATTAAATAAAGTGTGGGAATAACTTGTGAAGGAGTAAAATCACTTGTATGATACTCTTGACAGCTTGTATACCTATTTATGTCCAAATATATTTTTAAATTATAATTCAATGACGCACTGTTCCGGCAAAAATAAATATTTCTCAAAATAGGCTGGTTTGTCAGAACATTTCCGCTTGAGTGTTTATGACTGAATAAACTGGAAGAAATATGATATACAGGGCGATCTATCAAATACCATGTAAAAGCATTGTTGCAAACTAACTTATGGACACATAAAGCAGGAGGTGGTTCAGCTGTAAAGTACCGTGTATACAGACTTCATTACAACCTTTATGTTTCAGGTTCACCAAATTTGTCGATTAGCTGTAAATATTCTTCAATGGGAAAAATGGTGCCGCTGTAAAAAGAATATATCATCAGAGACGTTCAAATTGCCTAGTTCCCCACAGACAATTTTTCAAGGTAGTAGAAAGACCTTATGAAATTGGACAAAATACAGCGTGGG
>comp151072_c0_seq7
GCAGAAGGTGGTTCAGTTATAAAGTACCATGTGTACAAACTTTTCATAACAGCCTTCATGTTTCAGGTTCACTAAATTGCAGTAACATGAATAAACCCTGCAAATCTAGTGTACATTTTGTAGTCACTATCTATAATTATTTATATTAATAATATGATAACGTTTCCTAAATAATATGGGCGAGACTGGATAACCTATAAAGGTGGTGCGGAAATAATTGGAATATGTGTAGC
>comp15136_c0_seq25
AGACTAAGGGGAGACAGTGCATAAGGAAACATTTGCTGCTGCATCGAGATCCTACAAGGGTTACAATGTACCGTTGCGAAGAATGCGACTATAAATCAATTCACAAGGGGGGCCTTAAGTCGCATATGTCAACACATAAGAAGACACAGGTTAATCAACTGGAAGTGATCTGTGTAAGTGATTGAAGTCCGTGGGTCAAACAC
>comp152941_c0_seq1
CAAATTAAAAAATGGGCACTTTTATAGTTTTTTACAATAACTCCTTTGTCCATCAACCGATTTTAATTTAACAAGCCTCATCCTGTAGACAACCTTGTGTTTGATCTGGGGGAGCATAGTACAGGACATCTCTCATCTCGTGAGTCAAGGACTTTTATTGGCTAGCTTTTCTATTTGAACGGATGAGTGAGGAAGGCAGTTTTTCACTTTGCAGGGAAAACCACCAATTTTGGCGAGGGGTGGCTCACAGACGGCTTATAGGGAGTGGAATTGTCAACGGGGTGAGACTGGTTGGATTGAAATCGGTTAGTAAACGGAAAGGTTGTTGCAGGGAGACGGGAGGGTG
>comp15335_c0_seq5
ATTCTCCCGATTCTATCCGACGTCCGACATTCCGAAAATCTCCTTCGAGCACTTCTCTGTGAATTTCGTCTGCTTGTATAGAAGGCAGTAACCACGCGTCGTACTCACAGACATCCCGAAACCAACTAAATGCATTCACAACAGGATCAGTTGTTACTACAAACATTCTGCACTTCAGCAGAGACTCGACCACAGAGATCGGAAGAGCGT
>comp153388_c0_seq3
GTTTGTTGAATAACAGGGTTTCTAAGTTTGCTGACACTCCTTGTGGGGCAGGGGTTGAGGGTGCGGGAGTAAATACAAAAATCACCCCGTGACCAGATTAATGTCAGCAACTCATAAAATATATTCTAGACCTTCAGGAGAGTACGAAAATAAAAGTTGCTGACAGCCTAATTGGGGCAGGGGCGTTTAAAACAGGGTAAAATGTACCACTTACCGAGTACTCAAACAC
>comp15359_c0_seq16
AGGAGTAGAGGTTTTCGTCCTTCAGTGTTTGTTCGGCACCGTGGGTAAGTTTTGTATTGGGCCTGTTTACCATATGGATTTTTGTGTTGGTATTCTCGAGCTTTTGTGCTTTTTGATTTAGGAATGTTGTACAGCTTCCTTATTATACGAGTGAATGCCACGGATTTTTTCGAACAAGGCAAAATTTACATCGAAGCGGACGCCTGTAATAGTTTAAATACAGGGTGAGTCATTAATGATGGTACACAGCTT
>comp153686_c0_seq2
ATAAAAGTGACTATAACAAAAAATTTATTTCTCAAAAAAAAGATGACGGGGAATGTATCGTTTTTGCTTTATTCCTAACGTCCTACGCATACACGAGTATAAGATTCTACCAACTGGAAAAAGAAAAGACCGGATGATATCGAATTTTAAGACTGTTATTTGAATTTTCTCAATCGCGAAGAAGTTCCATTACAAGATGTAACTCAAGGTTCCCTTCCTGGGCCCCTTTTACTGTTGATGTATAACAATGTTGGAAAACTGGTTTAATTTCATTGTTCCAAACCAAACAATAGTAATTCATGTTGCAAATTTAATCCACTACAAGGTTCCTGTTTTTTATACGTAGTAGTTTTTAAAGTAAACTTGAAATCCTGTCGAATGTCCCCCACCCCCTCAAT
>comp153802_c0_seq1
GCCGAAGTTATTTTGTGAAAAAAAAAGTTCATATAAACGTAGGCCGAAATATGTTTCGTTTCCGAGATACAGTGTTCAAATTTTAATTTTCTTAACGATGTCGACTCGAAATTCGAAAAACGCCTTGAACGAACAAATGTGCAATTTCTGGGGTGATACGAATATTTCTACTTGCACCGGTGGCGTTCGTGGGAGAATGCCAGATCGGAAGAGCGTCG
>comp15383_c1_seq3
TCCGATCTCTTTGTGTTTGAGAATTGGGGGTGGGTGAGCGAGTGTGTGTGTGCCTGGTTATATGTTGTATTATATAGCGAGCGTTCGGGTAGAGGCGTGGTCGGGTTGGTTCTGAAAGTTTGGACGTGGGGCGTGGCGTGTAGCAAATGAACTTAAGGACGTTCGATACACCTCTTGCAGGGCGGGCGGTGCGGAGAGTATGCCTATGTTTATACACGGGAGTCTTGTTGCAGTACCAACCTTACATAAATTAATTTCAGCGAACTAAGTATGCTATTTAGAATGAAATTTATACAACACATATTAGCTTGCATATTTTTTTTCGTGTTTAATACACGTCAGTTCACTTTTTATTTGAATAAAAGCGTCTATTTATTCATTACGAGCTTGTAAAATTATGGATGAAATCTGGCAACATTG
>comp15387_c0_seq30
AACTTTGTGTTTGAGGGCGAGGGTGGTTCTGGGTCGCTTGTGGGTCCGTCTTGCAGCTGTGTTTCGAGGTTTTTGTGAGCGCGAATATTTGGTTAGGGTGGAATTTTGTTTCCGACATAAGGTTGAATATTCCTCTAAACATTTTTAAATAGTGTTTTTTTGCTGCCACTTGGACGGACAGACAGACAATAACGGGGGTGGTTCTGGGTTGCTTATAGGTCACCCTAGTCCTTCTATTTTTA
>comp15394_c0_seq31
TACATTTTTATAGATTTTATTACAGGGTTTATCTAAATGTGAATTAATGCACAAGTAACAGACTTTCCCCCATTCTAAAGCAGATTTTCTATAAAATGGAGTTAGTTTGAAACTCAAATAACTTTTTGGTGCAAAGAAATTTGTAATTTGCGATGCCGTTTGTTCAAAATTGTTTATTTTGGACGCACCTTGTATGTAGTAACTTGTGTTTGATCTACGTAATAATTGTATTGAGAAAAGCAATAACCGTTCCCGGCATT
>comp15429_c0_seq30
CTCATAAAAAGAAAGCAAATGAAAAATAGAAATAATAAGCCATGGATTACAAATAAAATACTCTTGTTGGGAAATATGATTAAAGAAATGCATCGTATAAATAGCTCAATTAATAACGCAGATTACAGACGTAGATATAAAGAACTACGAGACTTCTATCAGAAAAAATTAAAAATATCCAAAAAAACAATATGTCAGGCTTCG
>comp154428_c0_seq1
GAGGCGGGGGATTTGTGACAAAAGGGCAGGAGGTATGGGGGTATTGCGAATCATGTTACTAACTTGTTGAAGCTGAGAACCCAGCGGTTGAGTTGTCGCTTGTTGTAAGTTCGGAGACGACAGCGGCTGAGGGTTTTGCTGGCGCATTGGCTGCTGCATGAATCTTTGATTGGGGCTCAGTTGGTTCATGTTCATGTTCATGTTCGGGGACGAATTCTGGCCCATATTCTGGCCCATTCCCAGGCTCACGCTCTGGTTCAAGGTTTGGTTTACGCTTGGGTTGATGTTCTGATTCACGTTCTGGTTCATGTTCAGATTCATATTGCCCATGGTCAGGTTCATACCGGACATGTTCATGTTGGACATATTCAGGTTCATGTTCAGGTTCATGTTCAGGTTCATGTTCAGGTTCATG
>comp154510_c0_seq1
CAACAACGACAAATCCAAGCCCTCCAACAGCAGCAGTACCAGAGCATGCAGCCGCCGCCAGTGCTACCGCAGTACACCCAGCCGCAGTACCAGCAGCCGGTATATCAGCCGCCGCAGCAAGGTAATTCGATTGTTTCTTAAAAGTTAATTTTACTTAATTTGATTTTTTCATTTAATTTAAAAATATGTTTTATTTAAAATCCCTATTCTTGACGATAATCAAACACTAG
>comp154534_c0_seq1
GAAAAGTAAATACGTAAAAATCTACTTTTAAGTCGATCTAAACAAATTTTTCGGTGGTAATTCTAAGGTTATGACTGCGGATTTTCAATATCTATCTAGTAGTGAATAAAATAATTTTTTATGCAAAGTATCCAAAGGGAAAGGTAATTTTTTCGAAAGAAAATGCAGTTCTGAAACGCCATATTTTATAATAAGCGGTCGAGAGTCCGTACAATATTTGTTAGAATAGTTAGATAGAATTCCGAGAATCGAATAAGCCAATAAAGTTCTGTTAACGGAACAACAGTAACAATTTACCGCGGCAAAGGCGTGCCTTCAAATTTTCCCCCAATTTCTTTCTACCTCGGATGTCGAATACGGTTAACTCCAAAAAAGTGACGCAGTGATAGACATTTTCAATATTTACTAGTATAGTCTTTCCGAAATCAGTTGA
>comp154785_c0_seq2
GCTTATCACGACATCTACAATGTTGTAAAGAAATTATAAGTGGATGTCAAAAATTGTATGGGGTGAGATTTAAACGCTTTATGTACTTCCGCGATATATTACATAGGGGGCAGCACACAAAAGCTGTTGCTGTATATTTAATATACCACAAAATATTTTGTATGGCATTTGTGACATCCAAGAATATATATATAGTTCATGTTTCTTT
>comp154881_c0_seq2
TGAAAAATTGGTAACTAATGCTCCATTTGTTTCGTCTGACTTTACTGTAATTTGATTAATACCCGGTACAAGAGTTGTGTCCCTATTGGAGTAAATTGCCATCTTCTTATTTGTTTCCTCTACATTAAATGTTAACGACGTGTCCTCCTCATGAAAATTTAATTTATCAGTTGTTTTTATAACATACATGTTGGGTGATTCCGTAAAAGGTCGACCAATCAATAAATCATGGGTTTGGCAATAATTATTGACAACATAAATTGGGACCTTGCGTGATACATCATTGACTGTTATGCGAGCCACTACTTGACCAATAGTTTGTACTACTGCCCCCCTCAAACAAGATCGGAA
>comp155581_c0_seq1
GCAAGTTGGAAGCGATGTATTGAATGTGGTAGATAATTTCGCGATTTTTTACATGAAGTATTAGATTTTAGTAAGAGTTAAAATAGAATATGTACAATTATGTTTTATCAAGTTATTATTACTTTCAATGTTTGGTGACAGTCTGATGTGTTTGTATGCATTAATTGTTAAAGAAATGATGTTTTCACAATTAAATTAGAGAAAACAAAATTATATATTTTCAAAGACCAAAGACAGCCTCCGTTCAAAGTTACACCTTGTAAAAAGCCAGAAATCTTACCTTCCGCCTCCACGGCCGCCACCA
>comp15572_c0_seq6
CTTTGTGTTTGAGAGGTAGAATTTGGTAGGGTAGTAACAATAACTTTAACCGAAATAGTATCAGCGAACGAAGGACGTAATTGTCTGGTCCGCATAATCGAGTTCATAGGGGTCGTAGAAACTACCGCGGAGTTGAGACGAGAGGTTGCTATAACTTGCAAAATAGCAATAGCGACGATACCGACCAGTCATATGGTAATTCTGTCGGACAATCTGCGGGAAAATGTTTTCGTTCCTCTCCGTAAGATAGACGAGACAGTAGTTTAAAATTTAAATGGACTAAA
>comp15572_c0_seq7
CGGACAACTTCAAGGACATCTACGAGAAACTCAGAGTGTTTAACTGTAACTTAGGAAAGGACCATGCGGAAAGGAGAAGTAATTTGGAGGTAACTATATTAGTAGATTAGATAAAATTAGGAACGAGGTAATTAGAGAAATAAACGAATTTTGCAATAAAGTAAGTACTTCGGAGGATGTCAAGGAAATAAATTCAATTATTTCAGCAACACAGAAGTATAAATTAGTAATTGATGATATTCTAAAA
>comp15572_c1_seq12
CTTTGTGTTTGATGTCTGAGATTAAAGTTAAATATTAGACGAATTATCCTCTTTTGAGAAATAAAAATTCGGGAAGCATCGCCCGCACTTCCCCATAAGATAACGTTATAAGAAATATGAGAATAAACAATAGCATAATAAACACTAATTAGTTGATCAATAGTTGGTTGATATGGGTTGAATACCCATCGACGCTTCCGTGCTGCGTCGAGGTGGAGGTTTTGCATCGGTAGCAGTGGAGT
>comp15572_c1_seq18
AGGTAACATGTGAAAGTAGTTAATAATTTAGTTGTTGTGTCTCTTTGTCTCGTATTTTTTGTATGTCTCTGATAACATTTATCTTTATACCTGAAAATTTCACTTTGCACCTAATGCTAACGCTGATCGAGTTTCCTGACGTAAATAAATAACACTATTTTTATCATCATAATATATTAATGTAACCATTGTTTTGCAATTTTTGCAATTCCCGGGCC
>comp155896_c0_seq1
GTGTTTGATTGGAGGGCAGCTTACATCCAGTTATCTGACGAGCTGGATAGTCAATTAGAAAAATTTTGTCTCTACCTCTACTTCTCATGCCAGATGTAGAAGCCATCACTTTTTCGAGAAATAAAAATGTTCACTAGAAGAAGGAATAAATGACACAGAATAACACTAACTAAAACAAAGAGTACGTGTTAGTAGGTACCGACCTAATTAAAATAAAAATGTCTTCTATAGTTTAGGTAAC
>comp156321_c0_seq1
TCGACACGCCCATTTCTTGGGTTCCGAAGTTTCGGTTCCTATCTTACTGACGGGATCCCTGAATATCAGTAGTTGAAGTGGCTTAATTATACCATATTAATAGTTACCTAATTGACTGAATTCACAATTATGAATAATTTTGTGACTAACCTGAACTTGCAAGTAACCCTACACCTTCCTCTCGTGACTCCGCATAGCAATACGGGA
>comp156374_c0_seq1
GCTCTTCCGATCTGCGAGGCGGAGGCGGGGAACGAGCTACCTCGGAAAGTTGAGGGCGAGGACCACATGCCGGTGCAGAAGAGGGTTAAGGTGAAGAAGTAGCGTAGGGGCGTGGCGGACGTTGGGGGCGCGTGTCTGTGGCTGGGTTTTTGGTAAATTTTATTTTTCTCGTTTTGTGTTATTTCATTCGATAAAATTTCGCCATTTCAACAGGAAAAAGGAGGTTAGGGAACTTCGGTTTTCAACATCGACCAAAACAGGTGGAATTGTTTGTAACACTTTTTTTTTAAAAAACTCAAATTTCTTCATTTAATATTCAAAAATTGATTTATTTCTTTTCGAATTTGCCATTTTTTATGCATTTTTGTTTGAATATTTGTTCTTTAATGCGTGATAAGGTACAGGGTGTCCCAAAAATCAACGCCGAGCAGGCAGACGACGATAGGCCATCTCATGACTGTCTGGATGACCAAATTTGACCTTAGTGAAACTTACGGTTTTCATGATATAATCAGTTTTTTAAATCCGAAAAAATGGCTGTTTTAGGTCACAATTACAAAGTTAGGTATTTTTTTATTGTGTTTTTAGCACTCATCTATATAACGACAGGATTTTCAATTTATTTTCTCTTTGACGCTTGGTGCGCACTGAAAATAATTTCATCTTTGTTATTCGAGTACACAGAATGCAAAAATTGGAGTACGTTGAGAACGCTGTAAGTTTCATGACTTCAACGTTCATCCTTGTGACACAATCCTCATTCTTTCGCACAATAGCGGAAGGATCCGACAAATCCGCGGACCTAGGACGGTTTTAAAACGT
>comp15640_c3_seq15
TCTATTTTTGGCCTCGCTTCATCCATAAATATTTTATAATCGATGTGAGTTTTAGTACTATTGAATCTGTAAGTAGCTATTCTGTTCTTGAACGCATGTTGCAGTTTTGTAACTCCATCTGCCAAGGTCTCAATTACAGCTTGATTAACCCTCTTTCTATTGAGACTTGACGAATAACCGGCACCACTTGTAGAAGGTTGTGAATTTTTTAAAACCGAACAGTTATTCTGAATATG
>comp156851_c0_seq2
GCTCTTCCGATCTGTACGAATGGGGGGCTCTATCGATTTTGCAAATTGTTGTGAAAACGGATCAATGATAGGCGTCCGTAAGGGGCTCTGATAACCCCTATTTTTAATATAATTTCTACGCCACTGGAGATTTTTCATAATGAATATATTTTTTTGCGTTGCGGTTTGTTCTGCAGCAAAGGGGTCCCTAGATCGGAAGAG
>comp157044_c0_seq1
TTTGAGAGGCAATCGATATAGCAGGCATAAGGCGCGCTGCCAAGGCGAGCTCGGAGAAAAAAAAAAAGGAATCTGGAGATTCGTCGGAGATAGTATTACCGTCCCGTTCAATGGGGTTCCCTTTTTTTTGCTTTGTTCGGCCGCTGCCGTCTAGGGATATTTTAATTTTCGGCTACAATAGAACAGCAGGGTCGGAGTATAAGGTTTTCGTATCTGAAAGTTGACAAATTCGACCGATTTTGATACAATTTAACAAATAGTCGTTTCGGCATGCGCATAGAAAGATCCGATAGTCAAAAGAAATTTCTAATAAAAAAATCCCTAGTACGATTTTCCAAAAACATCATTATTAAAAAAATCATAGTAAGATACGAAAAAA
>comp157070_c0_seq3
ATAGAGGAACAGTTTTTCTTCATTGACAGTGGCGGAGATACAAGGGGTCTACTGGATCTTTACCTGAATAAAATTTATCCGTAGCATTTTCGATAAAATAATTCACTTTTTTAAAGAGCATCTTAAGAGGTGCAAAAACTGGCAAGAACATTGGTGTGAGTGCGATATAACGTAACAATATTTCATATCTTAAATGTCATTGTTGCTGGTACAAAACGTGATTTGTACCTGCTGGTGATTCTGCTGACAAATGATTTTGGTCGGTTGCTAGATATTGGGGGTATAATTCAATGCTAGACGGGACACTTAAGAAAATTGCTTATGATTTGGCGATCCTGAAAATTTCAACTCAATCCGTTGAGCGTTTTTCAAACTATACAATTCGCGCCTGGAGTGTGGAATGAATTCAGTAAGGGCGAAACAAATTTTTTTTGGGCAAAGTCCTCGAACGGG
>comp157295_c0_seq1
GTGCTCTTCCGATCTGTGTGGCCGCGTTGTGTTTGACGCTGTATTCCATAATGAACTATTACGGGGCGCGACGGGCCTGCTGGGCCCAGCGGATTGCTTCGCATTCTGTTACGGTTGTGGTGGTTTTGTTATCTATTAATTTTTTTCTTTTCCCAGTTTTAGGAGCGCGCGGTGGTCATGTTTTATAAATTTTCGCTGCGGTTTGTATGCAACTACTGCAGGACGCAGCGGGCACGCTGGGCTCGGTTTGGTTACACTTTTTTTAAGATCGGAAGAGC
>comp15785_c3_seq120
TTTTTTCCCTGTTAAAAATCTTTTTTTTCTAATAAACTTTTATGAGAGAAATTTTTCTGTATTACCTTCCGTTTTAAAGTTATAAGCAATATCGTGCTAAAGAGTCTCAAAAGGAATATCACCTAAAAGTCACATTAGCGGTAGAAGGATCAAGTAGTCGCTGAAAAATAATTGATTACCAACATTACTTCGAAAAGTGGAAAAAAT
>comp15785_c3_seq60
ACAATAATGTTAAATGAAATACTCAAAAATGAGTAAATAATCTATACAGCCACCTGATTTTTAAATCATATGATATACATACTTGAAATCTCGTGACTAATCTGCGAGTACTTGTAGCTACCAGAATCCTCTCCCATGGCGTTTAAAATTTCTTCACGAATCTTACAGGCATTTTCTTATTCTGTGCTTGTCGGTTGGGATAATCCATCTGACGTCGTTTTCTTGCAACGGCATCGTTTTCTCCTGACAAAACCTAGGCCCTAACCATATCAATTCTTTCTTGATTCGTATGTACAGTGTGTTTGTAAATAAGTGC
>comp15785_c3_seq94
GTCAGGCGAAGATTGGATATGTGTCTTGAAATGAGAGGTCATATTGAGAATAGATTGTAATATGCATATGCATTATATTTTCACACTCCTCATTCTGCCACCCGTTTCCCAAGACTTTTTAATTTTCCCTGCCCTAAAACTAATCTGTTAAAATTTTCATCTTTGTACGTAATGATTCTTAATTATCGTCAGATACAAAATTCTGTGGATATTTTTCATGATACTATTAGGCGCATCTT
>comp158155_c0_seq1
CGCTCTTCCGATCTTGGTCGCTGAAAGACAAATCCCACATATACCTAAACCATAAATTGAAAATTGAGTGAGCAATAAGTAGGTAAGTAAACATAATCTCAAACTGTTTCTCCAGCGTGATGACTTTAGCACCTCGTTAAAGTGTCTGTAACGGTGTATGTTAGGTCAAAATATGAACTTTCGTCTTATTTTTCGTTCCATTTTCAACCATGTTCATTCACCGTACTGGCTGGAGTCGAAACACAAAAAGAATCGAACTTAAATCCGCAGATATCAAAAACGTTTCAATCAGATCACGATGGGATTAATTAAATTTGACGGAGTAATCTCTCTGTCAGTATAAAAACTAGAGCGTAGATTTTTATCTGGCCTACCTTCATGTCCTGTATGATCTTTTCTCCTGGTCCCAAA
>comp158217_c0_seq1
AGAGTCAAACACAAAGTTTGACTCGGCTGCAATATCGGTTGTAGTTTAGAAATACATTCCAAAAATGCCAGTGTTGTATTTTTATCTGGAATTGCAAGCAATTTCCCCATAAAACAACTTAATTCCAGCGGTTATTGTAATATACAGGGTGTCCCAAAAATAAATGACGAAATTAAAACCGTGCATTTAACTCGGGAATAGCGACAACTTTTGCCTAATAAATTTCAATGAATCTCGCACATTTGCCCCGTGTTCCAAACTTTTGCAACTTGAGAAAATTATATTATCTTAAAAATTTTTCAGAAAAATTATTAGACAAAAGTGA
>comp158235_c0_seq1
AGAGAATTTATTTACGGGGTAGCCATTACTTCAGTGTGTGAATTACTTCGAATATCAGTTATTTTAAGTTTTTATGTTGACGTAGTTTTTGTAAAGGTAGTTGAATGAAGCTATCTGATAAAGGAATGTAGTCCGTTTTACTTTGGTTATAAAGCGGCATAACAATAGTTTAAAAATTAGGTAACTTTTCGACTTTCCATTTTATTTTTCCTACCCAGGAACTGAAAGTTCTTTTGTTCAACCTCTCGCAAAGCTACTGTGGCCTCTGTGATGCCACTACATCTCTGACTATGCGATCGCTATCCGTCTCTGTAAAGTGCCATAGACCACAAAGTCTTTCAGCGCGGGTATAACTACTGTTGAGGAAAATTTTCTGAATGGGTGCTTAAAGAACAATGGATAAAATACGTCCGAGAATTGGTCACCGTGTTTCATAAAATTCAGTGCAGGTTATAACTTATTTTTTTCTATAATCTGGCAAAAAATGAGTTATAACCC
>comp158370_c0_seq1
AAGATCTCCCATTTGTGCTTGAATCCGGAGTCAACGTGGTGACGAAGTCGGCACAGTTTGTCTTGGAAGATGACGACAATTCAAATATCGAAAAGTTGAAAAATAGAGTTGAAGAATGTGGCTATGACTTTGAACTTACGAGCAAAGAGCTGATAAATTATACCCTGAGCACAAAGAAGTCTCGTACAATCAACGTCAGCGTCGATAAAATGTTCTGCAATCACTGCCCCGAAGTTATTACTGACTACTTGAACAGTTTTGGTGACGCCGTGGTG
>comp158486_c0_seq1
TGATTTTGCTGTCTGTCTGGAGGAGCTGGTGCAGAGGCGCAAAGTGGCGGACAAGACCATGACCCCATACTTTCATGCAAAATTGACGTTGTGTGGACGTGTTAGTGGCCGAGTTCGGTTTTTACATTTTTATGCTCTTAGATGCTCTACACCGTTCGTTTATTACAAAGTTCAGAGTGGGGAATAATTTATCGGCGTTCGGATATTCTCCGACGAAGTAAACGGAGGACATCTTTTAGCTCGGTAAATTTTGATCGAGGTTTCGGAGAAATTGTGTGTTGTGGCGGGAAATACAGACTGTTTGCACGTTTTTTTTTACAAACCACATGCACTTCCAATTAGTCTTCTTCTCTAATCTGTGCAGTTAGCCCTCTGTGCTTCCAGAATGAATGCCACAATAACACAAATACTTCATTTCGGATATGAAATATTTTTTGATGATGATGATGATGAGCGTGAATGTGAACCAGATAAAGTAGAAAATTTTGCTGAGGTTACGGTAATTAATTTTGCCGATCATCAATTTAAACAACATTTTCGAATGAATGCAAGCACATTCGAAGATTTTTTAAGAAAACTGCATATGGTTGTACCTTGTGATGCAACAATAGGACATCCCAT
>comp158799_c0_seq1
GAAAAAAGGCAGAATGCCCGAAAGAGGTCCAACAATCACAAGATGTCCCATCTTCATAATAAAAAAATATCATTTCGTTTTTCAATATCATCTCGCCCATTATTAGAGATGGACCCAACAAAGCCCATATGACTATGCTCGACAAGAAACGTTCCATCCAAATATGTAAAAATATACAGAGTGTTCCATCCAAATCAACAAAGTTAACATCAGCGAGATCGGAAGAGCAC
>comp159170_c0_seq1
GGCGTATATGACGTCACTACTAAAACGATCTATTGCAAGTATGTACATATACGTTTTTTCTTAGTAAGGTGTATCCGGTGATTAAACTCGATAAAACCAAAAACCGCTAGGAAATTTAGTTTATCTGAAGGATTTACACAAATAGAACAGGCATTCCGCTTATTCTGGGGCGTGGTATCGGAATATCCACACTACTGTAAATAAAAATGAAAGTAAACATTCTTGCAACTCTTTTAACTTAAATATCTGCCACTCAAACACAAAG
>comp159610_c0_seq1
AACTTTGTGTTTGAGCCCGGCAGATGTTTTTAGTATTTGGCAGTGATATGAAATTGTTTATCAGTTTCTGCAGTTACTATTTCGGCGCTTATATCGCATAGTTATTGTTGGCGCCTCATTAAAAACTCATTTGTAAGCATAACAGATTCAGTATTTTTTTCGTGTAAAATAAACGAATATTCGAAACTAAATAATATTCCCATCTAACTTTTTCAGCGGCACAGTATATGCGGTGTATAATTATTCGCGAAATTCAATTCCATATCGTCGACGACAGCCCAATCAAACACA
>comp160038_c0_seq1
GGTTGGGTCCATGGTAGGCATTGTCAATTTATCGGAAGATGGTGCAGTCAACGTCATGGGCAGGCTTTCTGACGAAGGAGAAATGGTGTGTGGTTTGGAATGGGAGAATAACGATGGTGGTTTGGGGTTGTACTTGGTCAAGTCAGGAACAGACACCGATTTAACATAGTTTGGAACTTCGGTATCAAAATCAGTCATATGCGAAGGTTCGGGTTTCAAACTCAAGTTCAAGTCGGTTACTGGATTGACCCCAAAGACTTATGGTGACAAATGCTGGGAATACCTTAAAAACATCAAGGATGAACAGAGCGACATCACCCCACCATCGTCGTTACTGTCGATAAGTGGCATGACTCGTCAGCGTGACGACTTTGCCTCGTCCAGCACCAGCTCTCCATCCGCTGAACCAAGCCCAAAGAGAGTCAAAATAGAAAGTTCTTCTCCCGCATTTACCAATGCTCCTGCTCCGTTCAACAATACCCAATTGAACTGGGATATCCCCGAATTGTCTCCAACTTTGGGTAAACAAGACTTTACCATGCCCCAAACCACATTTGATTTCAGCTTTGACTTGAAAACTGAACAACCGGACTTGAACTTGAGTTTGAAACCCGAACCTTCGCATATGACTGATTTTGATACCGAAGTTCCAAACTATGTTAAATCGGTGTCTGTTCCTGACTTGACCAAGTACAACCCCAAACCACCATCGTTATTCTCCCATTCCAAACCACACACCATTTCTCCTTCGTCAGAAAGCCTGCCCATGACGTTGACTGCACCATCTTCCGATAAATTGACAATGCCTACCATGGACCCAACC
>comp160038_c0_seq2
GGTTGGGTCCATGGTAGGCATTGTCAATTTATCGGAAGATGGTGCAGTCAACGTCATGGGCAGGCTTTCTGACGAAGGAGAAATGGTGTGTGGTTTGGAATGGGAGAATAACGATGGTGGTTTGGGGTTGTACTTGGTCAAGTCAGGAACAGACACCGATTTAACATAGTTTGGAACTTCGGTATCAAAATCAGTCATATGCGAAGGTTCGGGTTTCAAACTCAAGTTCAAGTCCGGTTGTTCAGTTTTCAAGTCAAAGCTGAAATCAAATGTGGTTTGGGGCATGGTAAAGTCTTGTTTACCCAAAGTTGGAGACAATTCGGGGATATCCCAGTTCAATTGGGTATTGTTGAACGGAGCAGGAGCATTGGTAAATGCGGGAGAAGAACTTTCTATTTTGACTCTCTTTGGGCTTGGTTCAGCGGATGGAGAGCTGGTGCTGGACGAGGCAAAGTCGTCACGCTGACGAGTCATGCCACTTATCGACAGTAACGACGATGGTGGGGTGATGTCGCTCTGTTCATCCTTGATGTTTTTAAGGTATTCCCAGCATTTGTCACCATAAGTCTTTGGGGTCAATCCAGTAACCGACTTGAACTTGAGTTTGAAACCCGAACCTTCGCATATGACTGATTTTGATACCGAAGTTCCAAACTATGTTAAATCGGTGTCTGTTCCTGACTTGACCAAGTACAACCCCAAACCACCATCGTTATTCTCCCATTCCAAACCACACACCATTTCTCCTTCGTCAGAAAGCCTGCCCATGACGTTGACTGCACCATCTTCCGATAAATTGACAATGCCTACCATGGACCCAACC
>comp160230_c0_seq1
GGGACAGGTGTGTTTAGCGAATGGGCAGCAAGTCTGGGCCAGGGGCCCGGTTACGATGAAGATGAAGATAGGAAAGGATGAGACGAAGATAAAGGTTTACCTGATAGAGATGTTGAAAGAGGCCCTCATTCTCGGAACGGAATGGATGCGATCTGAGGAAGTCGTGATTGACTACAGACAAGATACCTGTACTTTAAGAGACCGCAGAGATATATGGGTGTCTAGAACGAAATGTACCAGAAATGTATCCGCCTCCCTAATTGGAAGAAGCAAACTGCGCAGAAGAATGGATTCCTCATTAGATCGGAAGAGCACA
>comp160338_c0_seq2
GTGCTCTTCCGATCTATGGGACAGGTTTTTTAATTACGGAAATCGCATGTTATTTTTATATTTTACATTAAATAATTAATTGCTGAAGGTTTTCCCTTCCTTCTGTGGTGCTGGCTAGTGACTACTTTATTTACTTTTAAGAGAACTGGTGTCAAGCTTACTGATGTTTATACTGATGTTACTTATCGACTAAAAATACGTACAAGTAAAACTAAAAACTACCTAGGAGTGACGGATAGTATACCTAAACATGGAAAAACCAGGATAAGTGGGTTAAACCATCCCTTGGGATTTCCAGAACACTTTATTGTCCTAACAACAGTTCCTGAATGTAGTTTTCAATAAATAAACTAGATTACAACAATATTAATGAAAACCAACGTGTTTGCCTGTCAGTTTTCGCTCATGCACCTTAGAGATCGGAAGAGCGTCG
>comp160423_c0_seq1
CTCCGTTTATAAAACTCACTACTTAGCACTTAGTTCTTATCAAGAAGACTCGGAACCACTTATTCCATTTATCTATAGAAATTTTTGTGTTAGGCTGGCACAATACTGTTGGGACAAGTGTGGAGGCGATTATCTAAAAATATTTCCAATACAGTGTGTTTATGCTAAAAATTGATCTTTTCCTCTTCGTAACTATTTATCGGGTAAGCTAGTGTTGACATTTTTGAGAAGTATAGGAAATAGACAAAAAGTAGTTCAAATGTCCTATGCTCGATTTATAAAAACTGCATCTGTCTTGATTCATTTAAGGGGTACGAGAGTATGACTTGTGAAGTTTTGACTTTTATAAATTTTTTTTTCTCCAGTACATAAAAAGTAGTTCAAATATCCCATGATTGATTTTTTTAAATTGAGAA
>comp160997_c0_seq1
TAACTTTGTGTTTGATTCTGTTATGCTTGTTAGGGGACTTGGACAAAGCAACCATAGAAGATTCGGCTTGAATGGTCTCTCTGTAAGCAACCACGGGGTCGGAAATTCTCAATGGAATACCGGCGTGGTCATTTTGCAAATCAGACAAACAAATTTCCAAGTGCAATTCACCAGTACCGGCAACAATATGCTCACCGGATTCGGACATGTAAGTCTTAACACATGGGTCGGACTTGGACAATCTCTTCAAACCTTCAACCAACTTGGGCAAGTCATTGGCGTTCTTAACCTCAACGGCAACCTCCACAACTGGGGAGACAGAGAACTTCATAACCTTCATGTTGTGAGCAGCCTCGTTAGTGGTGATGGTACCAGACTTCAACAAGAATTGGTCAACACCAACCAAACCAACAATGTTACCAGCAGGACAGTCATCGATAGCTTCGGTGTTTCTTCCCATCATCAAAACGGTTCTTTGAATAGACTTCAAGAACAAATCTTCCTTCTTACCTGGGGTGTAGTTAGGACCTTGAATTCTAATCTTTTGACCAGCCTTAACGGTACCAGCGAAAACACGACCAAAGGCGTAGAATCTACCCTTATCGGAGGTTGGCACCATCTTGGAGACGTACAACATCAAGTCGGCCTTGGGGTCACAGTTTCTGATGGCAGTACAGAACTCATCGTCAGATGGACCTTCGTACAAAGTCTCAGCTCTGTAAGCTTGAGCAGTGACAGGGGATGGCAAGTGAAGAACAATCATTTCCAACAAGGCATCGGCAGCTGGCAAGAACTTTCTCATGACAACCTTCAACAAAGCCTTACCTTCCAATTCCTTCTCCTCGTTCTTCAAGTTAATTTCCAACTTTTCCAACAAGGTTGGGATTTCATCCTTCTTGAAGTTCATGATGGCAGCGAACAATCTGAAGATAGGGTCCAACACGAACATGTTGAAAGCTCTCTCCAATGGCTTTC
>comp161249_c0_seq1
CGCTCTTCCGATCTCGGTGACGGTGGAAGTTTGTTCGACATTTTCGAAATTTGTTTGTTGCTTAAAATTGAATGAAGGAGATTCGTGTTGAGGACTGTGAACTTGAGGGGACATGATATGGGAGTTTTGTTGGTTTACCATTTGCTCTGCCGGGTTGGCAAACGTGAAAGATGACAAGTTGAAGTAGTACAGTTCATCATTGGTTGGATTATGGCCAGTATTGGAGTAGTTGGTGTTGAAGTAGTTGTTGGTGATATTGTTCAAGTTGTTAAGGATTGGAGTCTGAAGTAAACTGTTTGCGGCCTGGTTGTTCTGTGTACTCTGGGGCGACTGCAACGCTCCATGAGGAGATTGCATCGACAACCCCAAATAGTTCATTGCTAGTTCGGGTACTATCAGAGATTGCGGACCATTCGGCTCATTTTTTGGTTTATTTCCCTCTTCTTCATCGTGAGAAGTACTGCTGGTACTTTCTATGCTAGACAACTGCTGGTGAGCCGACATTGGTGAAGCCGAGCTGGTCAAATCAGAGCTCAGAGACACCGACTCCAGAG
>comp161428_c0_seq1
CGTTTGATGGTATTTTGACTAAAAGTCTTCAAGTTCCAAGCCATACCAATCTTAGACAATCCCCAAATCACCATCTTGGTTGGGTCGTATTGGTACCATTTCAATGCGTTTCTGTAGTCCGAGGGAAACTCGTGGTGGAAATTGTGGTAACCTTCACCAAAAGTAGCCAAAGCGGTAATGACGTGGTCACGAGGGGTTCTGCGGTCATCGAATGGTTGAGAGCCGATCCAATGGGCCAATGAGTTGACACAGAAGGTAGCTTGTTGAATAACAAACGATTTGAAGATTCCTCCATAAATGAACCCTCCCCACCAGTCACCCCAGAAAACACCAGCAATGATAGTGGGCAATACAAGTGACATCAAAAGCATCAAAGTAAGGTAGTGACGATGTTGAAATCTAACTACCCAGTCAGAAGTCAAATCGGAAATGTCAGCACGTGCACGGTTCTTTGGATTGGCCTTAACCAACATCCATCCCATGTGCGAGTACCACAATCCTTGACGAGCATCATAGGGGTCTCTTGGAGTGTCTGTATAACGATGGTGAACTCTGTGAGAGTGAGCCCACCATTTGATCGAGCCTTGAATGGCACCAGCACCAACAATGGCATAAAATAACCTCACAGGAGTTGAAGCCAGGTAGGCTGTGTGAGAAAATAAACGATGGTAACCAGCAGTAATTGAAAGTCCCAGCGCCAAATACAATATAAACCCAAGAAGGGCCGTCTTCCATTGAAGAGGATGTTTAGGTAACCTTGTGTTTG
>comp161716_c0_seq1
CTTCCGATCTGAAACCAACCCGACTCTGAGGAGACTCACGTCGCTGAAATAATCATAACTTGTGTACAAAAAAAAAATTGAAGTACCTACTTACCGAAAATCAAAATCCAGGGTCATTTTGAAACGCCTAACAAACATAACATTATTACAGCAATGTTCAAAATGTCCACCGGTACTTTCCACGCACGCACGACACTTTCGAATCCAATT
>comp161749_c0_seq1
TATCAAACTGAATCACCCGGTATAGTGTTTCTATGTACGTTCCGATGCGGACAGTGCACATAATTTGGTCCTAGTTTTTATTTTAATTCTGCGGAAACAGCTTGAGAGTCACAAAAGTTTTATTTAATAATGATCGGTAAACCAATACAAATCGATTATATTTAATATTAGACAACTTGTTGAAATCCGTCAAATCTCTCTTAATTCCAATCAGTTAGTTTTTGTTTATATAAAGTACGGACTCAAA
>comp162384_c0_seq1
AGAGGGGTCAATCTTCTCGAAATGTACAACTTCAACTCATCCAACACTTCTGGTGAAGGTGCTTTTATGTCATCGAAAATAGAGTCATCGGCAATAGATAACTTATATGCATCATAAGCATGACCATATTTTTTACTCAATGGCCAGCAAACACTTTGGTACAATTGCTCCAAGGGAAGGTTGAATTTCTCGGCACAGTGCTTCAAGATTGAATGTACTGCTCTTGACTTATTGTAACGCTCATCACACTTGACGATATCATCGGCGGAAACCGCTCTTTTGGACAAATCAATGTATCCCTTTTCCTTGTCCATTCTCAACACAACGGCAACCTCATTTTTACCTACACGAATCAATTTTTGAATCGAACGAATACGCCTTCTGGATAATTCCGACAACAAAACCATACCTTCAATGTTGTCATATTCCAACAATTTTACATATGCTCCCATCTCTGCAATCAAACACAAA
>comp162647_c0_seq1
AACTCGATAAATTCAGACGAAAGTATCAATGATATCTCCGACGACTCGAGGTATCATCAACTACTCAAGCCACTTTGGGAATGTGATACCGATGAAGTTAAACCCCATACCTGTTTGAGAACCTTGGTCAATTTCTCTCTCGGCCACTCGTTTCTTTTCCCCAGTGGTCAACGACGGGAAGTATGCATTGCCGACATGAGAACGTATGAACTAGAACAACAAGGATCCAAATCGTGTCCAATTGCATTGATAATAACGACAAACAATTCCACCACTTCCAATGGCCCGCAGTACGCCGGATGTCTCCGAGCTCGAGATGTGGATAAATGTCCGGTTGCAAGTATAGCCATGTACTTGTTTAGCAGGTACCACATTGCAGATGCATATGGAAATACCGAATCTGGACCGGACTTCCTGAGTGCTGAAAAATTCAGAAATATCAAGCTCATGAAAGGAAGCAATAGCTCACAAGCCATGTCATATTCCCAACAACACAAGTCTGCGGCGAAGGCAGTGGAGCTCGCAGGACTCAAGGATTCCAAGAACTTTTCGCTTCCCAAGCTTTTGACCACCAATCGAGACGAAGATCTTACTCGCAACGACCGGCCGCACCTGGTCAATTTGAACAATCTTCCACAACAAATCATATACAAACTAGCTGGATTCGAACGAGGGTGCGACTACGAT
>comp16265_c0_seq3
ACGCTCTTCCGATCTTGCAGCCCTGTTTTCGGCGAAAATAAATGTGTCCCTAAATAATCTCGCAAAATTTAAAAGCATGTCAACGGGTGTTTTCTGTTTGGTATGCAGTGCCAGCTGTCTGTCTTCTAGAAACAGTATACAAATCTTCAACAAGGAGGGTACCACCGGACGTATTGAACACTTTGTGTTTGAGTATGCAGTGCCAGCTGTCTGTCTTCTAGAAACAGTATACAAATCTTCAACAAGGAGGGTACCACCGGACGTATTGAACACTTTG
>comp163037_c0_seq1
AAACTTTAAACACAAATAATAATTTTAAACCCAGTTAATGTTATCAATAATAATGATTCATTATTGGACATAACCTAGAATTGCAAATAGAATTTCAGCATACAAATCATTTCGCACACGTAAAACCAAAAATAAAGTAAATGTATATTATCTTCACCTAAGTCGGTGTACCTTGAGGAGTTCATAATTTGTAAATCAGTTGTTAGCAAAGAAAAAAGTCCCTACTGCAAGTACATCAATTGCTGGAGGCGATTTTTTAAATAATTCAACTA
>comp1635_c2_seq120
TTTTTCAAGTCACGCTACTAATTGTCAAATATTTGACATTTGTACGTAAGGTAGTATTCGATTATTTCCAAGACCTACTCATATTTTGAGAAGAATACATATGGATGCATGTCCATTAAAAATTAAAACGTAAAAGTAACTAATATTGTCCTGCGTTTGCTTTCTAACTATTTTTCAAAAAAAGGGGTTCTTAAAAGATCGGAAGAGCAC
>comp1635_c2_seq90
CTGAGAAAGAAGCCGTTCTCACGCAAGGCGGCTTTGAAAAAGCATCTCGGCGTGATTTAAAATAAACAAACTTCTAAAGTTATCGTTATTTCACCGGATATTGGGTATTAGTTTTATCATTAACACGACTCATTCGAAATCTGTCAATTTAACAGTTTTAGGAAAGATAACTGTTCCTGGGAACTTTCGGGCTTTGGGGGAGAAAAAGCTGCGGTTGCAGAAAGGAGCAGTTACGCCTTTTTTTGTAATGGCCGACGGGGATCGGAAGAGCGTCGTGTAG
>comp1635_c2_seq91
CTCCTCGGTGCAATTATCTTCTCCGACTTATTTTCGGCATCCATTTTGCATAACAAACTATCGCTATCCACGTAATACCACTTCATAATTGTATCGTCTTGTTCCTCGATCTGAACCCTTATAATTTGGCAATAACTGTCGTCTGCTTGAGCTGCCCGAAATGTCTCTTTGTCCCATACATCCTCCAATTCTTTATATCTTATAGTGCCTGCGTCCATCGATTTCTTTGGGAGTATAACTTTTTCTACGGCTACTTTAGCCCTCCCATCTTCTTGA
>comp16390_c0_seq10
TTCCGATCTTTATGAAATTAATTGTTTCTTTTTGTCGGACTAGCAATATGATCCACTATTTTTGTCGGACAATGTCATATTTTGATAAAGAAGGTACTATTTTAGCACTTGGTATTTGTGTCCGAAATTTTGTAATCGGAAAACCCAACCTGCGATGAGCGACACGCTTCGGCTGTCGGACTGGAAAAAACCGCCCGAAAAATTGTCGGACAAGGTATGGAGTACGCTTTCTAG
>comp163930_c0_seq1
ATTAGCAATCAAGAGACATGGTGGATGGAAATCAGCCACGATCTATTAAAAAAGTCATACATATTTGCTTTTAATTTCACCTTTTTGTTCCTAATTTTGTCCCAAAACTATACCTCTACTTAAATACATCCGCATTTAAAGTTCACCCAGTATATCGAGAAGTGCCTATATCTGAGAAGGTGCTTATATTCTGGCAAAGTATTTTACAGCTTTACGG
>comp163_c0_seq1
CTAAAAAGTTATGGAGGGGCTTTGTTAGGTCACGTTTTCAGTCGCGTGACTTTTTGAATTGGCGAACAGCCTGTAACTTTGTCATTTCTCAACTTAGAAAGATGCGGTTTGGTTTGCTGGAATCTTCGGACGAAATTCTAGAGGGACGCCAGAGTTAGTTTTTCGATATTTTCAACGGTTAAAAAGATATGGAAGGGATTTGTTAGGGCACGTTTTAAGTCACGTGACTTTTTACATTTGCGAACAGCCTGTAACTTTTTTATTTCTCGACTTAGAAGGGTGCGGTTTGGTTTGTTGGAATCC
>comp1642_c3_seq49
TCGTATGTATTGAAGGTTTCTGAATATGAAATTTCTGAACTGCATCAACTGCATGCATATTAGTCTGCTTCTTGACCCTTGTTGACCTGTGAATCATTCAAATATCTTGACAAAGATCAACACGTCTGACTTTTTTTTAGAAAAAAAAATTTGAATTTGTTTGAATTAGTTTAATATCTAGGTACGTTTGCAATAGCGCAGAAATACATTTCTCTAATCAACTTTTTTTTTTATTATACAAGTACCTACAAACTATCTAGAAGCAATTTCACAGATT
>comp16432_c0_seq41
GTAGCGGGTTTCATAACAAACAGTTTCAGCAGTGGTGGTTTTTTCTGTGAACTGCATATTTGGGAGGTTATATTGGAGAGTGTTGGGAGGGGCACGTGATTTTTGAGTGTTTTTGCAGTTTTTGGTTTTTTCTGCGAATGGCACAGCTTTTTTTCTTGGCGCAACCTTGTGTTTTCATTGTTTGTATTGTTTTCGGCCGATTTTTGCTAATATCCGGG
>comp164387_c0_seq2
TAAGGTAAAATTGTTATACTTATTATTAACGGTGGCTCATTATCTATTTCATGTTAAAATATACATTGTCGTGGGCGCCCCGACTTTACAATAATGACTCCTTTGTTTTACAGCTAACTTGTTTTTGTAATGATGACGTTGTTCGTAAAATATAGATGTCTCATGATAATAATTCTGTATATGTATGGGTTTGATGGTATTTCTGGTAGTATGTTGCAAATATGTACGCCTGTGATTTCCTTTCCTCTAACACATATAATTAATTATTCTTTTGAAACTGGAGTTGTTCCATATCATATACCCATATCAAACACAAGCGTACATATTTGCAACATACTACCAGAAATACCATCAAACCCATACATATACAGAATTATTATCATGAGACATCTATATTTTACGAACAACGTCATCATTACAAAAACAAGTTAGCTGTAAAACAAAGGAGTCATTATTGTAAAGTCGGGGCGCCCACGACAATGTATATTTTAACATGAAATAGATAATGAGCCACCGTTAATAATAAGTATAACAATTTTACCTTA
>comp164547_c0_seq1
GAGGATGATGAGGATGATGAGACTAAAATAAAACTGGAAGATGATCAGGATGGGCAGGAGGAATATGAATGTCTTGATATTCCGGCTTATATCAAATCTGAGGAGATTGAAATAAAGGGAGAGGAAGATGGTCGGGATGGTGTTCCTTCTTCGTATGACTTAGGCGCTGAAAACAAGAAGGGACACATTTCAGAATATGTAGGAGTAATAAAGGAAGAATATAAATGTGACACAGGACTCAAACACAAAG
>comp164622_c0_seq7
TCCCAGCCAGCAAATCTCACTAGCAGATCACAACAACTGAACTGCAATTTTCCCACCTATATTCTTTCTTTCTCTAACCCTCCACTACGGCCCGACACTAAGTTCCGTCCAAGCAAGATTGAAGAAATACATGTAATGAATATTTCCTAATGAACAAATCTCACTGACATCATAATAAGAGAACAGCAATTTTCCTACCTATATTCGTTTTTC
>comp16472_c1_seq3
TTTTTTTTAAATAAAATAATCAAGTTATAAAAATTCTTGTCTACTCCGTCACTGGACAGCGCCTTTGTTATTTTTTTTAATCAATTCAATAAAACTTTGACCTAGATTATTGAACTACGGAATATCAATTCACTTGACGACATCAGGGTGGGAGGTAGATAAAAAAAAACAAACGATTGACGTAAATTTGGGATAAAAAATTTTCGTTTTACAGTTTTGCAAGATGCTTTGTAATTTTGCGACACCGTATGAAAAATTATATTTAGCTAGTATGGAAATAGAAAAATTTTTTAGTTTACCGAAATGTCTTGTGTTTATAAGTGTTTGTGCGTCTTCATTGTCACATTTAAAAAAAGGAGTTTTTCGAAAAAACCTTACCGGAATATGAAAGTTCAGATTACCAGGAGATTGTTGAAAGAAGAATCACGACGAGACGATGAGAATTGGCGAGTGGCGAGAGTTTTGTCCAAT
>comp164941_c0_seq1
ATTCCTTGCAGGAGGCTATAGTACGGGTGATTTGTGATACATTTTCTTAATATACCATATTCCGAAAACACCCTGTATAATTGGGCTTCTATATCTGACACTCAATCTGGCCTCGATAAAAGCTAACTACTGCGCTTTCTCACGAGTTACAATAAACACTCCCGCAGTGTGCTGCGAGTGGTTCCCGATTTTTCCCCCACCTTACAATTTTCTCCTATATTCTTCACATAAAGCATTGTTTAAACCATTTA
>comp164986_c0_seq1
AATTTTATTAATTAATAATAACAAAAATAAATTCTGAATCGCCCTGTATATCTACACTTTAAATTCCTGCAAGTTAATTATACAATTTAATTTTATAGTAGTGACAAGGAATCTGCATAAGTATGAAATTTAAAGAACTGATTTTGGTGCACTACACATGGAACGTAACGTAAGTTTATATAAATTTGTTTATATAAACGTGGGCTTAGGAAATGAAACGCAAAAGTTGCAGTCACGTGTCCATTATCGTATTTAGTATGACATTTTCAACCACGTTTGTGACAAAAGCATAATACAATTTGCATAACAAGTAGTATCCCCCGTTCATTACGAACAAAACAATTTTTGTTCAACCTTAAAGCTTACATCCTGCCACTGAAATTATTTTGCGTCACATCCCACACAACTCGTCGCGTCCAGATCGGAAGAGCGTC
>comp164_c0_seq1
GTTTAGGTAACTTTGTGTTTGAAGGAGTAGTAGCAATGGGATCTTTCATTCCTCTTCTGGTAGCTGTGCTAGCTTGTGCAGCGTTCGTTCACTCGGCACCTCCAAACGTCACTGCCACTTGTACTTTTACCAAGTACGACAAGGACGCGATTAAAACGGCCCAAAAAGAATGTAGCGAACTAACACTCAACGGTTTCGAGGTTCCAGCTGGTGAGACTTTGGACTTAACCCATCTTAAAAGCGGTGCCAAAGTTGTCTTCAAGGGAACTATCACTTGGGCATACAAAGAATGGAAAGGTCCTCTAATCAAAGTGGCAGGTAGCAATATCGAAATCATCGGTTCCTCAGGGCACGTCCTCGATGGTAGGGGGAAATTGTGGTGGGATGGTAAAGGAGGAAACGGAGGCAAAACGAAGCCAAAATTCTTCGCTGCTAAGCTGACAAACTCTGAAATTCACAAGCTGAGCATCAAAAATACGCCTGTTCACACCTTCTCTATAAGCGGATGTGAAGGTTTGGTAATTCAAGATGTTACCATCGATAACTCAGCTGGAGACTCTGGCGGTGGTCACAACACCGATGCATTCGACGTTGGTAACTCAAATGATGTCACCATCAAGCACTGCACCGTCTACAATCAAGACGACTGTTTGGCTGTTAACTCTGGAACCAAAATCACCTTTACCGACAATTACTGCTCAGGTGGTCATGGTATATCCATTGGTTCCGTTGGTGGTAGAGACAACAACGTTGTCAAAACCGTTAAAGTCAGTGATTGCGAAATCACAAACTCTGACAACGGAGTTAGAATCAAGACTGTCTATGGAGCCAGTGGATCCGTATCGGACATCACCTACCAAAACATCAAATTGTCCAAGATTCACAAATACGGTATTGTTATCGAGGGTGACTATGAAAATGGCAGCCCAACTGGTACACCAACTGGAGGCGTTCCAATCACAGGTTTGACCGTGAAGAGTGTAAGCGGTTCTGTAGACTCGGGCGGTGTAAATGTATATATCTTGGTGGAAAATGCTAAAGACTGGCACTTCTCTAGCATTAGTGTCTCTGGAGGAAGTAAGAAGAAGACATGCAAAGGCATTCCATCCGGTGCAGGAATTTCTTGTTAATTTTAATAGCCTTTATAATTTGTAATGTACAGAATAAATTGATTGCATGCAAAAAAAAAAAAAAAAAAAAAAA
>comp165111_c0_seq2
CTTTAAACGCGTTTTTCTCGAAACTACATTTCTGAAACTGGTGTATATGATTACGCAAAAACTATTGAACCGATCGAGTTCCCTCTTGGTAGAAATGTTGATAACATTCCTTCTATGACGGAAATTGATTTTGGAAAATTTTGAAAAAACTATTTTTTTATACAAATTCTGCAGAAATTTCGCATGAAAATTCGATTTTTGTCTTTAAATGCGTGTCGTTTTTTCAAATTTGTATTTTTTCTATTTTTCTCAACATCACGTCAAAACTACACGTTT
>comp165138_c0_seq1
TGTGCTCTTCCGATCTTCAGGCCGCGGTCTTGCTTCGCCGTTACGTTTTGTTTACGAGAACGGCAACAATTGCTTGTCTTATTTAGTTCAACGCTAGAAAGGAGAATTGTGGCGTTTCTTTTTGCATACTATGCACAGCCACTATGACTGAAATCGGTCCGTTTCGAGCCGACCCAGAAGCGTAGCACGCCGATAAGTTCAACTGTAAAACGCAGATCGGAAGAGCGTCG
>comp165148_c0_seq1
TGAGGTGCCAGAGTTAGAAGAAGATTCTCCAGAGGATTGGGATCCAAGCCTATGGGTTTGATCAACAAATTGAGAGCCGCCAAGTTGGCTACCGAGCCAAATGAGAAGCCTGCTGTCGTCAAGACCCACTTGAGAAACATGATTGTTGTGCCAGAAATGATCGGATCTGTTGTTGGTGTGTACAACGGTAAGGTTTTCAACACCGTTGAGATCAAACCAGAGATGGTTGGCCACTACTTGGGTGAATTCTCCATCACCTACACTCCAGTCAAACACAAAGTGGCCAACCATCTCTGGTTTGATCTCAACGGTGTTGAAAACCTTACCGTTGTACACACCAACAACAGATCCGATCATTTCTGGCACAACAATCATGTTTCTCAAGTGGGTCTTGACGACAGCAGGCTTCTCATTTGGCTCGGTAGCCAACTTGGCGGCTCTCAATTTGTTGATCAAACCCATAGGCTTGGATCCCAATCCTCTGGAGAATCTTCTTCTAACTCTGGCACCTCA
>comp165148_c0_seq2
CCGCCAAGTTGGCTACCGAGCCAAATGAGAAGCCTGCTGTCGTCAAGACCCACTTGAGAAACATGATTGTTGTGCCAGAAATGATCGGATCTGTTGTTGGTGTGTACAACGGTAAGGTTTTCAACACCGTTGAGATCAAACCAGAGATGGTTGGCCACTTTGTGTTTGACTGGAGTGTAGGTGATGGAGAATTCACCCAAGTAGTGGCCAACCATCTCTGGTTTGATCTCAACGGTGTTGAAAACCTTACCGTTGTACACACCAACAACAGATCCGATCATTTCTGGCACAACAATCATGTTTCTCAAGTGGGTCTTGACGACAGCAGGCTTCTCATTTGGCTCGGTAGCCAACTTGGCGGCTCTCAATTTGTTGATCAAACCCATAGGCTTGGATCCCAATCCTCTGGAGAATCTTCTTCTAACTCTGGCACCTCA
>comp165468_c0_seq1
TGTGCTCTTCCGATCTTTCATGGGTCGTTGTTGATCCTACCATCAATGCTGACAAGATGGAAATGTACGCCGATGTCGATTCGAGAGCCGGTGTGTTGGAGCCAGAAGGTATTGTTGGTATCAAGTACAGAAGAGACAAGTTGTTGGCCACGATGACCCGGTTAGACCCTACTTATGCTGAGTTGAAAAAGAAGCTCAGCGATGAGAGTGTATCTGCTGAAGAACATTCGCAGATCTCGGCCAAGATTGTTGCTCGTGAGAAAGCGTTGCTTCCTATCTATGCCCAGATCTCGGTTCAATTTGCTGACTTGCACGACAGATCTGGTCGTATGTTGGCCAAGGGTGTGATTAGAAAGGAATTGGAATGGCGTAACGCTCGTCGTTTCTTCTTCTGGCGTTTGCGTCGTAGATTGAACGAGGAATACGTTCTCGACATGATTGAAGAGCAACTCAAATCCAACAACAAATTGGAGAAGGTTGCCAGACTCAAGAGTTGGATGCCTACTGTTGACTATGAAGACGATAAAGAGGTTGCTGAGTGGATCGAACAAAATCACGAGAA
>comp1654_c2_seq14
GTAATAGTGGCAATAAATGATGATGTCACTGTAGCGCCGAATGAAGCAGGCACCATCTATACGGTTTCGATGAATGAAAATAACCACGATTTTGATGCTGGTGATCAGGTGCTAGTACCTCTTTTCAAAATTGTTGACGCAAATGTTGTGCCAACAGTCAGTTTTGTCTCTACGTCCTTCCAATATTCTGTGCTGGAAAACGAAGAGGAAGCATCATCTTATATATTTTATGCGACTCAGTCTTTTGACTACGAGACTCAGCCCTCCCAGTACCTGTTCAACGTT
>comp16558_c0_seq5
TGTTTGAGGGAGACGATGGAAGATGATGGAATCGATGAGGACAATGATACTGATGTGGAAGATGACTCGGGTGACTCCAAGGTTATTGACTCCGATAATGATCATGATATTGATGCTAAAAGCTCAGCAAATGACGAAGACGACAAACAAGAAACGAAACGATCAGCACTTGGAGGCGTCATGGCGAAGGCAGTCGAGATAGCACTTCAGAAGCTCCAGGTTACAATCAAGAATCTTGTCATCAAAGTTGTTCTGGAAGAGGTGGATATTGCTATCAAATTACACGCCGCTCGA
>comp16558_c0_seq6
TGTTTGAGGGAGACGATGGAAGATGATGGAATCGATGAGGACAATGATACTGATGTGGAAGATGACTCGGGTGACTCCAAGGTTATTGACTCCGATAATGATCATGATATTGATGCTAAAAGCTCAGCAAATGACGAAGACGACAAACAAGAAACGAAACGATCAGCACTTGGAGGCGTCATGGCGAAGGCAGTCGAGATAGCACTTCAGAAGCTCCAGGTTACAATCAAGAATCTTGTCATCAAAGTTG
>comp16561_c0_seq31
GTGTACCACGATGTGTGAAGATTTTCTGTTCTAAAAACTTTCGTACACGTTTTCAGTGCTCTTTCCTATTCAGTATCTGTTACATGAGTTTCGTTCAATTTATCATAAATCTCATCCTTTGGTAGGCAACTAGCTTTTATTCAATTTACTAATATTTGTTAAAAAAAACTACGGAAAAAACCCTTTTTGTCGAATTAAGTTGAACTGCTTCTGATCCCGACAATACTTAGCGGTTTCAAACACAAAG
>comp16594_c0_seq1
GCTCTTCCGATCTCACATGAGGCTGCAGGAATATTTTTATTTCCTGGTGTTTCGGGTATTTTCAGATGGAAGAACAACTAGTAAAGTGGTGGGCAAGCTCATTGACGATGATGTTTAGAATGATGCTGTTACTATAGTCAACCAATGTTTATTATTGAAAAACCAACAATGCAGAAGTTTTTCAATAAGATCGGAAGAGCGTCGT
>comp165998_c0_seq1
GTGTGCTCTTCCGATCTATAAGAGATATTTATACAGGATGTTCCTAAATTGTGTTCCGATGTTATCAGTTTTAATGGTAGATAAAAGAAATAATGATGCCTTTTTTTTAAACCTTTTTCCAAACATTGATAATAGTGGATTCCTTTAAAAGAGGCTGGGAGATTATGTTTTATTCATATCTTAAACTAATTTAGGGCATCGAAACAACTATTTTTTTGTCCTATTTTTTGACTTGCTCGTTTGAGAGCCTAAAATTTCATATTGAACCCTTTCCCTAATAC
>comp166598_c0_seq1
CCCGATAAGTCTCATCAAAATCTGGTGTTTTTAAGATATAACTTAATAAAACTAAAAACAACTGGTAGTGTGTGCCCAAGGATCCGCAAAAGGCTCAAAATCATCTTAGCAACTGAATTAAAACATTTTCTTATACACACTCAAACACAACAGCTGTCAAATAACACAACGACAGCACAACAATGATGACTGCTTTAAAACAGCACAATGTTTGTTTAACCTCCAAGACCCACCATTGCCACGTCT
>comp167161_c0_seq1
GATGGCGACAAAGGAAAATGTTGACGCGGCAGCCATGACACCCGACTCCATGTACACGTCGAGGAGCAAGGGAATGGCGCCGGCACGGGCTACGGCGCATGTGGCTCGGGCTGCTCTGGGAATGATGGGTATAGGTGCGGGAATGGCTCTATTGTGATGATGATTTTTCTGGGTTTCTTGTATATTCTGTCATTTCCTCCAGCTTTGGTGTTTGGTCCGGCTTATTTCCCTCCTTTCGTTTGCATTTGTAGGACTAGTATATCCATAGATTCGCAGTCGCAATACCCATCG
>comp167323_c0_seq1
GAGGCAGGGAATGAGGAAGTAGCCATGTTGATCCAGATAATCTGCAGAGGCGAGACAGGGAAGACGGAGAAACCAGAGCTGTCGACAAAGCCAAGGCCAGCAACCAGGAGAATAACCTCGCCCACGTTGGAAGTAAGCAGGTGCAGAACAAACTTCTGGATGTTGTCAAACATGCGGCGACCCTCACGGATAGCAGCAACAATCGAGTTGAACTTGTCGTCGGTGAGCACAATCTTGGAGGCAGACTTGGCGACATCGGAACCGGAACCCATAGCAATACCAACCGCGCTTAT
>comp16737_c0_seq9
GAAAGTACTTTAGGTAGTTTTGTTACTTATCTGTGATATATGAGTGAGTGAGTTCCACATTTCGAGCGAAAGTGCGTGAAATGAGTATAAATCTTGTAGAACAGTTGCTTATATATGCAAATATATAGATACAAGTAAGAAGTAAGGGTTTATATAAAATACATGAAGAATAACAACTAAAAAATGTTATCGGTTAAAAATTTTCTTTTGAACTTGACCTTCTAATACCTTGACCTTGTGGAGCTTGGCTGACCTCAGATTCGGATTG
>comp16741_c0_seq4
ATTTCGACCATGATCATGTTACACTTGTTAAATCTCCTCTATTATTTTATTTTCTTACCATTTTGTTCATTTAGAGATGTTAGTTTTCAAAGTTTGTTAACCCCAACGAAATCAGAATAACTAATATTCAGATCTAGTGTTAGCAGAGATAAAACCTATTTTTCTTTTCAGGTAAGCCATGGAATGGTCCCGATTGTGTTTTTTTCGTGGCGATGTTGTTATGTTTATTTATATCCGTCTGTCGGTGTTTACCATCGCGCAATACTTATTTCGGATTGCCTACGTCCAAGTTTATTAATTCTCCGTGTGATCGCGTAGATATTAAGTTTGTTGTGAGGCGATACGCCTCATTACACGTAATTATATGACCTAATTTCTGCCAGGATGCTAATTAGACCACAATTTGTAGAGCCATTAACGTTTTTTGTATGAGGTGTTCCTCAAGGTTACGACAGCGGCCTGTTTATGTTCTTTTTACCCTTTTGGGCTCTACTGAGCCTTAAAACCGCTCTGTTATTTGTATTTGTCTTGATTGTCGTTATAACAACACTCTGTAGATTCATCAAACACCTAAAAGTTTTATCTACATCTCTCAAACACAA
>comp167456_c0_seq1
TTGGAAATATTTCTAGGGTTATATGGTTTTGGCGTAAACCACTTCGTGAATTAAATTTGAAACTGGAGCGTATTTTCGAAACGACCTTAATAGCGCTGATTATGCGTTTATTAATTTGGACTCGCGGGTCCTTTGAAGAGCGATTACGCGCGGCCGTAATTCGCGGTAATAATTGGCGGAACTCCTATGACGCCTCATAGTAATTGCGCCACCATTAGCGTCGCACCAAATTTTCCAGCATAGGTTCGTTTTGGCGACTGTACGGGTGAATATTAAAATTGTTATGATATGGAAAGGTCGACTCAATAATTAACCTAATTAATAATTAGCAGTTGTTCACTTGCATCGCAAATTTAACGTTATGACATACTAATATACAGGGGTTGCACAGTTAAGTGAATAAACTATAACAGAAAAATTGTTCGTGTTTTATAAATAAAGGCGCGAGTTG
>comp167625_c0_seq1
GTGTTTGATCGCCGATTCCTGTCATGTCTCTTTTTTACGCGCAGTATCGATTATGTTAAACCTAAAGCAGTCAAGTTTAGTGACTACCATTCTAGTGTACAGTATGTTACAAATAATTTAGTATCAGGTGCATGAATATCAAATGATATAAAATAGAAAACGTAAAATTTCATCAGAAACTTGTTATACGGGGTGTTTCTGAAATAAGTGTGTTCCTTGAACAGGGTGATAGAGGGCAGGAAAATGAACAAGTATTATTAAGCAGCTAGTGGTCTAAATGCTGCTATTTCCAGAAAATTAATTAAGAAAATTGACCA
>comp167695_c0_seq1
GCAGCTGGCCAAACAACTTTTACTATGCTTTTTAAACATTTATCAGCTGTTCAGTATCATTCCAATTTACTGTATAAGAAAAGTAAAATATGTCCACTAAAGCATTTTATGTGTTAATGGATATTAGAAAAATAACAATAATATTAATAAAAATAATTGCTGCTACGCTTGTTTGAGTAAGACAGCAATAAGGTCCACAGGTCTTGCTTTCGAAATAGCAGGTCGTTTTCTGTTAGTTTGGACATTTTAAACCCTGGACATTGAGTAGTAGTCACTAATCAAAGATGTAGCACTTACTCCATGTCTAGTAAGACACCGAAAATAGCTTGACCATTCGTCGGTATGGTATGCTGATGAAAACTGTACCTGCGAAGTAGCAAGTTGCTCTCTATCGGTTTGACCATTTGGCATTGAATATCAATCGCCATGCATGGATGTAACATTCATATCTCACCTATAACCAATAAGCTTGCTCA
>comp167863_c0_seq3
AGACTAATAATTAGTTAATTTGTGTACAAACCCATAACTTGTAAACTATTCAACTGACCGATTCCGGATTTCGTGTGAGTTATTAGACATGTTTGTTATTTTATTTTATTTATAAACACCAGAATATTATATTAATGAAACGCCATATCTCTGGTTACTCACTTCGATATTAGTTTGTACAATTCATTAGCTCGTACGCAGGAAAACACATTAATAACATTTCAAATAATTAGCAATTACGCGCGGTGACAAGTATGTGAGGTATGCACAAATACATTAAAATGTAAAGGCAATTTACTGAGCGGAAGATGTGTGCACGACAGATCGGAAGAGCG
>comp168485_c0_seq1
GTGCTCTTCCGATCTGAAAGTTCTGGGTCGGGAGAACGGTTCCGTTATAAGATATTTGGGATGGGGTAATGCGTTCCAATTTAATTTCAAAGTTACATACGAGTTAACGTACTTGGAGCGCAATGGATCCTTTTTGCAGATTTACACGCATTGCACAGTGAAGCGAGTTCAAATTTATTGTTCTTTTGTACAAGTTGGGAACGAAACACAAAATTCTTATTATAGTATTAAAAT
>comp168666_c0_seq2
ATGTGAGTTGGCTTTCTGTAAACCCTCCCTATGCCCCAAATGATATGGTTTTGTCTTAACAAGGACATGTCGGAACGGTAGCATACCATTTTTCTATCCCCATGGTAAAAATGATGCCCAGATGCATTCTACCGATGTGGTTCAGGAAACCTTCTATGATTACATCCATGGGGCCAGATAATAAATGTATCGTCCACATCTGGGTCAACATTTAGAGATTTAGAGTTGCTTCTCCAAGAATATTTGCCAAAATTAGGGACAAGGGAGAACACATAACTGCTCCTTCAGCCTGTTCATAAAACTGATCTCTAATGGAAAATAAGTTCCATTCGGTGCATACATTTGCCAGGCC
>comp168690_c0_seq1
ATAGTTTCCGAGAAAAAAATTATTTAAGTTTACAACCCTTACATCGTTGGGCTGCTGTGTCTCCAGCGTCATTCGCGTTGTGTGCTGTACACAATGCGCTCTCTCTCTCTCCATGTAACCTCAGGAGATTCCAAATACTGAAATCCGATGTTAGTATCAACGTTTTTCCGATAGTGTTTACATTACTTTTTCAAGTGTCAAAAATGACTTACGTGAATAGCAACTCACAGTTGATGGATATCGTTTTAATT
>comp169023_c0_seq1
GTAACTTTGTGTTTGACGGGCGGGCATCACAACTTTGTATCCGACTGGAGTCTTGGCCACAGGGTTAATGACATTCTCATTGATGATCTTGTAAGTTCTATTGGTGAAAGGAGATTGTTCAATGTGGCCAGCTTTTTCCACATAACCTCTCTGGGTGACAAAACCAACACCATATGGGTTCAATTTGTTGTCCCGAGGCAATTTCACAGCATCGTCATAGACAACGGTATTCTTATGTCCATCAATAGCAGGGTCAATTCTAAACGAAAGAATGTGTTGGTGATAAGCTGCCATCACATTGGGTCCCACAATGGTTCCCCAAGGTACCTTGACGTTTTCATCGATAGGCATGGTGGAAAGAATACCGGTAGCTCTGGTTTCAATGTCGATCATACCATCAGTAACAAATTTGACATTGATGATATATTCGTAATTTGCAACCGTTGCAATGGTTTGCACAACAAATTCTCTTCTTCTGGCCACAACAGCATTATTGGTACGATAATTGACATGTTTGTACAATAATCCATTGTCTTGTTCATGCATACAGATGGTATTAGGAATGACAAATGGTTCACCACTAGCATCAATTCCCTTACCGTCCATGTAATGAATGACACCAAGACAATCACAGCCCAAATTTAAGTGATTACCATTAACTCCAAAGCCACAATCTCCCAAATCAAATGCCTGCTTTCTATGGTATGGAGCACGAGGATCACCATAAGGCACTGTCATTTCCGACAAAGAAAGACGGTACAACACTTGACGACCTTTAAAGTGAGCGTCGTAAATGACAAATCCCTCTCTGGCACTAGAAGCTACCCGGAACTCCCATCCTTGCCATTTGACCTTGGAGCCCTGCACCGTGAACGATGGACCTTCTGGCTGCGAAATTAAAAGTGGTTTCACATAGATCGGAAGAGCGT
>comp169023_c0_seq2
GTAACTTTGTGTTTGACGGGCGGGCATCACAACTTTGTATCCGACTGGAGTCTTGGCCACAGGGTTAATGACATTCTCATTGATGATCTTGTAAGTTCTATTGGTGAAAGGAGATTGTTCAATGTGGCCAGCTTTTTCCACATAACCTCTCTGGGTGACAAAACCAACACCATATGGGTTCAATTTGTTGTCCCGAGGCAATTTCACAGCATCGTCATAGACAACGGTATTCTTATGTCCATCAATAGCAGACTCAATTGCACACTCTTGTTGAATGTATTGTTGGCCTGGGGAATGTCGAGCGCTGGATTCTTGTCATAAAAGTTGGCAGGAACCAATCCAATATTGTGGATTTCCACTGGCATAACTGGAAAATCTTCAACTCGAGGAATATGAGTGAATCCCATTGTAGTCCACACAACCACATCTTCGTTTCTAACATCATCTACTCCATTAGCCCATACTCC
>comp16910_c0_seq9
TGTTTGACATCTATTTTATTATAATTCATAGTTAAAACTTTGACTTGAAAACGAATAGATCTCTAATATGGCATGCAAATGAGCTGTATAAGATACATTTAGGATACACTACTTGACAAGATACCCTGCATATTGAGAATGTAGATAATAATCCTCGTTATTAATCAACGTCAAATCTTTCGAGTATTCAAAGTACATTTTTGTAGGAAAATGATTTCAAAATTGGAAAAGCTCTAATTATCTTACTGGAAGCCATGGAAGTCTTCAGAACTACAGCAGAGACTTCGCAGTGGAATATTAGATCCAAGCAGAACCGGTTTCCGCGTAATTCGCTTTCAGTTGGAACACCGACGAATGCTTTCCGGAAAATCAGTCGAAGATGACCGTCCAACAGGTCAAGAAGTTTATAACGAACTTGTCGCAGGAAGAGGCTGCGCTGCATACGCTGTCTCCGCTAACCCC
>comp169244_c0_seq1
TGTTTGAGGGCGATGTCAAAGTGGGTAATATGTATTGCGCAAGCGTCAAATTGAAAATTTCTTGTGAGGCAGTAAATTATTTTGACGTGACCGATTCCTAACGTTTAGATTTAGTTCTGCGACTGTTGTGCGAACAAACCTGATATAAAGCCATAATCAAACAAAATAAATGGACGACATCCACAAGACGCGGCGCAACGTGTCGTGCAGGACAAATGAACGCCTAGCTTTAATGTTTACGAACGCTTTAGCCCTTACGTCACTGAGTCAAACACAAAG
>comp169407_c0_seq1
AGCGCCTGGTCCACCTGGTCCTTGTAATCTTTGTTGTTGTTGCTCGTTAAGTTTTTGAATGGCTTTGCTCAACAAGTATGGAAATCCAATTGATGCCGCGAGGAACAAGAGGAGAGGTTTGAACGAGATGCGCAGTGGGGATCCCAGCTGGTTGCGGCGAAGATTTTCCTCCAAACGTTTTTGATTTTTTTCAAATTTGGTGAACTCGCCGGCGGAAATTCCATGATTATAGTTGCGACCCGTTAGCTTGTAAAAGAATTTTTTGGTGAACTTTATCAAGGCGAAAATGCCTAGCAACGACCCCAAGGCGTTTTTGAGATTGCCAAATTGCTCGGCAAGCGAAACCATGGTGAAAAATGACGAATGCGTCGCCATATAAGTGGCCTCCAACATCTGTGCAAATCCTCCCACGGCGCCAATTATTGATTCTATGAGATGGAAAGTGGCCTGAGTTCCCTCAGCAATGCCTCCAGCGCCCGGCTGATTGCCATACATTCCTCCACCATAACCTCCCATTCCATACATGCCTCCTCCGTATCCTCCCATCCCATACATTCCCGAACCATAGTTGCCATAACTCCCCAAACCTCCCCCATACATCAGAGATCCGAGTCCGTACCGCGATCCATAACCTCCTCCGATCCCAGAACCATATCCTGAACCATAGCTTGATCCATAGCCTGAACCGTATCCAGACATCCCGGACTCTAGA
>comp16988_c0_seq5
GCAGTAAAATTAAAATGCATTGTTTTAATTGGTATTTTTATCACGACACATTTAACTATGAGCTAAGAGTGTGTGGCAATAATTTTTTAACGAGCTGATAAAAATAGTCAATCTTATCGTTGTCATTAAAAATAACAAATTTATCTGATATCACACAATGCAATTTTTGATAAAACCTAACTACAAATGTCAGGATTAACTTCATATTTCAATACAAATAAATTTTGAATGTTCCACATTACGATTTGTTTGCCTTGAATGTTGTTTTTTACTGTTATCATTTTCACTCACAACAAAAGTGTACGCCGACACTTATCTTATTCAGACAAAAGTACAATTTAATGTTATCTATACTTACAGTGAATCAGCTAAATTGTGAAAGCAGTGAGACATTTTATATGTACACCACATACTCAAACACAAAG
>comp170029_c0_seq2
GCTCTTCCGATCTGCATTATCAACTAAAAATCCGTAAACCTAAGTGGTGCGGTTGGAGAGATTACAATTAAGTGTAACCGATTTTTTTTTACCAAAATTTAATTGCCAACGCGAACTAAATAATAAAATTACTTTGTAGTAACATGTGAAATTCCCGAACTGTTCGTCATCGGGAACTGGCACTCCGTTAATGAACAGCAGCGTGTACTGTGTGTATCGACTTTTAGAAGGAAAGACAAATACACAGCTGTAACGTCTGTTTTCCAATAAGCTGCGGAATCCGAGGATTCCTACTTGGATTTCCTACGGCGTACAGAGGAGCCGCCGCCGTGGTATTTTCTAATATTACTCTATTAGATCCTCCACCTCTTGTGTTTGACTGCTGTTTCAACAAAGCCTCCCAACCAGTCTCG
>comp170043_c0_seq4
TGATTCCAGTCCGTGAAAGTAACAGAATGAAGAAGTCTCTGAAAGAAGTAACACAAATGCTGATCTCGTGTTCAAAATAAAACGATTGATGGGTTAGTCAAACAACAACGGAATATAAATGCATTTCAAATTCAACAGGCCCAGACGTATGCAAGCGACGGCTTTACATGAAACTCGTGTACCTAATCCTTTCACATTTCCTGACTAATTCAGTTCCTGCATGGTCGTGCTTGCTTAAAATTCAAAATAAGGGTATACAGAATTGTAATTGTGTATTTGTC
>comp170136_c0_seq2
TGTGCTCTTCCGATCTTTTACCACTTAGCCGGGCATAGATCATCCGGGAGACTTGTGCTTTTTTCGTAACGCCACTCGACAGTGTAACTCAGCTTGTTGCTGTTGGTGATTTAATTTTAAGTCCGGCGCCCGTGGGAAGGATATTACCATCCCAACCAGGCTGTCTCTGATGAAGTCGTGTAACAACATTGAGACCCAATAATAACAATTTTTTGTATATTCGAGTTACATACTAAACTGTATGTATTAAATTTAATATTAACAGCTCACTTTAATCAATTTCAAAACCAACCACTGATGTTTAGTTGATAGTGCCAATCGTGCGATGCTGGTTGCCTAAGCCCAACGATCACGTGGTTGTAATTATTTGTGATTGCTATGTATAACTCATTATGGTCTACTTACTTTCAATAGGTTTGTTATTTAA
>comp170204_c0_seq1
TTGTGCAAGGTGTGCTAGATATTAGTACGTAGTAGCGCTTCGCCTTCGTAGTAGCCTGTGGAAGAAAATTTACTGGAGCTATGATTCCTTTGGTCCATGGAGTAACAAAACTGCTTTTATGGTTAAACACACATAAGTTATAACACTATAACTCGTTCTTTACCTTGTAAGATTATTGTGTTGGGTTTAAAGTAGCTGGTGACCCCAAACTGGAATAATTCCATACCGTGTGATGACTATTGTAGGTTCCCGAGAGTAACATTTACATCAAAGGAAAATTTTCACTTTATAAAACCTATTTCTATTATTGGTATTTTTAGTTTATTGCGAGCGCGTAGC
>comp170367_c0_seq1
TGTATATTCATGGACAGTAAAAAAATGAAAAAACACGTAATTGTGCCACTTATTTGCAGTTTGCCAACTTAGCGTCACTTCCTTCGATTTAATTTTTTAAAATTATCATTCTACAAGCCTTTCCCCGTTCTAAAGTGCAGTAAAATATCTACTAAATAGCTTTTTCAACTTTGCGATCAAAGCGAAGTATAAGGGCATTTAAATGCAAAACAGTTTCCTCAGTTCCTTAAACTAGATGCAGATAGTCCCTTAACAATCAGCGATCTAGTGTGTACGCCTTCGACACCATCATTTATTATTGATTTTTTCGAAAATCTAATTTAGGAGCGCCTTGA
>comp170419_c0_seq1
CTTTGTGTTTGAGGTGCTGGTTCTTCTTGGTTTATTGCTCCATATGAAGTCGAAGGAGGTGCCAAAGGAGTCGGTTCTGTAGCAACAACAGGTCCATTATGGTGGTGATGGTGATGGTGACAGTTATTTTGTGGGGGTAACTGGTTTTCTAAATCTGGATTTCCACGGTAGATATAGTATACTTTAGATTCTTGGGTGATGGTGTATGGAGGATACTTGGCTATAATGTACCATGAGTGGATCAAACCGGGAAAGTAACCCAAAATAAATAATAGAATATTGATTAACGAATCCTGCGAACAAAATCCCCTTCTGATCCAGACAGGAAGTGGAGGGAAAAGAACCGATAATACGATAAGACAGAGATCTGTCATGCACTCGCAACAACAAAAACACATTGTAAATGTAAAAAACGTCAAACACAAAG
>comp170521_c0_seq1
GCTCTTCCGATCTAACAGAATTATACAGAATGGATTTGAAGTATATATTGTGTTTGACTTGACATTTTTGACTACACAGGCTGCTGTCAGTCCCACATAGTAAGCTCCTATTATTTGCCATACTAAGTGTTTTTATTACTTGTCCTAATTTTTATATTATGCGTGTAATATTGTGATGTATGAGATCGATAATGAACAATTTCAATTATTTTGGCAGAAATATGTAAGTAACGACCTCAGTTGCAGCGAAGCTTTCGCAGAGATACCACTGTATTGAATGCAACCAGTTACAGAGGGCACTATGGAGCATTTCGGAGGACCACCATTGTCTGAAGAACGTTTCGTCCACAGCGGGCTTAGAACGATCAACAAGAACGGAAATGAACATGATGGCAGGTTTAGGGGTTCTGATAACGAGTCCGCCCCCATAGAACTTAGCCCGAGAACAACAGATCAAAGATTCCTAGCTAAGGGAGTGCCAATGTAAGTTTGTAACTGGGGACGAACAGGTAGATAGGCCACGACATAACAACTCAAAAAGACAATGTACTTTAAATATCAGCGTGGGCCATGAAAGCTTTAAAACCATTGATGGTATAGTGTAGTAGTTCTGTAGACGAAATTAAAAAAAGATAGAGATTTGCTAGTGTTAAAAGTTTTGTGTCCTTTTCAAAAAAATATGTTTTTCTCAAATACTTTAAAATTCCAGACATTCCATCGATGAAATTTTACCAAAATTTTTTGAGGGTAACGAGCATTCTAAAAATGTATTTACAAGTTTTCTATTTAATCAGAGTAGCTGATGCCTTTATTTAAAAAAATATATATAATAATACGCCATTGACAAAATATCAAAATTACTTGTTTAACTATCATCT
>comp17058_c0_seq1
GTAAAAAAGGGGTGACCCTGTCCAGCTGTACACCACTGGCTGAATCCCCAGGGCTCATATTTTAGGGAATACAAGGTCTACTATCATGCATTGCCTGTGCCGGATTTTATTGAGATCGGTTAATACATTCCGGAGATACGGAATAAAAAATCAATTTTTTTTAACAATTTCAACACCCTGTATCTCTGTAACGATGCCGTTCCATACCTATGTTTGTGAGGCAAATTCCTATTATTTTAAAGAGATCTATTTGTCCTCGAAGTTTCCTACATAAAGTTTGGACCACCCTGTATAAGGATGTAACTAACGAACGC
>comp17074_c0_seq10
GGAGTATTAGTAACCCTGTACTTGAAATTGGGGATAATTGCAGTTACGATTTTATGGCTTAACAGGGCAGTATGGGCGTTGTACTTATTTTATTTTTTTTTTTTCAAGTAGAAAGTTACTCAGGGGTTTAGTGCGAGTTCAGTAAAAATATTTTTCTTTACTTTACATCGTTTTTAGAGGCCAAACAATCTTATATTTGAATTTCGTTGTCTGTTTTTGTCGCGACCACAGTCTTTTTGTAAAAAATATATCACAG
>comp17081_c0_seq10
CGCCCTCATCAACATAGTCGGGTACCTTCGAAAGAAAAAACACAATAAAAATTAATGTGACTACATAGTTTCAAGTTTATTACCACGTCATCTGCTGCTCCAGCATCTGCTTCTCCATTATCCACATCGCGGCAATTATCCACCTGACCATCATATTCCTCTTTTTTCACATCGTCAACCTCATGCTCCAATTCATTCATCCCATCGATATCATATTCTTCTCCTTCCGCATCAAACACAAAGAGATCG
>comp170854_c0_seq1
GATCTCTTTGTGTTTGAGGGCTGTAACGAAGTTTCCGAGACACCAGAATTGCTCTATGACCACCTCTGTGATGTCCATGTGGGCCGCAAGTCATCCAATAATCTCAGTCTTACTTGCCACTGGGAAAACTGCGGAATTTCCACCGTCAAAAGAGACCACATAACTTCACATCTTCGTGTCCATGTTCCACTTAAACCTTACCATTGTGATGTGTGTCCCAAGAGTTTCAAGCGTCCTCAAGATCTCAAAAAACACCTGAAAATCCACTCCGAAGACCACTCGCGTAACAAAAAGAGAGGCTCTCGTGACGACTCACCCATCCATTCTGCTGGCTCTTCGGTTCCTCCAATGTCCCAATACCCTGCTGCAAATTATA
>comp170900_c0_seq1
TTTAAGATTTACAGGTTCCAATTGGCATCGTAACAACTATACAAGTGATAATAACATTTTCAAAATATTTCAAAAAAAGGTGATATGTTTCTATTATTTTTTTTACGTTAAATGCAAACGCCATCTGCAAAGTTGAGAAACCAGCAGTTTTAGTCAGGACCCCGTTGCCGGATTGTGCAAACAAAAGTTTTGTATATTTTGGAAAAAATATACAAATGTATAAAATTATTTGGCTTCCTGTAAAAAGTCTTGGCAGGACGCAGAACATTTGATGAAAAATTAGCTCAAATAATGGACGTCCACCGAAATTCAGGACGGTTGGCAACCCTACGCTGCAGACAACTACTTCTCCGACAACATGGGCGCATGTTTTCTAAATCTGTAGTACAGAAATAAAAATACGGAAATAAGA
>comp170957_c0_seq1
GACGCTCTTCCGATCTCTCTCTATGTATCTGTTACTATGATTATGCAATCTGACCGACCTTTGTGAATGTGCCATGGAATCTCGGGTAGTGAACCTGTCATCAGATGTGAAACTTCCGCGTCGTTCTCGCCCATCATATGTCCTTCCGCCTTTTCTGTATTCATTGTGGCCAAATCTCCCAGTTTTTGATAAGTGTACACCACCCAT
>comp17103_c0_seq66
GTATTTTGGTATGGGGTGTAAAAACCCCGGACGCTTACCGTGACTTAAAAAATAAACAAATTTTTACATACTTGATTACAAAGCGCCTCATTCGTGGGAACCAGCATTTACTACCAATTAATTCAAAAGTCCCTTCGACACCAAAATGGCCCACATCGTCACGAACCATTGTAAAATTGTTTTTATTTGTCAACTGTTGCTTCAAAAACTCAAAAGCCTCAACATGCCCTTTTTGCCAAGCCCAAGGCACCC
>comp171497_c0_seq1
TGTTTGAGAAAGTTTTAGTTTAGTTTCATGTTTTGTTCTTTACATTTCTCCCCTGCATAATTTTCTGGTGGCGCCCATGCCGCTGGTTAAACTAACTGATTAGGTTGTTGGTCCTAGCTAGCATTGATGAAGCGTAGACTTTAAGGTAACTATTTAAATACAAATTTCATCTAAGACTGAAGAAACCGGTCCCAACATTTTGGCCGTAGATTAAACTTAATACACCTGGATAACCGAACCCTATCAGCTACAACCTGAAAATATGACTTATTAACTATCGCGGGCCGCGGCTTCCCTAGCTGACATGTTAATTAATATTATTGCACCGCAAAAGGCATGAAATCGTTGAAGGCTATAAAATTATGCTCGTTAATAAAGAAGAGACTTCGCGGCCGTCCCCAGATCGGAAGA
>comp172265_c0_seq1
GATCTAGCAACCCGTTTTAAGTGATTTTGGTGCAGAGTAGGTTGTCGGATTGCGGGCGATTTCCTGTCAAAGCTCGAGATTGTAGGCGATTTCTGCGTAATTGCGAATGATTGCAAACGATTTCCTGGAAAAAATGTATGTGTATTGCGGAGTGGTTATACTCTCGGTACAAGTTTATTTTTCAACTTGGTTCTATGCTCTGATATTCCATACAGAAAAGCCAAAAAGAACAAATATAGAGAATTTAATTAATTTAC
>comp17230_c0_seq3
ACGGGGAAAATCTGATAGGTAATAGTCCTCTGACGCATTTAAACTACAAGACATCATTACGCCCCACTCATCTCTTATATCACCATCCTCTACCAGCACACAGTCCTCTTCTTCACACAAATAAAAATGTACTACTAAATCCAAATGACCAACTTCATCATAGAACATAATCTGCATCAGGTCCCCCACACTGCACCCCTCAACAGGCAGTTCTACCAAAACGAAGTAAACGCACACTGTAAACGTAATGAAGACTATAGATCCGCTCAAACACAAGATCGGAAGA
>comp172559_c0_seq1
AATTGTTGTTGGGGGAGGCAATCTTTTTGTTCCAACCCTCCTGGGCTGTCAATAAACTTGTACTTTCACCAATAATTGTACCAACCTTCGATGGTCGCTTCCCCCTCCGCGAACAGTTAGACTTTGGCACATCCAAAATGACCTCCTTACACATGGATAGTACCCGTCTTCCCACTTCCCGAATCACCCCACTTGCCCTCTGATTTTTTTGACCTATGAGAATACAGTCCTTGACAATATGGAACCAATTTTCGATGCCTGCGCCGCTCTCACGCTCAAACACAAAGT
>comp1729_c12_seq149
AGAAAGGTCCACAAACTTTATTGCGAATTATCCCGCGCCATACTTTCACAGAAAAGATCTTGTTCGAATTTCATGAGGATTTTCTTGTGCCAAATATCCAGGTTGTGAAAATTCACTACCCTTCGAATTTGGTAAATGTACATTTGTTGTTGTTTTGATTTAAGTTGTCCTTATTTGTAAAGATAGTGGGTTGGGCTTCCAGGGGAAATTAAAATGCGTAAGGAACTAAGGTGGTGTGGAACCAAGTGTGAGGAATTTTGTTGATGTGTTTACAGATGCCACTTACTTTTGGGCATAAAATAAATATTCTTGTAATATTATGATTAAAAGTGTATGCCACAAGGGGAAGATTGTATTGGTATGAATAACTT
>comp1729_c12_seq182
GGGTGACAAGAAATAAGATCCGAATTATTCCGAGCCACACTTTCACAGAAAATTCGTGTTGAAAAGATCTTGTCCGAATTTCATGAGGATTTTCTTGTAATCAAATATGCAGAAAATTCACTACCCCTCGCCTTTGGTAAATGTACATTTATTCTTATTTTGATATAAGTTGTTCTTATTTGTAAAGATAGTGGGTTAGGCTTCCGGGAAAACTAAAACGCGTAAGGAACTCTACCTCACAGGTGGTGTGGAAACGAGTAAAGA
>comp1729_c12_seq185
AGAATTTTTTTAAGCACAAACATAAATATAATTGTAATATTATGGTTTAGAAATGTCTAAACTAGGGGATTGTATTGGTATGAATAACTTGAAAACGGCGAATCTTAGGGAGGGAATTCATGTTACCTTTTTTACGTATTATGTGCATTAGAATATAAATTCGTTACAATAGCTTGTAAAAAATATAGTGGCGTAGGCTTTTTTTTTATAAAAAAGGGGGTGACCCCTGTCCAGTTGT
>comp1729_c6_seq21
CTGAAAGAAAAAAATAAACATAAGTAAATAGTAGTATCTTTATATCTGAAAATAAGAAACATTAGTATTGGCTATGAGAGTCAAATAATCTAGTGATAAACTGACTAATAATAAATTGACTAGATCGTTGTTATAGAACCGAGTGAGTGCTATTGACAACGATCTAGTCAATTTATTATTAGTCAGTTTATCACTAGATTATTTGACTCTCATAGCCAATACTAATGTTTCTTATTTTCAGATATAAAGATACTACTATTTACTTATGTTTATTTTTTTCTTTCAGGTCCAAAACTACTACAAAGTCAACGCTGAA
>comp1729_c6_seq28
GTTACTAACTTCAAATTAACAAGTACTGTTACCAACACATATATTATTAATGCTCCCAACTGTGTAATACCTTAATGATTGTTGACCATCACCACAATGTTACCAATTTATAATCTGCTACATTTTGTTGTCCATTGTGTAAGTAATTACAACATTGTTCGTCCAATTTGTTTTATTGTATAGCTTTTAAGACATGTCGTCATCTACATATGTAGGTTCTCAATCAAGTTAATAATAAAACACAAGTATTTGAAATATCTTTAATTTAAGAGATCGGAA
>comp173393_c0_seq1
TGGTGGATGCATGTGTCTGTCATCTAAAGGATCAAAAAATATTTTCATCGAATATCGCCTAATTATTGATTATTATCATAGTCATTTATAGTCATACAATTTAACTTCATGTGGGTCGTTTTCTATTTATTCTTACCTAAAATAATATACCCTCTGATGCCTGAAAGAGCACCATAACACATCACGAGTCCTTCGGGTCTTG
>comp173614_c1_seq2
GCTCTTCCGATCTGGGGCACAGATCGGCTCAGGTACGGACAGGGAATGTTGGTAGGGATAGGACGAGTGGAGGATCACAGTTGACACTGCCCTAAGACCGTTAGCCAAGTAGTGGCAAAGATGAACGAGAAGGAAGTACACCCGTCTGTTGCGCAACGGAATATCATAAAATTCTTGACGCTGGAGGATCCCGATTACCCGAAAAGGCCAAAACATAAACCAAGTGTGCCTAATGAAATCGATATGAAAGAACAATTCGAAATAGTTAAGGCGCTTCTGCCCGATGCAGATCCTAACTA
>comp173647_c0_seq1
GAATACAGTATATTGAGTACATTATTGGAGACAATATTCAGTATTCGTAAAGTTTACATCTACAGAATACATTCGGCAATCGAGTGCATATTAAGTATCATTTAGTATTCGCATTCATAGTGTATTCGCATTTTGTACTTTAACTGAGAATCTCTACATTATTTACCACTTAAACAAGAGTAGCTTTCTCATCCCTACGTTGACTAGTTATACACATAAACAAAGACAGCACACATAAAAAAGTTCAACAGTGGAGACTCTATGGAGTACTGTACATACTTATCGAAGTTTTGGAAAGCAACCGCTGCCATTGGGACCGCCGAACCAAAAACTTTCCAGTCACAACCCCTAGATCGGAAGAGCG
>comp17375_c0_seq9
CGTATCTCCAACCAAGGAGCCATACTGAGTTTTCAAATACTGGGGTTGTCTGGCGCTGTTGTTTTTACTTTTTTTAACTTCCTGATAAAAATTTCTTATTTCCTTACCAACATACAATTCTTCTATTTCCTTTAGTTCCTGCTCTAGATGTTCCTTCTTTTTCCTGCTGCAAATCGCCTTGGCTTCCCTACGTGCGCGCTCGTACCTCCGTTTGTTGTTTTCGCTCCTTTCCTCTAGTAACCTCAGCCGTGCTTTATTTCTCCGTCCCAAAATTTGCGTTTCCTTTTACACTTTCCCAATCTCTTTCTTGCCACCTCCT
>comp174320_c0_seq11
CGCTCTTCCGATCTCTGTTGTGCGCCCGAACGCTAACCCGGTGGGCTTTTGGTATTAGGTTCATAAAATCGGAACGAATAGGAATTTCGTTCTTGAATAGATATACTAACAATTTATGTAATAAAAAAATCCATTTTTTGAACCTCTTAATGTGGTTCCCACCCTTAAATAGTTCTACGATTATATGAATGAATTCCAGCAAAGGTTATTGATCTAAATGTGCAACTACACTTAC
>comp1743_c5_seq101
GTCACAAGAGGAAGGTGTAGGGTTACTTGTAAGTTCAGTTTAGTCACAAAATTATCCATACAATTGTAAATTCAGTCGATTAAGTATTAATATGATATAGTTAAGCCATTTCAACCCCCGATATTCAGAGATCCCACCAGTGTGATAAGAACTGAAACTTTTGTACCCAAGAAATGGGAGTGTCAAAGAGAGGTATCGAATTCAGGAGAAATCTCCGAAAAAAGGCAGTTTTTTCCTTGGATTGCACATACACTGGGCAATTTTCTTAGTTTTAGAGTCTCGGGTTAA
>comp1743_c5_seq106
ACGCTCTTCCGATCTTTGGATCCGGAATCTTGTGCGTTCAGGTTGTCGATTGACGGTCAGAATGATTGAGGCACAATTGAATTTGATGGGAAAGATCTGCTCGAAAATGTTTCTAAAAAACCTTTCGCAGGAACAAAATGACATCAGGAGAGACTGATGCCTTGACTTGTTGGAATCGATTGAAAATGTAACAAAAGCCGGGACGCGTAGCAATCTATTTATTAGTTCTCAGAACGGATGGGCCAAAAAGTAAAACATTTCAGTCAAC
>comp174564_c0_seq1
CTCAAACACAAAGTTACATAGAAAAACACACCTTACACTTCTTTTTTGCCCTAAAAAGGGCCGTCCGCCAAGTTTGGACATCAAATTCGTGTTCAGCACCCAAAAATATATAGGATATCAGCCATCTAGGTTAAAATTGGGAACACTTCACCAAAGTATTGAGACAACCGCATATCCAATGTAGAAGACATTTGTCTCTGCGAATACAAAAAATCTAAACTATGAACATATTTTACTCTTCAAATATGGTTTCAGCACATCAAAATATATACGAAATGAGAGGTGATATTTTATTTCCATTTTGGAAGTTATTTCTGTCGCCT
>comp17464_c0_seq1
AGGCGGCAAAGGTAATGTAAAGGGTTTTTAGCTAATGGTGTGACAAGCTTTGAGTTGGTAGTACTTGCTGTAGTTTTATCATTGGTTTTTTAAGTTGTTTACGTAGTATACCCAAGTTTGTACTTTACGCACGTTTCTATTAGCTTATTTGTACACTACGCACAGTTGTACATTACACACAGTTGTACATTACGCATAGTTGTATACTACACGCTGTTGTGCAATACGCATAGTGGTACATTACGCATAGTTGTACACT
>comp174673_c0_seq1
TATCGCAAAGCGTCTGTTTGATAGGATAGACTGTAATAGCTGCAAACAGATTTTATTATCCACATCACTGGATCCTCACAATATGTTTATTTTGAACAAGGAATGGTCCGATCAGGAACGGTTGCAGTATCCTTCAGAAAAATTGGTGGTAGCTGTAGGACACTGTATTACAACCTTGGAAGCACGACTTAATATTTCTCCTGGAGAAGATAGTATTGGATAGGAAGTTCATTTCGAAATAAGCGGACTACTGACAAGCATGAACCTGTCCTGCCCTCAGCTTACCAGTGTGGTCATAGATGGTATCGCAAGGGCAATATGCAAAATTGGTATTCCGTGGTGGTGTAAACGAAAAAATAGAGAACGACAGCAAAAAAGAAAAAGATAGTAGGTCGTCAAAGCATAAGGTAGCGAAGTTTAAACATCAATAACATAATAACATAATTTTTGTATACATACGAGCATGTATTATACAGTACAGTACCGAGTAGACGTACATTTGTAGTGTACTGTATAATACATGAGATCGGAAGAGCACA
>comp175020_c0_seq1
CTTTGTGTTTGATCCGGCGGTTTTTTTTTTAAAAAATACTTATATAGGCTTTATCCGGTGCAAGTAAATTTTTCCAAAACGTTACTAATCATTAGTCGGCTATTCCACGACTTTTCTGGATCTAATCAGCCATTTTAGCGATTTACTTAAAATCCTTCGTGTGCTTGCGTTATTTTATAAAATGATGCGGCTACAGTAGAACGTAATAGATAACAGCACACAGAGTCGCTTTTTTGTGATCAACACGTGCAGTGCCTATCATTCCCCCGTCCATTAGGCAAGGCATATTTCAGAATCTGCTGCTACCCTTTGACTCCGTCTGACCTGG
>comp175049_c0_seq1
AGGAGGGCTCGGGTACTCCGGTCGAGATTATCTCGGTTTCTAGTGGTCTAATTTTGATGTTTTTTTTTAAATCAATGTCTCATGAGCTGAAAAGTCCAAATATCGCATTTTCAAATGCGAATTATTGTTAATTATCGACCAATTAACGTATTGATAATTAGGTACTACTTTTTAATTTGCTTTACTTTCCTCATATTTTTCTTTATTCTATTAATGAATATTACTCAAATTTATATAGTTTTTATCCGTACATTGTATTCAATTTGTTTAAATATTCAAAATTTGTTCAAACAATAAT
>comp175057_c0_seq1
TTTGATCGGTGACTCAATTTTGAGAATTATCAACTTTGTCTTCCTTGTGATTGCATTAGGATTGACCGGCTCCCTTGCCGCAACCACTGTTTTCCAATCTAATCCTCAAATTAATTTTGGTGTGTTTGCCGCTGCTTTTGCTATCCTTACTTCCTCATTCTATGGTGTTTTAGCTTACCTCTTTGACGGATTTGCATGGCCATTGGTATTAGCCATCTTTGACTTTTTGAACTTTGTTTTCACTTTTGCCGCTGCTACTGCAATTGCTGCTGGTATTCGTTGTCACTCATGTTCTAATGAACTGTACCTCAAGGACAACAACATCACTCAAGGTAAGTCTGGTCGTTGTAGAAAGGCCCAAGCCTCGGTTGCCTTCCTTTACTTTTCCGTGTTTATCTTTTTGGCATCGCTTGTGTTTTCATCCATTGGTGCTGCTAGAGGTGGTATGTTTGGCGGTTCTCGTAAGTCGGCTCCAAGAGTTGGTGTTCCAGCCATGTCGCAAGTATAAGATTGATACCGTGTTGTTTTAAAACGGTTGACGTACATAAAGTGTCGACTGTATAATATTATATATACTGTTACCCAAAAGCTATTTTTTGGCTCGTTTTTTCTTTTCACGTTCGTAGGCATTTTTTTCAGCTCCCTCAGTGGTAGAAATGCTGCTAACAATATTAGCCATCTTTTTATGATACTCCTCATACATTTGCTTTTTGTCCCGAATTTGTTCCCTGGCACTAAACCGTCCTTGCTTCCGAATATCTTTCAA
>comp175178_c0_seq1
TGTTTGAGGTATGAGAGGAAGTATGATGTCGAATCGATGAGGTAGAAGTTTCCCTGCTGATATTGAATAAAGTGTTGCACCTCAGGAGTGCTGTAGAGCTTAGTTATTTTCTGGGCAATTCCGATATCAAAGGTCTCCTCGGTATCCAAGGGTAACTCGAAGTCCATTATGTCGTCGATATCAGCCTTGTCCAAAATTCCTTTACCAGAGAATTCTTGAGGGGTTTCTGCCACTTCTCCATTATCTGTTGCACCACTAATTAGACTAGGTTCCAATTCCTGGATGGCTGTGATGACATTTTTGATACAGTCCAACACATTCTTATACACGAACGGCTTGTACTCGAACAATTCTTCCTTGGAGAATCCATTTTGATGGAGAATTTTCATTTGCTTGACAACCGTAGACTTACCACTCTCTCCAGATCCTAATAAAAGAACCTTGACCTCCTTTTCCAGGCTCACAGAACCTGCGGCTGGCTTGGCCTTTTGTACCGCCTTGTCTTGTTTTTCTGATGAAATCTCAGTGGAATTCGATGATTGTGATTTTTGTCCATTATCTGTTGCACCACTAATTAGACTAGGTTCCAATTCCTGGATGGCTGTGATGACATTTTTGATACAGTCCAACACATTCTTATACACGAACGGCTTGTACTCGAACAATTCTTCCTTGGAGAATCCATTTTGATGGAGAATTTTCATTTGCTTGACAACCGTAGACTTACCACTCTCTCCAGATCCTAATAAAAGAACCTTGACCTCCTTTTCCAGGCTCACAGAACCTGCGGCTGGCTTGGCCTTTTGTACCGCCTTGTCTTGTTTTTCTGATGAAATCTCAGTGGAATTCGATGATTGTGATTTTTG
>comp175301_c0_seq2
ATCTGCTTTGTGTTTGAGCCCCGCCGTTCCACATAGGTAACAGGCCGTTGGGTTTGTACATTCCTTCATGTAATGCCGTGGCATATCTCGCCTTTGCCCTTCTCCTTACAGACCTTTGCTTCGTGGCCAACCTTCCTACAGACGAAACATCTCCTGGGTGCCACTACATCTCTTACCCTCCGTCTGTCCCACCCGAGATCGGAAGAGCGT
>comp175315_c0_seq2
GTGCTCTTCCGATCTCACGGTTCAGATAAAAAGTTGCTGGTCTCCAAGGGGCACATATAGTCGTGACCTTGAAGGTCATTGTTAAGGTCATTTCAAGGTCAACTTAGTTTTTAATGGAAACCCTTATTTTCAACCCCGGAATAGGAAAGAGCGGAAAATTCTACGTTCAGATGATGTATCATGTGTGGGGTCCATTTGACCTCCAAGGTCACGTGAAGGTCAATTATTTTTTACTGAATCTTGCCACCCAAATAACCCTGCACAATGAAGGTTTAGTGAATAATATGTCAGATAAACGTTGCAAAATTTTGAAGTGATAGCTTTCACCTACTGTAAACAGATTTTTAAAATATCGTATGTAATTTGCTGCGCTCTCTACGCTGGCAAAAAAATTTTCATCGAAGCAGGCTGTGGCTACAAGAAATTGCTT
>comp175569_c0_seq2
GAATTAAAATTGCAAGAGTTATGTTCCCTTATACAAGGCGCCTCAAACACAAAGTGAAAATTTCAGATGTTTTTGGTTTTAAAAGTATTTCGTTTATACAAAATGCCGGGCAATAGCTAAGAAGAGATAACAGTGGCCGAACTAGTACCAGGCACAGAAACATGCCCAAACTAAGCTCATATGAAAAACAAAAAACGGTCGTTCCGTCTCACAACAGGTGACAGGTGGTGAAAATTTAAAAATTTAACTGTCAGTCCTAAACACTGCCGTCAATTAACGTTATCTCTACCATGAATAGAACAATAAAAAATACTGATATCGACACATCCACGTAGATACGGTACCCAAAATCGTGATGTATTCAAAATCTATTTTTAATCGTTTTAATGAAGACTTTTGAACCTGTTTCGTACAGTTACGTCAATAACGGTCTGTAAAAGCAAATGAGCGGTGGACTTACAATCTAAATGTTTCTTTTTCGGGC
>comp175580_c0_seq1
GGGTTTATCATCTTTATTAAACGGACTCGTACAAATGTGACAATTTGTTTCTTCTAATTATTCATTTTGAGCTTCAACGGAGCAAGGTTCCATGGTTCCAAATTTTAATTTTTAGTCTGACTTAAGATTAACAAAAAATTCTCGGATGTTTTTAACTATGTCATCGCTTAAAATGTCCATATTCCATTTACGTTTTATCGTCTTAAAATG
>comp175631_c0_seq1
ACTTTGTGTTTGATTTTTCTTTTTTTCATTCGAAGCATCGTCACCCACAGAAAATCGTCAAAAACGACAGTATCGACCAAATTTCTCGCAGAATGCCGGAATACTTCGCAAGACGCTGAAATGAGTAAGAGCAGGTGATGAAATGCCGCCGTCGAACGGCTGAAGAACTTACACGAGTGGCCCACAAAACTCAAAAACGCCAGTACTGGTCCTCCGCCTAAAGAAGCACCTGCTTCGCATATGTTCGCTGGAGCCTAACCTACTGCTCCCATACGAGGTATTGCTTAATGTCTGACCCCTTTATACTGGCCAGTTTAATTACAATCGAAGTTTATAATACGACCACCCTCAAACACAAA
>comp175833_c0_seq2
CTCTTCCGATCTACTTAGGAATACAAGTCGTTGTATAGAGCGACACACAACTTCTCACTGCACTCTTATGTGTAATTGAATAGTCTAGACAAGTATGAACCTGTCACTGATCTCCAAGGTCGTCCCCACCCCTCTCAACTCGAGGGAGGCGCACTTGATCGAACCTGACTGGTCGCATTAAGATAAGCTGTAGATACAAAACTTGACGTCATAGAAGAAAACTGACTGCAGT
>comp175911_c0_seq1
AAGTATTTCAATGTAGAGTGGCTCCAATTTATAGGTGCATGGTGACTCAGAACAGATGGTTGGCTGCCATTACAGGAAAGTGGAAATAGCAAATAGGAAAGCTTCAAAATTAGCGGTATGGCTTTATAAAAACAAATGATTTATGTCAATGATGAATACAGATTGTCCCAGCGGGAACTGCGTCGATCGATATTTAGGAAAGTACTGCTCCGAAAAATCTGAAAATTTGGCAACATGGCAATG
>comp175978_c0_seq1
GAAGTCCTGCGCATGTGTTGTGAAACACCCTGTATATTGGAATATTGTTGTTTATCCATGACGAATAAATTTTCACACAAGATTTCTAAATAGGCGATGCTTCTGTTTTCCATGAATTGCTATCACTTCAAGTGTGGTTTGTAATGTTGATCCTCGTATTGTCTATTTGCGTTCGGAAGTTTCTCTACGATTTTTTTGTGGATAACTTTTATGTATAACTTTACTCGAGTAATGTATATTACGAATACTGTTAATTTTTCAGTTTGCATGTCTAAATCCAGTGGAAAAGATGCCGTAATGTTAATTGATAACAAGTCCCACTGCATATCGCGTTAAATGTTGGTATCGGATTCCATATCGTATATCGATAAATCTTGAATTTAATTGGGGTCATTGTTACATAATTTAAAAACTATTAAATTTATTTACAGTAAGCGATAAGGTACCTACAGGTTCGGTTAAATTAAAAGTCCACA
>comp175991_c0_seq4
TTTTCAAGCGTACTTGTTATAAACATAGACCTCAAAAAGCAAATTCTATGCTCAAAGTTATTTGTGATCAAAATTGCGAGTTTTGTTTTTTCCCGTACAATTTTTGGAAGGTAAAAATAGTTTGAGTTGTGACCAATTTTAGGTCGTCACACAACAGTAAATTTTCGTGGCTCAAGAAAGGGACCCAAAAATCTACAACACGGGGGATAATTCAAATCATTTAGATTAGACGATGCCAAAAAGTCTCGTAATCCGGTTGTATCGACGACTATTATA
>comp176015_c0_seq1
AGTCGAGATTTACTATTTTTTTTTTGGCAGGATAAGCGCCAAAGCCGGCGGCTGCCAAATATTTTCTTTGGGACAGCGGAAGTCTCAGTGACACATTTTATGGCCGGCTATAAAACGAAAACAAAAACATTTGCAACATTTTCACTTAACAGATCAAGTAAACGCTGGAATTTTTGGGTACACTTCTGTATCGTAAAATGTAATTATGTACATACTTTAAAAAGTTCACTCACTGCAATAAAACCGAATTGTAGTGGCATAGATGATGTCTAGGAACTCACCTCTTCACGTCGTTTTAACCAT
>comp176161_c0_seq3
ATTGAGGCTGAAATGTGGGGTGTTTTTGAAGGCCTTAAGCTTGCTTGGAGTGCTGGTTTCAGAAGACTGCTGGTGGAGTCAGATTCTCAGTATGTTGTTATGCTTTTGACAGATCCTACTCCCTTGAACCACCCTCTTTTCAAACACAAGGACCGTACCCAATCCCTTATTGAGAGCAAAACCCACCAGCCAAGACTTATTATCATTTCTAATCACCCAACCAAGAGGAGGAGGGACCCAAGAGATTAACCTACTCTCCTTAGCA
>comp176215_c0_seq1
ACCCTATTAAACTTTGTGTTTGAGTTGGGAAGGGAGAGAACAGCTCCGAGAGCAGAAAAAAGAATTCGTAACCATTGCAAATTTCGCCAATCTTTCGATAAAATTCACGCACAACTTCGCAGACAACACAATCACCATCAGATAGCTCTGAAACCATCCACATCATCGAGGCATAGAAGCACGGGAACGAGCGGTATGCACCTCAGCAACCACAAAGAGAATACAAAAAATCGCCGATGTTTTAAAATTTTTCAGCAAAGTTTACAAATTACGAGCCACCCGGATGAGAATGCCACCGAGAGTCCTCCGTCCGCTCGAATGACGATGATGTGTGTCACTCCTCCTCCTTCGCTGACATAATCCAACCACCAGGGACATATTTTCCTAAGGGCGTAGGA
>comp176281_c0_seq1
AACTTTGTGTTTGATTGGTGAAGGTTGGTGTGTTGCCAGAGGACAAGATGAAGTTGGATTACGTCTTGGCTTTGAAACCAGAAGATTTCTTGGAGAGAAGATTGCAAACTCAAGTTTTCAAATTGGGTTTGGCTAGATCTATCCACCACGCTAGAGTGTTGATTGCTCAAAGACACATTGCCGTCGGTAAGCAGATCGTCAACGTTCCATCTTTCATGGTTAGATTGGAGTCTCAAAAGCACATTGACTTTGCTAACAACTCTCCATACGGTGGAGGTAGAGCTGGTAGAGTTAAGAGAAAGCGTCAAAACAAGGGTGGTGAAGACGCTGAAGAAGAAGAAGAGTAAACTCGTCATCCCTCGTTTTTATTTGACACCTA
>comp176432_c0_seq1
CTTTGTGTTTGACTTGTGTAAGTTTTTCAAATTTATTTTCGTCAGGAAGCGTTTATCAGCTTTGGTATCTTTCAGAAATCCTACTACCGCTGCAAGATGAAAACTAGCCCTAAGCTTTTACAAAACACTAGAAAAGTAAACAGTTTTTATAAAAGAAAACAAGTATAACTGAATAAAATTATTCTAACCCTAAAACTAAACAACTAAAATCCACAC
>comp176742_c0_seq6
TCCTTTTGTTGTCAATTCCCCAACTTGACTGGTAGTCGGTAACATGGTATAAGGTGTTTCCTCCCTTTGTTTGGTAGTATATAATGGCCCAGGAGTTGTTTCTGTTCCTTTTTCTGTTACTGCATATGCAGGAGTAGATTCTCTACTTAAGGTAGTAAATCCTTTTGTTGTCAATTCCTCAATTTGTTTAGTAGTAAATAATATCTCATGAGGCGTGGTTTCTAACTCCTTTTCTGTTGCTATAGGAGCTGTTACCTCATTAATTGTTGTAATTCCTTCC
>comp17687_c0_seq3
GGTAACTTTGTGTTTGATCATCGATGGAGACTGTAATTCAGCTCTAGCCAGAGATCAAGTCTACCATGAACACGTGCATAAGACGAGGTTGCCTCTTGTTTCTAGAGAAGCCAAATCTTCCTGGACTGGCAGCCAAAGGATCTACTGTCTGAAAGTACTCAACGACAAAGACGAATCAAAAGGAGCAACATGTAAAGTCACAGCAGGGGGAGTATTTTTATTACTAGGTATTTTAATAGCAGTACTGTGGGATGGAATTTTTCATAAAATAGATC
>comp177508_c0_seq1
GTAACTTTGTGTTTGAGTGGTTGCTATTTTTTCATTTTCGGATTTTCATGTGCTTTGCACATGGTTCAGACATTTTGCCGTGGTCATGATGTCGGAATTTAATTGCAGCAAAGTGACTGATTCCATACAGATTTTGGTTTCGTTGTCTCTTCACGGAGGTGGTCTGGATGAATTGGAAAACGAAAACGAGAACACCGAAGAGTTGCCGTTCTAGATCGGAAGAGCACA
>comp177550_c0_seq1
TTGAATTCAATCATGAATAAGTAATTATTAGCAGCGATTCAGCATTCAGCAATCGCGCGGGGTACATAACTAGAATAAATATGTATAGCAGGCGAAAAGATAAAGAAAAGTGATATCGGAATACTACATCCTAAGAATAGATTACATATGGCCCTCTTTCAATACCTATATAAGATTATAACACTGGAATATCAACAGCAAGCATCACAACACTACCGTCTTCAAATAAATAGAACCATCTGAAAGTGCTAACGTATAAAGAAACCTAATATGCCATTCTGGAAACTTCATACACATTACCATCAAAATCAGTTTCCTTGTAATGCCCACATTTGCTGCCCCTTTACCTTCAATAAAGTAAGAAAGTTCTTCCAGCGTTTTGATTATCATCACTCATGTTTGTTTCCAAAGCTGCCGAAAAAACTACCACTTTGGCTTGATTGATTGCCACCAATGTCCCCAAATCTACCAGTACGACCTGAGCCAAAGTCACCAAAACTGCTTGATCGATCAGATTTACCAAACTCCCCAAATCCTCCCGAACGACTAGACCCAGAACCACCAAAGTTACCAAAACTAGATCGGA
>comp177655_c0_seq1
GCTGGTGGGCAGGGAAGGAAGCGAGTGTCAACCGATAATCTTGCTCAGCGAGTAGATTAGGCGATTCGAGAAAATCGTCGGTTCACAATTTCTGGGTTCAGTGATACGTTTCCCGAAATTTTAAGGTCAGCTCTCTATACTTTCGTGAGTGAGAGACTTCAGTACCGCAAACTGTGTGGAGATGGGTTCCCGACTATTACAAAACACAGCGAGTGGGCACCATCTCAACATTTCTTCAGCGTTACCATGAGGACGAGATACGAGTCCATTTCGAAAATGAATAAACAAAAAAGCAATCCAAACAGTGGATGTATTCTTATTCCCCCAGTTCAAACACAAAG
>comp178518_c0_seq1
AACTGGTTTCGAATTTGGTTTCGGCGACCCAATAAACATATAGTCCACTTGGCCTGGTTGAACGAGCCCTCCACTAATTTTTTTTTTGTGGTCCTGTGTAATACGAGTATAACGACTTGAAGACGACAGATCTATGATACACGCCTTTGAATGTTGATGACTCATATTTATACAGAGTCACATAAAAATGGACTATGTGCATCTCACCTACACGCAGCTATCTTGATAACAATGTAAGTTTAGTAAACCTGGTAGTCAACAAGTCATCTTCAAGCTCGCTACATTCGTAAGGAGTCAGAACTGATCTCTAGTTAGTTTAAATTTTTATGCAAATTTTCTCCAAAGGAACAATTCATAGAAATTTAGCAGAAGAATTGAAGAATACTTTGTATACAGAATAATTGATATATTAACAGATCCATATAAATACAACAGTGTGAACAAGAAATCAGAAAAGACACTTCGAAAATTACACAGGCCGGCAGA
>comp17873_c0_seq1
TTTGTGTTTGACTGCATATTTTTATAATTTTGAGTGAGTATGTTTTACTTACTTTTAATGGCTTAAGCTCTTCTTTTTCTTCTTCTACCAAGCAGACTTCTTTGTGACTGGGAAATTAAAAAAAATGGCGTAGCCGGCTATTTTCCGTGCTTACACTGCTGTGGAGACGTTTTTTTAAAAATAATTTACTCTTGGCTAATTTTCAAGTCAACTAAATTTTATTCTCCTTTTGTATCTTAGGTAACGCAACACTTTTTATTTTTCGTATACCCACTACGTATTTTTCTTTTATCGCTTATTCTTAATCCTAGTAATACA
>comp178901_c0_seq1
GAGGCGATTTATCGGTCTGTAGAGTAAAATTTACTTTACTTATACGTTATACGCAGTTGGACGGGAAATTTATCGCTACACTGAGAGACGTGGTTCAAGATGAATGTTAGAAATTCGACATGGGTGGATGGACGGGTGGAAACTTGTAAGTTGCGAAATTTAACACCAAAAAACATTGAAAGATCAAACTACATTAGGATGTAAAGAAAAATCACAACAACCAACACGGATAACAGCCCATAACTCCGACTTCGG
>comp178974_c0_seq1
GTGTGTGTCTGTGTTTGATGTGCGATTTGTCGAAATATGAAACCGAAAGTGTAAATTCCAGTGTTCCTCGAGGGTCGGTGGGGAAGTGATTGCCATGTGTACAATAAAATTGGTATTCAGCGAATCGGGTTGCGATCCGAGTAATGGTGTATTTCTGGACGACCTTGGCGTTTGGTATATACAGGGTGAATGTATGGTGCCGCGTAACCAGAACCGGTGCGTTTGCATAAGCGGAATCCTACGGGGTGTATCAGAAAACAGTGATCGTACAGCAACCATAGGTTATTGAGGTACAAACAATTGAATTCGAGTCAATTTACCTTAGTCCGAAAATGCACTTTTGTATGACATTTTCGTGAATTAAAATCGGTTCTCTTGGCGCATGACGTCATGTGGAGAATGATTCAAGCAGTTCATTAATAAAGTATAGCCACTGTTTTCTGGTACATCCTGTATACAGGGTGATCCACCTAAGAGGGACTTTTGTAACTGCAACTGTAAATTTATATAAATAATAATAATTTATAACCATTTTGTTATAAATTTTTCAGTTACAGCTCCATCATTTTTTGTCTGATTAAAAAAA
>comp17899_c0_seq10
GTGCAGTGTGCGTACAATAGGGTGACATGTGACGTGATGCATTCGAATTGTAGTGGAAGGGGTTTTTCTATATAATAGAGTAGATCATAGGAAAGAATAACATTTTCGTTCAGTGCCAGCCTTACAGTTAGCGTCTACAATAGTGTAAATTGTGTGTTGTTTTGTGATCAAATCTTTTAAAGAGAGAACTGTTATTGTATTTATTGCTAACTAGATATTTTAAGGAATTTATTTTTAAATATAAAATGGCATTATCGGTTTGTGAATTAGATAAAATTAATGGTAATATTAACGGCGAGTTTCAAGATATTGCCCGAAGGTCAATTTCCTCGTTGGAAATTTGCTACGACTCCCTCTAGCGGGA
>comp179158_c0_seq1
TCTTTTGCAACATGACAATGCGCGACCACATATCGTCAATATGACTATTTGGAAGTTGAATTGGGAAGTTCTGCTCTACCCGCCTTACTTTCCCGGTCTTGCACTTCTTCTGCTCTTTGTCAAACTCCTTACGCGATGTTTCTTTTTAACAACGACAATGAGTTAACAGCTTGGTTGGATGTGTTTTTCGAGTCGAAACCAAG
>comp179610_c0_seq1
AGTTCAGCACAAATCTCAATTAGATGCCCCAGAAACAGGCACCACCAAACAACTTCAGAACATTGCCTGATATCGGAAGCATACACAGAGCGCCAGTCTGAACCGTACACATCGCAAGCTCGTCATTGACTTGGTCCAAAAATAGTAGTGCAAATAATAGTAGTAGCAATAAGCAATAGCAACAATAGTAGCAGTAATTCGTTGGGGAAATCTCCTGTTACTTCGTGGACAAGCCCGCCAGCGCAGCCAAAAACAAGCAATGCTGCGTATAACACCCA
>comp179644_c0_seq1
GAGATGGGCTTTATTAGCATCGTTTGCGAAAACGCAACCGGTATTTTTCATCAATGCTGAAATGTATGTGGTTTTACCTCCTGGAGCTGCTGCCATATCCAAGATTCTTTCATTTTCCTGGGGTTGCAAGGCCATCACTGGCAAGAAAGAAGATGCTGCTTGCAAAATATAGTGTCCAGCGAGATATTCTGGGGTGGCTCCGATAGGCACTTGCGAGTCGAAAATTTGAAGTCCAACTTTTGTCCATGCTCCAATAGGCTGTAAGTTCACACCACGGTTGACGAGTCGCTGGGCTAAGTCACGGCGTCTGGACTTGAGGGTGTTGGTACGAATGGTGACAGGACGGGCGATTTCGTTGGCCTCGAAGAACTCCATGGCTTCGGATGGAGAAAATAGATTGAAAAGTTTCTCGGCCAAAAACTCGGAATACCCAAAGTATTCACAGATATCCTTGAGTAGTCTATCGACATACTCAGATCTCGAGCGACCTTCTTCGGAAAGTTCCTTAAAGTTCTCCAACACCTTCACCAAGATCGGAAGAGCGT
>comp17978_c0_seq13
ACAACAAGATGGCGGCCAAAAATCTAAAATATTTATTTTTATAGACACAAGATCAAGGTAGGCAATGCAAAACGACAGAGGCACAGAGACCAAAAGGGGAGATAGACACGATCGATGCCTGAAGACGACAATAATCGGAGACGACTGCGCAGGCGCGTCTGAAGGCGTAGGTGGCAACACTGAACTCTGAAGGCATAGGTGACAACAGCTCCACCCGCCAAGCGCATCGAAAGACGAGAGGAGGATGATGCAATCGTCTGGAGATGAATACAGAAGGAG
>comp179939_c0_seq1
AGAGGGCAGCGACATTGAGTTTGGTGTGACTTCCAAGCCAAAACGTTCAACTAGAAAACCGCCCAGCAGATCGAAAAGTCAAACACCCACCGTGGCCGAGGTTCGATTCTCGTCTCGGAACAGCCGACTGGTTAACTATGCGGTTGACACTGAAAATGACGACGATTTGCTAGAAAGTGGAGACGAAGATGGCTACGACGATTACTACTATTTTCAGCAAGATCGGAAGAGCACA
>comp180208_c0_seq1
GACGCTCTTCCGATCTAGCATTTCAGGAACACATAACAGTTGAATATTCGTTCCAAGTTTTGCGGCTCACAAGACTTATCTACTATATTGATGATGCACCCAGACAATAATGAGAAAACACATCTTGTAAACAGAAACTTCAAGCTTCGGAGACAGTGCAGCAACTCCAATTCCTCAGCACAATCACAAGCAGTCTTTCTATCCAGAACGAAAGCCCCCCCCTGATCCACGTCGCTCATAAGGTCCAGAACGGTCACGACTGTAGCGATCACCACCTCCAGAACCACCACGACCATTGGCATCTCCGCTGCG
>comp18031_c0_seq2
AGGAGAGGAATGGAATGAGAGCGAGGGTCTCAGTGTGTGTACACCGTTTATTGGGACTGCTTCTTGAAGCTGTTAAAGATTCAGATTCAGTGGGTGCTGGTTTGGTATTAGAACGAGAGAGAGGTAGCAAATGGTGTTGTTGCCTTTATACATGTGTCATCGCAGGGCGCGACGGCAGCCGGGGTTCATTCGCCAGAGGTTGAGTGGGTGTATGAAGCAAATATCAAGGATTCAAACACGGCTCCGTTCAGGTCTCTTGAACG
>comp180932_c0_seq1
GACGCTCTTCCGATCTCATCTATAATGAGATTGCTACGTTGTACATGAAGGTGTTGACGGCGGCACCAGATTCGGAAGATGGACGGCGCATTGCTACGCCAGAGCACCGGGCTCACTTGATCCAGAAAGACCTTCGGATCGCTATAAAGTTGGTGGAACTCAATAACCTCAATCCTCTGCTCAGCAAGGCTATACTCATGACTCACTTGTTGATTGCCCAGGACGAAGTCCACAAGAAATTGGGCCCTTCAGGCACCATCTACAAGATGACGGCTATAAGCGACGACGACA
>comp180932_c0_seq2
GACGCTCTTCCGATCTCATCTATAATGAGATTGCTACGTTGTACATGAAGGTGTTGACGGCGGCACCAGATTCGGAAGATGGACGGCGCATTGCTACGCCAGAGCACCGGGCTCACTTGATCCAGAAAGACCTTCGGATCGCTATAAAGTTGGTGGAACTCAATAACCTCAATCCTCTGCTCAGCAAGGCTATACTCATGACTCACTTAGATCGGAAGAGCACAC
>comp181271_c0_seq1
TGAATGGGGATTTGCTTAATTGTACGATAATAACACAGGCGCACAAAAAAAAAGTGGATTCGACGCCTCAAAAATGCATAATACATAGGTCTAATCTTTGGAACAAACCACATTTCTTTTTTTGCGTGCCTTTGAAATCATGTAAGTCATGTAAGGAGGCAAGTAGAGAAGGGTATCAATTGTATAGTCTTTCCGAAGTCAGTGGAACATATAAAAACGCCTAGCAATCAAACACAAAGAGATCG
>comp181586_c0_seq1
ACAAGACGATCGCCCAAAAGCCATTGCGTAAAAGAAAGAGTTAGGAGATATTTGTATGCTAAACTAAGCGTTGGATAAATACCGGTCAGAAGATTATACTTGTTTAAAATTCTATAGCAGCACACAGCACAGTCTGCAAGATTTTTTTTGTTTTTCTTTACTTTGATTGTCTTTAACATTCGAGGTAATTTCATCATCATCTATGTCGCCATCCTGACTAACATCGTCATCATCGTCATTACCGGTTAAAAGTGCAATATCACTATTATCCACGTCGTCATTTTGATCGTACTCGCCCAAACGTGACGATTTAATTTTTCTGGAGTGCGGTTTTATGCCTTGAACTCGCTTTCCCCAGCCTCAAACA
>comp181822_c0_seq1
CGACGCTCTTCCGATCTGTGCAATCGATTAAAGTTATCACACATGTGCACCGGTGATCTCAGTAAAATGTTAGTTTTAGCAGGATCACATTTAAAGCATACAGTATTTCTTGAATTTAGCCTAGGAACTCAAATCGCCTTCTGCTAAGTCGACTAGTTAAAACACTGTAATACCCCAAACACCATGATCTTTACATACATACATATTCAAAAACAGATCGGAAGAG
>comp181839_c0_seq1
TAGATTGATATCGTCTAGGGATATTGTGTATATAGTGTATTTTCATGCAACGACCACATCTGTCATACTAATAATACATCTTTTACAACACATATCTAAATACCTGACATTTTATTATTATCAACGTACTGTTTTCGTAAATGACGTTATGTTTATGTTTATCTTTTTCTTTATCTAAATTGCCTCTATTTCGAAACACCACACGGTTCGGAATTATGTAACGGAACGACAAAAACCAAATCTCTCATAATTGCCGCTCCACAAGACCTTCTCCCCTCCCCCCTCGATCGGAAGAGCAA
>comp181987_c0_seq1
AGTTTAGGTAAGTTTGTGTTTGATATTCGGCACACCCATCCGTTTTAAGTGATTTTTCAACACACTTCGCGTATCCTTAAACTCCTACAAACTCATAGGGCTCACTAGAAATCTCTATAGGACCATTTTTATTTGCCATCTTTCAACCGCGTGACTTACCAACTTTGCTCCTGTTTTGATTATCAAACTAGAATGTCCCCACCAAAGCTTTTAGCCAGGGTCCAAACGGTGCTCAACGCAGTGTTACCGGCACCTATTGCTTCGGCGTGTTCCATATTAGTACAGCTTGTGATAGTGGTGCTTATTCCATACTTGTTCGATGACAAACTTG
>comp182168_c0_seq1
AGCAAAACCTACTTGTGTTTGACTCCTCCTTCTGTGGCCTACCAGCAACTTGTACCACTTTTTCTATAGCCTTGCTTAACACATCTACAAGTCTGTCTTCATTCATTTGAATTTGATTTGTTGAGCGCCACTGAGCTTGATTTAACCTGCAGCCCAGTACAGGTGTTCTATCTTCATTTCCTACCAACTCATCCAATAAATTATTCTGCCCGTTTAGATCTACTCGAGGAGTGTGATGACTCGTAGTCTCTGGGTCGA
>comp182847_c0_seq1
ATTATTACCAAACTTTAAAATTGTATAATTTTACTTTTTACAAAAAATCTGATGTTTAGGTGGACGAAGAACAAAGTATTAAGAATAAAGTGAGCTTTGTAACAAACTACAAAGATTCCAGATACTGAAATAAATAAATATACCGAAAAAATAATCAAAATCAGTGACGATCTGCAAAAGTTCAAGAACACTGTTACTAGGTACTGTTATTTCTTTTTAATTTTCAACGAAAGAAGATTGTTATATTATTTCCTGAGAAAATTTCCTTTGGCGTTAAATATAACAATTAAAAATTTGCCATGAAACTGCACATTCCAGTCCACATTCCTGTTTTGTTACCGTGCAATTTCTCGGTAGTTATGGGTTCTTGACTCAATCAAATCGACTATTTTTCCTTTGGTGCATCATATTCGTTTAGAGCAGTTCCATCTAATTGTTTTCGAAATTCTGAATCATCCTGAATATTAACAACGCCAATTCATTTGTTTGTGGAAAGGCTATCTATCTGAGTAACCAGAATCAAAAAGTTTGCGAGTTAGCATTTTTTCCAAGAAGTATCATTTCACTATTTTTAGGCCCCCACAAATATGCGTTGCAACTTATTTTTGGACGCTGGCATTTTAATCATCGTGAATTATTCAGCTTTGCGACATATTCAGGTTATTCTCTACTAGCAAATATTTATAAGAGAATATTCTCATTCCAAAACGGCATTAACTCCTATAACATTTCCTTCAATTAAAACATATGTTAGTAAAAAGAATTACATCTAATTTTCTCCATTGACAAACATATACTATAATACACACTCAAACACA
>comp182989_c0_seq2
[truncated: 2,463,406 more chars]
