# Supplementary material for: Functional genomics and microbiome profiling of the Asian longhorned beetle (Anoplophora glabripennis) reveal insights into the digestive physiology and nutritional ecology of wood feeding beetles
Source: BMC Genomics. 2014 Dec 12;15(1):1096. doi: 10.1186/1471-2164-15-1096 (PMC4299006; doi:10.1186/1471-2164-15-1096)
Supplement: Supplementary file 7 — Additional file 7: Supplemental file 2. Fasta file containing microbial transcripts assembled from the A. glabripennis intact midgut. (ZIP 419 KB) [file 12864_2014_6803_MOESM7_ESM.zip]

Archive with 1 entries (1 files):
- 1008_1351203351138641_MOESM4_ESM.fasta
