# Supplementary material for: Functional genomics and microbiome profiling of the Asian longhorned beetle (Anoplophora glabripennis) reveal insights into the digestive physiology and nutritional ecology of wood feeding beetles
Source: BMC Genomics. 2014 Dec 12;15(1):1096. doi: 10.1186/1471-2164-15-1096 (PMC4299006; doi:10.1186/1471-2164-15-1096)
Supplement: Supplementary file 7 — Additional file 7: Supplemental file 2. Fasta file containing microbial transcripts assembled from the A. glabripennis intact midgut. (ZIP 419 KB) [file 12864_2014_6803_MOESM7_ESM.zip › 1008_1351203351138641_MOESM4_ESM.fasta]

>comp100222_c0_seq1
GCCTGATGCTGTTGCTCAACACGTTGAGGACAACAACTTGCAAGGCAAGTTGCAATTCAACTTGTTTGTCGGTGCCTCCGCTGGTAAGGAGGAGTCCAGATGGGCTACAAACAACATGATCAAGCTCAGATCTCCTCACCAAGTTGGTAGACCAATTGCTGCCGGTATCAACGATGGTAGCATCAAGTTCTTTGACAAGCACTTGTCCATGTTTGCGCAAGATTTGACCTATGGTTTCT
>comp100328_c0_seq1
GGAATTCTGGGTGGAAAATGATTTTCACTCTGTCGTTTGAGTTGTTGAACAAACCAACCCTTCTAATCTGGTTTAAAATTGGATCGTTGGCATCATCTTTCATATTGTGTGTCACGATTGGTGGCAAACCGTCACGTTTCAATGCAAAGATACGACGTTTCAACAAAACACGATCTGCTGGAGAGATCAAATCGTCCAAATCTGGAACTTCTTTACCATGTTGTTGATAGCGAGAGCAGTGTTCCAACAGTCTATGTCCAATGGAGTTTTGAACTTCCCTAACAGTGTTTTCCAGCGCTTTGATAACGGCTTGACCTTTCAATGTCTCGACAGTGTAAGAGTTGGTGGCTGCAGGCATGATGATGAACGCCACTACTGTGATCTTGGATCCAGCTTCTTTCAGCTTGTAGTTCAAAC
>comp100366_c0_seq1
GAAACATATAGACAAAACAACATAAAATGGACGGAGAAGAAATTGCTGCCCTCGTGATTGATAACGGTTCCGGTATGTGTAAGGCCGGTTTCGCCGGTGATGACGCTCCAAGAGCCGTCTTCCCATCCATTGTTGGTAGACCAAGACACCAAGGTATCATGGTTGGTATGGGTCAAAAGGACTCCTATGTTGGTGATGAGGCTCAATCCAAGAGAGGTATCTTGACCTTGAGATACCCAATTGAGCACGGTATCGTTACAAACTGGGATGACATGGAGAAGATCTGGCATCACACTTTCTACAACGAGTTGCGTGTTGCTCCAGAAGAGCACCCAGTCTTGTTGACCGAGGCTCCAATGAACCCAAAGTCTAACAGCCAAAAGATGACCCAAATCATGCCTCAAACTTTCAACGTTCCAG
>comp100731_c0_seq1
GTGCTGGAGAGGCAGGCGAAAGGCGTTGATAAGTCGATTGCGGAAGAGAAGCGAGACGCTCTGATTGCGTGGAAATGGACTTTGGCGTTCCAATGCCTGGTGCTGATTGGCACCAGAGGCACGGAGAAGATTAGAGAACGGGTGGTTCAGGCCGGCATCATCCCCATCATCGCCACGGTGCTGGACAACTACCTGCTTGCGACGAGAGATTTCGACTCGAGGACCGATACGACGCTGAGCGATCGGTTCATTGATCTCGTCCAGAGACAGCTACAGATACTACAGAGACGTGG
>comp100992_c0_seq1
CATGGAATCGTAGTGTGGGGAGATGACAGCACCAGCGAAACCGTTACCACCATCCAATCTAACACCGTTACCACCAGCAGAACGGTAAACCTCAATCTTACCTGTATCTGGCTGGAAGTTCTTTGATGGATCTTCAGTGGTGATACGACATTGAATGGCGAAACCTCTGGTTGTGATCTTGTCTTGCCACAGACCCAACTCCTCCAAAGTAGCACCGGCAGCAATTTGG
>comp101003_c0_seq1
GTTTGGACCAATGACAGCAATTCTAGAGGAAAGGGAACATTGGAAGTTAATGTCAGAAATTTGTGGCTTGGTGGTACCTGGGTATTGGAAGGTCATGTTGGAAACCTTGACAATAGCCTTTTGCTTGGTCTTAACACCCTCCAAGAAACCTGGCTCTGGGAATCTGAACTCCAAGTCGGAGGCACCCAACTCGTGGTAGGACTTAGCAGATGGGAC
>comp101330_c0_seq1
GGAACGACAACTCTCTTCTTCTTGTCATATGGTGGTGGAACACCCTCGAAGACTTTGAGTCACTCCAAAGCAGCCTTACCACGAGCAGTCTTGTGGGAAACCATACCTCTGATAGCCTTGTAGAAGATACGGGATGGGGCTCTGAAGTGGAATGGACCTCTGGTCTTGTTGAAACGAGTACCCTTTCTCAAGTAGTCATGGTATTTCAACTTGGTTCTGAAGAATTCACCAGAAACGTTGAGTGCCTCACAACGGACGACAACAACCTTCTGACCTTCCAAGAGTTGCTTAGCAACAATAGATGCAAG
>comp101532_c0_seq1
TTCAAGTCCTTCTTGACGTCCTCAACCAGGGCACTTTCACTGCTGTATGGGGTAACACCACCAAGCTCCTCAGAGTCGGCGTGGGTGTTCTTGAAGGCCCAGTCCTTGACTCCCAATGCAGCACCGGCGAAGCCGGCGTAGAAGCCAAACGCAGCCACTCTTCTACCCTGGTCGTTCTCCAAGAACTCCAGGGCGTACAGCTTACCGTTCCCTCTGGCATAGCGGCTCAGCACCTCTTGCCATCCCCCCTGGTCCTTGTAACAATGCGCAAACTGGATGTGTTCGTGGATAAGAGGGAAG
>comp101718_c0_seq1
GGGGAGATGGGGGCCACTGCGGACGGAGATGGAAAAGATAACGAGGGAGCGAAGGGGAGCGAAGGGGAGCGAAGGACAGCGAAGGAGGGACGGGGACGGTGGTTGGACCGTGCTGATGGCGGCGAGAGGGCTCGCTGGACGGTGGTTGGAAGCACAGATGTGTCTGTTTGGGTGTGTGGGTGTTGTGTGCTTTTTGCTCCACGGCCCTGGTGCTTCTCTGCGTGGTGTTGAGGGAAGTGGACTGTCCTATGACGTACGTGGGGAGAATATGCGGTGGAGGGTGTGCGAGGGCTCTGGGCTGGCCGTAGTCGTGTTCTGGTTGGCTGTAGTCGTGTTCTGGTTGGCCGTGGCCGTGTTCTCGTTGGCCGTGGTCGCGTTCTGGTTGGCCGTGCTTGCGATGGCTGCGCTGACGCTGCAGACGATGTGAAGCTCGGTGTTAGATGGTGACACTACACGGCCCGAGACCGAGCCGGCGACGTCTGTG
>comp101805_c0_seq1
GGACAAGATTAGAATTTTCAGACCAGACAAGAACATGGCCAGAATGAACAAGTCTGCCCACAGAATTGTCTTGCCAACTTTTGACTCTGAGGAGTTGATCAAATGTATCGGTGAACTGATCAAGCTTGACAAGGAGATGATCCCAAAGCAAAAGGGTTACTCTCTTTACATCAGACCAACTTTGATTGGTACCACTGCTGGACTCGGTGTCAGTGTTCCAAGTGATGCCCTTTTGTACGTTATTACATCTCCGGTTGGTCCTTACTACTCCACTGGTTTCAAAGCTGTTAGACTTGAGGCCACCGATTACGCAACAAGAGCTTGGCCAGGTGGTGTCGTGATAAGAAACTCGGTGGTAACTACGCGCCATGTATCAGACC
>comp101985_c0_seq1
TGTCAGTCTCATCATCCGAGAGTATAGGCCCAATCAACTCCCATCCTTTGTGCTCGTCAAAGGACTCATAAGCCTTTGTATTGTTTCTGATCAGACTGGAAAGAGCATAGAGACTCTTCAGTCTCGACTCCTTCTTGTGCGCAAGCGCAATCAGACTCGGTACACCCTGTGGATACTTGGTGAAATCTGCTTGCGACTTGTCGTTGTTCTGTACAGCTGTTCCCACAATGGAGCATGCCAACTGCTGTAACTCCAGTTCCTTCTCCAGCGAGAGCAGATCTATGATCGCATCCCACATCTTCATGTTCTCGGTGTTGTTGGCGTTGTCCAGGTTCTCAATGAGCATCTCGAAGTTCTCCAACGCCGTCAGCTTGGTCTCCAACTCCGCCTCCTCGGATTGAACCACTGCAATGGCCTCCTTCATCAGCTGTGGATCGTCAGCGGCTCCAAACAGCTTCGCAAGAAGCTTGGAATCAGGAGCTGGCACCTTACCAGCAGTCTCAGGGTCCTGTTGCGCTAATGACCAGTTCAGTATTTTATCCATGTTCTCGGTGTTTCCCGTGCG
>comp102342_c0_seq1
TATCAATTAGATTTGAGTAACCTCCAAAGTGGATGGAAGAGCTTGTTGCAACTTCTTAGCCTTGTCCTCATCGGCAACAATCAAGGTGTACAAGTGTCTAGAACCTCTAACTTTGAACTTGGTTTGCTTGGAAACCTTACCGGCAGCGTTGATCTTCTTGTTGACCTTGATGGAAGCAGACTTAACGTCAGCTCTTCTGGTCAATTCAA
>comp102464_c0_seq1
TCCACGATCGTTGTGACAGTGTAGAGATACAAACCTTTTCACGTTCAGAAATGTGGGTACTGAAGTACTCGATCAAGTCAGCATACACGTTTGGAGTGGCAACCTCAACAGTAGATGGTAAGTTGAAAATGATTGGGTTTTCCACCGTTGGTTCCCAAGCAGCCTTCACAGCTTCACAGATTTCAACAGCAAACTCTGGAGGCGTGTCGGAGAAACATTCTGGAGAGAACTGATACGTCCAATTCGTAGCTTGTTGAGTTGGATCATCCTTGGTCAAAGAGCGAACCAATTTCGTGGCCCATACAGCCTTCTCAACAGCCTCCTTCTGGGACATATTGAAGACG
>comp102468_c0_seq1
GCTTGACGCTGATTCTTCCCTCGATCTCTGGCGTGCTGGTGTTTGCCGAGAGACTACACGCTGCTGTGATCTTCCAGCTGGTGTCAGCGGTGTACGCGGTGGTTGAGGTGGTGTTCTTGTCGTTCCCTGATGGCGATGGTGTTGAGAACAGGACGTCAAGGGGAACGGGCGTGACGTTTATGCTGATGAGTGCCGTCACCGTGGTGTTTGCCCTGGTGCACTCGGGCTCCAAGGTGCTCCAGCCGACGGCCACGGGCAGGATAGCACACATGGGCG
>comp102638_c0_seq1
TTTGGAAGGATTCTGGATGGATGTTGGTCAGCCAAAGGACTTCCTCGCTGGTACCGCCTTGTACTTGAACTCCTTGAAGAAGAAGGGCGACAAGTCTCTTGCCGAGGAGGGCGAACAAATCAAAGGCAACGTTCTCATCGACCCAACTGCCAAGATTGGTGAAGGTGCTCTTGTTGGTCCAAACGTCACCCTTGGTCCAAACGTTG
>comp102653_c0_seq1
GGCTGCTACTGCCACCATCACCACTGCCACCACCACTGTCCACAACAAGGATATTGAAAAGTTCATTCCAAAGTTGATTGAGTGTATTGCTAAGCCAACTGAGGTTCCAGAGACTGTTCACATCTTGGGTGCCACCACCTTCGTCTCTGAGGTTACCACTGCTACTTTGTCCATCATGGTTCCATTGTTGTCCAGAGGTTTGGCTGAGCGTGACACTGCTATCAAGCGTAAGGCTGCCGTTATCGTTGACAACATGTGTAAGCTTGTCGACGATCCACAAGTTGTTGCTCCTTTCATGGTCTTGTTGTTCCCAGCTTTGAAGGCTAACTTCGCCACCATTGCTGACCCAGAAGCTCGTGACGTTACCTTGAGAGCTTTGAACACCTTGAGAAGAGTTGGTGCCATCCCAGAGGATGACTCCATCCCAGAGGTTTCCACCGCTGGTGACAAGGAAGTCACCAAGAAGGAGTTGACCAACATCTTGTCTGAGAACAAGATCGAGGTTGCCCCAAGATTCGCCCTTGTCCTCGACTACGCTGCTAACATTGCCGGTGACTTGATTGACGAG
>comp102654_c0_seq1
AGAAATGGTGTTAAGCCATTCAAGAAGTTCTTGGAGAAGAACATCTTGAAGGAGAACGTCAAGACTGATAAGTTGATTGGCAAGTATATTCCAAACTTGACTGCTAAGCCATTTGCTGTCACCAAGGAATACTTTGAGGATGTCTATGCGTTGACCAAGTCCGATAAGATCAAGGATGTTCTTGATAACTGGGAGAAGTATCAACAGTAAGACAATCGTTTATTGTTTTAATATCTCAGCGACGTGCTTCTGAGTTTGATTTGTTAGTGTGGTGTTAATAAGTCGAGCCATGTGGCATTACTCGTTGCTTTCTCCTTGTTTATAACTTGCTACTTGTTTCTTTTGCATTGGACATTTGGGTGTGAACTTGATGCGTTTTCGTTCCTAATTAATTATACATTATGAAGTTTGCTTTTTTGTTTTGGTTATAGAACATGTCTTATTCTATGTAGTACTGCTTTATTCGAGGACGTGCAGTGAT
>comp103002_c0_seq1
GAAGATGATGTGCACAACAACTGCAACACCATGAGCAAATCCAGCCATGACAGAACCAGTCTTCTTACAACACATACCCAACATTGGACCAGCACAACAGGACATACCCAAACAGAAGAACAAGACACCCAAGTCAATGGCGATTGGTGCAAGTGTACAAATAATCACACGCATGACGGAGTTCACGGTTTCAGCATCTTTAACACCAGTTTGAGCATTGATGAAAGTGAAGGCAATGAAGGCACCAGCAGCATAGGGC
>comp103199_c0_seq1
TGCTTGATCAAGACTTCGGAAGCAACGAAGGCGTTGTACTTCTTGGCCAACTTCTTAATCAACTTCTTGTTCTTGTTCAACTTCTTCAAGTCATCAACAGACATGGCATCGACACCAAGAGATTTAGCTCTGTCAACATCGAAAGCATCACCGAAGATACAGATGGACATGTTTGGTCTTGGAACTTGTGGAAGCTTCAAGGAA
>comp103741_c0_seq1
GGGGAGGTGTTTAGAACATACCACCGCCCATGTTTGGCATTGGTGGGGCAGCTGTCACTGGCTCTGGAACGTTGACGATTGCACATTCGGTAGTGGCCAACAAGGAGGCAACACCGGACGCATCAACGAGACCGGATCTGACAACCTTCAATGGATCAATGATACCAGAGGCAATCATGTCGGTGAACTCGCCCTTGGAGGAGTCGTAACCCTTGTTGAAGTCCTCACCGTACTCGTCGATGATCTTACCAACAATGACGGAACCTTCATCACCGGCGTTCTCGATGATCTTCTTTGCAGGTCTGGAGATGGCCTTTCTAATGATGTCAACACCCAATTTTTGGTCAAAGTTGTCAACCTTGACATCCTTCAAGATTCTTGAGGCCTTAAGCAAGGCAGTACCACCACCTGGCAAGATACCTTCCTCAACAGCGGCTCTGGTGGCGTTCAAGGCATCGTC
>comp103751_c0_seq1
ATCCACGGTATGTTCCTCCTCAATACGACGTTTTGAGAGAGAACGGCCACTCCCCATCTGAGGCTTTCAACGAGACCGTTGAGGAGGCCACCCAATCCCTTTACCCATTGATTGGTAAGTACGGTATGGACTACATGTACGACGCCTGCTCCACCACCGCCAGAAGAGGTGCTTTGGACTGGTACCCAATCTTCAAGGACGCCTTGAAGCCAGTCTTTGAGAAGCTTTACGAGTCCACCAAGAACGGTACCGAGACCAAGCGTTCCTTGGACTTCAACTCCCAACCAGACTACAGAGAGAAGTTGGAGAAGGAGTTGGATGTCATCAGAAACATGGAGATCTGGAA
>comp103938_c0_seq1
AAAACTCTTTAAGTGCTTAAATGTACTAACAACAGTTCTTAGCTACTTCCACCAGAAAGAGATCATTCAAGGCCTTCTCTTACAGAGGTGTCGACCTCAAGGACCTTTTGGAGCTCTCCACCGAGGACTTCGCTAAGTTGGCCCACGCTCGTGTCAGAAGAAGATTCCAAAGAGGTTTGAACCAAAAGCCATACGGTTTGATCAAGAAGTTGCGTGCTGCTAAGCTCGCCGCTGAGCCAAATGAGAAGCCAGCTGTTGTCAAGACCCACTTGAGAAACATGGTTGTCGTTCCAGAGATGATTGGTTCTGTCGTTGGTGTTTACAACGGTAAGACCTTCAACCAAGTTGAGATTAAGCCAGAGATGGTTGGTCACTACTTGGGTGAGTTCTCCATCACTTACACCCCAGTTAGACACGGTAGAGCTGGTGTTTCTTCCAACAGATTCATCCCA
>comp103938_c0_seq2
GCAGAACTCGATATCAAACATGTCTGAAGCTACTTCTACCAGAAAGAGATCATTCAAGGCCTTCTCTTACAGAGGTGTCGACCTCAAGGACCTTTTGGAGCTCTCCACCGAGGACTTCGCTAAGTTGGCCCACGCTCGTGTCAGAAGAAGATTCCAAAGAGGTTTGAACCAAAAGCCATACGGTTTGATCAAGAAGTTGCGTGCTGCTAAGCTCGCCGCTGAGCCAAATGAGAAGCCAGCTGTTGTCAAGACCCACTTGAGAAACATGGTTGTCGTTCCAGAGATGATTGGTTCTGTCGTTGGTGTTTACAACGGTAAGACCTTCAACCAAGTTGAGATTAAGCCAGAGATGGTTGGTCACTACTTGGGTGAGTTCTCCATCACTTACACCCCAGTTAGACACGGTAGAGCTGGTGTTTCTTCCAACAGATTCATCCCA
>comp104196_c0_seq1
GCTCAGCACTTTAAGAGAACCTTCACTTCTACTATCCGCAACATGTCAGACCTCAAGATCGAAAGAATTGCACCAGGTGACGGTGTCAACTTCCCAAAGATTGGTGACAAGGTCACCATCCACTACACCGGTACCTTGGAGAACGGTAAGAAGTTCGACTCTTCCAGGGACAGAGGCTCTCCATTCCAATGTGTCATTGGTGTTGGTCAAGTCATCAAGGGCTGGGACGAAGGTATCCCACAATTGTCTGTCGGTG
>comp104411_c0_seq1
GGTTGAGACAGGCCAACCCAGGTTTGGCTGCTTTGATCAAGTCCAAGCTTGGTTCCGATGATTACTTGAAGGACTTGACCCTCTTGAAGGAATTGGAGCAGTACGCTGATGATGAAGAGTTCCAAAAGCAGTGGGCTCAGGTTAAGCTTGACAACAAGATTAGACTTGTTGCTTTGATCAAGAAGCTCACCGGTATCGAGATCAAGAACCCAGACGTGTTGTTTGACATCCAAGTTAA
>comp104576_c0_seq1
AGCAACAGAAGAGACAACATCTCCCTTAGCCAATGGAGCAGCACCTGGGTACATTTTGTACGAGTTAGAGAGGTGAACCAATCTCAACAAATCACCATCAACGGTCTTAGGGAAGATAGCTTTGATGATTGACTGCCAACCGACAACAATGGCAAAGTCCATAGGTGCCAATTGCTTTCTACCAGATCTGGAAACGAAATCCTCACACTTGTTACCGACAGCGTG
>comp104721_c0_seq1
CAGGTTTTTTAAAAGTTCAAGGAACAAAGATTGTCGATTCAAATGGAACTCCAGTTGTGCTTAAAGGTACAGCTACAGGAGGGCATTTAAACATGGAGAATTTCATCACTGGTTACCCAGGACATGAAACAGAACACAAGAAGGTTCTCAGATCTAAGATGGGGGAAGAAAAATATGATTTCTTCTTTGAAAAGTTCTACGAGTATTTCTGGACTGAAAAAGATGCAGTCTTCTTTAAAGGAGAGCTGAAATTAAACTGTTTAAGAATCCCGTTCAACTATAGACATTTCATTGATGATGAGGG
>comp105242_c0_seq1
CACGTGCCTTTACGCCAAAGTTGTTGATGTTTCTAAACATTCTAACACCGTTATCACCATCAACAAACTGGCACTGTCTAGCGGATTTCCACAACGATTTGAACATGAATTCATCAGTCTGTTGGTAATGCTTGCCCATGACCTTTTGAATGGCAGCACTTGCCTCTCTAGCGTTGTAGAATGGGATTCTTGAGACGTAGTGGTGGAGGACGTGTGTCTCGATGATGTCGTGGAAGATGTGTTGGCCGACAAATCCAAAGTTTCTGTCGATAGTGGCGGCGGCACCTTTGGCGAATGTCCATTCTGAATCATCGTAATGAGGCATTGTTGGGTCTGTGTGCTGCAGG
>comp105464_c0_seq1
GTTCCCCAATGGCTGGTGTCCTTGTCGAAGTCAAGGTCCACAAGGGCTCTGCCGTGAAGAAGGGTGAGCCATTGGCCGTCTTGAGTGCTATGAAGATGGAGATGGTTATCTCTGCTCCAGTTGCTGGTTTGGTTGCTGATGTGTTGGTCAAGGAGGGTGACAACGTTGATGCTTCTGATCTTTTGGTCGTCATTGAACCAGAAGCCAAGGAGGAAGAGGCTTGAGTTATCTATATCTTTGTTTTGAATTTGTTATTCCGGTGTGGGGTGTTTTCTATTTGTTGTCGC
>comp105547_c0_seq1
ATTCTTCTTCATGTCTGGTTCCGAGTTCGATGAGTTGTATGTCGGTGTTGGTGCTAAGCGTGTGCGTGAGCTGTTCTCTCAGGCCAGAGCCCACTCCCCTGCAATCATCTTCATCGACGAGTTGGATGCCATTGGAGGCAAACGTAATCCTAGGGACCAGGCTTACGCTAAGCAGACCTTGAACCAGTTGCTTGTTGAGCTTGACGGATTTTCGCAAACTTCCGGCATCATCATCATTGGAGCCACGAACTTCCCAGAATCTCTGGATAAAGCACTTACCCGTCCCGGACGTTTTGACAAGATTGTTAACGTTGACCTGCCG
>comp106015_c0_seq1
GGTTGCTGCTCGTGAGAAGGCTCTACTTCCAATTTACCAACAGATCTCTGTTCAGTTTGCTGATTTGCATGACAGATCCGGTCGTATGCTCGCCAAGGGTACTATTCGTAAGGAGCTTGAGTGGGTCAATGCTCGTCGTTTCTTCTTCTGGAGAATTCGTCGTCGTCTAAACGAAGAGTACCTCATTAAGAGAATTGGTGAAACTTTACAGTCTGCTTCAAGAATCGAAAAGGTTGCCAGATTGAGATCATGGTATCCACCAACGCTTGATTATGAGGATGATAAGCTCATTGCTAACTGGATTGAAGAGAACCATGAGTACTTGGACACCATGGTGAAGAAGTTGAAGGACGAGGCCTTTGCACAAAACATTGCTCAATTGATTAGAAGTAACCGTGACTCAGCCATTA
>comp106285_c0_seq1
GAGTGAGAAAGAGTGGTAAGTCATCGCAGTACCAAGTGGTCAATCAGCCAGTGACTTACTATGTCCAACCTATGGCACAGGCTATGCAACAACAGTCACCACCACCGCCACCACTACAACCACAACCACAGCAACAACAATTTCTACCACAGTCACAACCACAACCAACAATACCAACAGCACAGCAGATTAGCGCTCCTCAGCAGCTGCCATTCTCTTCATCATCCTCACAATTACA
>comp106519_c0_seq1
ACGTGAAGCACGTTGTGTGGAGTCAATATGAGGACCTGCTCGCTTCTTCGAGCTATGACGATACTATAAGGCTGTGGAAGGAGGACGATGACGACTGGTCGTGTGTGGCACAGCTGACAGGACATGAGGGGACCGTGTGGTGCTCAGATTTCGAAAAGAGTGAAACCTCCACGAGACTGGTGAGTGGCAGCGATGACTGTACTGTTAG
>comp106598_c0_seq1
GCGAACACGGCCACACATCACCAACCCAAACAAGACCAAGAAGAACGGAGCCGGGAAGGGCAATTGGGGCTCGCCAGGCGACGAGCTCGAGGATCTGATCAACAGAGGCGAGATTCCACCGGTGGCTGGCAAGGCAAGACGGGGTTCCAACGCGTCCCAGCACGAGGAGAAGTTTGACCAGGTTCAGAAGTACGACGAGCTGATCAAGGAGGAGTGATAGAGACGTGCAATTTGATGACACTTTAGAGAGAGATGACGAGTAATGATGATGGCCTTTTAACGATATACGACCGGGATGGGTGGTGCAAT
>comp106700_c0_seq1
GGCTTGGGGGCCTCCCTCGTAGGCTGATTCATCGGGGGTCGCCCTCGAGGTGGTGGCCTCGGGCGTTCCTCCGGCTGCCTTTGACGCCAGTCGTCGCGTCGCGACGGCGGTCCGTTATTATATTGTCGTTGCTGCTGTGGCGGCGGTCCCTCTTGGCGGAACTGTCGCTGCGGCGGTCCATTTCCCTGGTCGCGGGGGTGTTGCCTTGCCGTGGGTGTGGGCACATCACGGTCTGAGTGCCTTGGCGGTCCCCGCGGAGGCTGACG
>comp106771_c0_seq1
GTTGGTCATCAATGCCGTTGCGGAATTTGGTGCATAGGTATGTCTTACACCAATACCAATACCCGCAGCTATTGGAGTTGTCAGGGTGAAACCTAATGACAACAACCATGGCGTGTATCTTCTGCTATGATCCCAAGGACATTCTGCAATTCTGGTACCCAAACCCAAACCTTCAAACATTTGATGGAAGACTAACACAATGAATAAGGTGTTGAATTCTTCACCTGCAACTGCCAATGAGAGACCAATGAAGACAGAATGAAAGAGGATACCAAACTCCAAGACGAAAACTGAAAGGATCTGGTTCATGTATTGCTCTAATGCTTGCTTTTCGACAGG
>comp107002_c0_seq1
GGTCTCTTGTCACTTGTCAATCCAGCTCTTTGCAATCTCACTGCATCTGAGATCGCATGGATGGCTTCGTCTTGTCCCACAACTCTTTTCTTCAAAGAATCCTCCATGTAAAGCAAACGATCTTTATCGCCCTTTAGGACTGTATCTGTTGGGATACCAGTCATCTTCGAGATAACCTTGGAGATGTCATCGGAAGTGACGGACTCATGGAGCAAAGAATCTCTCTTTGAAGTTTCAGCTTCTTCGCCAATCTTCACTTTCTCTTGTAAATCTGGGATCTTTGCATATCTCAACTCGGATGCTTTTGCATAGTTTCCCTCTCTTTGAGCAATCTCCAAATCCACTTTAGCCTGTTCAAGGTCCTTCTTGGCGTTCTTGATGGCGTTGATCTCAGCCTTTTCCTTCTCCCAAACTTCGGTCAATCTAAAGAGCTCATCATTTTTCAACTTCAGCTCCTCGTTAAGCTTGTCACGTCTCTCCACTGAAAGAGGATCAGTTTCCTTCTTTAG
>comp107207_c0_seq1
GACGCAATCTGTGGATCCAGCCAGAGACTCTGACTCTACCACTATCAAGAGACAAATCTTTAATCTTGGATCTCTTAGCCTCTGGCAAGGACGCATCCTCCTTGATTTCAATCTTCATGGCCTCCAGTCTCTTTGCAGTTTCTTCGGCATCCCTTGCAGCTTGCTGTTCAGCAGCCAATTTGGCCTTCTCTGCCTTCTTCT
>comp107322_c0_seq1
GTCCAGGTTGATGATGGCAGTCGACAGCACCCCCGAAAAGGACATGGCTTGGTGCTTTATGGAAGGGAACATCTTCTCCAGCTCAGGCTCCATGGCCATGAGGTTCGAGTAGAACTGGATGCAGAAGAGAGACGATGCGAACGAGCTCTGGTTGCCATCCTTCGACAGGTCGTCGCTGATCATCTCCTTCCACGACGAGCGGACCATCTCGATCTCCTGGGCAGTGAAGTGGAGACTGGGCTTCACGTTCGCCTGTGCATCGAACTGGACGTCGGAGGAGAGCGACTGTGTGGTAGTGGAGCGTGAGTGGGTACGTTGGATATCGGAGAG
>comp107443_c0_seq1
CGAGAAGAAAGCCCAGGAAGCTGGTGAAGCTACCAAGGCCGAGGAGCCTGTGAAGAAAGATGGTGGTGTTGCCGATGGTGACAAGAAGGTTGATGACAAAGCTGATGACAAAGCTGACGACGACAAGAAGGAAGGTAACCAAGGCCAGGAAGAAGGTGGCCAACAAGCTGCATTTGATCCAGAGACCGGTGTGATCAACTGGGACTGTCCTTGTCTCGGAGGCATGGCTCATGGTCCATGTGGTGAAGAGTTCAAGG
>comp107673_c0_seq1
GTTCAAACATTCAATTCATAAGGTAAACCGAGGTTTAGTTATTAGTTCCTAAACAAAGCATGCATAGAGGGAGGACGAGCTCAGGCCGTCTCTTCAACAGGCAGCGTGTCGTACTTGACGTCGATGGTGGCACCGTCGGAGTCGCACTTGACAACGAGCTTCACCTTGAAGTTACCCTCGGAGCCCATGCCGTGGTCGCTCTCGTCGAGATACGTCCAGGTGATGGTGTCGAAGTCCTCAGCAACCTCTGGCTTTCCAAAGTGCAGGTCCATGCCGGAGAATTCCTTCATCTCGGTGAGAAGATGCTTCTCAACGTGCTGGTGCAGGTCCATGCCGGC
>comp108937_c0_seq1
ACCGTTCGTCTTCAGTTCCTACGAAGCAGCTTGTGTTCTATTCAAAGTACAAGGAGCCACAGTTCACCTATGACATGCCTATTAAGCTGCCTATCCCTGCGAGGGCCATCGTTGTCCAGGTCAGAGCTGCCCCACTGAACCCATTAGACCTGAAGATCATCAACAGTTACACTTCCAACATGAACAGCGAGCGTGGTATTGGCCGTGAGTATGCCGGTGTTATCACCAACATCGGCTCCAAAGTGACCGGCGATTGGAAAGAAGGAGA
>comp109137_c0_seq1
GCGAAACTGGACGAGTCGTATGAGCGTTGACAATCGGTACAGCTGATACGTTTCTGGCTGTTGGAGGAGTCCAGGAGATTACCACAGTCCACGCAGAAGATCAAACTACCAACGACGCTCATCGTGCAACGGCTGATTGGACTTGTACGAATGGTTCGAGAGGCACATTCGAGAGGAGTTGGATGTATATAAACCAGATAAG
>comp109306_c0_seq1
GACGTTGATGCTGTCTGGGCTGGTTGGGGTCACGCGTCTGAAAACCCACTGTTGCCAGAGCAATTGGCTGCTTCCAAGAGAAAGATCCTGTTCATTGGTCCACCCGGTTCTGCAATGAGATCTCTAGGTGATAAGATCTCCTCCACCATCGTGGCACAACATGCTAAGGTCCCTTGTATCCCATGGTCCGGTACCGGTGTTGAGGACGTCCAAATTGATCCAGAGACTAATCTCGTCTCCGTTGATGAAGTTACATATGCAAAAGGTTGTGTCAACTCTCCAGCG
>comp109523_c0_seq1
GTTTGGAACAAGTGGACGGAGAGCACTGGATGTGCTGGTGGCATTGAGTGCCTTGAGCCATCTGATTGTCGTTGTCGTTGGCCATTCGAGGTCGTTACGAGAGTGTGGACGTCAGGGCGTGCTTCCATACAGGAACTTCTGGGTCTCTGTTAAACCATTTGGAACTCCATTGGGCCCAGTTGCTGTCACCTTCATCATCAACCTCATCGTTTTACTTGCGCCTCCAGCTGGTGATGCCTATAACTTTGTTG
>comp109579_c0_seq1
GTCTGCAGACCAGAGAAGAAGCTTTATCTCTGGGTTCACTGGTTCCGCCGGGATTGCCATCATCACCAGGGATTTGTTGAATTTCAACGACATTCCAGAGGGTAAGTCTGCGTTGAGTACTGATGGAAGATACTTCAACCAGGCTGGCCAAGAGCTGGATTTCAACTGGGTTTTGCTCAAGCAAGGCGCAAAGGGCGAACCAACATGGCAAGAGTGGTCAGTCCAAG
>comp110861_c0_seq1
GACGGGTTTGGACCTTTTAACGTTGGCGAGCTGTACAAGAAGGGTGGTGAGCCAAACTTCATCCCATGTACCCCAAAGGGAATCATTGAACTCTTGAACAGATCCGATGTCACCATCGAGGGCTCCAATGCCGTTGTCCTGGGTAGATCCGAGATTGTCGGCTCCCCAGTTGCTACTCTGCTGAAGAACGCCAACGCTACTGTTACTACATTGCAG
>comp111310_c0_seq1
AGCAATAGCAGAGGCAGCAGCGTATCTCTTCTCGTTTTGGTTCACCTTAACGTGCCATTTTCTCCAGGTCTTGGTTGGAGCAAACATACGACCACCACGACACATGTTACCGAAAGCAGCCTGACCAGCACGGTGAGTACCGGAACCACCGACACGTGGAATACGGGCAACAGCACGACCGGTACCCCAGGACTCAGCAGAGGTCTGGTGACCAGCGTTCTCAGCAACAGCGTAAGCTTGACGCTTGTTCTTGTTCACGGCAGTGAAG
>comp111621_c0_seq1
AGCCAGTTTTCAACACAATTGCAGAACAGATCTACCTCACATTCTTGGAGAAGAACAGAATTGGTGCGTGGACCCGTTCCAACCCAGAATTCGAAGGCGACATGCTAAAGGAAGGCTCCGAGTTCCAACTGTTCGGAGGCGGTGTCTCTGGTAAAATCACAAAGCTGGTACCTAATGAAAAGATTGAACAGGAGTGGAGATTGAGAGATTGGAA
>comp112031_c0_seq1
CAATGTCGATACCGGTAATCTCTTCAGTAATGGTATGCTCAACTTGAATTCTTGGGTTAATCTCAATGAAGTAGTGTCTGTTTTGGTTGTCAACGAGGAACTCTGCGGTACCAGCGTTTCTGTAGTTGGCGGTCTTTGCCAACTTGACAGCGTCGGTCAAGATAGCATCACGAACCTCACGTGGCAAGGTCTTTGCTGGGGCAACCTCAACCACCTTTTGGTGTCTTCTTTGCACAGAACAGTCTCTCTCGAACAAGTGAATGACGTTACCGTGGTTATCAGCGAGCAATTGGACTTCGATGTGCTTTGGCTTGTCGAGG
>comp112750_c0_seq1
GGTTATGGATCTATGTATGGGAGTGGACTTGGAGGTTATGGGATGGGAGGATACGGAATGGGAGGATATGGAATGGGAGGCTATGGTATGAATGGAATGTATGGCCCACAGAACGGTGAAGGCGGTGGATTCGCAGAGAGCACACAGGCAACGTTTCAGCTGATAGAGAGCGTCATTGGTGCATTTGCAGGATTTGCACAGATGCTGGAGGCAACGTACATGGCCACTCATAGCTCTTTCTTCACCATGGTTTCAGTTGCTGAGCAGTTTGGGAACCTGAAGAACGCTCTTGGCTCCTTTC
>comp113461_c0_seq1
GCAGCCAGCAGCCAACCCAGATATCAACCTCCCAAGCACCAGCACCGCGATGTGATTGCTCACGCCCTCAATCACTGAGCCAATGACAAACACAACCCCATTGATGGCCATGCTGAACTTACGGCCAACAACGCCGCTCAACCAGCCCGCGTACAAGCTGCCCACAAGACCTCCGATGCTGAACACACTCGTCACCAGTCCCACCCCCTGTTCGTCCATCGTCAGGCACGGTTTCAGTCCAAGTCTCGACAGCCACGTCGAATCGTAGGGAACACCGGGCAATGGCACATTGGCCTGACACGAGAGCACCGCGGAGGGCCCG
>comp113727_c0_seq1
GAAGAAGGGCGGTCCAATCAACCCATACGGCCCAAACCCGGCTGACTACTTGTCTAACGTTTCGAATTTCCAACTTATCGAGTCCACCCTCAGAGAAGGTGAGCAATTCGCCAATGCCTTCTTCACCACCGAGAAGAAGATTGAGATCGCCAAGGCTCTTGATGACTTTGGTGTTGACTACATTGAGTTGACCTCCCCAGTTGCCTCTGAGCAATCGAGAGCCG
>comp113748_c0_seq1
AGGGGAAGAAATCTGCAATATTCATGATTGGTGGTGGACATTTTGCCGGTGCAATAGTTTCACATGCTGTTAAATCTACGAAAGGTCAAGTTTCAAAGACACCTTCAGATCTGCTGTTAAACTCGGTTGATTTCATCATGCAAAAATCCTTTCATCGTTATACAACGAGAAGAAAACAAGGTGGTTCTCAAAGTGCAATGGATAATGCAAAGGGTAAGGCAAACTCTGCG
>comp114116_c0_seq1
CGTTGCAACAGGTGACGGCGCGTCGGTGCACCTGGGGTTCTTCACAACAAATTTGGAGAAGGTGTCCAGTGTGCTGGGAGCTGCGATTGAGGATGGCCAGGTTGTCTCGCACGATCCCCTGGGCAATAGCCTGACCTTTGTGACGTTCCCGAACCCGCTTACCGGTACGATCACGGGAGATTACTTCCATGAGCAGCCTCTGCCTAAGAGCGTTGATATCGAGGACCTGGCGGCTCCAACGCAGAAGAAGAAGAAGAAGATCGCCGTGATGACGTCCGGTGGTGATTCCCAGGGTATGAACGCCGTGGTGCGTGCTGTGGTGCGTGCTGGTATCTTTTACGGTTGCGACG
>comp115321_c0_seq1
ATCACCAAGTCTGGTTAGAATCTGATGAGCGTCAAAATGTGTTGAGAGAGTTAGATTCTATGGAGAAAGAACTTGCTAAACTGCCAGTAGATGAAACAATTGACCACCGAGAGTTTGCAGCACCGTTCTACAGACAGTTTTTGCTTGTAACGCAAAGAGTATTCCAGCAAACCTGGAGAACACCAACATATATCTGGTCAAAGTTGTTCTTGTCCATCACACCTTCAA
>comp115426_c0_seq1
ACATCCTTCAAGTCAGCAACTTGGTAACCTTCAACAGCAGCTTGCAAAGCGTTGATTGGGTCAATCTCAGCAACAATGACACGGGCACCCATACCTCTCAAGGCCATGGCACAACCCTTACCAACATCACCGAAACCAGCAACGACGGCAACCTTACCAGCAAGCATGACGTCGGTGGCACGCTTGATACCGTCAATGAGGGACTCTCTACAACCGTACAA
>comp115962_c0_seq1
AAGGAGAACTTGCAATCCATTGCTGACAGAAAGAAGTTGGATGGTTTGTACGAATGTATTTTGTGTGCTTGTTGTTCCACCAGTTGTCCATCCTACTGGTGGAATCAGCAAGAGTACTTGGGTCCTGCTGTGTTGATGCAAGCATACAGATGGTTGATTGACAGTAGAGACGAAGCCACCCACATGAGAAGAGAACTCTTGCAAAACTCAATGTCCTTGTACAGATGTCACACCATCTTGAACTGTA
>comp116419_c0_seq1
TTTGGGTCAATCACTGGAGGTGGCACGTCGAAGGAACGTCTCCATGTCTTGAATTGCTCCTCACCGTAAGTGGCCAAGGTCTCGGCCTTGTCCTTACCTTGCAAAGCACCGTAGTGACGCTCGTTCAATCTCCATGAACGGTGGACATCGATGTAGGCGAAACCAGCCTCCTCAAGGGCCAGGTTGGCAGTGTGGATGGCTCTGGTCAATCTGGAGGTGAACAAGACGTCTGGCTTCAACCCAGACTCCTTCAACAACACACCGGCACGCTTGGCCTCCTCCTCACCCTTAGCGGAGAGCTTGACATCGACCCAACCGGTGAAGAGGTTCTTCTCGTTCCACTCAGACTGACCGTGACGCACAAGGATAAG
>comp117699_c0_seq1
GTTTGCCTTGGTGAATTGAGATGTGACTTTATCAGACGATACCTGGATATCAGACCCATGTGTAATCATCAAATCCTTGCCAAATTGCACAAGGACCTTTCTCAACTGTGGAACAATCTTTTGTCTGACAACGTCCCTGATCTTTGTGTTGGAGCTCGATTCAGAAAACACAGAGATGTCAAATTGGTACTCATCTTCTTCGGTGTCATATGCAACTTCTGGGACTGTGATAGTCCCCTTAGCATCAACGTCATCAACTTTTCCCTCGTAGCTCAACACCAGCTTCACATCAAACAAGCTAATGATCTTTCCTTTACGCTGGGAAACAACTACATCTCCTTCAACTGACGTAACACTTGTAACAGTTGCCACGGTGGAATTGTCGTCTGATTCACCTTTCAACCCGAC
>comp117906_c0_seq1
GCTGCTAAACAGGAAGAATTCTTCCAACCAGTGGGACAAGCTGCTGAGGAAGTTTCCAAAGAGACGGATTTCAATGAAGAAGGCATTCGTCAAACCGGTGCTGAGGATGCTGAAGGTCACCCAGTGCAAGAGATCAAGTCTCTTTGTATGAACTGTCATAAGGATGGTGTCACCAGAATGCTTTTGACGAAGATTCCATATTTCCAGGAGGTGATTCTGATGTCATTCGAGTGTCCTCATTGTGGGTTCAAGAATTCGG
>comp117942_c0_seq1
AGCAGACACACCCAGACACCGGTATTTCGCAGAAGGCTATGTCAATTATGAACTCGTTCGTCAATGATATCTTTGAGAGAATCGCCTCTGAGGCTTCGAAATTGGCTGCCTACAACAAGAAGTCCACCATTTCTGCCCGTGAAATCCAAACCGCCGTTAGATTGATCCTTCCTGGTGAATTGGCCAAGCACGCGGTTTCTGAGGGTACAAGAGCCGTCACAAAGTACTCTTCTTCCACTGCTTAATGAACTCTTTTGCTTTACATTCTGGGGCTTTTTCTTCTCTTCCTAGTTCTCGGGTTTTTGT
>comp119908_c0_seq1
AAAGCTGGTGAGTATTTGCGATTGTGTGGCGATTGTGTGGAGCCGATTGAGCTATTTGCTGGTACTAACACTGTGAAGTTGCTGTTTTGCGTGGTGATGCTGGTGTCAGTGGAGTTGTCCACTTTGAGCAAGCGTCCGAGAACGAGCCAACCACGATCTCTTACGAAATCACTGGTAACGATGCCAACGCGGAGCGTGGGTTCCACATCCACGAGTTTGGTGACAACACCACCGGTTGTACCTCTGCCGGCCCACATTTCAACCCATTTG
>comp119959_c0_seq1
CGAAGGTTGATTTGAGCGACGACAAGAGATATTTCGAGGTCGTTTGGAGGAAACAGACGATGAAGAAGCACAAGACCTGGGATGGGGATGGCGTCGTGGTGTTATCTGCCACGGACGTGCTGTTTAAGCTAGATGAATCTGAAAACTACAAACAGCGTTCAAAGAGTGGTAATGTGTCCAAGTTTACCACTGATGGCGTGTTCTCTATGGGCTCTTTTGAATTAGAAGTCACGGGTGAGATAACTGATGCTGTG
>comp120898_c0_seq1
GATAACCTTAACGTAGTCTGGAAGAGACTTTGGACCGACACGAGGAGAAGCTGGGTCTCTCATGATCTTGACCTTAACACCGAGAACACCTTGTCTCAACAAGACGTGTCTGGTAGCAATGTCAATGAAGTCGTTGACTGGTTGACCAGAGTGGATCAAGAAACCGTCTTGGAACTTCATGGCCTTGTCACGAGCAGCTCTCAACTTACCAGAGATAACAACCTCGACACCCTTAGCACCGG
>comp122578_c0_seq1
GACCCCTCAAAGTGGACATACAGGTACCAATGACGTTCCAGACCTTAACAGTCTTGTCACGGGAAGCAGAGACGATTTGTCTGGAGTTCTTAGCAATGGAAACAGACAAGACATCACCCTCGTGACCAACAAAGGTTTGGGTGGTCTCACCGGTGCTCAAGTTCCACAATCTCAAAGTTCTATCCCAAGAAGCAGAGAGAGCGAAGGCACCATCTGGGGAGATGACAGCGTCTTGAACAATGTGGGAGTGACCCTTAAGAGACTTCTTTGGGACACCGTATTGTTGGTCATCACGGGTCAATTCCCAGGTGATCAAAGTCTTATCACGGGAACCAGACAACAAAAGGTCTGGTTGAGCATCACTGGTGGAAAGGGATGTGACCCAACCGTTGTGACCTTCCAAGGTACCTCTCAAAACCAAAACTT
>comp123082_c0_seq1
GCAGTGATAAATAGATTAATCCTTGATGTGTCTGTTGATGACCGGGTTCCACCACAAGGTCTTGTCACCGTCACCCCAGAAGAATGGCTTGGATATGATGTTCATGTACTCGTACTGCTTTGGCCATTCCTCGTCTGGAACGTGGGACAAGTGCTCTCTGTGCTTAGCGTGCTCAGCCTCGACAAAGTAGGTGTTGATGGCTGTGGCAATCACAGCTGGCGCAGCAACTAACCACGAGATCTTCTTCCACAACCCACTGGTGGACTTGGCGTGGTGCTCAGTGGCAGCAAGCGAGTCCTTGAAGGCCTTAGCAGCTGCTGGGTCTCCCTTTGGGAACGCTGGCTCAAGAGCCCATGGTGGGAGCTCCGCCTTGTGAGAGGCGTTTCTGACGGCTCTGGTGGCCTTGCTGGACTGTCTCAATGTCTGTCTGAACATCCTTTTCTGTTCCTTTCGTTTTGT
>comp123180_c0_seq1
AAAAACCCTCGTAATGTCTTTAAATTAGTAGGTCGTGTATATTTTTGTATAACTTCTATTCTTTCTTCATCCATTTCAATACCTGTTGCATTAATTTTATATCCCAAATAATTTGTTTGATTTCTAATAAATTGACATTTCTTTATATTGATTTTTAGTCCTGCTATATCTAATTCTCGTAATACGATTTTTAGGTGTTTAAAATGTTGTTCCACATCAGGTGAAAAAATTAAAATATCATCAATATAGTGAAGTACGAAGTCATCATATTTATTCAAAATTTGATGTAACGCTCTAACTAAAGCAGCACAAGCACTTTGCAAACCAAATGGTACCACAGAAA
>comp123353_c0_seq1
GTAGACAAGTTGATCACCTTCAATGGCACCGTTAACGGCTGGGATATCCTTCATAGCCAAAGTAGCAGCCTTTGAGAAGAGACCCATGAAACCAAACTTGATGTCTTTCTTCTTGATGATCTCATCCTTGTAAAGCTTACGCAACTCCAAGATAGATGACATGTCAACTTCGTTGAAGGTGGTCAATGATGCAGCGGTGTTTTG
>comp123517_c0_seq1
CTCTGGTGAATCATATGAGTTGATCCGTGACGAGATTACTCAGTTTGCTCAGACTTTGGCACAGCTGGTTGTTCGTGACGGTGAAGGTGCTACGAAGTTCGTCACAATCAAAATTAAAGACGCCCTTTCCTATGAAGATGCTCATCAGGTTGGTAAGACCATTGCAAACTCGCCACTGGTGAAGACTGCGCTGTACGGTAAAGATGCCAACTGGGGTAGAATCCTCTGTGCCATTGGCTATTCCGATGTCGAGG
>comp123528_c0_seq1
GATGACGATGAAGGCGAAGAATCGTGTGACGACGATCACGATGACGACGATGTCGACGATGCCGACGATGTTGTCTTAGATAAGGAGAGCGATGCCACGGTTAAAGACGCTAAAAGAGTCCATTTCGAAGACCCTGATGAATCAGATAGCGATGAAGATGAAATGATAGAAGAAGAAGAGACCAATGAACATGAAATTCAAGTAGCTAATATCACTGACCTTTCAGATAAACTGGACTCAATCCTGT
>comp123705_c0_seq1
CAGTTTCCGTTGGGCCTCTTTGTTGGTCTTGACAGCAATCATGGATTTCGTGTTTCGTGACTTCAAGATCTCCTGGATGCTCTCCTTGAAGACTTCAGGCGTAACGTTGCGTCTATTGAAACGGTCTTGATTCAGGAGTCCCTCCACGCCCTTCCAAATACCTAGCACTCCTTCGTATGATAGGTCTAATCCACCAGCAGACATGAG
>comp123740_c0_seq1
AAGGCCTTCATGACGGGTTATAATAAGGTCAATGGTGAGCATGTTTCTCAGTCTGTGAAGTTTCTCAAGGAGATCTTACAGGAAGAATGGGGCTGGGTCGGTACCATCATGTCAGATTGGTATGGTACATATACCTCTAAGGAATCGATCCAAAACGGGCTCGATATCGAAATGCCAGGACCTCCAAGGATCAGAACTCAGCAACACGTCACTCAGCAGCTTTCCTCAAGAGAGCTGCACTTCAGAGACTTGGATGACAGAGTGAGAAATGTCCTGAGACTGGTCAAGTTCTGTAAGGAATCCGGCATTCCGGAAAATGGCCCTGAAGATGCTGACAACAACACTCCAGAGACTTCTGAGTTCCTCAGAAAACTGGCTGCTGATGCCATTGTTCTCTTGAAGAACGAGGATGGCGTCTTGCCGTTGAAGAGAGAAGAGACTGTTGCTGTCATTGGTCCAAATGCCAAAGTGTCTGCGTACGCAGGTGGTGGCTCTGCTTCATTGCTGCCATACTATACCGTTACGCCATATGAAGGTATTGCCAACAAGTTAGGATCTGAGCCTCCATACTCTGTAGGATCATACTCCCATGTTTCGCTTCCAGGCTTTGCCCATTTGTCAAAGAATCCATCCAACGGTTACAAGGGAATGCATATCACTTTCTACCACGGTGCTCCTGGTGAGGCCGATAGAAAGCCATTCG
>comp123890_c0_seq1
GAACGCTTTGCTGACCCAGCCCAATACGAGAGACTCAAAGATACATACATCGTTGACAACAAGATTCTCTCTTCTGCTAAGAAGCACATGGCTGTTATGCACCCATTGCCACGTGTTAACGAGATTAGAGAGGAAGTTGACTTTGACCAAAGAGCTGCATACTTCAGACAGATGAGATATGGTTTTTTCATCAGAATGGCTCTTCTTGCTATG
>comp124158_c0_seq1
GTTTGCGCCAATTGTCCTTGAGAGCTGTTCGCCCAGCTTCCCTTTACCGTGTTGCTCCAATCGGTGTTCGTTGTTTGTCCACTCAAACGCCAGAACAGAAGAAGGCCACCTCCATCATCGATGCCCTCCCAGGTAACTCGCCATTGTCCAAGACTGGTATCCTGGCCACCGCCACCGCTGCCTCTGTCTACGCCATCTCCAACGAGTTGTACGTGTTGAACGAGGAGTCCATTCTCTTGGGTACCTTCATCGCCTTCTCCGCCATCGTTGCCAAGGTTGTTGCTCCATTGTACAAGGACTGGGCTGATGAGAGAATCAAGTCTGTCTCCGACATCTTGAACTCGTCCAGAACTAAGCACGTTGAGGCTGTCAAGGAGAGAATCGAATCTGTCTCTGAGTTGAAGGAGGTTGTCGAC
>comp124196_c0_seq1
GACCAAGCAAAAATTGGCCAAGGCTCAAAGAACCAACCGTCCATTGCCACAATGGATCAGATTGAGAACCAACAACACTGTTCGTTACAACGCTAAGAGAAGACACTGGAGACGTACTAAATTGAACATCTAAGCGGAGTGCTACCTTAGAGTTCAATTTATTAATCACATCTTTAAAGTAACCTTCTTCTCACTTTGTTTATTTGGATGCTGAAGCTCTTCTGAACTCTTGAAACACAGTTTAATGATCCTCTAAAAGAGGGATAGGATTGGTATTAAAAGGGGA
>comp124245_c0_seq1
GCTGCTAAGATAACATCGACACCGTCCTTCGCATAGCTTGGGAGTGGCTCACCCCATGCCAAAGTTGCACTATGTACCACGTCTTCCAACTCGTTCAGCTCAATGTTCTTCTGCATCAACGGTACAAGGTCCTCAATATCGGTGATCCAAATCTCAGCATCTGTCCTCTTGCGTAATGATAGACCAAGACACAGACCGACTAGTCCAGTCCCACTGCCAACCTCGATAATCTTCCCACGCTGGCAGATCTTCTTATCCAGTAGATACCTG
>comp124369_c0_seq1
TAGCAATATAAGCACAGGGGTTGCACACGCCGGTAACGACAGCACGGAATGAGGATATACTACATCGGTGTACTCAAGAACACGAAGGGAGAGAAGGCACTTGAGCTCTCCTCCGCCAAGGACCTGTCTGATTTTGGTTTCTTTGAGAGGAGCGGTGCTGATCAGTTCATGACGTTCTTCTCGACGACGATTGCGGAGAGAACTGAG
>comp124616_c0_seq1
TAAGGAACAGGTTCAAGACTTTGTTGATCAAACCAACGCTCACTTGCCAAAGGAGAAGCACATTGCTATTTCATTGGTCAACGGTGCTAGAAACTTGGTTGTCTCTGGTCCTCCACAGTCTCTTTACGGTTTTAACTTGACTTTGAGAAAGGCTAAGGCACCTGCTGGTTTGGACCAGGCTAGAATCCCTTACTCTGAGAGAAAACTCAAATTCTCTAACAGATTCTTGCCAATTACCTCTCCTTTCCATTGTCATCTGCTCGCTGATGCATTCGATTTAGTTGAAGAAGATTTGCAAAGAGAAGGCTTGGAATTCAAACAATCCGACTTGAAGATTCCTGTTTACGACACATTTGACGGTACTGATTTGCGTGACTTCAAGGGTTCTGTTATTAACAGATTGAACTTGCTTATCACCAAGTTGCCAGTCAACTGGGAGTTGGCCACTCAATTCGAGGCTACCCACTTGGTTGACTTTGGTCCAGGTGGTGCTTCTGGTCTTGGTGTTTTGACTCACCGTAACAAGGATGGTACGGGTG
>comp124860_c0_seq1
CGTCTTCGTAACAAGTGAAGAGCAAATGTCTGAACAATTTACCCTTAAAGCAAGCCAAGTGAACAACCTCGTCAAGAAGCCAAACGACGATGAGTTGCTCAAGCTGTACGGTCTCTACAAGCAAGCCACCGTTGGGGACGTGAACACCGACAGACCAGGTATCTTTGCCCTCAAGGACCGTTACAAATGGGACGCGTGGAAGGCCAACGAGGGCCTGTCAAAGGAAGAAGCTGAACAAAAG
>comp124922_c0_seq1
GCAGAAGGAACGACTCAGCACAGTTCTTGTTCAGGTCTGCGATGACGCTGCTGGCACAACGCGTCACACGTCTACCTTCCTTCAAACACTCAACCTCGCCGGACTTGCTCTGCTCCTTGCAGAGCATGAAGTCATCGTTATAAGCACCACAACGGTCGCCAATGAAGAAGGCAGCTGACTTCAGAGGAGCAGACGTGGCCCCGATCTCCTCAACCTCCGGAATATCGGCAGGCAGAGGAGTCGGGTCGACCAGCCATTGGTGGCTCAAGCTTGGTTCTCTCTTATTGGCCATCTCGCTATTCTCGTTGATGTCCTCGGATGCTG
>comp125053_c0_seq1
CGGGGGAATGGTCCATCTTGAACCGGGTCCTGCTGAGAACGAGCAGGACTCCGCCTATTTCAAGATTGTGCTAAAGTGTGATGAAAAGACCAGAATGGAGGTAAAAGTGAAGCCAGATACAGAGCTCTCCAGAATTGCTGAGCACTACCTGGCGAAGTCTGGCCTTCCAACCACTACGAAGGTACGGCTTGTCTTTGACGATGAAGACCTAAACCTGAGTGAAACTGTCGG
>comp125067_c0_seq1
GCTTCAAAGGACTCCTGAATCAACCCGTTTCTGAAAGCGCAGAGACCCAATTGAACCAATGCTCTGTTGAACAAGGTCTGCAAGACAGGATCAGAAGTGTGGATGGTCGATTGCAAATGAGACATCAGGAACATATCTCTAGCCTTGAAGTACTTGTTGTTGAATGCATAGTAGTAGATGTGGCAAAGCATGGCCTTCTTTCTGTAGATGGCATTGGACTGCTTGTACAGCACGGATGAAAACACGTCCATCAATCTGTCAGTGTAAGAGTCA
>comp125374_c0_seq1
GTTCGTTAGCTGCACTGGCATTCGCCAAAAGAGGTTATCAGGTTACCGTGTTTGAGCAGCGTGGAGATCCGAGACTTGCAAAGAACAAGAACTTGAGATCGATCAACCTTGCTGTTTCTGATCGTGGAGTGAATGCGCTGCGCAACGTTGACTTCAAGCTGTGTGACAGTATTCTTCAACATGTCATTCCAATGAAAGGTCGTATGATCCATCACGTTGAAGGTGAATTGGAGTCTCAGAGGTACGATTTGGATAACCAATGTATCAACAGTATCGACAGAGGATATCTGAACGATCTCTTATTGAACGAG
>comp125553_c0_seq1
TATCACCGTCAAATCCATACGAAGTAAGCAACTCTCTCATCTCCATTTCAACAAGCTCAAGCATCTCAGGGTCGTCGATGGTGTCAACCTTGTTGACGAAGACAACAATGTGCTGGACACCAACTTGTCTGGCAAGCAACAAGTGTTCTCTGGTCTGTGGCATCTGACCGTCAGTGGCTGCAACGACAATGATAGCACCGTCCATCTGCGCAGCACCGGTAATCATGTTCTTGATGTAATCAGCGTGACCTGGACAGTCAACGTGCGAGTAGTGTCTGTTGGCAGTTTCATACTCAACGTGCGCAGTGGAGATGGTGATACATCTTGCTCTCTCCTCTGGCGCCTTGTCGATGGCACTGTAGTCCAAGAACGAGGCACCTCCCTTCTCAGCAAGGCACTTGGTGATGGCGGCAGTAAGGGTGGTCTTACCGTGATCGACGTGGCCAATGGTACCAATGTTCAAGTGAGGTTTGGTACGTTCGAAGCCAGCAAAACGAACCAGCTTTGGTGCACGGACGGCAACACGAGTGGCCAAACGGGTAAAGTTTTGGAAGAGCATGTTCCTTATCAACTTCTAG
>comp125655_c0_seq1
GGAGGAACTTCCAGCTGCTGACCAACAAGAGATTGTGTCTCAACTTGCCGAGAGACAAAAGCTTCCATGGGCTGAGCTCACTGAGGCTGAGAAGAAGGCTGCTTGGTACATCTCCTACGGTGCTTGGGGTCCACGTCGTCCAGTCCACCCAAAGGGTGAATCTGGTAAGATTGCCGGTGGTGTCTTCCTCGGTTTGTTCATCTCCCTCAGTATCTTCTTCGCCCTCAGAGCTAACGCTCCAGCTCCACCAAAGACCATGAACCGTGAGTGGCAAGAGGCTTCTGACGAGTACTTGAAGTCCAAGAACGCTAACCCATGGTCTAACTACTCCCAAGTTCAAAGTAAGTAAACTCACAATTGTTGAATCGAT
>comp125661_c0_seq1
GACTTAGCGATGTAGTTCATGTCCTTACCGTGGGAGTATTGTCTCAAGAACTGAGAGGTACCGATGACAACGTCGACACCATCAACACCAGTTTCCACAGCAACTCTGGCGTCATCCATGTGACATCTGATGTGTGTAAGGATCTTTGCTTTCAATCCCAATTTACAGATGGCCTCACAATCGGCTCTCGATTGCTCAGAGG
>comp125765_c0_seq1
AGTTCTCATAGTAAGAAACCATCATAAGTGGTTTAACTGGACGTCTAGAAGTGTTGATCAAATTGTGAATGTCCTCGATGGATCTGTAAGCCTCTTGCCACAACTCCAAGCTGACAGAAACATTCAACTGATTGAAACGAAGATCCAAGTAACGTTGGACAGTCTCTGGATCTTGCAAATCAACAGCGTTAAGCTGCTTGTAGCCACCCTTTTG
>comp125870_c0_seq1
CTAGACCAGCTCAGAGCTTTGTTCGCAACCAAGCCATTAGATCTCTCAACACCGTGAGAACCACTGCTGATGCTGAGCAAGAAATCTTGGTTGAGCAGAGAAAGAACAGACCAGTGTCTCCACATTTGACCATCTACCAACCACAATTGACATGGGTGCTGTCCTCCTTCCACAGAGTCACAGGTCTCTACCTCGCTGGAGGCTTCTACGGG
>comp125891_c0_seq1
AAGTACAAACTCCATTATTAGTGTTTGCGGCTTGACTGGTTGTCGTGGTTGTTCCCTTGGAGGATGTTGAAGAAGTCAATGAAGTAGAAGTTGTGGACGTAGTGCCCTTACTTGTGGTTGACGTAGTACCTTTTCCAGCCAACGTAGTTGTTCCATCACTACCACTACCGCCACAGTAAGCAGACCAGCCATAGTTAGGAGCATCAACTTGACCACTGCAGCCAGTCATGTAATCGTAAGACTGTCCGTACGTCCAGTTCTTACATTCACTCTGGTCCGTGACTCCAGCAGTACACCAATCATACTGAATCTGGAAGGATG
>comp126143_c0_seq1
GGACTAAATGGAATAACTCCTCATGATAATAAAGCAAAACATAAAGCAATAACAGGACTTACAATAATTAAGATTTTATCTGACTCTCTTACTAAAATTATTTCTTTTAATAATAATTTTAATGCATCAGCAATAGCCATTAATTGTCCATAGTATCCAACTACATTAGGACCAATTCTTCTTTGCATATAGGCTAATGTTTTTCTTTCTGCAATTGTTAAGTAAGCAACACTTAATAATACACAGACAAATAAT
>comp126157_c0_seq1
CTTTACGCCCACGCAGCAGATCTCTCAACGCCTGAACGTCGTGGTCCACGTACTCGCCGTTGGCCCTTGACAGTTCACTAATCTTATCAACAAGCTCCTGGTCCAGCAACGGGGAGAACGCCACAATGTGCCGCAAATAGCTCTCATGGATCTTATCCACACTGTTCTCGTCGAAGAAGCCAAACGACCCCGTGTGCACAATGACATCTGCTCTGTACTGG
>comp126437_c0_seq1
AGTCACCGAGTTGATCTCTGCCCTTGAGGGTAAGTCCGTTGAGGAGCTCATTGCTGAAGGTAACGAGAAGTTGGCTTCTGTTCCAACCGGTGGTGCTGGTGCTGCTCCAGCTGCCGGTGCCGGTGCTGCTGATGCTGATGCTCCAGCTGAGGCTGCTGAGGAGGCTGCTGAGGAGGAGTCTGACGATGACATGGGTTTCGGTTTGTTCGACTAAACGGTG
>comp126447_c0_seq1
GTCGATGGCAGAATCTTCCAAGGTGAGTTCATCGTTAACGGCGAGGCTCACAAGGTCCAAGGTTTCGGTAACGGTCCAATCTCGTCCTTCCTCGATGCCCTCTCGCAATTCACAAACGTCAGATTCGAAGTAGAGAACTACACAGAGCACTCTCTCGGTTCCGGATCAAACACCAAGGCCGCCACCTTCATCCAGCTCGGCTACCTCGACTCTGAGAACAACAGCAACGTTAAGTGGGTTGTCGGCCTCCACGAGGATGTCCCTCTCGCTGCATTGACT
>comp126651_c0_seq1
AGCGCTCTCCTTGAGCTATTGCAAGGGCTGTCGTCAGCGGATAACAACACGCGTGTTGCAGCTGAGACCCACTTGAACAGTGTGTGGTCAGGCAAGGATCGTGTTGACGTTCTGTTGTTATTCTTGTCACAACAAGCGGCATCAGGCGCTAACGATGCATTGAAGTCATTTGCTGCTGTTCTCTTTAGAAGAATTGCCATA
>comp126697_c0_seq1
GTGAGAACTGATGGAGCAGTGCGCCCATTGTTATAGGATAAGACAGCATCTTTGTCACTGCGGCGAGCTGGAACTCGGTATCCATCGAATAGTACTGACGTGTATAGAAGTACAAGTCCCATGTTGACAAGTTCACCTGGGCGTCCGACTCCTGTTGCTGAGGGAAATCGAACTCTGGGAACGGTCTGCCAGATCTCAGGTCATGTTCGTAGATGTTGACTTTCTTCAAAATCTCCCATTTCTTCGTCTCGTGGTACTCCTTA
>comp127055_c0_seq1
GTGATGACCTCTCGTGGTCACTTGATGGCTGTCACTCGTCATGGTATCAATAGAAACGACACGGGTGCATTGATGCGTTGTTCTTTCGAAGAAACTGTTGAAATTCTGTTTGAGGCTGGTGCAGCTGCAGAGTTGGATGACTGTCGTGGTGTTTCCGAGAACGTTATACTGGGCCAGTTGGCTCCTATTGGTACTGGTGCGA
>comp127503_c0_seq1
AAGGCAGTAACAACTGTAACAACGATCAAAGATCGTTCAAGGCTTATTTCTCTAGATTCTTGGGCTTGACCGCATACATGGTGCCAGAGACTTATGACGACATCTACAGCTTGCTGGACGCCTCTGCAAGAGCAGCCTCCAACTCGTGCTCTGGTGGTACAGATGGCCACACGTGTGGACTCAACTGGTGGTATTCAGGCCGGG
>comp127621_c0_seq1
GTAGATCAACAACCTTCTTGATCTGTTCCTGTTGGCTGACACCAGCACCCGGTAAGCTATCGATGAGCGCAAAGATCTGGCGTGTCTTCAGTATCAGGTCCGTCGACAGCTCGTCGATGGTGTCCTTGAACTCCTCTTTCGTCGCCACCGTCGCCTGTGGGTCCGTCATCGCCTCTTCACCTTCAGCTGGAATGAACTCATGGTGGGTGTCCACGTAGTGTAGTGTCGCAGAACTGCTCCACCAGCTGATCGAGGCAGATCTGGAGTTGTGTG
>comp127640_c0_seq1
CGTTACGACTCCAGATCTGGTACCCACAACTTGTACAAGGAGTTCAGAGACGTCACCAGAGTTGGTGCCGTTGAGACCATGTACCAAGATTTGGCCGCTCGTCACAGAGCCAGATTTAGATCTATCCACATCTTGAAGGTTGTTGAGCTTGAAAAGACCGAGGATGTCAAGCGTCAATACGTCAAGCAATTCTTGACCAAGGACTTGAAGTTCCCATTGCCACACCGTGTCACCAAGACCAAGGCCATCTTTGCTCCAAAGAGACCAACCACTTTCTACTAAATGGAG
>comp127699_c0_seq1
GTTGTGTCGAGATACGAGTCGCCAGGCATAGCAACGTCGACGGAGTGTGCACACCTGTACGCGGATGCGCTGAAGAAGCTGGGTAAGATGAAGGAGGCGGAGGCGGTGAAGTCACAGCTGGCCAAGGGCTCGTTGAGTGGTGCTGGTTTGCACGGGAATGGCGGCGCTGCGTTTGGCGCTGGTGGTTCGTACGGATCGCGTAACAACCCTGTCTACGTTGTTGTGGCAGAGTCGACGTGGACGATGATCTCCAAGTGGTTGAAGTTCCTGATTCCTAT
>comp127699_c0_seq2
GTTGTGTCGAGATACGAGTCGCCAGGCATAGCAACGTCGACGGAGTGTGCACACCTGTACGCGGATGCGCTGAAGAAGCTGGGTAAGATGAAGGAGGCGGAGGCGGTGAAGTCACAGCTGGCCAAGGGCTCGTTGAGTGGTGCTGGTTTGCACGGGAATGGCGGCGCTGCGTTTGGCGCTGGTGGTTCGTACGGATCGCGTAACAACCCTGTGTACGTCGTG
>comp127993_c0_seq1
CACGACGGCCAACACGCTCCTCAGCGGTGGTACGCAAGGACTTTTGGTACTTCAATTGAGAAACACCTTGGTTGGTTGGCTTACCGTAAGTAGCACCCTTTGGAACAGGTCTCTTTCTGTTACCTCTTCTAACTCTGACACGGTAGATAACGAAACCTTGCTTGGCCTTGTAACCCAAACGTCTAGCCTTGTCTGGACGGGATGGTCTGGAAGCACGGTGAATAACGTTCTTTTGACGGTATTCCCAAACTCTGACTCTGAACAAGAATCTGTTGACGTCAGATTGTTTCTTTCTTTGCAATTCTTCCAAGTACTTGTAGGCACCCATTGTTATCTGTCTGTTAGTATGTGTAACGAGATGTTCGAGGAACTACGCTAGGTGTGTTACTTCAAGGAAGATGTTTTCGTTG
>comp128465_c0_seq1
AGCCTCAGACTTGGACTTCTTGGAGGACTTCTCGCGGGCAAAGTAGGCAACGTCAAACTTGGAAACGTCAACAGAGGAAACGTCAACCTTGGTGGAGGTGGCAATCACGTATCTGGCGTTGACACGTCTCAAAGGAACACCGTTCACCTTGAAAGGACCGGACACCAACAAGGTGTTGTCCTCCAAGTGCTTCAAGTAAACAACTCTCTTACCACGGAAACGACCGGCCAACAAGATCAAGACGGAAACTGGAACCAAGGAAGCTCTGAGCTTTTGTGGTTGAGCAGACTTTCTGGTCTTCTTTG
>comp12877_c0_seq1
CTTTTCCTGTAAAGAGTTGGAATTTTAGTGTTATTTAGGTAATAGTTTGAAAAGGTCTAATATCTGATAGAGAAGAGGACACATTGATCATTAAACATGCGTTACTTCGTTGGTGTCGTATTCCTGATACTGGATGTGTTAGCTGTTATTAACCCAACTTCGGCCGCTTCCTGTACTATCTCTAAATATAGCGAAAACGATATTCAAGATGCAGTGAAAGACTGCACTGAAATTGTCTTAAACGGCATAAGTGTTCCAGCTGGCACTGCTTTAAATTTAAATTTGAATACAGGCACTAAACTCACTTTCCAAGGTACAATAACTTGGGAATTTTATGAGTGGAATGGTCCATTGCTTAACATTACCGGTGAACAGATAGAAATAACTGGTACTTCAGGCCATGTACTAAATCCGCAAGGAGATTTATGGTGGGATGGTCTAGGAGAACACGGAGGAAAAATTAAACCGGTATTTTTCATCTTACACGGAATGAAAAATTCTGTAATTCACGATATAACTGTAAAAAACACCCCTTACCACGCTATTTGGATTGAAGATAGTGATGGTATTTCCGCGTCTAATATTGTTGTTGATAACAAAGACGGTGACACCAAGGGAGGCCATAACACAGACGGTTTTAATGTGTGGAGATCCAACGCCGTCAAATTAAGTGGTATCACTGTTTATAATCAGGATGACTGCATTGCCATAAAGTCTGGCACCAACGTACAAGTTACAGACACCTACTGTTATGGTGGTCATGGCCTATCAATTGGTTCAGTCGGTGGAAGAGACTATAACATTGTCGAAAATGTTCTGGTATCAGATGTTGAAATAGAAAATTCAGACAATGGAGTGAGAATTAAAACTGTTTACGAGGCTACTGGTTCTGTAACCAATGTCATATATGAAAATATCGTCTTAAAGGACATAAAAAAATTTGGAATTGTCATCGAAGGTGATTACAATATTGAGACTGGTGGTACCACAGGTGTTGCGACTGGCGGTGTTCCGATTACTAAATTTATATTGAAAAATGTTACTGGAACAGTTAAAAAGTCAGGTGTAAACATTTACATTCTAGTTAAAAATGCCGCTGAGTGGGACTGGTCTGGAATCAACGTTACCGGTGGAGAAAAGACAAAAAAATGCGAGGGCATCCCTGAAGGAAGCGGAATATCTTGTTGACACACATTGTATTTTGAAAATATATGATGCTTCATTAAATAAATGATAGATATACATCAAAAAAAATGCGAGGGCATCCCTGAAGGAAGCGGAATATCTTGTTGACACACATTGTATTTTGAAAATATATGATGCTTCATTAAATAAATGATAGATATACATCA
>comp129239_c0_seq1
CTTCCAGATCTCTTGGTTCAACTTTGGGTCGAGTCTAACATCGGAGGTACCGAGTTGCTTGAAGGCAAACTTCTTGATCTCCTTGACAGCAGTTGGAGCTCTCTTCTTGAAAGAGACACCGTGGAGTCTCTTGTGCAAGTTGATGGTGTATTCACGGGTGACAACGTCCTTCAAGGCAGATCTGTTAGAAGACATCTTTGATGAGTATATGGG
>comp12928_c0_seq1
GAATGCATCGGTGTTGTGACCACCACCAGAGTCTCCAGCTTTGTTATCGATAGTAACATCTTGAATTTCCAAACCTTCACACCCGCTTATAGAGAAGGCGTGAACAGGCGTATTTTTGATGTTCAACTTGTGAATTTTAGAGTTCTTCAACTTGGCAGCGAAGAATTTTGGCTTCTTTTTGCCGCCGTTTCCCCCTTTACCATCCCACCACAATTTTCCCCTACCATCGAGAACGTGCCCTGAGGAACCGATGATT
>comp129469_c0_seq1
GGTTCTGTTCTCGTAGGCACCCTGGGAGATGAAGGTCTTCTCAAACTTCTCCAAGAACTCCAACGACAGCTTGTCCTCCGTCGACAAGGCCTCCTCACCGACAACGGCCTTCATGGCAGCAGCGTCTCTACCAATGGCATATTTGGCATAAAGCTGGTTAGAGACATCACCGTGGTCCTTTCTGGTCATACCTTCACCAATGGCAGACTTCATAAGACGCGACAAGGATGGCAAAACGTTAATTGGTGGATAGATA
>comp129518_c0_seq1
GTCAGAAAGCATTTGAGCGTACTTCATTGGGTGCAAGGCCAAGAATGGTTGACCGAAACAAGCAGAGAAAGTAGCCTCTGGTTCGGTGACACCCTCCTCAGTACCAGCCATCTTGGAGGTGTAACCAGAGATAAAGTGGTACATAACTTGAGCGTTAGTCAACTTAGAAACTGGTGGAAGGACACCACGAGCATCACAGGTCAAAAGAACAATGTTCTTTGGGTGAGAGTCTGCGAAACATGGAATCTTGGCCGATGGAATGTAGTCAATTGGGTATGCACAACGAGTGTTCTCAGTGATGGCAGCGTCATCGTAGTCAACGACACGGGTGGTCTCATCG
>comp129535_c0_seq1
AGGAGGCACCAAGTGCTATCGGGCAGCTGGTCAATTGGTTCACCTCTGGGAAGCTCAACATCAACAACTTCCAGGAGACCATTGTTGATGCTCAAGGTGACAAGTTCGAGAAGATTCCCGAGATTTGGACCGGGTTGTTCTCTGGAAGCAACAAGGGAAAATACATCACACAGGTCGCAGCTTATCCATAAGCTTGTGTATAAGAGAAGCTA
>comp129696_c0_seq1
CAGATCCAATGACGTTGAAGGTCAAAGATTGACCAAGATTGATAGAACAGACGATGTCGTTGCCCCAAAGAAGGTGGATGCCAGTGTTGGTAAGGCCATTGCCAGAGCCAGACAGGAGAAGAAGTGGACGCAGAAGGACCTGGCCACCAAGATCAACGAGAAGCCAACCGTCATCAACGACTACGAGGCTGGTAGAGCCATCCCACAGCAACAAGTTCTTGGTAAGCTGGAGAGAAACTTGGGTGTCAAATTGAG
>comp130158_c0_seq1
AGGGCAAGAACCTGTGGATAAACCTCAGGAACTGGTAGTGCTGAAGATTTCTTCTTGTCACCTGAGCCATCGTCACCGGCACCACCAGAGGATGCTTCACCGGACGCTGAGGCAGACGTGGCTGCAGCAGCAGTCTCATTCTTCACCTTAGAGTCTTCAGTAGCATCTGGTGTTTTTCTCTTTCTCTCTTTCTTCAAGGGCTTTTCAGGTTTCTCAGATTTCTCTGGCTTCTCCGTGCTGTCAGATTTGTCAGATTCCCCAACGCTATCGTCCTTGCCTTGATCAGGCTTAGATTCGTCCTTGAGACTCAACGGTTTGAGCCCATTGAGCTGTTCCAACAGA
>comp130298_c0_seq1
GTACACCGTGCAAAAAAGTTATTGAATGTCTCTTGTGACCAAAGTTTGTATTTTGTCTGTTAGACTTACAAAAGAGCCAACATGAAACCAGCAAATGCGGTCAAGAAGGAAGCACCGACGGTGACAGAGCCAGCACCAGCCTTAGAGGAGGAGGAGGAAGCACTGTTAGAAGCGGTAGCGGAGGATGAGTGAGTAGTTGAAGAAGTAGAGTCATCGCCAGAAGCAGTGGAAGAAACTTGGATGGAGGTAGAAGTGGAAGCAGCAGAGCAGACATAAGAGTCACCTTGGATAACACCTCTGCTGTTCAAGCTGTTGAATTCATCACAGTCAAGTTCACCTTCAGACTCAACAGTGAAACCACCGGAGACTCTTCTCAAGGATGGCAAAGAAGCGTTAGTGAAGTTACCTTGGA
>comp130473_c0_seq1
TGCGGTTTCGAAGAAACCTGACTTCTCTCGCCCAGAGAATGCCTCTTTGCTCTCTTCTCTGCAAGCAACCATTGCTTCCATCAACGATTTCAAAGATGCCAACAGAAAATCTGAGTATTTCTCCCATCTCAATGCAATTGCAGAGGGTACAGGTGTGCTGAGTTGGTTCTTGACCGAGACTCCAGTGTCTTTTATCCCAGACATCAAGGATTCAGCCACCTTCTGGACCAATAAGGTGTTGAAGG
>comp130477_c0_seq1
TCAAAGCCTCATGGTTGAAGGTTGGGGAGATTCTCGATGGGTTAACGGCAATCATACCATAGTTGGATCTTCCCAAAGAATCTCTTGGAACAGCAACTTGCATGGTCATACCTCTGTAGAACACAATCTCCACAAGGGACTCAATAGACATAACCTCAGCGAGAGAAGCCAAAGAAGCATATTCACCCAAAGAGTGACCAGCAAAGATACAATCAGCTGGAATTAAGCCCTTAGCCTTCAAATCCTCAAAGGAAGCCTTTTCCATCAACGTCAATGCAGGTTGTGTAAACTGAGTGGCAGAG
>comp130484_c0_seq1
GAGCGACTACCTCACGACGTTGTTGGCGGAACACCTCTTGGAGAGGGACTTCTCGCTACAGGGTCTTCGCGAAATGAGCCTAAAGAGACTAAGCATGGCAGACAACATACCGTGTCCCTTCGTCAGAGAGATCAGTATCCACTTGCAAGTCCACCAGCACCCAAATGTCATCTCGATCCACAAGATCTTGGACTCTCAAGTTGCAGTCTTTGTCGTGATGGACTACTACCCAGAAGGAGATCTCTTTGTCAACA
>comp130524_c0_seq1
TGCTGAGGACCAGGCGGAGATGGTGAAGAGAGTCAAGAGATACGAGAACGGTTTCATCAACGAGCCGGTCGTGTTGTCTCCAGAGGCAACCATTGGCGAGGCAAAGGCCTTGAAGCAAGAGTTGGGATTTGCTGGTTTCCCAGTTACTGAGGATGGTAAGTTCCCAGGTAAGCTCATTGGTATCGTCACCTCTTGTGATATTCAGTTTGTTGAAGACGTCACTGCTAAGGTCTCCGAGGTTA
>comp131270_c0_seq1
AGAGGGAAGCTGCGGATCAAAAGAGGCATTCCACCAGCGCTGTGGCCGATGATGTTGACTATGCAATTGCCATTACTGACAGCTTGGTGTATAGAAAGAAGCATCTGAAGAGATTGGCAGCTCCATCACACTGGTTGCTGGACAAGCTGAGCGGTGTGTATGCACCACGTCCATCTGCTGGACCACACAAGCTTAGAGAGTCGTTGCCATTGATTGTGTTCTTGCGTAACCGTCTCAAATACGCCCTCAACGGCCGTGAGGTGAAGGCTATATTGATGCAGAGACACGTCAAAGTCGACAACAAGGTCAGAACCA
>comp131461_c0_seq1
TGGAATGTTGAACATTTCACCTATAGGGCGATCTTGTTCACAGACTGAACGAGACGAGTTTGAAAAATACGACAAAGTGCATAACATACGAAAAACTATGATAGATAATTTATTAAAGGAATTCCCAGATATAGGTCTGACGTACAGCATAGGAGGACAAATTAGTTTCGACGTATTTCCTAAGGGTTGGGATAAAACGTACTGTTTGCAGCATTTGGAA
>comp131746_c0_seq1
GGGATTTTGAATGCAGTCTTTTCAATGTGGTACTTCTTGTCTGCCGGTGTCAACACTTCAGACTCATCGATGTAGTCGATGCCAATGGCCTGAAGTATTTGGGCCTCGACGAAATGTCCAATACGGCACTTGGCCATGACCGGGATGGAGACTTCCTCCATGATCTCCTTGATGAGCTTTGGATCACTCATACGACACACTTGACCAGAAGCTCTCATATCAGCTGGAATTCTCTCCAGCGCCATAACGGCACAGGCACCGGCTCCTTCAGCAATCT
>comp131750_c0_seq1
TTACCGACAGCGTGAGTGAACTCGGCAATATCCTTGCCAGTAATGGTGATCTCGTCACCTGGAATTGGCTTGTGAACATCAATGTCAAGGTTGAATGGCTCATTGAACCACAGCTTCCAGTAGAACTCCTTGATACGATCGTTACGGTTCTCGGTGATCTCAATGATAGGAGCAAATCCATCTTCAGGGTTGAACTTGTAAAGAAGTGGAAGAGCAACAGACTCCCTCTTGACGTTTCTATGCTCGATCAATGAC
>comp131979_c0_seq1
TGCTGTCCGAGATGTTGCGTGGTATGTACATTGTGTTAGAAATGTACTTCCGTGCTCCATACACTATTTACTACCCCTTTGAAAAAGGTCCAATCTCCCCAAGATTCCGTGGTGAGCACGCGTTGAGACGTTACCCATCCGGTGAAGAGAGATGTATTGCTTGTAAGTTGTGTGAAGCCATCTGTCCAGCACAAGCCATCACCATCGAGGCTGAGGAGAGACTCGACGGTTCCAGAAGAACTTACAAGTATGACATTGACATGACAAAGTGTATTTATTGTGGTTTGTGCCAGGAGTCCTGTCCTGTGGACGCCATTGTCG
>comp131986_c0_seq1
AACCGACGTTGACGACGAGGACATTGTGGAGGAAGAAGACGGCTTGTGCTCTGCAGTGGGGGTGAAGTTCATCCCACCAGGCGTGAGAGGTGGTGCAGGTGGCGATAGCAACGATGGCTTAGTCGTAATATCTCTAGATAGAGGTATTAGATGGTACAGGGAAGCTGGTGGTATCTAAGCTGTCCTAATTCTAACGCGTGGGAGCTTCCATTCGTGCTATTGTATTGTTTGTGTATTAGTTCATAG
>comp132377_c0_seq1
TTCGGCAATTGCGTTAACGTAGTATGGGAGACCCTCTTTCAAAAAGTTGGCAGACAAGTAAATGGCATCTCTGTCAACAGTGGAGGAGAACACACCACCCAAGAGCTCAGATTCTCTGGTCAATCTCAAGGCAGATCTGGATCTGGTGTTTTGGAAGTTGAATCTGGAAAGCAAGTGGGAAACACCATCCTTGGTGGCATATCTGGAACCAGCGTTCACCTTGACGGTCAAGGTGGAAACTCTACCTTCAGCGGCAGTGGCGGTGACCTTAGTGGCGTAACCTCTAGTGGATTGAATAGATGCCAATCTTCTGGAAAGCATTGCTATTGTTGTATTTGATGGTTTCTAGAGAAGAAGATTCGAA
>comp132602_c0_seq1
GTTGAGACCGACAAGGCTCAGATGGACTTTGAGTTCCAGGAGGATGGGTACCTCGCCAAGATCCTCGTGCCAGCAGGCTCGAAGGACATCCCTGTCAACACCCCAATCGCCGTTTACGTTGAGGAGAAGGGCGATGTTGATGCCTTCAAGGACTTCACCGTGGAGGCCGCGCCAGCAAAGGCCACACAGGAGGAGGCTCCAAAGAAGTAAGCACAGGAAGAGGCTCCAAAGGCTGCTGCCACTGAAACCAAGCCAGCCGAGACCGCTAGAGCGCCAGCTTCATCTCCAAAGAGAGCCCCAGGTGATAGAATCATTGCCTCTCCATTGGCCAAGAACTTGGCTATCGAGTATGGTGTTTCTCTGAAGGGAGTTGCAGGATCCGGTCCAAACGGTCGTA
>comp132670_c0_seq1
GCCGTGGCATTGAAACAGACCCAGACTCCAGAGTACAAGGAGTACCAGCAGAAGGTTGTTGAGAACGCTGCCTACTTTGCCAATGCTCTGCAGCAGAAGGGCTTCGACCTCGTCTCTGGTGGTACTGACACCCACCTCATCCTCATCGACCTGAGATCAAAGAGCATTGACGGTGCTAGACTGGAAGCCGTGTTGGAGAGAATCAACATCGCTGCCAACAAGAACACCATCCCAGGTGACAAGTCTGCGCTGTTCCCTTCTGGGCTGAGAGTTG
>comp132843_c0_seq1
TGGGAAAGGAGGTTTGAGACGTGGCTTACCTTGCTTACCCTCGATGGATTCAATCAGCGCAGTCTCCTCACCACAGATGTACGCACCCATACCACGGTGGATGAAAACGTCAAAGGCATAACCTGAGCCACACGAATCCTTTCCAATCAATCCTGCTGCGTATGCCTCGTCGATGGCCTGTTGCATTGCAATAGCCTCTTCAAGGAACTCACCTCTGATGTAGATGTAAGCAGCTGTGGCGTTCATGGCTCTACCAGCGAGTAAACAACCCTCCA
>comp132954_c0_seq1
AAAAGCTTGTCAAGGCCATTAAGCCATTCGTCAAGGACTACACACCAGTTCCAGTTCCAACTTTGAAGTTGATCAACTCTCCACACTCTCCACAAACCCCTTTGACTCAAGAATGGGTCTGGACCAAGTTGTCCTCATGGTTGCGTGAAGGTGATGTCGTCATCACTGAGACTGGTACCTCTGCCTTCGGTATCGTCCAAACCAGATTCCCA
>comp133056_c0_seq1
GGTGAAGTTATTCTCAGGGAACTTAACAGAAAACTTGACAAACAAGTTACCAAATCCTCCAACCTTTGGAATTGGCATACCTTTACCTTCGATAACCTTCAACTCACCTGGACTGATGATCTCACCTGGAATAATGGAAACCTTGAGGTATTCACCTGACAAGTGCTTGATGTGGAAATCACCACCGGTAAGTGCAGTGACAAGATCAATCTCAGCTTCGTAGACCAAATCATCTCCAGATCTCTTAAAGTGTTCATGTGGCTTCTCATCAACGATAAAGATGATATCACCTGGTTGGATGCCTGGGGCTTGATCACCTTCACCTCTAAAGACAATTCTCTGACCATCTTTCATACCAGGGTCGATGTGAACCTCCAAGATCTTACGCTCAGATGTAGTCTTGTTACCGTTACAAGCGGTACAACGATCCTTTGGATCGATGATATCACCGGAACCGTGACATTGATCACACTCAGCCTGGAATCTTTGAATCATTGGGCCCATTTGTCTTGTGATGAATTTGAAACCACGACCACTACATCCGGTACACTTCTTAACAGCTCCTTCCTTACC
>comp133139_c0_seq1
GAGACATATGATGTCAGATTGATGATTGCTGGTCGTGAATTGAGTAATGGCACCTTTGAGGCTGGTTTGTTTGATAAGAACTCTTTCCAGGAAACCTTGAGTGGTTGGGCCAAGGGTGTTGTTGTTGGTAGAGCTAGATTGGGAGGTATTCCATTTGGTATCATTGGTGTTGAAACCCGTATGGTTGAAAACTTGATTCCAGCTGACCCTGCTAATCCAGATTCTACTGAACAATTGATCCAAGAAGCTGGTCAGGTTTGGTATCCAAACTCTGCGTACAAGACTGCTCAGGCTATCAATGACTTCAACAATGGTGAACAATTACCATTGATGATTTTGGCTAACTGGATAGGTTTCTCTGGTGGTCAGCGTGATATGTATAACGAGA
>comp133194_c0_seq1
TTCCAGATCGCACCCTCGGTGAAGGTGACGTGCTCGTAGTAGGCGATCAAGGCACCCAACGTAGCTGGGGTGATCTTTTGTGCCAAGATGGAGGTTGTTGGTCTGTTACCAGAGAAGATCTTGTGAGGAACCAATCCGCCAGTGGCACCTTCAGCTTTGACCTGAGCCTCGTCCTTACCAGTGAGAAGGGCCTCTGCCTGAGCAAAGTAGTTGGAGGCGAGCATCTTCTGGTGCAAG
>comp133603_c0_seq1
TGATGGATGGTATGAAGGCCAGATCCAACGTTGTTGTTATCGCTGCCACCAACAGACCAAACTCCATTGACCCTGCTTTGAGAAGATTTGGAAGATTTGACCGTGAGGTTGACATTGGTATTCCAGACGCCACTGGTCGTTTGGAAGTGTTAAGAATTCACACAAAGAACATGAAGTTGGCTGGTGACGTTGACTTGGAGGCAATCGCCACCGAAACACATGGTTACGTCGGTGCCGATATTGCATCGTTG
>comp134026_c0_seq1
GGCAAATCCAAAGAGCCATCGCTTCCCACGCTTGACTCGTTTGCAGGCACAGCGCATTCAAGCGCATCATCCATATCCTGTTCATATGAGTCACAACGAGACAATGGGCCTGCAACTGTAAACGATCTACACTTCAAGACACGATCACGCAGCTCGAAGAGGGAGATACGTTCCTCTGGCTCTTCTCTGAAACAGTCACAGAGTAT
>comp134293_c0_seq1
TGGTAGTCTCCTTTCCCCTTCCTATGATGCCTGTTTTCTGTTTTTGTATATTTCGTATGTCATAATAGCCAGGGTTCAATTCCCTTAGTTGAAAATCATCATAGTTGGCTGGGAATTCCTCAATCTGTGTGGAGTAGAACTTCTCAATATCTCTCATCATACCAACATCCTTGTCGGTGACAAAGTTGATGGCAACACCCTTACGACCGAAACGACCACCTCTACCAATTCTGTGGATGTAGTTCTCCTTGTTGGATGGCAAGTCGTAGTTGATGACAAGGGAGACCTGTTGGACATCGATACCACGGGCCAACAAATCGGTGGAGATCAAGATTCTTGAGGAACCGGTTCTGAACTCGTTCATGATGGTA
>comp134444_c0_seq1
TTACCCTTCATGATGTAGTAACGAGGAGTATCCGGGAGAAAGACGAAAAGGACAAACTGCAACACGGCTGGGATCAACGCCAGGCCGACGAGAATCCTCCAACCGTTATGGACATGTGTTAGCCCGGCACCACAGGCATACGCCACTAGTTGACCAGCGGTGATACACAGGACGTTGATCACGGTCAGACGGCCTCTGAACCTCGACGGAGAAATTTCTCCGATGAACATTGGAGCACACAATGATCCGATACCGATGGCCCATCCCATGATGAATCTGCCCACGGTCATTTCCCAGAATGAGCCAGCGGCGCACTGGATAGCCGCTCCTACGACAAAGAGAACGTTGGACACCATGATCATTG
>comp134522_c0_seq1
TGCGGGGCTCGGAGGACGTGTTAAGACGTTGCACCCAGCTGTTCACGGTGGTATCCTTGCCAGAAACTTGGATTCTGACGAGAAGGACTTGAAGGAACAGAACATTGAGAAGGTTGACTTTGTCGTGTGTAACTTGTACCCATTCAAGGAGACCATCTCCAAGATCTCCGTCACCATTGACGAGGCTGTCGAGGAGATCGACATTGGTGGTGTCACTCTTTTGAGAGCTGCTGCTAAGAACCACGCCAGAGTGACGATCTTGTCCGACCCAAATGATTACGCAGAGTTCCTCCAGGAGTTGAAGG
>comp134907_c0_seq1
CAAAGCTCCAGTACAACAACAAAGAGATCTGGTAATGTTTCGTCTCTCAAGCAGACGTCGGGACTCATTGCCATCGACACATTTGGAAACGAGTTTGAGGTTCCAGACTACTCCATCAAGGACATCCTCAGTGCCATTCCTGAGCACTGCTACGAGAGAAGACTGACCGAGAGTTTCTACTATGTGTTCAGAGACATCTTGTGTATGG
>comp134950_c0_seq1
CGTTTAACGAGTTGAGTACCTTTTATCAACAAATCTTGAGGGTGAAAGATACCGATGACGTTCCAATTGTACTAGTGGGAAACAAATCTGATTTAACGGAGGAAAGATCTGTCAGTTATGAAGAAGGTGAGAAACTGGCTAAACAGTTCAATTGTGAATTCCTGGAGACTAGTGCCAAACAGGGGATAAACGTTGACCAGGCGTTCCACGACTTGGTGAGAAAG
>comp135859_c0_seq1
GAAATTGACGAGGATGATGAGTACACTGATGAAGAGTTGAGTGACGAGATCAACAAGGTCATTAGTACTGTGTTCAGCTCCAACAAACTTGCATTCCTTGAGCCATTCCAGGTTCTTGTCCCTACAGTTGCCAGTTTCATCAACGACAGTAACGTCACTTGCAAACTATTTGGCCTGTGCGTTGCATCTGACTTGGTTGAATACACCGGTGAGGCATCTGTTCCATTCCGTGATCTATTCCTTGGTGCTGTTGCAGAATCCTTGGGTCATCCAGATGCCCG
>comp135956_c0_seq1
CAGAATAAGAATTTGTAACTAAGCACATAGAGATCTGAACGCAAAGCCAGGGATGATGCTGGACTGAGAATTCCGTGAATTGTTGATTTGAATAGAGGATACAGTCTTTCATAGCCATCAACTGTGCTGGTGAGTGTATCATCGGCGGATTTTCTATCCTGGTGATAAATGTCGTATAGGAAAACACAAAGAGACACCAACTCCTCTGCGTACAAAATATCGTG
>comp136319_c0_seq1
TAGACATCGGCAATGGCAGCAGACCAGGCCTTACCCTGCTCAAAGACAATGGTAGCAGCCAATTCGTTGGTCTTGGCCTTCAGCAACTCAACGTACTTGAAAGTGAGCTCCATACGCTTGATGACACTCAACTTCTTGAAAGACTGGAAAGCCTTCTCAGCAGCGTCGATGGCCTCGTCCATCTCCGCCTCGGTGGACTGTGGGACCTTGGCAATGACAACGTCGGTGGCTGGGTCGTAGACGTCGAACCACTCCTTGGAGTCGGACTTCACAGCCTGACCGTTGATGTAGGAGGCGGTGAAGTAAGGCTCGAAGCCTGG
>comp136422_c0_seq1
CAAGTTAGTAAGCTGACCACCTGGGATCTCATGGAGGTAAACTTCTGGATCTGGACCCTTCAAGTCGGCCTCGAAAACAGAGTACAACAGTCTAATCTCAGCCCAGTAGGAGTCAATCTCTCTGGCAGCACTCTCAGAAATGTTGGTGTCGATTTCACCGTCAAGAGAAGCCAACAAAGCAGAGACAGATGGTTGAGACGTCAAACCAGACAAGGAGTTGGAAGCAACGTCAACAACATCGGCACCAGCTCTTGCACAGGCAGCCATGGAAGCAACACCGGTACCAGCAGAGTCGTG
>comp136516_c0_seq1
GCCGAATCCGAATGGTACACCTGCAATAACAGGGCAGATCCAGTGTACGCTTGTTTTTGAGGACCATCCCAGCCAAAACAAAGCAGCTGGTAGAGCAACAGCACCAATCTTTGCTAGCAACAGACGAGTCTCTGGAGGATCTACGATGAGTTTACCCTGTTCATCTCTTTTACCACGAGTACCGTCAGGGTTCTTCTTAAACCAGATGAAACGGTCAATGTAGA
>comp136821_c0_seq1
GAATCAACTACTTTGTTGCAACAGTTAGATCCCAAGAGGAGTACCTCGTTGGTCCAGAATCCGCACTGAGATTGAACGGAATCTTTGACATTGCTCTACCTATGGGTGGTGTTATTGCTATCCCATTCATCGGATTGATCTTGGACAACTTTCAAACAGTAACGGTGCTGAACATTCTTTTGTGTGTGTCTCTCTTCATCGGTATCATGGGTA
>comp136852_c0_seq1
GTACAACATGGTTAACTATATCGCTAAGCCTATTTTGAAGGCCATTCCACACTTCGGTAAGATCAACTCCCAGAACTTTTCAAAGTACGCTCCAAACCTTGCCATCTGGGGAACGACTTCTGTCTTCATCATCTTCACTTTCACTGAAGGTATTCCAATCATGCAAACCACTTTCTTCCAGAAGTTCCCAATTCTTGGCCAACACTGGATTCACAACCCAGATCCACAAGATTTGCCAAACTAAGCGTATTGGCGGTTAGTTACAACAAACAATACACAGCTGTCATTTCTTTGGTCACTTCTCGGAGGACACTGGTGCCTTGC
>comp137166_c0_seq1
GTCCTTGTACAGTTCGAATTGGGAACGAATCTCCATTGCTTTCTGTCTATAGTGATCACGCTTGTTTATCCAATCTCTTGCGAGGATCAAGCTGCGGCGATAAAGCGTCATCACAACGTGTCTGTTCTGTGGCGAGAATGGAACAACTGACATCTTTGAAGGGGTTATTCACTCGTGAGATCTCCTTCCGTGAAGTTCTTTTGATAAACACAGGGTGAACTTGTTGTTGCAGTATGTG
>comp137202_c0_seq1
GTTATGTGGGTCCTTGAGGGATTCAACTTTGTTAGAATGTTGCTTGGTATGGTGACTTGTATCTACTGTCAAAGAGTGATCTTCAAGTTCATGACTGCTTTGCTTTTGACCCGTGAGTTCAAGAACGATAATGCCAACGTTGCCTTCTGGACCGGTAAATGGTATGGTAAAGGTATGGGTTGGGCTGCTTTCACCCAACCATCCAGAGAACTCGCTGCTAAGGT
>comp137231_c0_seq1
ATCTCTCCATGTAGTGTCCATAATCAAGGTACCATTGAAAGCACGAACCTTCTTTGCGAAACCTTCTGGACCTTCCTCGAGCAAGACATCTCTCCAGCCCTTTGGTGGAGGAGTTCTAACATCGATAACGTTACCCTTAGAATCGTGGATAACTGGAACATCTGGATCCTTTTGCAACTTTGGTAAACCAACTTGACCCTTGATAGACGAACCGTTGACGGCCAAGTCTGCCAAGTAAGCCAAAAGCTTCTGGGCTCTGTTTTGGGAGGAAACCATCTCGAAAAGAGCTGGTGTGTCATCGATGAAAGTTGTCCAGTAGTCACCGCTGATAAAGACCTCGTTGGTCAACAAGGTGAGCAAGAATGGAATGTTGGTCTTAACACCTCTGATTCTGAATTCGATCAAAGCTCTCAACATTTTTCTTCTGGCAATCTCATAAGTAGAACCGGAACAGGAACACTTGACAAGCATGGAATCGTAGTGTG
>comp137529_c0_seq1
GGAAGCGTGCGGAGATCTTGGGTGCGCTGGTCAATGCTGTGTTCCTGTTGGCGCTGTGTTTCTCCATCCTGATCGAGGCCATCCAGAGATTGATATCTCCAGCCATCGTCACGAACCCGAAGCTGATCCTGTACGTGGGGTCCGCAGGACTGGCCTCGAACATCGTGGGCCTCGTGCTGTTCCACGAACATGGCCATTCGCACGGCGGCGGAGGCCATGGTGGACATTCCCATTCTCATGGACATGACATTGACGAG
>comp137585_c0_seq1
TGAATACGCCCTGGAAGCTGTTAAAAGAGGTACGTCCGCAGTTGGTGTCAAGGGTAAAGATGTTGTGGTTCTCGCGTGTGAGAGACGTAGTACACTAAAGCTGCAAGATCCTCGTATCACACCGAGTAAGATAAACAAGATTGATTCTCATGTGTATTTGGCATTTGCTGGACTGAACGCTGATGCAAGAGTCCTTGTCGACAATGCTAGA
>comp137590_c0_seq1
GTGGGCTCATTTGACCACCAACGTCACAGGTCAAGTGTATCCAGATGTGCCAAAATGGAAAGTCAACCATTTCCACCCAGAGGCACCAATGTTCGAAAAGAAGGACTATTGGTTCATCGTGCTTAGTGACATTGGTATCCTTGTTCAGCTGCTTGTCTGTTACAAGTGGATCATGAACTATGGTACTTTCAACTTCTTGATGAACTACTTCATCCCATACATGTTTGTCAACCACTGGTTGGTGTTCATCACCTACCTCCAGCACACAGCACCAACCATGCCTCACTACGATGCTACTGAATGGAACTTTGCCCGTGGTGCAGCCGCAACCATTGACAGATCTCTCCCATTTGTGGGCCCACATATCTTCCACGATATCATTGAAACCCATGTCTTGCACCATTACG
>comp137680_c0_seq1
TGCGTGTCTGTTGACAACATTGAAGTTGCCTGTGATGAGCTGGAGAAGCAGGGTGTCAAGTTCCAGAAGAAGTTGACGGATGGCCGTCAGAAGAACATTGCCTTTGCTCTGGATCCAGATGGCTACTGGGTCGAGTTGATTGAGAACGGTATTGGCAAGCAGGATGGTAAGACGGATGTCTCGTCCTACAGATTGAACCACACCATGATCCGTGTTAA
>comp137795_c0_seq1
GTGAGTTCTCCCTTGCCAACGGTATCTACGCTGCTCTTGCTGACGGTTACGCCTCCGAGGTGTCGGCCAGAAGAAACGCCATGGATAACGCTTCCAACAACGCTGGTGAGATGATCAGCAAGTACTCCATCTTGTACAACAGAACCAGACAAGCTGTCATCACCAACGAACTTGTTGATATCATCACTGGTGCTTCTTCTTTGGATTAAACAAAT
>comp137809_c0_seq1
GACGGAATATGTCAGTGAGAAGAACGAAAGCCAATTTCCCTTGTACGTAGTTGCATCAAGGTCGTTATGATACGTGGCCAGCAAGTGGTACTTATCAGATGCAGAAATGTAGATAAGCACAAATGTTATGAACACTGGGACGGCCAAGTACTTCTCAAATCTGAGCACCAACTTGATACCAAATAACGCCACCACCAACGTC
>comp137900_c0_seq1
CCACCACCGTTGCTCCAGCTTCTGAAGTTTCTTCTGTCGTCACCACCACTGTTACTGCTCCATCTACAACTGTTGTTACCATCACCTCTTGTGCAGAGAACCGTTGTGAGGAGAGCACAGTCACCACTGGTGTCGTCGTTGTCACATCCACTCCAGCTGAGGGTGAGGTCACTATTTACACCACTTACTGCCCATTGACCAGCGCTCCTTCTTACACTACTGTTATTACCGTGACTCCAACTGAGGCACCAGCTACTACCGAAACTGGTGAGGTTA
>comp137903_c0_seq1
GGGACATTTCAGCTTGATCTATCATATCTGCAAACCATGGGTGCTTCAGCAGCTGGGCGTAATTTGGTCTTCTCTCTGGGATCTTATCGAGACAGTGAGCTATGAAGTCATGAGCCAACGGCGAGAACCCATCGGGTAGCTTTGGTGGTTCACCATCGACAATGGCACTCAACTGCGAAAAGATGTTGTTGAAGGTTTCTGGTGGATATGGGTAGCATCCCTTTGCAGTTTCCAGTATCGAGAGTCCCAGGGACCAAATGTCAGATTGAACGGTGTACGCAACGTCGTCTGGACTTTGTGATTTGATTCTCTCAGGAGCCA
>comp138111_c0_seq1
CTGGTAAGTCCAACAAGATCATCATCACCAACGACAAGGGTAGATGTCCAAGGAGGATATTGAGAGAATGGTTTCTGAAGCCGAGAAGTACAAGGAGGAGGATGAGAAGGAGGCTGCCAGAATCGCCGCTAAGAACGGTTTGGAGTCTTACTCTTACTCTTTGAAGAACACCACCTCCGAGGAGGCTTTCACCTCTAAGGTTTCTGAGGATGACAAGGCTGCTTTGACCAAGGCCATTGATGAGACCATCACTTGGTTGGATGAGAACCAAGCTGCTTCCACTGAGGAGTACGCTGACAAGCAAAAGGAGTTGGAGTCTGTTGCTAACCCAATCTTGACCAAGTTCTACCAAGAGAACGGTGGTGCCCCAGGTGCTGCTCCAGGTGGTTTCCCAGGTGGTGCTGCTCCAGCCCCAGAGAACGAGGGTCCAACTGTTGAAGAGGTTGATTAATCTCAATAACAGACTTCTCAACCTGTTATATATGATACTTTTTTATGTCCACGACTGATAGAG
>comp138476_c0_seq1
ACCGGCTCGTAGGCAATGACAATCTTTGACCAGTCCTTAACGAGCTTGATCACAGCAGCCAATTGACGTTGGTTCACCTCATCAGTGATACCACCCTTTCTCTCCTCCAAAGTCTCACCAATGGCAAGGATGACGTTCAAGCCAGACTCAAGGGCGTACTTGACCTTCTCAGCAACAAACTCATCGGACTCGTGGAACAAGGTTCTTCTCTCAG
>comp138867_c0_seq1
GTTGGACTCAGAGCTGAATCCAGTCACGCCAGAAGACGTTAAAGACGTTCTTGTCGATCTGGGACTTGACACCAGAATCACCACTTTGGGACACGTCCAGCGTGGTGGTACGGCCGTTGCATATGATAGATTGCTCGCAACGATGCAAGGTGTCGAAGCAGTGAAGGCTGTGTTGGATCTTACGCCTTCAGACCCATCTCCTCTCATCGGTA
>comp139107_c0_seq1
GGGTAACTCCAACCCATCAGCCTTGCGTGAAACTGTTGTTGAAAGCGTCAATGTCACTTGGGATGACATTGGTGGTTTGGATAACATCAAGAATGAGTTGAAGGAGACCGTTGAGTACCCTGTGCTTCATCCAGATCAATACCAAAAGTTCGGATTGGCTCCTTCGAAGGGTGTCTTATTTTTGGTCCACCAGGTACTGGTAAGACCT
>comp139141_c0_seq1
CACAAACCCAGAAGTATTGTTGTTTCAAACGCAGCTCCTTACCAGAGTCAAAGTTATCGTTTGGATACAACACAGCAGTGATGGACTCAGCAGACTGCTGGCCACGGACAGAGTTTTGGTAATCACCAGAGTTGAATTTGGCAAAGTCGAACTCAGTGGTTGGCTCAGCAGACCATAAACGCAAGTTGTTCACATTCTCGCTCTTATAACCAGGAACTGGG
>comp139159_c0_seq1
AGAGTAAATCTGACCAACAAACACTTCGAACATTGGAGACAAAGACAACAAATGACGGAAGAATCTCTGAGTAGCTTTCCAAACACCACGCTCAATCAACTCTTGAACAACAATTGGAACAAAGGAAATGAAGAACACAATGAAAATAGACAAAGTGTAACGTCTGATCCAATCGATAGCAGGAGCAAAGTTGTAACAACCAATAGGGTACAAAATATCAGTGATTGGAGTGTTGACGTTGTATGAACACAAGATAGACTCATGAGCCAAAGAGTTCAAGTTAATCAAGGTCAAACAGAAGGCTTGTAAAGACAATTAAATGAACAAGTTGTTAATGTGGAAACCGGCATGCGCGTAGAAGAAAGAAAGGAA
>comp139251_c0_seq1
TTTCCACCAGCCATGGGAGAAGGATGTCGGCAAGCCAAACCACATTGCTTCTTCCTTGGCTGGTGGAAATCTGGAATCAGAAGATCAGAAACAGAGAAACCAGAGAGACCACACTTGGACTTAGAACCTCTACCAACAGCACCTTCATCTCTGATTTCACCACCGGAACCAGTGGCTGCACCGGCGAATGGAGAAACAGCAGTTGGATGGTTGTGAGTCTCAACCTTCACCAAAG
>comp13936_c3_seq42
CGATTTTTATTATAAAAGTAAAATTGCAACATACAACTTTAAAATTTATGATTTAGGCAGCAATCAAGGCTATTGCTATGTATGGCATGAGCAAATATCGAAGAGAGAACCGGATGAAATTGGAAGTTGTTTATGGATCTTTTTAAAAAGTGTTAAAGAAAATGGCATACGAAAGGTTATTCTTTATTCCAACAATTGCTTTGGTCAAAACCATAATCGTTTTGTTTTTGTGATGTTTGCTTATGCT
>comp13936_c3_seq46
TAGATAATCCTCATAATACTTCACGATTGGTTGCATTAAACAATGAAATTAGTCAGACCACAGTGCTACGTATCCTGAGGCAGGAAAAATATCATCCCTACAAAATTCAACTTGTGCAGGAACTCAATGAAGACGATCCCGACCGCCGCTTACACTTTTGTGAAATTATGATGGATTTATGTCAAGTAAATAGAGATTTACACCGGCAAATACTTTTT
>comp13936_c3_seq48
TTTATTATTGAATAATGTGTCCATGTACTAGATGATTTCATAGTTTCCATCAATTCTTGAAAATAAGCAATTAAAACATTTTCGGAGAATGTCGAAATATTATTTGTATTTCTCCAGTCCATAAACCGTGGATAAAGTTTTTCGTACACTTTCTTAGATTTTTGGGGTAAAATATTCTGAACTGCATTTTCTGCTTTCTCCGATATGTGTG
>comp139615_c0_seq1
CGGTGACAGAAAGCACGTTGCTGCCTTGAGAACCGTCAAGTCTTTGATCGCCAACTTGATCACCGGTGTCACCAAGGGTTACAAGTACAAGATGAGATACGTCTATGCGCATTTCCCAATCAACGTCAACACTATTGACAAGGATGGTGACAAGTACATTGAGATCAGAAACTTCTTGGGTGACAAGCAAGTTAGATTGGTCAAGGTCAGAGAAGGTGTCGATGTTGAGTTCTCCACCAACCAAAAGGATGAGATTGTTCTTTCCGGTAACTCTGTCGAGGATGTTTCCCAAACCTGTGCTGATGCTCAACAAATCTGTCGTGTTAGAAACAAAGATATCCGAAAGTTCTTGGATGGTATCTACGTTTCTGAGAAG
>comp139906_c0_seq1
ACACCATTGGAGGAAGGTGAACTCAAGACATCCATTGAAAACCTGGCTTCCGATAACAAATTCCCATTGACTAAGCTCTACGTGATCGATGGCTCAAAGAGATCTGCTCACTCGAACGCTTACTTCTACGGCTTGCCTTGGTCCAAGCAGATTGTCATCTATGACACCTTGATTCAAACATCAACCACCTTGGAAACAACTGCTGTCTTGGCCCACGAAATCGGCCATTGGGCCTTGTCACATACGACAAAGACTTTGCTCATTGCTCAACTCCACGTCTTGTCTATCTTCACCTTGTTCTCTGGTTTCATCCACAACAAGTCCCTGTTCCAGAGCTTTGGCTTCTTCAATGAGACACCTGTTCTCATTGG
>comp140211_c0_seq1
ATCAAGTAGAACATGACAGTGAAAATACCCTTCTTCATCTCACCAGCGTACTCGGTACCGAGGATCACCATCTCCATCTCCTTGAAGTTGATCTCAACAGAGGTCTTGGAGGTCATACCTTCGGTGTAAATGTTAGCTGGGAATTGACCGGCATTCCAGATGGTGAAGTCTGGCTCACCAAAGTTGGCCAACTCCTCATCGGTTGGTCTGATCAACATGTTTCTCATGAACAAAGCGTGGTAAGCTCTGGCACAGACAACACGGACTTTGATTCTGTACTTTGGATCCCAGCCGGCGAAAGCGTCAACAACAAACACCTTTTCTCTGGTTCTCAAGTAGTCAGCAGCTCTGGCCTTGGAGATCTTCCATGTGTGCTCAGAAACCTTCTTATTCACTGGGCCCCACCAGATGTTGTTTGTGGAG
>comp140251_c0_seq1
CGGTCCTCCTTCTCCTGCTTCGTCATCGGCTGTAGCATCTCAGCGTTGGGGTCAAAAGCCGCCTCCTCATCAGCACCTCTACCACCATCATCACCATCGCCAGCATGATTCTCTGTACCGTCATCCAGATGCCTGGTGAACTGCTTCTGTCTCGCCTTCTTCAGCTTCTCCTGCTTCGCACGCATACCGGCTCGAGCCTTGTCGTTGAACCTTGGCCTGTACTTCCCCATCGTCTACTTCTGTCG
>comp140269_c0_seq1
TTTACACCAAAGAGTTTCCTCCAGGTCAAGATGACAAAGTTGATGAACTCACACCATCCCACAAGAAAGCAAAGAGACAGCTGTACAACTGGGACGCATGGAACGATCCAAGTATTCTTTCTCATGGATTTGCTGGCGGGTTCGCCTTTTGTTGTGGAATTGCCGGTGCAGTGTTGGGAATGGCCCAAGTTTATTACGTTGGTCCTATCGCTGCAAAGTTTGGGGAATATGGAGGTG
>comp140322_c0_seq1
TGGAGAGATCTCGCCCATTCTGAATCTCAAGGCATGAACGTTATCATACTTTAAAGGTGAGCCCAAGAACTCTGAAACTGCACGAATGATCTTCCAGTCTTCTCTTGCAGAACCAGGTGGGTTGGTAGCAGCTCTTGTCATTTGAACTCTACCTTCAGTGTTGATATAGGTAGCGTTCTTTTCTGTATGCAGATCCTGGAAGAATA
>comp140411_c0_seq1
TGGGTGATTCGGAATAAATAATAAATATGGAAGATATAAATATCATCAATGATGGAAGTTCTTTGGTAGTCCGTTAACCTTACCGTCATAGATGGTTGCATTTGGGACCCATCCACCGTATTCGATGTTAGGATGCTTTGAGTTGAACTGTGCGATTCTCTCCTCGATAATTGGTCTAAAGTTCTTGACGAGAGCTTGAACTGGCCAAGCAGCAGCATCACCTAAACCACAGATGGAG
>comp140432_c0_seq1
GCCACCGGTATCTTTGTCCCACCTTCCATCGCTGCTAAGGCCATTGAGGAGGCTATCGAGGCCGAGATCTCGCTTGCTGTCGCCATCTCCGAAGGTATTCCACAGCACGACATGTTGCGTATCGCCAACATGTTGAAGACCCAGTCAAAGACCAGATTGGTTGGTCCAAACTGTCCAGGTATCATTGCCCCAGAACAGTGTAAAATTGGTATCATGCCTCAGAGCATCCACAAGAGAGGTAAGATTGGTATCGCCA
>comp140435_c0_seq1
ATATCGAATCCGAGGAGTTGGATGCCGACCTTTTGAGAAAGTACATCTTCGGTGGTCACGTTGCTGAGTACATGGAGGAGTTGGCTGATGACGATGAGGAGAGATTCAGAACTTTGTTCAAGGGTTACTTGGCTGATGACATCGACGCTGATGCCGTTGAAGACATCTACACTGAGGCTCACGAGGCTATCAGAGCTGACCCAGCTTTCAAGCCATCCGAGAAGAAGTTCACCAAGGAGCAATACGCTGAGAACTCCAAGAAGTACAGACAAGTTAATTTGTCCAAGGAGGAGAAGAAGGCTCGTATCGCTGCTAAGATTGCTGCTTTCCAA
>comp140435_c0_seq2
GTTGCTGAGTACATGGAGGAGTTGGCTGATGACGATGAGGAGAGATTCAGAACTTTGTTCAAGGGTTACTTGGCTGATGACATCGACGCTGATGCCGTTGAAGACATCTACACTGAGGCTCACGAGGCTATCAGAGCTGACCCAGCTTTCAAGCCATCCGAGAAGAAGTTCACCAAGGAGCAATACGCTGAGAACTCCGAAGTACAGACAAGTTAAG
>comp140800_c0_seq1
CTTTGACTTGAAGATGCCTGAACCAACAAAGACACCATCACAGCCCAATTGCATACACAGAGCAGCATCTGCAGGTGTGGCAACACCACCAGCTGCAAAGTTAACCACTGGTAGTTTGCCTCCATTGGCTTGCAGCTCTTTCAACGATTCGACAGAGATTCTCTCCTGTTTAGCAAACTGCTGCAACTCTTCATCATTCATCTGGAG
>comp140826_c0_seq1
ATGAGAAGATAGAGGCCGAGAAGAACGTTGCTACTGTTGATGAGACCGATGAGGATGCTGACCTTGGTGACGAGGAGCAATCCGAGGAACTGTTGTCGCATGATCCTCGTGACTGGAAGACTGCTGATTTGTACGCAGTGTTGGGTATCTCTCATCTGAGATACAGAGCCACTGAGGACCAGATCAGAAGAGCCCACAGAAAGTCTGTCTTGAAGCACCACCCTGA
>comp141129_c0_seq1
TGTACTTGGATATGAATGGTATTGTGCACCCTTGTTCACATCCTGAGAACAAGCCTCCGCCGGAGACGGAGGACGAGATGCTGCTAGCGGTGTTCGAGTATACGGACCGTGTGGTTAACATGGCTAGGCCGAGAAGAGTGTTGATGATTGCCGTGGACGGTGTTGCACCAAGAGCCAAGATGAACCAGCAGAGAGCCAGACGGTTCAGAAGTGCGAAGGACGCACAGATCCAGGATGAGGAACGGGAGCGACTCGCTGCGGAAAGGGAGAAGTTGCTGGGCCAGCTGATTGATGACAGCGTCAAGCAGAAGAAGACGTGGGACTCCAACGCTATCACCCCTGGTACGCCGTTCATGGATA
>comp14115_c0_seq1
ATTTATTTAACTTTATTATAATCATTGGATTAATTAGAAATTAACTATGCAATTAGTATTAGCAGCTAAATATATTGGTGCAGCCATTTCAACAATTGGATTATTAGGAGCAGGGATCGGAATTGCTATCGTATTCGCAGCTTTAATTAACGGTACATCACGTAATCCTTCATTACGTAATACATTATTCCCATTTGCTATTTTAGGATTTGCCTTATCAGAAGCTACAGGATTATTCTGTTTAATGGTATCATTCTTATTATTATATGGAGTTTAATTAAACCTTTATCAATATAATTCTTAATTTTCATATTCA
>comp141212_c0_seq1
GTTTGCAACCTGCAAAGAAGTTGAACAAGGCCACCATCTTGTCAAAGGCCACGGAGTACATTAAACATTTGGAGTCAAAGAATGAAGTTTTGAAGAAACAGAACGACGAGTTGAAGGCTAAATTATATGGGTATGGACAGATGACCCCCGGAAGCTCAGTATCGTCAGTATCTACAGACGGTCAAGATGGAATGTCTCTTGGTAATAAGGTACTCCTGGGAGGTATGGCATGTATGGTGGGTGCTGGTTTAACCGACGACTTTG
>comp141534_c0_seq1
GAGATTTGTTCTTTTGAATCTGTTACCTAACAACAAGACAACAATTCATACTCACAATGGCTAGAAGAACAGGTGGTTCCCGTCCAACCGTTTCCCGCTCTGCTCCAACTCAGAGCAGATCTGCTCACTCTGCTGCTATTCCACAGCACCAGGCTCCTCCACACCAGCCAACCGCCTACTCTCAACCAGTTCAACAACAGCCTCAACAGCCAGGTATGTTTGCACAGATGGCCTCCACCGCTGCCGGTGTTGCTGTTGGTTCTGCTGTTGGTCACACCATTGGTGCCGGTATCACTGGTATGTTTGGTGGTTCCTCCTCCTCCCAGCAGGTTGACCAACAACAACAACAGGCTGTCCAACAGCAAGCCGTCCA
>comp141663_c0_seq1
TGCCATTCTATTGTATTGGTTTCAAATCTGCTGCTCCAGAATACACCTTGCGTACTCGTATCTGGGCTTCTCTGAGATCTCAGACCTTGTATCGTACTGTTTCCGGTTTCATGAACTACGCCCGTGCTATCAAGTTGTTGTACAGAGTTGAGAACCCGGAAATTGTTCAAATGTTTGGTGGTAATGCCGAAGGTTTGGAGAGAGAATTGGA
>comp141944_c0_seq1
ACGGAGCCACCTTCGTCAAGCACAGCGTACATGCTCTTCTCTCCGTACAGGCCAGCGATGAACCTGACGAGCGAATTGGCCCCATCGACACGGCCAATGGCCTCCTCGTCGTACCCAAGGCTCATGATCATGGTTCTCTGCGGAACAAGCCCATCCTTCAGCAGCTGCTCAAATACTTCGAAAAGAGCTACAACGAGGTTCTTCGTATCAGCAGCTCCACGGGCCCACACCCTGGT
>comp142276_c0_seq1
GGCCAAACCGTTGGACTTCAAGATACGCAAGATCTTGTTACCAGTGACAACCTTGGTTTGGGTAACACCGTGAGAGTCTCTCAACAAGACACCGATCTGGGATGGAGTCAAACCCTTTCTGGCGTACTTGATGATTTGCTCAACAACGGACTCAGAAGAGAGCTTGAACCAAGCTGGAGCGTTTCTGGAGTATGGAAGAGAAGAAGAAGAGATACCTTTAC
>comp142733_c0_seq1
AAGGACGTGATCACTTTATAGGGAAATTGTCGTACTTCACTAAAAGAAACAAGATGATTGAAGCTGTGTTGCCTGCTTTCCCGTGCAAAAGCTCCAACTTGAACAAGGTGGCCGGGACAATTCCAGATCTGGGTGAAGAGATGGCTATCACAAGACTCATATCCTTCAACAGGGCCATCAAGTCTGTTTACCAGCCTGGAATGAAATTGTGGATTGT
>comp142779_c0_seq1
TTTTGCCAACAGACGCTGATGAGGAGTTGGACTTGGATAATCTAACCACGATCAACACATATACCGGGTCTATTGATGAGAGCTGGTTCTACTTGGTGTCTGTGTACTTCGAGTACAAAGGAGCAAAGTGCATCACAAGAGGGTTGGAGGTAATGCAGGCAGCACGTGACGATGACCACAAGAGAGTGGTGGAAGCCTTGAAGTACCTTGCTGAATCCATAGACATGCTAGGATCGGTCTTGATGCG
>comp143044_c0_seq1
TGGTCCACACGGTGTCATCAACGTCTCCGTTGCTGAGGCTGCTATCTCCCAATCCACTGAGTACGTCAGACCAACCGGTACCGTCGTTCTTGTCGGTTTGCCAGCTGGTGCCGTCTGTAAGTCCGAGGTCTTCTCCCCCGTTGTCAAGTCCATCTCCATCAAGGGTTCCTACGTCGGTAACAGAGCTGATACTCGTGAGGCCATTGACTTTTTCGAGAGAGG
>comp143090_c0_seq1
CGCACTGCTCTGCACTTTTCTCCTGGCTTTCGGTTGACTGGGTCTTGTTATCTTCTTCGTCATCTTCATCATCAGCTAACGGTCCACTTAGAGCTAAAGCATTTGCTGAAGCTTTGAAAATCTCCTCGTCAATGTTTTGTTTGATTTTCTCTGATAATGTAAGCATCACTTCTGAGCTAGGCCCCAACAACTTGTACAAGG
>comp14379_c0_seq1
ACTTAAGTACCCTTTTACATTACAAGGGTGTCATATTTCCAGACGCTAAGTAATCAGTATATACTATATCCTTAGGTCAATGATAAAAATGACATGTTTAGTTATTGGAGGATTCCTTATATTAGGAATTTTAGCAGATGTTCAATCAACCTTCGCTGCTACTTGCACCATTACAACGTACAATGAAGACCTCATTAAAGACGCTGAAAAGAACTGCGCCACAATCACACTAAATGGAATAAGCGTTCCGGCCGGTGTAACTCTAGATTTAAATTTGAATGAAGGCACAAAACTCATCTTCCAAGGAACAATAACATGGGAATTCTTCCAATGGAATGGTCCACTAGTTAATATCACTGGTACAAATGTTGAAATCAGCGGTGCCCCTGACCACTTGTTAGACGTAAGAGGCAACTTATGGTGGGATGGTAAAGGGGAAGGTGGAGCCATAATCAAGCCGGTATCTTTCGTGGTACACAGACTAAAAAATTCCATAATTCGTGACATAAATATCAAAAATCCATCGTACCACGCTATTTGGATCGAAGAAAGCCATGGAGTTATAGCACAGGATGTCTACGTAGACAGCATAGACGGAGATACATTGGGTGGTAAAAACACAGACGGGTTCAACGTATGGACATCCAATAATGTCACAATTCAACGTATTAGAGTTTACAATCAAGACGATTGCGTTGCCATCAAATCTGGTACCAATATTTTAGTCAACGACGCCTACTGTTCGGGCGGTCATGGCCTATCTATTGGTTCTGTGGGTGGCAGAGATTACAATACTGTCGCAAATGTGCTAGTATCAAATTCACAGATTTTAGAATCGGACAATGGAGTAAGGATTAAAACAGTTTACGGGGCTACTGGGGCAGTTACCAATGTCACATACGAAAATATAATTTTAAAGGATATAAATAAATTTGGTATTGTCATCGAAGGCGATTATAATATAGATACTGGCAGTCCTACTGGAGTTGCTACTGATGGTATTCCAATTAAAACGTTTACAATGAAAAATATTACTGGCACTGTTAAAAAGTCTGGAGTTAATATCTACGTGCTGGTAAAAAGTGCCTCTGATTGGCACTGGTCTTCGATTGACGTAACTGGTGGAGGAAAAACTAAGAAATGCGAGGGTATTCCAGAAGGAGCCGGTGTTACGTGTTAATAATTTCCATATATACGATAATACGATACCAAACAGTATCATA
>comp14379_c0_seq2
TAGTACTCCACAGTTTGAAAGTAGAATAAATCAATAAGTATAGAAGATTAAGCTCTCAGATGCAGTGTTTTATTGTGACTGGGTCCCTTATATTGGGAATTCTAGCAGTTACTCGATCGTCTCTCGCCGCTACGTGCACCATTACAACGTACAATGAGGACATCATTAAAGACGCACAAGCAAATTGCAGAGAAATCACTTTAAATGGAATAAATGTTCCAGCCGGAGTAACTTTAGATTTAAATTTGAATCAAGGCACCAAACTCACTTTCCAAGGGACGTTAACTTGGGAATTTTATGAATGGGACGGTCCGTTAATTAGGATCAGCGGTACAGATGTTGAAATCAATGGCGCCACGGATCACGTCCTTGACGTAAGAGGCAATCTATGGTGGGATGGTAAAGGTGGCGGTGGCGGCAAAACTAAGCCGATATTTTTCTCAGCAAACGGATTGAAAAATTCCATAATGCGTAACATACTTGTAAAAAATCCCGCCAACCATGCTATTTGGATCGAAGACAGCGACGGAGTTGTAGCTGAGGATATCTACATAGACAGTAAAGATGGAGATACTTTAGGTGGTCATAACACAGACGGTATTAACGTCTGGAGATCCAACAATGTTACTATTCAACGTCTTACAGTTTACAATCAAGACGATTGCGTTGCCATCAAATCTGGTACCAATATTTTAGTCAACGACGCCTACTGTTCGGGCGGTCATGGCCTATCTATTGGTTCTGTGGGTGGCAGAGATTACAATACTGTCGCAAATGTGCTAGTATCAAATTCACAGATTTTAGAATCGGACAATGGAGTAAGGATTAAAACAGTTTACGGGGCTACTGGGGCAGTTACCAATGTCACATACGAAAATATAATTTTAAAGGATATAAATAAATTTGGTATTGTCATCGAAGGCGATTATAATATAGATACTGGCAGTCCTACTGGAGTTGCTACTGATGGTATTCCAATTAAAACGTTTACAATGAAAAATATTACTGGCACTGTTAAAAAGTCTGGAGTTAATATCTACGTGCTGGTAAAAAGTGCCTCTGATTGGCACTGGTCTTCGATTGACGTAACTGGTGGAGGAAAAACTAAGAAATGCGAGGGTATTCCAGAAGGAGCCGGTGTTACGTGTTAATAATTTCCATATATACGATAATACGATACCAAACAGTATCATA
>comp14379_c0_seq3
ACTTAAGTACCCTTTTACATTACAAGGGTGTCATATTTCCAGACGCTAAGTAATCAGTATATACTATATCCTTAGGTCAATGATAAAAATGACATGTTTAGTTATTGGAGGATTCCTTATATTAGGAATTTTAGCAGATGTTCAATCAACCTTCGCTGCTACTTGCACCATTACAACGTACAATGAAGACCTCATTAAAGACGCTGAAAAGAACTGCGCCACAATCACACTAAATGGAATAAGCGTTCCGGCCGGTGTAACTCTAGATTTAAATTTGAATGAAGGCACAAAACTCATCTTCCAAGGAACAATAACATGGGAATTCTTCCAATGGAATGGTCCACTAGTTAATATCACTGGTACAAATGTTGAAATCAGCGGTGCCCCTGACCACTTGTTAGACGTAAGAGGCAACTTATGGTGGGATGGTAAAGGGGAAGGTGGAGCCATAATCAAGCCGGTATCTTTCGTGGTACACAGACTAAAAAATTCCATAATTCGTGACATAAATATCAAAAATCCATCGTACCACGCTATTTGGATCGAAGAAAGCCATGGAGTTATAGCACAGGATGTCTACGTAGACAGCATAGACGGAGATACATTGGGTGGTAAAAACACAGACGGGTTCAACGTATGGACATCCAATAATGTCACAATTCAACGTATTAGAGTTTACAATCAAGACGATTGCGTTGCTATCAAGTCTGGTACTAATATTGTGGTTAAGGACAGTTACTGTTCTGGTGGTCACGGTCTGTCAATTGGTTCTGTAGGTGGTAGAGATTATAACATTGTTGAAAATGTATCAGTGTCAAACATAGAAATTGTAGACTCGGATAATGGAGTCAGAATTAAAACGAATTATGGGACCACTGGATCAGTTACCAATGTTACATACGAAAATGTCACCTTAAAGGATATAAACAAATACGGTATTAGAGTTCATGGTGATTATGGTAGTCACGATGGCATTGCAACTGGTGGCGTCCCAGTTAAGGAATTTAATTTGAAAAATATTACCGGTACTGTTAAAGAGACTGGTGTCAACATACACATATTTGTAAAGAATGCCTCTGACTGGCATTGGACTGATGTTAATGTAACCGGTGGAAAAGTAATTAAAG
>comp14379_c0_seq4
TAGTACTCCACAGTTTGAAAGTAGAATAAATCAATAAGTATAGAAGATTAAGCTCTCAGATGCAGTGTTTTATTGTGACTGGGTCCCTTATATTGGGAATTCTAGCAGTTACTCGATCGTCTCTCGCCGCTACGTGCACCATTACAACGTACAATGAGGACATCATTAAAGACGCACAAGCAAATTGCAGAGAAATCACTTTAAATGGAATAAATGTTCCAGCCGGAGTAACTTTAGATTTAAATTTGAATCAAGGCACCAAACTCACTTTCCAAGGGACGTTAACTTGGGAATTTTATGAATGGGACGGTCCGTTAATTAGGATCAGCGGTACAGATGTTGAAATCAATGGCGCCACGGATCACGTCCTTGACGTAAGAGGCAATCTATGGTGGGATGGTAAAGGTGGCGGTGGCGGCAAAACTAAGCCGATATTTTTCTCAGCAAACGGATTGAAAAATTCCATAATGCGTAACATACTTGTAAAAAATCCCGCCAACCATGCTATTTGGATCGAAGACAGCGACGGAGTTGTAGCTGAGGATATCTACATAGACAGTAAAGATGGAGATACTTTAGGTGGTCATAACACAGACGGTATTAACGTCTGGAGATCCAACAATGTTACTATTCAACGTCTTACAGTTTACAATCAAGACGATTGCGTTGCTATCAAGTCTGGTACTAATATTGTGGTTAAGGACAGTTACTGTTCTGGTGGTCACGGTCTGTCAATTGGTTCTGTAGGTGGTAGAGATTATAACATTGTTGAAAATGTATCAGTGTCAAACATAGAAATTGTAGACTCGGATAATGGAGTCAGAATTAAAACGAATTATGGGACCACTGGATCAGTTACCAATGTTACATACGAAAATGTCACCTTAAAGGATATAAACAAATACGGTATTAGAGTTCATGGTGATTATGGTAGTCACGATGGCATTGCAACTGGTGGCGTCCCAGTTAAGGAATTTAATTTGAAAAATATTACCGGTACTGTTAAAGAGACTGGTGTCAACATACACATATTTGTAAAGAATGCCTCTGACTGGCATTGGACTGATGTTAATGTAACCGGTGGAAAAGTAATTAAAG
>comp143816_c0_seq1
TTGGTGCCAGTTGTGCCAAAGTCCATCCGTATGGTTTTGATTGGTCCTCCAGGTGCCGGTAAGGGTACCCAAGCTCCAAACTTGCAGGAGAAGTTCTGTGCTTGTCACTTGGCCACTGGTGATATGTTAAGATCCCAGGTTGCTAAGAAGACTGCTTTGGGTCTTGAGGCCAAGAAGATCATGGATCAAGGTGGTTTGGTTTCCGATG
>comp143929_c0_seq1
GTGAAGATGGCAGTGGAAGCGAGGAAGTCGAGGAAGAAAGCGACGATGAGGCCCAGCACGCTGAATTCGATGGTGAAGATGACTATGAAGAGGAGTCAATCTCAGAGGGCGAAAAGAACTCCGCAGAGGCTTCGACAGCGAAAGGTGAACCCGTGGAAGACAAGAAAGATGTGTTTGGCCTGAACGATGGGTTTTTCTCCATCGACGACTTCAACAAGCA
>comp144503_c0_seq1
ATCACAACGTTCTCCTGTGTATGTTTAATCATGCTGATTCCAAACTGCGACTTGTCGTAATCGACAAACGTCACTGTCAGACTAGTGCCATCCAGGCAGATAAACCCCTTCTCCACAATGTAATCGATGTACTCCTTGTCCCTCAGCTCAAACGAGTAGTTGATTGCATTCTCCTCAGCTTGTGCGCCCACAATGGTACACACAGT
>comp144884_c0_seq1
GGCAGCTTCACGTTCAAAACTTGGCTGAATGTGTCAACAATGGTCTTTCTCTTCTTTTCTGGGTCAGTGACGCCCTTGAGCTTGTCCAAGAACTCATCTGAGGCATCGATAACTGTCAAGTTGATACCCAAACCAGCAGTCAATGTCTCCTTGACGTTCTTGGCCTCGTCCTTTCTGAGAACACCGTTATCAACCAAGATGGCATGGAAACGGTCACCGATAGCCTCAGTCATCAATTTGGCAGCAACAGTGGAGTCGACACCACCAGAGACAGCACCGATAACCTCAGCGTCAGGGCCAACAAGAGTTCTGATTCTGTTAATCTCGG
>comp144888_c0_seq1
TTCTCAGAAGGGCTCAAACCAGTGCTTATAGAGTTGAGAGAGATGTTGATTGCACGCTTGTCCGCTTCAAACTCCAGCAGAGTTTTCATCACAGTGGCAGCTGGGTCTGGTTGACCTGCGCAAAATTGATAGAAATCTTCCAAGTAAGCCTTGTACAGCTTGTTTCTGATAATCTCAATGTTCAAGTCGTCCAAATCTTCAGCAGTCAAGCAATCTTTGAAGTATGGGGCCAAAGGTGTATCAACAAGCACAGTTTGGTAAAGCGAGTCGATATCAGTAGCAACGCTCAACGTTGGCAAAGTTTCAAACCAACCCAATGGATG
>comp145021_c0_seq1
TACCCAAGACCACGCTGCCGCTGCGATTGCCGCCGCTGGTGTCCCAGTGTTTGCTTGGAAGGGTGAGACCGAGGAGGAGTACTTGTGGTGTATCGAGCAGCAATTGTTCTCCTTCAAGGACAACAAGAAGTTGAACTTGATCTTGGATGACGGTGGTGACTTGACCTCCCTCGTCCACGAGAAGTACCCAGAGATGTTGGAGGACTGTTTCGGTTTGTCCGAGGA
>comp145293_c0_seq1
GGCTAAGGGAGATGTTGTTTCTTCTGTTGCTGAAATCAGATCTGTGATTAACCAGGAGAACGGTAAGGTTGTGGAAGTGGTTGGTGTTGTCTCTAGAAAGGGTGAACCAGTTCTTGAAGTTGCTTCCTCATTCTTCTACAGAGGCGAATACAACGACTTTGAGAATACTTTCTCCAAGATCACTGAAGCCCCATTCCAACTCCACATCAAGTCAGCAAAGGACATTGCTGTTTTGAAATCTAATGAGTGGTTTGAAT
>comp145740_c0_seq1
ACCAATGTCCTTGGCCTTCTCTCTGAAACATTGACGACACAAGTTCAAACCGTACTTTCTGATCAAACCAGTGTGAGAAGAACAGACTCTACATTGACGAGAACCCTTACCGTAGTTTCTTGGGTGGGAGAACCAAACGTTTTCGTGAGCCATTTTGCTATAGTCCTTGAGTTAGTATTCTGGCACTCGAAAATTGACTGTGCGG
>comp145823_c0_seq1
CGGGTCTTCACCAAGTTCTTCTTACGGTCAATGATCTTCAACTGTCCTGTGCTTGTCCACTCACCGATATCACCACTCATGAACCAGCCTTCAGAGTTGAAGGCAGCCTTCGTCTCCTCCTCGTTCTTGAAATACTCTGGCATAACTGGGTAACCCTTAATCCAGATCTCACCTTGGTTGTTTTCAGCTTTGTAGCCGGCTTCTTCAACGTCAACCAATTTGACCTGAATAGAACCAGAAAG
>comp14603_c0_seq1
ATCAAATTAATAAAAAAATGTTATTATTAATTAATAATTTAATTTTAAATGATGTTCCAACTCCTTGAGGTTTATACTTCCAAGATTCGGCAACTCCTAACCATGAAGGTATTATCGAATTACATGATAATATTATGTTCTATTTAGTTTTAATTTTATGTGTAGTTTCATGAGCATTATTTAGTATTGTTAAAGATTATACTAAAAATCCTTTACCACATAAATATTTAGTACATGGACAAACTATTGAAATCATTTGAACAATTTTACCAGCTGTAGTATTATTAATTATTGCATTCCCTTCATTCATTTTATTATACTTATGTGATGAAGTTATTTCACCTGCAATGACTATTAAAGCTATTGGATTACAATGATACTGAAAATATGAATATTCTGATTTTATTAATGACTCAGGAGAAACTATTGAATTTGAATCATATGTTGTTCCTGAAGATTTATTAGAAGATGGTCAATTACGTTTATTAGATACTGATGCATCTGTTGTATGTCCAGTTAATACTCATATTCGTTTTATTGTTTCAGCTGCTGATGTTATTCATGATTTTGCTGTTCCATCATTAGGTATTAAAGTTGATGCTACTCCTGGTCGTTTAACTCAAGTTTCTGCATTAATTCAAAGAGAAGGTGTTTACTATGGAATGTGTTCAGAATTATGTGGTGTAGCTCATAGTGCTATGCCTATTAAAATTGAAGTTGTATCATTAAAAGAATTCTTAACATGATTAAACGAACAATAATTTAAAAATACTTCTAAACATATATATTTA
>comp146300_c0_seq1
CGCCATCTACGAGGTTGCCCCAGGTGTCTTGACCAAGCACGGTAAGACCAAGAACCCATGGCCAAACGTGGACTCCCACTCCGGTGTCCTCTTGCAATACTACGGCTTGACCGAGGCTTCCTTCTACACCGTTTTGTTCGGTGTCTCCAGAGCCTTTGGTGTCTTGCCACAATTGATCATTGACCGTGCCGTTGGTGCTCCAATTGAGAGACCAAAGTCCTTCTCCACCGAGAAGTACATTGAGTTGGTTAAGAGCTTGAACTCCAAGTAAATTGTCTCTTAATTTATTATTAACGAAATGTGAAACGATGTGAATGTAAATGAAGTGTTG
>comp14710_c0_seq1
TGTGAAACGGGTTGTATAAAGGTACACACCATACATACGAAGACAAAATGAGGTGCTGGCTCCCCATCTTAACGGTATTAGTGACCAGTTTAACAATTATTCCACAGAACACCAGTGCAGCATCCTGTACAATTTCAAAATACAATGCTAATGACATCAGAAATGCCCAAAACGATTGTTCTCAAATCGTTATCAATAATATTGAAGTAGCTGCTGGTGAGACATTGGATTTGACACATCTTAAGCAAGGCACCAAAGTAATCTTCCAAGGAACCATCACATGGGCGTACAAGGAATGGTCTGGACCATTGCTTAGCGTTGCAGGTACTAACATTGAAATCACCGGTGCCTCAGGTCACGTGCTCGATGGTAGGGGATCTCTGTGGTGGGACGGCCTAGGAACAAACGGTGGAAAGACGAAGCCACAATTCTTTAGAGTCAAACTAACAAACTCGAATATAGACAATATCAATATTAAAAACTCTCCTGTGCATATATTCTCTATAAGCAACTGCGACAACCTGGTGATTCAACAAATCAACATCGACAATTCTGCTGGTGACTCTGGCGGTGGCCACAATACCGATGCTTTCGATGTTGGCAACTCCAATGCCATCACCATCAAGCACAGTACTGTTTACAACCAAGATGACTGTTTGGCAATCAACTCTGGAACCAACATCGTATTCGCTGACAACTACTGTTCCGGTGGACACGGAATTTCTATCGGTTCTGTTGGTGGCAGGGACAACAACGTCGTTAAAGGCGTTCAAGTTTACAGATGCGAGGTTGCCAACTCCGACAACGGAATTAGAATTAAGACCGTCTATGGAGCAACTGGATCTGTGTCTGACGTCTCATACGAAGACATCACCCTGACTGGTATCCACAGATATGGTATCATCATTGAGGGTGATTACGAAAATGGAAGCCCCACTGGTACACCAACTGGAGGCGTACCAGTTACCGACTTGACGGTGAAGAATGTTCATGGAACAGTCGACTCTTCTGGGGCTAACGTTTATATTTTAGTACAGAACGCCGCTAACTGGTATTTCTCCGGCATCTCCCTCACAGGTGGATCTAAAACTATGGCATGTACAGGTATTCCTTCTGGTGCAGGAATATCGTGCTGATTTGGGAATATCATTTAACTTTTTTGTATTTAATGTGAACACCTACATATTAGTAATAAACAGTAACA
>comp147338_c0_seq1
GCCGATTTAAACAACAACACCAGAGTTAGAAGCAATACGTGGCCACAAGTCAGCACACTCCTTACCAACTGGACCGGTGATAGCAGAACCCTTCATTTCACCCTTTGGGTTGACAATAACACCAGCATTGTCTTCGAAGTAGAGGAAAGTACCATCCTTTCTTCTCCAAGCCTTGGATTGACGGACAACGATGGCTGGCATAACCTTCTTTCTCAACTCTGGCTTACCCTTCTTGACG
>comp147755_c0_seq1
CAACTTGCCCTTAGAATGGTAGAAGTTTCTGGAGTAGTCCTTTTGCTTGAATCTTCTCACGTTTGGCTCCTCAACAATAAAACTCCAGCCTTGGCCTTGTGCAAACTTGATGGCAGCCTCCTTTGTATCAAACTTCATGATGGTTCCTTGCATGTAATCACCGGACGACTGGTAACCAATGAGATCGTTCTCCCAACGGTTGCCCTTACCAAGCACGTCCCAGTCAAGCTTCCAG
>comp148237_c0_seq1
GGAGTAGTAACGTTCGTTAACTTCCCATTCTTCTGGGTTCAATCTGGTTCTGCACAACTCCAAGATGGAGTCTCTGGTGACACCCTCCAAAATGGTACCGTCCAATGGAGCAGTGACCAACTCCTTCTTACCGGTCTTTGGGTCCTTGAAGACGAAGAAAACGTTCATGGTACCAACTTCAGTGATGTACTTCTCATCACCGAACAACCACAAGTTTTGTTGGTAACCTCTGGAAGCGGCATCCAACTGAGGTCTGATACATGGCGCG
>comp149729_c0_seq1
AAGAGGTCAACAAGGAGCTTACTGTGCAAGAAGAGTACCAGCTATGGAGGAAGAACTGTCCGGCGATGTATGAATTTGTCTCTGAGACTGCTCTAACATGGCCTTCCCTAACGGTTCAATGGTTACCTGAACCAATTGACGTTGTTGACGGTGGTATACCACAGAAGTTGATTATCGGTACGCATACGTCGGGCGAGGATACGGACTATTTGAAAGTGTCGTCAACG
>comp149843_c0_seq1
CTCAGATGGCTACGCTGTCGGAAGGTCAACGTTCCCGTGTCGTATTCGCCCTCTTGGCCCTCGAGAAGCCAAACATCTTGCTGTTGGACGAGCCTACTAACGGTTTGGACATCCCAACCATCGACTCCCTCGCTGAGGCCATCAACTCCTTTGAAGGTGGTGTGTGTGTCGTGTCGCACGATTTCCGTCTGCTGGACAAGATCGCCAAGGACATCTTCGTCGTTGAG
>comp150348_c0_seq1
GGAGTTGCTTGTTGAGCGGTTGACTGAGGAGGATTCATCGCTGTATTCACAGGCCTTGGATCAACTGAAGGAGCAGATATCGTCGTCCACAACGTCGATGACCGCTGTTCCTAAGCCGTTGAAGTTCTTGCATCCGCACTATGAGGCCCTCGTGAAGGCATTTGAATCGTGGAGTGATCCAGCGCTCAAGTCCAGATTCGCCGACATCCTTTCAGTGTTGAGCATGACACACTCTGACAACGGTA
>comp15059_c0_seq1
ATGAAAAATGATAAATTATAATAAGAATTATAATTATGATACAGCAGGTGTATTGAATGAATGAACTGCTGGTGGTGATGTTAATAAGAACTCAATAGATGATGATTTAATTGAGTTATTAGCAAAGATTGTATTTGATTCTACAAAGTCAGGTGCTTTATTAAAGATAACTGCTTTATTTTCAACTTTATTTGTTAATCCATTTACTAATTGATCGTATAAGATGTAAATAAATAATGCTAATGATGAAATAGCAATTACTGAACCAACTGAACTTACATAGTTTCAACCTGCATAAGCATCAGGATAATCAGGAATTCTACGAGGCATTCCTTGTAATCCTAAGAAATGCATTGGCATAAAGATAACATTAGCTCCAATAAAGATTAATCAGAATTGGATTTGTGCTAATCTTTCATTATAGTATAATCCTAAAATTTGAGGACTTCAGTAATAATATCCAGCAAATAATGAGAATACAGCTCCCATTGATAATACATAATGGAAATGACCAACTACATAATATGTATCATGGAATGCAACATCTAATGATGCATTAGCTAATGCTACTCCTGTTAATCCACCAATTGTGAATAAGAATAAGAATGCAATTGCATATAACATAGGTACAGCTAAACGAATTGATCCTCCATATAATGTTGCTAATCAACTGAAAATTTTAATACCTGTAGGTACTGCAATAACCATAGTTGATGATGTAAAGTATGCTCTTGTATCAGCATCTAAACCAACAATATACATATGATGACTTCATACTAAGAATCCTAAGAAAGCAATAGATGCCATAGCATATACCATTGAAATTTCACCGAATACTGGTTTTTTACTATATGTAGATACAATATGTGAAATAATTCCAAATCCAGGTACAATTATAATATATACTTCAGGGTGACCAAAGAATCAGAATAAGTGTTGGTATAAGATAGGATCTCCACCTCCAGCTACTTCGAAGAATGAAGTATTGAAGTTACGGTCCATTAATAACATAGTAACACCAGCAGATAATACAGGTAATGATAATAATAACATTACAGCTGTAATAATAATAGCTCATACGAATAATGGCATTTTACTATATGTCATACCGTTTGTTCTCATATTATATGATGTAGCAATAAAGTTAATTGCACCTAATAATGATGAAATTGATGTTAAATGAACTGCAAAAATACCTAAATCAACACTAGGTGATGAATGTGCTTGAATTCCTGCTAATGGAGGATAAATTGTTCATCCAGTTCCAGCTCCACTTTCAATTAAAGTAGATGCAACTAAACAAACTAAAGCAGGTGGTAATAATCAGAATGAAATATTATTTAAACGAGCAAATGACATATCTGAAGCTCCAATTAATAATGGTAATAAATAGTTACCAAATCCACCTACTAATCCAGGCATAACTAAGAAGAAAATCATTAATAATGCATGTCCTACAACTAATACATTAAATAATTGATGGTTTCCGTATAAAATTTGGTTACCAGGAGCAGCTAATTCTAATCTAATGATTAAAGACATAACAGATCCTACAATACCTGAGAAAATAGCAAAGATAAAGTATAATACAGCAATATCTTTAGCATTAGTTGAGTATAAT
>comp150704_c0_seq1
CAGAGATCTCGTTCAGCATCAGATCAACCTCCTTGTCGTCCAGCTTCTCGCCGATACTCGTCAACACGTGCTTGAGCTCCGCAGCTGAGATGACACCGTCGCCGTTCTTGTCAAACACCTTGAAGGCCTCCGCCAGCTCCTGGGCAGAGTCATTTGTCTTGAGCTGTCTCGACATGAGCGCCAGGAACTCCGAGAACTCAATCTTGTG
>comp151131_c0_seq1
GGTGGTACCATCTGTATCTCTAACTTGGGTATGAACAACGCCTGCCACATGTTTACTTCCATCATCAACCCTCCACAGGCCACCATCTTGGCTATTGGTACAGTTCAAAGAGTCGCCGTTGAGGACAAGTCCTCCGAGTTGGGTATCTCCTTTGACGATAAGATCACCATCACCGGTACCTTTGACCACAGAGTCATCGATGGTGCCAAGGGTGGTGAGTTCATCAAGGCATTGAAGGATGTCATTGAGAACCCATTGGAGTTGTTGTTGTAAAGTTAATTCACTGGATAGGG
>comp151281_c0_seq1
ATCAACGACACACCCGGACACACGTACGCAAACGACTGTTCAAGATGTGAGAAGCCATAGTCATCGTGTAACCTTCTAGCAAAGGTAACAGACATGCCGTAGAAGCCTGCAAAGAGTAAGCCCGAGTTGAAAGAGCACAAGAGCACAGGCTTATACTTCAGTATGCTCCAGTAGCCCTTTAAGCTTGGTTTTGGTGGTTTCGGATAATTGCAAGCCTCTTCTTCTGTGATTATTCTTCGCTGGATCAGATGAGGTTGAACAAACCATCCA
>comp151716_c0_seq1
ATTTTGGAATCTTCTGATATCAGAAAGGCTGTTTCTATTGAGACAGCTATTGAGCACAAGGTTGTTAACGGTGAGAACGCTGATGCACCTTTCGCTAAAACTCAAATCAACCCAAGAGCTAACCAGAAGTTCGACTTCCCAGAGTTGAAGCCATATGAAGAGATCAAGAAGCTTGCTCCAAACTTGGAAGGTCTGTTGAACTTGGAAAAGGTCGTTGTTGTCACTGGTTTTGCCGAAGTTGGTCCATGGGGTTCTTCTAGAACTAGATGGGAGATGGAAGCATACGGCGAATTCTCCTTGGAAGGTTGTATCGAAATTGCCTGGATTATGGGCCTCATCAAATACCATAATGGTAATCTGAAGGGTAGACCATACACTGGTTGGGTTGATGCGAAGACCAATGAACCAGTTGAAGACAAGGACGTTAAGTCGAAG
>comp151857_c0_seq1
AAAGAAAAGACAAAGAAACATGTTTAGTATCTGACTGGTGATCTGTCTCTGCGTCTGTCATCGTAATCATCTCTTGATCTGTAGCCTCTGTCACGGTCTTCGTAATCACGGCCTCCTCTGTAACCTCTGTCACGGTCGAAACCTCTGTCACGGTCACCATATCTATCACCGTAGCCACCACGACCACCTCTGAAACCACCACGGCCACCTCTGAAGCCACCACGGCCACCTCTGAAACCGCCACGACGAGCACCACCTCCTCTCAATGGTGGAGGGTTTGGATCCTTCTCAAGAACAATTGGGTTACCTTTGAAATCGAGACCGTTCAACTCCTCAAGTGCCTTGTTCAATTCCTCTTCAGTAGCAAGGTCCAAAACACCGGTACCGTTG
>comp152436_c0_seq1
ATATGCTGTGGGCATTCTTCAATCTTACAGGCCAAGTAGATGCATGTCGTTATCAACAGATAAAGGTTCACCTCTTTCAAACAGCACCTCGTGAAGAACCGCATCAGATAAACCTCCGCTGTGGACAGCGCAACCTGTCGTACGTTCAGCCGTCTACCAAGCTTATTCACCAAGCTGTGGATATAGATCCTCATGTGAAGGTCGTAAGCGATCTCATGGCTCTTCGATATCATTCCTGACTCCTCCATCGTCTTCTCCAGCAGTTTCA
>comp152499_c0_seq1
TGAAGCTGAGAAAGGCTGGTCTGAACGTTGTGCGTATGAACTTTTCTCACGGTTCGTACGAGTACCACCAGACCGTTGTTGACAACGCCCGCAAGTCGGAGGAGCTGTACCCAGGCCGTCCTCTGGCTATTGCTCTGGACACCAAGGGTCCAGAGATCAGAACTGGTACCACCAGGGATGACGCTGAGTACCCTATTGGTCCAGGCCACGAG
>comp153908_c0_seq1
GTCCACCTTCAGTCTCTGTTGTCGTTGGGCAATAGGTTGTGAACGTAATTTGTTCACCTTCAAGTCCTGTGGTTGTCAAGGTAATAACGCCGGTAGTTGTTGAGATGACAGTGCATTGATCCTTCTCACAAGATGTCACAGTTATCACAGTGGCATGGATCTCGTCCTCTGTTGTGATAGGACAATAAGTGGTATAGGATGTAACAATTCCAGATGATGTTTCAGTGATAACTGTAACACCAGTGGTGACTGCCG
>comp154039_c0_seq1
AGAGCGAGATAGGAGACGATCTTGACGGCTCAGTGCTGCGCAACGTGGGCAAAGTAGAGAAGTTCCTTGTTGAGATGATGCGTGCGCTACTACGAGATGAGCTTGGTTGGCCAGGCTGGATCCACCTAGACTTAGGGATGATGACGACGACGACGAAGATCAGGAGCAGGAGGCCGCACCAACCCAGGATGGACAGCACGAAGACCTACACGACGACGCCAGCGATACAACACGGTGAGAACCCACCTCCGCTTCCGGCGTGCTGTGTTCTAATCGCCG
>comp154742_c0_seq1
GTTTGGGGATCCTGTTCTTCTTACCAGTGCCCAATTGGCCATAGTCATTAGCTCCCCAGTACAGGACATCACTGTTATCCAACTTGACAAAGCTGTGCTCTTCACCAGAGCTCCATTCTTTGATGTGGATACGGTCCATTTCACCAGTTGCCTCGTTGAAGTCCTGGAACTTCTCCAGCTCCTCAAGCCTGACAGGGTCGAATTGTGCATGGATGAAG
>comp154797_c0_seq1
GTCAAATGAGCCCACCATCCACCGAGTTGTTGGATACACAGCTGGTAAAGTGTCACGATTGGCGCATCCTCGGAGAGGTCCTCCAATCTCTCGACAAATCTCTTCTTCTTGAACTGGTCCTTTGTTGGCGGAACAAAGACAGTGTCTCTGGTCAAGTGGCCTGTAGCCTTGTGGTGCTTCCCGTGGGTATACTTCCATGAGAAGTAAGGAACGAGCAAGTAGGAGTGCAACACCCAGCCGGTCAGG
>comp154829_c0_seq1
GCAGTGCCTGTGTTCTCCATCAGCAGGTCCAAGTCATCCTCATCTAACAAGCCGTCGTCCTGTTCCTTAATCTCTTTCTCCTGATGGCGGCGCTTATGTTTCTTTCTACGTTTCTGCGTTGAAACCTCGTCGTCCTCATCGTCAACGATAAACCCTTCACGGATCTTCTGGATCTCTTCTTCATCGTCATCCTCCTCCTCCTCCGACGAGTCGTAGGCCTCTGGCCTCAAATCAT
>comp155000_c0_seq1
TGAAGATCCACTCTTTGGCAAGGATGGAGGCACCTGCGATCCAGGCAGCGATGACATTTGTAACATCCGTGACAGCACCGTGGGAATGGCCATGGCCTGAAGATAGCAGGTGGATATGGAAATGGTTCAAAGTGTCGATGATGGTGTGTGGAATGACAGGCCCCACAATACTAACCAGGGAAGCCCAGCCTATGGAAACACCAGCCATGGTCG
>comp155506_c0_seq1
GTGGCCGTTTCACTACTATCGAGGGTCTTTTGAGACAAGTGTACGATGAATTGCATTCCAAGGTGTTCTCACAGACATCTGATTCCATGGATGCAGCAGCCAAGGAGCAGTGGAACTCCTTCTTCACCAAGTTGCAAGACGCTATTGACGGAAAGATCAAATTCACCGTCCACATGGAAGATCCATTGGCAAGTTCATACATTCAAAACGTTTACGCCCCAGATGATGATCCAAACATG
>comp15591_c0_seq1
GTAGTATCTACTTTAATTCGCTCGCTAAACAAAATGATCTTTATTAACCGTGTCTCAACTCTCGTGATTCTTCTCAACACTGTTTTCGGAGACAGTGTGACTTTCACATGGAAGCTTGATGCTAGTGGAACCGCTATCGATGGCTATGAGCCAAAAATCGGTGAAAACACACGTGTTGATCTGAATGAGGATTCAGGCTCTCTTTCAGGGTATATTGACGATCAAGGTCAATTTATTGTTGATGGAAAGACTATGGGTATTGGTAAGAACTATTTATCAGCCGAAGCACAGTCGAGCTCGTGGATTGTTGCAGAGCCATTTACAATTGTTGATGGGTATTTGAAGCTGTATGGTTCTGATTTCCATGCCGTTCCGAATGGTGACGACGATGGTTATGTTTTGGGTTCTATCAATGCTGCTGCAAAGAGATCTGATATGATTCCGGTTAAAATCAAAGCCCAAGGGTCTGATGGTAGTGCAGTTGCAGATTACGATGCATCCTCTACAAGTACCACTGCTGATGAGACCACTGCTGAGGAGACTACTTCTGCGACAGTCACTGCCAGCGAAACCACTGCTGAGGAGACTACTGCTGAAGAGACTACTGCTGAAGAAACCACTGCTGAA
>comp155989_c0_seq1
GTCAACCTTCCTACTGGCCTCAACTAACATTCCAACAGACTACAACGACGAAGATATGGCAGCACTGGCACTCACATCGTCGTACTTGCAGGCTGTCGAGGGCCCATTCTGGAGAGGTATCAGAGGCACTGGTCTTGCATACGGTGCCAATGTAGGTAGAAGCGTCGAGTCTGGACAATTGTCATTTGACGTTTATAGAGGTGCTAACGCTGTTGAGGCCTTCCAAGTGGCTAAGAAGATTGTT
>comp156015_c0_seq1
GCACCGATACCAAGGGTAACTCTCCACACGGGAGTCAAGTGATCTGGCGTACAGATCCACAGCAGCACCATTGGCACGAAGGCAGAGATCACGAAACCAGAGTCGATCATGAAGTTTGTAAACCAGACAAACCATCTGTTTCTCTTCCCTGGAGGCAGCATGGCAGATGCCTCAGCACAAGCAGTAGAGCCAGCTGGATACTCAGAGCCAAGACCAAT
>comp15692_c0_seq11
ATTAGATAAAATGGAGCGCTAAACGATGGATGAACGAGTGAAAATTGTGAAAATTTATTATAAGTGCGGAGAGTGTGTAGCTGAGACTGTGCGCAAATTACGTGGAATATTCGGTAGAAGGAACACTCCGAATTAGACAACTGTGAAAAGATTAAATGCCAAATTTGAACAAACAGGTTCGGTTGCAGACAATAAAAAAAAACAGGCCGGTCTCGTACTGGCC
>comp157256_c0_seq1
GTCGAACTTGTTTCAAAGGCAGGTGAAGATGAAGATGCTGATGACGAAAAGCAACGTTCTAAGGGCAAGGAATCCGTTTCCTACGATGGCCCGGATGATGATGAACTGGAAACTATGAGAGCTGCTGAGAAGTCTGATGAAGAGATGAACTCCGACTCCGATGACTCTGGCTCAGATTCCGATTCTGATGAATAGGAGCAAAAGTCCAAG
>comp157913_c0_seq1
TTGGGATCGAACAAGCACGCAGGATGTCTTTGAGCAGAGAAGTGGACGCCGATGCGACGGAGCTGGATGTGAACACGTCTAGTGCTAGCCAACCTGCTAAGGAGAACAGCTCCATGTACGCGACACCACACGGTTCGTTTGCGGAACACGGCGGCAGCTCGTTTGCTGAGGGAGATGGGACGATATACACGGCGACATACTCAGGGATTGATGTGCTGGAGACCGTTGTGAGAGGGATCTCGGTGATGAGAAGGCGTAACGACTCGAGCTTCAACGCTACGCAGATCTTGAAAGTTGCCGGTGTTGATAAG
>comp159246_c0_seq1
GTACACATGTTGCCAAAACCAGCGATATCAAAGACCTCGTGTTGACCGAGTAATCTGGTATTGCCAAGGGTATCAGACGTATCGTCGCAGTTACAGGTAACGAGGCTCATGATGTTCAGAGAATTGCCAGCGAGTTTTCGAAGGACCTTGAGAGCGCTGGTAAATTGGAATTTGGTCCATTGAAGGAGAAGAAGCTGAAGGAGTTGGGTGTCAAATT
>comp159605_c0_seq1
ATTTGGGTGTTGCAGTGGCAAGTGATAAACACGTGTTCAACTTCAACATTCAGATCTTCCAGTTCATTGTTGGCTGGGCCGTCCATTACTTCCCATCGTTCTTCATGGGTCGTCAAATGTTCCTACACCACTACTTACCAGCTTACTACTTTGGTATTCTGGCCCTTGCTCAGTTCTTGGATATCTTGGTTTCGTACGTCTTCTCTAAGACTAAACCTCTCGGTTACTCCGTTTCAATTGT
>comp159820_c0_seq1
AAAGCGCCGAGATTGCCAATGTTATGCGTGAACCATTAAAGCACATTGTTGAGCTCGAGGCCAGAGCCACTGCTAAGGTTTCTATCAAAGCCAGAGAAATCTTGATTCAATGCTCATTGCCATCCATCAAAGAGAGATCTGATCAATTGGAGCACATCTTGAAGTCTTCTGTTGTTCAAACAAGATATGGTGAGATTGGTTCTTCGCATCGTGAACCACAGATGGAGATTTTGAGAGATGTTATTGACTCCAAGTATGTTGTCTTTGATGTTCTCACCCAATTTTTGGGACACAAGGATCCATACGTTGTAGCTGCTGCTGCTGAAGTCTATGTTCGCCGTGCTTACCGTG
>comp16028_c0_seq1
CTCACACCGGAAATCATTTTGCATTCCTTCTGAGAAGTTAGATAAATTTGATAGTAATAAATCACAATGGGTAAGGAAAAAGCTCACGTTAACGTTGTCGTCATTGGTCACGTCGATTCTGGTAAGTCCACCACCACCGGTCACTTGATTTACAAGTGTGGTGGTATCGACAAGAGAACTATCGAGAAGTTCGAGAAGGAGGCTGCCGAGCTTGGTAAGGGTTCTTTCAAGTACGCTTGGGTTTTGGACAAGCTTAAAGCTGAGAGAGAAAGAGGTATCACCATCGATATCGCTTTGTGGAAGTTCGAGACTCCAAAGTACCACGTTACCGTTATTGATGCTCCAGGTCACAGAGATTTCATCAAGAACATG
>comp161441_c0_seq1
GCCTTCTCCGTTAAACGTGATCCCTTCTCTTTTGAATTCGTGAGTGCTTGTCTGTCAAGTTCTCTGTACACTAAAAATCTCCCCAGTAGTCTCGATGGAGACCAAGCAACACCGTCAGTCCACCTCTTTATACCTGACCTCTCTTCAATAAATACAAAGACATTGCCCGAGGCAATAAGGTCTATTCTTTCGCCATCGTGGGGTCTTCTG
>comp161868_c0_seq1
AGACAAATTGCTGCTCGTTTGTATAGAAACAACAAGAAGTGGAACAAGGCCTTGTCTATTCTTAAAGCAGATCAATTGTGGAAGGATGCCATTGAGACCGCTGCTATTTCACAATCTACCGATGTATCTGAAGATTTGTTGTCATACTTTGTTGAGACTGGTAACAACGAGGCCTTTGTTGGATTGTTGTACACTGCTTAT
>comp16253_c0_seq1
GCAGGATCTCACAGAGGGAATCACTCACAATTGATGATAAATGGAGATCTGGGCTCGCGGTGAATGCGCTGCTAGCCTGCACGGTGGTGGAGCTGGAACCGGCAGTGTGTTCGCAGAGGGATTGTCTATATAAGAGAGGCCTGTTGCACGTCCTTGTGCTTGCTTTGGCCCCGGACGGTGTAGCGTAAGGTGCTGATTGAGCAGTGGATATTCCGTTTTTGTTGTGGCTTCCTCCATCATGACGGTGACGTTTGAAGGGCTGGACTGTATCGCCGATATGGGCTCTACTGAGTACAAGGCGTTAGCGAGTGTTTCGCAGGCTGGCAGACACGCTTGGGCGTACCAGGCCAACTACGCGTACTACGTGTTGTACTATGGCGCAGTGTTGACGTTCTGTGCGATCGTCAAGTACGTGTGGTACAGATTTGACGACTGGAGCTATAGAAACGGTGATTCTAGAGGTTCTCTGCTGAAGAGAGGCATCGCACTGACCCGTGTTGTAGGGTATAGGCGATTCCCCGTGATGCTGTCGAGGGTAACAGGGCTCCCTGCGTCCTTTGGCACGTTGGTGGTGATGGGTGCTTCGACACTGTTCGTCCTGTGTGTGTGCTTCATACCGCATTTCTACTACAGAGCATGTCGAGGGTTTGGCTCTCCGCCTTTGGCCGTGAGAGCTGGTTTACAGGTGATGGCACTGACGCCATACCTGATCATCATCTCCGGCAAGACGAACTTCATCTCATTTGTCACTGGAGTCAGCTATGAAAAGCTGAACGTATTCCATCAGGCACTGGGCTGGGGGTCACTGTTCCTGAGTTTTGTCCATACGATCCCATTCCTCGTCCAGCCTGTTAGAGAAGGTGGAGCAGCTCGTCTTAAAGAGCTGTGGGACGGTGATAACAACTATTTATACGTCAATGGGCTCGTTGCCCTTGTGCTCCTTTTCTGCCTCTGTTTCCTCAGCACAAGGTTCTCAAGATCCTTATGCTACGAGGTTTGGTGGCATTCGCATTGGGTGATTGGGCTGGCGTACTTTGCCATCTTGACATGGCACGTGTATGGGTTGCTGGATGCAGAGCAGTACATGTGGGGAACTCTGGGGTTCTGGGGGTTCCAGATGCTCTACAGAGCACTCGTGAAGACCACCTTCAAGCCGAACTTGTACGCATTCAAGTCGAAGAAGGCCGCATTGAACCGCATCACCAACGGATGCTACGAGATCGTTGTCAATATCGACTCGAGATACGAATTGGACTGGATGCCAGGCCAGCACATCTTCATTAGATTCATGTTAGGGATTCACACTTTGGACAACCATCCATTCTCTATCATGACTGTTCCGGAGAAGAGAGGGGAAACTCAGCTGAAGCTGATTGTGAAACCACACAGGGGTCTGACAAGAAAGCTGTATAATCTCATCGATGACAAGTCCACAGAGCTGGACTGTTACATTGACGGACCCTACGGTGGGATGTGCCGTGATCCACTGGCCTTTGACAAACTGGTTTTGATGTCTACCGGCACTGGAGTCACAGTAACGTTACCATTTGTCCAATACGTTGCTCAGCACATGAGCAATAAGTCATGCCGTGTACGTGAGATTGAGTTCAACTGGGTCGTCACTTCACAGGACACCGTGGAATGGATTCAACGTGAATTGGAAAGTGCAAAGGAATCACTCCGTGATGTGCTTCGCATCAACATATTTGTAACGAATTCACGTGATGGAGCTATTCCTCAGTCAATTGGATCCAGAAAGACACCCGTGAACTCTGGAACGTTTGGCTTGCAATTGTTATAGATCTGCCACAGTTGGTCGGTGTGTACGGCCTTCTCACCTTTGCTGCTGTTCGAGACGGATGACGTTTCAGAGTCCACGGGTGTCTTTCTGGATCCAATTGACTGAGGAATAGCTCCATCACGTGAATTCGTTACAAATATGTTGATGCGAAGCACATCACGGAGTGATTCCTTTGCACTTTCCAATTCACGTTGAATCCATTCCACGGTGTCCTGTGAAGTGACGACCCAGTTGAACTCAATCTCACGTACACGGCATGACTTATTGCTCATGTGCTGAGCAACGTATTGGACAAATGGTAACGTTACTGTGACTCCAGTGCCGGTAGACATCAAAACCAGTTTGTCAAAGGCCAGTGGATCACGGCACATCCCACCGTAGGGTCCGTCAATGTAACAGTCCAGCTCTGTGGACTTGTCATCGATGAGATTATACAGCTTTCTTGTCAGACCCCTGTGTGGTTTCACAATCAGCTTCAGCTGAGTTTCCCCTCTCTTCTCCGGAACAGTCATGATAGAGAATGGATGGTTGTCCAAAGTGTGAATCCCTAACATGAATCTAATGAAGATGTGCTGGCCTGGCATCCAGTCCAATTCGTATCTCGAGTCGATATTGACAACGATCTCGTAGCATCCGTTGGTGATGCGGTTCAATGCGGCCTTCTTCGACTTGAATGCGTACAAGTTCGGCTTGAAGGTGGTCTTCACGAGTGCTCTGTAGAGCATCTGGAACCCCCAGAACCCCAGAGTTCCCCACATGTACTGCTCTGCATCCAGCAACCCATACACGTGCCATGTCAAGATGGCAAAGTACGCCAGCCCAATCACCCAATGCGAATGCCACCAAACCTCGTAGCATAAGGATCTTGAGAACCTTGTGCTGAGGAAACAGAGGCAGAAAAGGAGCACAAGGGCAACGAGCCCATTGACGTATAAATAGTTGTTATCACCGTCCCACAGCTCTTTAAGACGAGCTGCTCCACCTTCTCTAACAGGCTGGACGAGGAATGGGATCGTATGGACAAAACTCAGGAACAGTGACCCCCAGCCCAGTGCCTGATGGAATACGTTCAGCTTTTCATAGCTGACTCCAGTGACAAATGAGATGAAGTTCGTCTTGCCGGAGATGATGATCAGGTATGGCGTCAGTGCCATCACCTGTAAACCAGCTCTCACGGCCAAAGGCGGAGAGCCAAACCCTCGACATGCTCTGTAGTAGAAATGCGGTATGAAGCACACACACAGGACGAACAGTGTCGAAGCACCCATCACCACCAACGTGCCAAAGGACGCAGGGAGCCCTGTTACCCTCGACAGCATCACGGGGAATCGCCTATACCCTACAACACGGGTCAGTGCGATGCCTCTCTTCAGCAGAGAACCTCTAGAATCACCGTTTCTATAGCTCCAGTCGTCAAATCTGTACCACACGTACTTGACGATCGCACAGAACGTCAACACTGCGCCATAGTACAACACGTAGTACGCGTAGTTGGCCTGGTACGCCCAAGCGTGTCTGCCAGCCTGCGAAACACTCGCTAACGCCTTGTACTCAGTAGAGCCCATATCGGCGATACAGTCCAGCCCTTCAAACGTCACCGTCATGATGGAGGAAGCCACAACAAAAACGGAATATCCACTGCTCAATCAGCACCTTACGCTACACCGTCCGGGGCCAAAGCAAGCACAAGGACGTGCAACAGGCCTCTCTTATATAGACAATCCCTCTGCGAACACACTGCCGGTTCCAGCTCCACCACCGTGCAGGCTAGCAGCGCATTCACCGCGAGCCCAGATCTCCATTTATCATCAATTGTGAGTGATTCCCTCTGTGAGATCCTGC
>comp16253_c0_seq2
GCAGGATCTCACAGAGGGAATCACTCACAATTGATGATAAATGGAGATCTGGGCTCGCGGTGAATGCGCTGCTAGCCTGCACGGTGGTGGAGCTGGAACCGGCAGTGTGTTCGCAGAGGGATTGTCTATATAAGAGAGGCCTGTTGCACGTCCTTGTGCTTGCTTTGGCCCCGGACGGTGTAGCGTAAGGTGCTGATTGAGCAGTGGATATTCCGTTTTTGTTGTGGCTTCCTCCATCATGACGGTGACGTTTGAAGGGCTGGACTGTATCGCCGATATGGGCTCTACTGAGTACAAGGCGTTAGCGAGTGTTTCGCAGGCTGGCAGACACGCTTGGGCGTACCAGGCCAACTACGCGTACTACGTGTTGTACTATGGCGCAGTGTTGACGTTCTGTGCGATCGTCAAGTACGTGTGGTACAGATTTGACGACTGGAGCTATAGAAACGGTGATTCTAGAGGTTCTCTGCTGAAGAGAGGCATCGCACTGACCCGTGTTGTAGGGTATAGGCGATTCCCCGTGATGCTGTCGAGGGTAACAGGGCTCCCTGCGTCCTTTGGCACGTTGGTGGTGATGGGTGCTTCGACACTGTTCGTCCTGTGTGTGTGCTTCATACCGCATTTCTACTACAGAGCATGTCGAGGGTTTGGCTCTCCGCCTTTGGCCGTGAGAGCTGGTTTACAGGTGATGGCACTGACGCCATACCTGATCATCATCTCCGGCAAGACGAACTTCATCTCATTTGTCACTGGAGTCAGCTATGAAAAGCTGAACGTATTCCATCAGGCACTGGGCTGGGGGTCACTGTTCCTGAGTTTTGTCCATACGATCCCATTCCTCGTCCAGCCTGTTAGAGAAGGTGGAGCAGCTCGTCTTAAAGAGCTGTGGGACGGTGATAACAACTATTTATACGTCAATGGGCTCGTTGCCCTTGTGCTCCTTTTCTGCCTCTGTTTCCTCAGCACAAGGTTCTCAAGATCCTTATGCTACGAGGTTTGGTGGCATTCGCATTGGGTGATTGGGCTGGCGTACTTTGCCATCTTGACATGGCACGTGTATGGGTTGCTGGATGCAGAGCAGTACATGTGGGGAACTCTGGGGTTCTGGGGGTTCCAGATGCTCTACAGAGCACTCGTGAAGACCACCTTCAAGCCGAACTTGTACGCATTCAAGTCGAAGAAGGCCGCATTGAACCGCATCACCAACGGATGCTACGAGATCGTTGTCAATATCGACTCGAGATACGAATTGGACTGGATGCCAGGCCAGCACATCTTCATTAGATTCATGTTAGGGATTCACACTTTGGACAACCATCCATTCTCTATCATGACTGTTCCGGAGAAGAGAGGGGAAACTCAGCTGAAGCTGATTGTGAAACCACACAGGGGTCTGACAAGAAAGCTGTATAATCTCATCGATGACAAGTCCACAGAGCTGGACTGTTACATTGACGGACCCTACGGTGGGATGTGCCGTGATCCACTGGCCTTTGACAAACTGGTTTTGATGTCTACCGGCACTGGAGTCACAGTAACGTTACCATTTGTCCAATACGTTGCTCAGCACATGAGCAATAAGTCATGCCGTGTACGTGAGATTGAGTTCAACTGGGTCGTCACTTCACAGGACACCGTGGAATGGATTCAACGTGAATTGGAAAGTGCAAAGGAATCACTCCGTGATGTGCTTCGCATCAACATATTTGTAACGAATTCACGTGATGGAGCTATTCCTCAGTCAATTGGATCCAGAAAGACACCCGTGGACTCTGAAACGTCATCCGTCTCGAACAGCAGCAAAGGTGAGAAGGCCGTACACACCGACCAACTGTGGCAGATCTATAACAATTGCAAGCCAAACGTTCCAGAGTTCCTCTCTCAGATAGATCTCGGCTCAAAGACCGCTGTGGTATGTGCTGGAACTGCGTCATTCCAAGGCGATTGTGGTAATGCCTGTGCTCAGCTGCAAAGACGTGTGTTGAAAGGTGAGTGTGATGAGGTGTACTTGCACACCGAGAACTTTGGCTGGTGAATGGCTACTATTTAATAAGTTATAACAAGCTGATCTGTAGAGCTTCGGTATCTTCACGATCAACTTGCGCTGAGCGATCCGCCAGGTATTGACTTTAATGTCTGGTTCCTCCGTTTAATAGAATGATGATTTTTTGAAACTAGCAAAATCAACTCCTGAAGAGTTTTCTGGAACTGTAGCGTAAGATTTCGTATAACTCCAAGAAACGAGCAAATTATGCACACCATCCTCATCCAATGGAATCTCTCGTATCCTCATCTGAGCACAATATGCAGGATCTCACAGAGGGAAT
>comp16253_c0_seq3
ATTCCCTCTGTGAGATCCTGCATATTGTGCTCAGATGAGGATACGAGAGATTCCATTGGATGAGGATGGTGTGCATAATTTGCTCGTTTCTTGGAGTTATACGAAATCTTACGCTACAGTTCCAGAAAACTCTTCAGGAGTTGATTTTGCTAGTTTCAAAAAATCATCATTCTATTAAACGGAGGAACCAGACATTAAAGTCAATACCTGGCGGATCGCTCAGCGCAAGTTGATCGTGAAGATACCGAAGCTCTACAGATCAGCTTGTTATAACTTATTAAATAGTAGCCATTCACCAGCCAAAGTTCTCGGTGTGCAAGTACACCTCATCACACTCACCTTTCAACACACGTCTTTGCAGCTGAGCACAGGCATTACCACAATCGCCTTGGAATGACGCAGTTCCAGCACATACCACAGCGGTCTTTGAGCCGAGATCTATCTGAGAGAGGAACTCTGGAACGTTTGGCTTGCAATTGTTATAGATCTGCCACAGTTGGTCGGTGTGTACGGCCTTCTCACCTTTGCTGCTGTTCGAGACGGATGACGTTTCAGAGTCCACGGGTGTCTTTCTGGATCCAATTGACTGAGGAATAGCTCCATCACGTGAATTCGTTACAAATATGTTGATGCGAAGCACATCACGGAGTGATTCCTTTGCACTTTCCAATTCACGTTGAATCCATTCCACGGTGTCCTGTGAAGTGACGACCCAGTTGAACTCAATCTCACGTACACGGCATGACTTATTGCTCATGTGCTGAGCAACGTATTGGACAAATGGTAACGTTACTGTGACTCCAGTGCCGGTAGACATCAAAACCAGTTTGTCAAAGGCCAGTGGATCACGGCACATCCCACCGTAGGGTCCGTCAATGTAACAGTCCAGCTCTGTGGACTTGTCATCGATGAGATTATACAGCTTTCTTGTCAGACCCCTGTGTGGTTTCACAATCAGCTTCAGCTGAGTTTCCCCTCTCTTCTCCGGAACAGTCATGATAGAGAATGGATGGTTGTCCAAAGTGTGAATCCCTAACATGAATCTAATGAAGATGTGCTGGCCTGGCATCCAGTCCAATTCGTATCTCGAGTCGATATTGACAACGATCTCGTAGCATCCGTTGGTGATGCGGTTCAATGCGGCCTTCTTCGACTTGAATGCGTACAAGTTCGGCTTGAAGGTGGTCTTCACGAGTGCTCTGTAGAGCATCTGGAACCCCCAGAACCCCAGAGTTCCCCACATGTACTGCTCTGCATCCAGCAACCCATACACGTGCCATGTCAAGATGGCAAAGTACGCCAGCCCAATCACCCAATGCGAATGCCACCAAACCTCGTAGCATAAGGATCTTGAGAACCTTGTGCTGAGGAAACAGAGGCAGAAAAGGAGCACAAGGGCAACGAGCCCATTGACGTATAAATAGTTGTTATCACCGTCCCACAGCTCTTTAAGACGAGCTGCTCCACCTTCTCTAACAGGCTGGACGAGGAATGGGATCGTATGGACAAAACTCAGGAACAGTGACCCCCAGCCCAGTGCCTGATGGAATACGTTCAGCTTTTCATAGCTGACTCCAGTGACAAATGAGATGAAGTTCGTCTTGCCGGAGATGATGATCAGGTATGGCGTCAGTGCCATCACCTGTAAACCAGCTCTCACGGCCAAAGGCGGAGAGCCAAACCCTCGACATGCTCTGTAGTAGAAATGCGGTATGAAGCACACACACAGGACGAACAGTGTCGAAGCACCCATCACCACCAACGTGCCAAAGGACGCAGGGAGCCCTGTTACCCTCGACAGCATCACGGGGAATCGCCTATACCCTACAACACGGGTCAGTGCGATGCCTCTCTTCAGCAGAGAACCTCTAGAATCACCGTTTCTATAGCTCCAGTCGTCAAATCTGTACCACACGTACTTGACGATCGCACAGAACGTCAACACTGCGCCATAGTACAACACGTAGTACGCGTAGTTGGCCTGGTACGCCCAAGCGTGTCTGCCAGCCTGCGAAACACTCGCTAACGCCTTGTACTCAGTAGAGCCCATATCGGCGATACAGTCCAGCCCTTCAAACGTCACCGTCATGATGGAGGAAGCCACAACAAAAACGGAATATCCACTGCTCAATCAGCACCTTACGCTACACCGTCCGGGGCCAAAGCAAGCACAAGGACGTGCAACAGGCCTCTCTTATATAGACAATCCCTCTGCGAACACACTGCCGGTTCCAGCTCCACCACCGTGCAGGCTAGCAGCGCATTCACCGCGAGCCCAGATCTCCATTTATCATCAATTGTGAGTGATTCCCTCTGTGAGATCCTGC
>comp162659_c0_seq1
TGAGATGAACTTGGCTTCTCAGTCAGTTCTGGAGGGATTGAATGCTTGTTTGGATCATCGTGGTGAAGCGTACATTCCAGAATTGGATAAGTCATTCCCACGTCATCCAAACTTCAAGGTGTTTGCAGCTCAAAACCCTCAGTACCAAGGTGGTGGAAGAAAGGGATTGCCTAAGTCATTCGTCAATAGATTCACAGTTGTTTATGTTGATATTCTTAAGGCAGATGATCTTGTGTTAATCGCTCACCATCTATA
>comp163277_c0_seq1
TGCTCGATGCCAATGTTCCATTCAGTCTAAACTCTGACGATCCCGCATACTTTGGAGGTTACATCTTAGACAACTATGTAGCTGTACACACAAGATTCGGGTGGTCTATAGACACTTGGGCTCAGGTTGCCGTGAATGCTATCAACGGTTCTTGGTGTCATCAAGACCGCAAGGATGAGATACTAAGGGAAATTGCCAACGTTGTTGAGAAGCATAGACCAATTATAGAGAAAATTAGTGCATGATTAGAATATATTAAAG
>comp163810_c0_seq1
GAGGATCCGCATAGTACTTCCAGGAATAATCCGTTTTCCAGATGAAGAGAGCAGTGACGATAACACCCACGTTACCAAGGGCATCGCCCAGTACGTGGAGGAAGACACCGTGCATGTTCAAGGACTTTCTCTTCTTCTGCGGCTTCAAGTCCTGGTCGTCATTGTGTGAATCTCCGTGCGAGTGTGAGTGTGGCTCGTTTACAGCAGCGGA
>comp163942_c0_seq1
AAGGACTGACGGTTCAGAAGATCCAGTGGAGAATCCTTGGACTCCAGGATATACTGCGACGACTTTTTCTTTCTTCTTGGATCCTCGTTCTCTTGTTCGGCTCCCTCGTCATCCATATCATCGTCTTCATCGGAATTGGAGTCGTACAATACGTCATCGTAGGCATTGCCGTGTTTCTTCGATCTCTGTTGCGATTCTCCTTCTTCCTCGG
>comp167565_c0_seq1
CAAAGCCGTGATCTGTGATACGATGTGGCAAACCGAATCCGGTTCCCATTTGATTGCTCCTTTGGCTGGTGCAGTTCCAACCAAGCCAGGTTCAGCAACTGTTCCATTCTTTGGTATTGATGCCTGTATTATTGATCCAGTTAGTGGTAAGGAGCTCGATGGCAATGACGTGGAAGGTGTCCTTGCCGTTAAGAAGCCATGGCCATCAATGGCTAGATCTGTTTGGAACAACCATGACAGATACTTGGAGACTT
>comp167585_c0_seq1
CGGACTCTGAGGACTACGACAACCATTATGTGTTGGACATTGACTTCTACAAGGCTGTGAAGCCTGAGGAGTCCCGCCATTGGCAGAACGGCAACAGCGTGTACTTTGTGATCCAGAAGCTCAACGCTGAGAAGGAGTACTGGCCACGTTTGACCAAGTTGAAGGTGAAGTACTTCTACATCCACACGGACTTTGACAAGTGGGTCGATGAGGACGATCAGGATGAGGAGGAAGGCGGGGCGCTCGGCGACCTGCCTGCGATGGATGAGGGCAACGTCTGGGAATCGATGCTACAGGATAACCCAGAGTTGGCCAAACTGGCCAATTCTGCGAATGGTCAGTTTGACTTCTCCAAGTTGCCGGTAGATGCTAACCAGGAGGAACTGACTTCGCAGGCTACAGAGGG
>comp168057_c0_seq1
GAACAAGGGTAGATTCAACCCTGATGAGCTTCGTCGTCGTCGTGAAAACCAAAGTGTTGAATTGAGAAAGGCCAAAAGAGATGAAACTTTGGCAAAGAGAAGAAATTTCAACATCACCACTGAAGACTCTGATGACGAGGATTCTGGAAAGATCGATGACGATTCATCATTCCTCACACATCTACAACAAGAGCTTCCAAGAATGATGGAGCAGATCCAATCTAGCA
>comp170820_c0_seq1
GTGCCATCAGGCGAGGAGAGGGCCAAGTTTGAGAACGAGATGGACTCGTTCTTTGCTCTTTTCAGACGCTACTTGAGCGACAAGGCCAGCGGCACTGCGCTCGACTGGGAGAAGATCAGCTCTCCCACGGCGGAAGAGGTTGTTGATTACAAGACGATTGCGGAGCCAACGGATAACGCGCGCAACTTGGACAAGTTGGCTGTGCTGAAGTTGAACGGTGGGTTGGGTACGTCGATGGGGTGTGTTGGTCCGAAGTCTGTGATTGAGGTTCGTGACGGGAACACGTTTTTGGATTTGGCG
>comp17150_c0_seq1
CAGAGATTTCATCAAGAACATGATTACTGGTACTTCCCAAGCTGACTGTGCTATCTTGATTATTGCTGGTGGTGTTGGTGAGTTCGAGGCTGGTATCTCCAAGGATGGTCAAACCAGAGAGCACGCTTTGTTGGCTTTCACCTTGGGTGTCAGACAATTGATTGTTGCTATCAACAAGATGGACTCCGTCAAGTGGGACGAGTCCAGATTCACTGAGATTGTCAAGGAGACCTCCAACTTCATCAAGAAGGTTGGTTACAACCCAAAGACTGTTCCATTCGTCCCAATCTCTGGTTGGAACGGTGACAACATGATTGAGGCTTCCACCAACTGTCCATGGTACAAGGGTTGGGAGAAGGAGACCAAGGCTGGTGTCGTCAAGGGTAAGACCTTGTTGGAGGCCATTGATGCCATTGAGCCACCATCAAGACCAACTGACAAGCCATTGAGATTGCCATTGCAAGATGTCTACAAGATTGGTGGTATCGGAACTGTGCCAGTCGGTAGAGTCGAGACCGGTGTCATCAAGCCAGGTATGGTTGTTACCTTTGCTCCATCTGGTGTCACCACTGAAGTCAAGTCCGTCGAGATGCACCACGAGCAATTGGCTGAGGGTGTCCCAGGTGACAACGTTGGTTTCAACGTTAAGAACGTCTCTGTTAAGGAGATCAGAAGAGGTAACGTTGCTGGTGACTCCAAGAACGATCCACCAAAGGGTGCTGACTCTTTCAACGCTCAAGTTATCGTCTTGAACCACCCAGGTCAAATCTCTGCTGGTTACTCTCCAGTTTTGGACTGTCACACCGCTCACATTGCTTGTAAGTTCGATGAGATCTTGGAGAAGATTGACAGACGTTCCGGTAAGTCTCTTGAGTCCAACCCAAAGTTCATCAAGTCTGGTGATGCTGCTATCGTCAAGTTTGTCCCAACCAAGCCAATGTGTGTTGAGGCTTTCACTGAGTACCCACCATTGGGTCGTTTCGCCGTTAGAGACATGAGACAAACCGTTGCTGTCGGTGTCATCAAGTCCGTTGAGAAGTCTGACAAGGCTGGTAAGGTCACCAAGGCTGCTCAAAAGGCTGCTAAGAAGTAAGTTGATTAATCAATCTCACTTCAAGCTTGACTATTTTATTACAATGAATTGTGAATATGAC
>comp17150_c0_seq2
CAGAGATTTCATCAAGAACATGATTACTGGTACTTCCCAAGCTGACTGTGCTATCTTGATTATTGCTGGTGGTGTTGGTGAGTTCGAGGCTGGTATCTCCAAGGATGGTCAAACCAGAGAGCACGCTTTGTTGGCTTTCACCTTGGGTGTCAGACAATTGATTGTTGCTATCAACAAGATGGACTCCGTCAAGTGGGACGAGTCCAGATTCACTGAGATTGTCAAGGAGACCG
>comp17237_c0_seq1
GGTTACATGGTTTTTATTTAAAGAAGCACGTATAATCATGAAGAAACAAAACATCATTTATTTACATTTATCCATGGACAAATTATTTATAAAACATGATATAGTGTAATCGGTTATTCACAAGATATTCCACTGTCTTCAGGAATACCCTCGCATTCTTTGGTCTGTTCTCCACCAGTCACGTCAATATCAGACCAGTGCCAGTCGGAAGCGCTCTTTACTAATACGTAGATATTAACACCTGACTCTTTAACAGTGCCAGTAACATTTCTCAATGTAAAATCTTTAATAGGAACACCGTCAGTAGCCACGCCAGTAGGACTACCAGTATCGATATTATAATCACCTTCAATAATGATACCATAATTATTTATTCCCACTAAAAATATGTCTTCGTAGGTAACATTGGTTACTGATCCAGTAGCCCCGTATACGGTTTTAATCCTCACCCCATTATCTGAATTTTCTATCTCAACATTGGATACTAGAACATTCTCCACAATGTTATAATCTCTACCGCCAACAGAACCGATTGACAGGCCATGTCCACCGTAACAGTAGACGTCCCTAACTAGAACGTTGGTGCCAGATTTGATGGCAATGCAGTCATCCTGATTAAAAACTGTGATACGTTCGAGTGTAACATTATTAGAAGTCCATACGTTGAATCCATCTGTGTTATGTCCTCCCATGGTGTCACCGTCTTTACTGTCAATGTAAACATCAGACGCGATAACACCATCACTATGTTCGATCCAAATGGCATGATACGGAGTATTTTTTATTTTTAAATCGTGGATTACGGAGTCTTTCAGCCCGTGTAAAACGAAAAATACTGGCTTTACTGTGCCACCATGTTCTCCTTTACCATCCCACCAAATGTTTCCTTTTGGATCTATCACATGGTCTGGGGCACCAGTGATTTCTAACTGTTCACCAGTTATATTAAGTAGCGGTCCATTCCATTCTTGATAACCCCATGTTATTGTACCTTGGAAGGTAAGTTTTGTGCCTGGATTTAAATTCAAGTTTAAAGTAACCCCAGCTGGTACGTCCAAGTTATCTAGTGTGATGTCTTTACATTCACTTACTATGTTTTTAATGTTATCTTCATCGTATTTGGAGACTGTACACGTGGCAGCTATGGATGGTTGAATAGTAACCAAAATACCCAATATTGGGAGTCCTAGTACAGTAAAAAAGCGCATATTTTTATGATTGACCTTATAGACTTTCAGGAATATCGTCCTTTCAAG
>comp172662_c0_seq1
GGGAAAAGAGAAGCGTGTTGGAGAAAATATTGTGGAGAGCATTGAGAGGTAACTTGTACATGCAGACAACAGAAATTTCTGAACCTATCTATGATCCAAAATCCAAGTCCTCCACAGATAAGGATATCTTCATTGTGTTTTCTCATGGATCTGAAATCATTTCCAGAATTAAGAAAATCGCTCAATCTTTGGATGCTGACATCTACGACGTTGACCAA
>comp174736_c0_seq1
TTGCACGTCTTGGTTGGGGCTAAGTATCTCAACACAGTGACGCACCATAGCCAATGTACAGTGGTTTTTGCTGTTATATCAGCTGCGATTTGCTTTCTCATCTCATTACCGAGAACGTTTTCCCATATGTCAATCATTGGACTGTTCTCCGCTGCAACGATGTTCATTGCTGTTCTGTTGGCGATGATCTTTTCAGGCGTGCAAGATCATCCTGATAA
>comp175041_c0_seq1
GGCTGGGTCATTTCGGTCTGTTTTCAAACATTATGACTCTTGCTTGGACCATTTTTGCCTGTGTCTTCTTCTGTTTTCCATTTACAATGCCTGTCGATAAGGACAACATGAATTACGCATCTGTTGTGCTTGTTGGTATGTGTCTTTACTCTGTGGTCTATTGGTACATTAGAGGTCGTCGCCGTTTCGCACTCAACCGTC
>comp175224_c0_seq1
GGGTAAGGGTACTCCATCTCTCGGTAAGCGTCACAACAAGTCCCACACTTTGTGTAACAGATGTGGTCGTCGTTCTTTCCACATCCAAAAGAAGACCTGTGCTTCTTGTGGTTACCCAGCTGCTAAGTTGAGATCCCACAACTGGGCTTTGAAGGCTAAGAGAAGAAGAACTACCGGTTCCGGTCGTATGCAATACTTGAAGCACGTTGCTAGAAGAGCTAAGAACGGTTTCCAATCCGGTGTTGCTAAGCCATTGGCTGCTTAAGTTGAGCATTAAAG
>comp175321_c0_seq1
AATTGACAGATTTTGGATTGGCATGTGGTACCATTGCTGACGAAAGAATTCAGTCGATGAAGATCAGATTGGAGAAGATTGGCGATAAATTCACTGCAAATCAAGGACTGCAAAGATCAATGCAGGAGAGAAGAAGAATATACCAGACTTTGAGAGAAAACGATCTCAACTATTCCAAATCGGTCGTTGGATCCCCAGACTATATGGCCATCGACATTGTCAAAGGTTACGCCTACGATAAAACAGTTGACTATTGGTCCTTGGGCTGCAT
>comp175543_c0_seq1
GTGATATTTGGCAAACCCAAAGTTAACCATAATGGCCTTTGAGTGACCAATGTGCAAGAATCCGTTTGGCTCTGGTGGGAAACGGGTATGAACTTGGCCCTTAGTAGCCTTCAAATGTTCAACCATGAGTTCTGGATAAGCTTGCGGGTTTTCACCAACTTTGTGCAACTCACCGAGGAAGCCCTCGGCAAACATTGAACGAGTCTTAACAGGCTCTTCCTTCTTCGAACCCTTGGCATCT
>comp175695_c0_seq1
GACCTCAACAGCAGTTACTGCTTGTCTTATCGCCATGGCCACCTACTTTGACTCCGTGGTCTTTATCGGCGTTTGCCTTTGAGCCAGCTTTATCATGGATGATCTTTGTCAGTTTTATAAACAACTCCTCAACGTTCTCGTTAGTCTTTGCACTGGTCTCCAAGAATGGTACTCCCAATTCCCTTGCGAGAGCTTCACCCTGCTCATAAGACACTGCTCTCAGATCG
>comp175775_c0_seq1
GCAAAACCCTATACAAAGCCAATAATCGACGTCTTGTTACCAAAATCAAGAGATAAATCTGCATCTGTGGCTTCGTCATCCATTGCTGCTCTAGGTGAGCTATCTGTTGTTGCAGGTGAAGATATTAAGCCATTCATTCCCGATTTGATGCCGTTGATTCTTGAGACTTTCCAAGATCAGAGCTCCTCTTTTAAACGTGATGCCGCTTTGAAGACTTTAGGTCAGTTGGCAGGTTCTTCCGGTTATGTTATCCAA
>comp176050_c0_seq1
AATTTTCGCACTTATTTATTTTCACCCTGTATATGTGTACAGTATTGACTTAATAGCAAGTAATTCCACTGTCTTCTGGAATACCATAGCATTCCTGAATTACTTTTCCACCAGTTATATTAACTTCAGTCCAATGCCAGTCGGAAGCATTCTTTACCTGTATGTATACATTAGTACCAGTCTCTTTAACAGTGCCAGAAATATTTTTCAACGTAAATTCCTTAATCGGGACACCACCAGTGGCACCGGCACTGTGGTTACCATAATCACCATGAATTCTAATACCGAATTTGTTTATATCCTTTAATGTAACATTTTCGTATGTAACATTGGTA
>comp17611_c0_seq1
GTTTCTTCTTTCCAACAGATACAAAACACACTTACAAACAACACAATGGCTATCAACATCGGTATTAACGGTTTCGGTCGTATTGGTCGTCTCGTCCTCAGAGTTGCTCTTGGTAGAAAGGACATCAACGTTGTTGCTGTCAACGATCCATTCATTGCTGCTGAGTACGCTGCTTACATGTTCAAGTACGACTCCACCCACGGTAAGTACGCCGGTGAGGTTACCTCTGACGGTAAGAACTTGATCATTGACGGTAAGGTTATCAACATCTTCCAAGAGCGTGACCCAGTCAACATCCCATGGGGTGCTGAGAAGGTTGACTACGTCATTGACTCCACCGGTATCTACAAGGACTTGGCTGGTTGTCAAAAGCATCTTGACGCTGGTGCCAAGAAGGTTATCATCACCGCTCCATCCAGTGACGCCCCAATGTTCGTTGTTGGTGTCAACGAGGACAAGTACACTCCAGACTTGAAGATCATCTCCAACGCTTCCTGTACCACCAACTGTTTGGCTCCATTGGCCAAGGTTATCAACGACACCTTCGGAATTGAGGAGGGTTTGATGACCACTGTCCACTCTATCACCGCCACCCAAAAGACCGTTGACGGTCCATCCCACAAGGACTGGAGAGGTGGTCGTACCGCTTCCGGTAACATCATTCCATCCTCCACCGGTGCTGCTAAGGCTGTCGGTAAGGTTATCCCAGAGCTTGCTGGTAAGTTGACTGGTATGTCCTTGAGAGTTCCAACCACCGATGTTTCTGTCGTTGATTTGACTGTTAAGTTGGTCAAGGGTGCCACTTACGATGAGATCAAGGCTGCTGTCAAGGCTGCTGCTGAGGGTCCACTCAAGGGTGTTTTGGGTTACACTGAGGATGCTGTTGTCTCCAGTGACTTCTTGACTGACTCCAGATCTTCCATCTTCGATGCCAACGCTGGTATCTGGTTGTCTCCAAAGTTCGTCAAGTTGATCTCTTGGTACGATAACGAGTACGGTTACTCCACCAGAGTTGTTGACTTGTTGGAGTACGTTGCTTCCAAGGAGTAAATTGTATGACTTTTATTTATGGGA
>comp176206_c0_seq1
GTGGCAAAGGACCTCAAATTGAAAAGAATCACACCAAGACATTTGCAGTTGGCGATCAGAGGTGATGAAGAGCTTGACACTCTGATCAAGGCTACTATTGCCTCTGGTGGTGTCTTGCCACACATCAACAAGGCGCTTCTCTTGAAAGTTGAGAAGAAGAAACATAAATGAGTCCAGCAGTGTTTACTTGTTTTCGTTATTATTGTTGTTGTTGATATAATTTTTTTTGGTTCCAGGTGAAGGAAAAGGCGATTTTGGTACAATACACAACACAGCTTATA
>comp176418_c0_seq1
TGGTGATGAGGATGTTAAGGCTGATTTCTTTGGTATCAACATGTACGAATGGTGTGGTGACTCCACTTTCAAGGAGTCTGGTTACGCTGACAGAACTGCGGAGTTCGAGAACTTGACTATTCCAATCTTCTTCTCTGAATACGGCTGTAACGAGGTCCAACCAAGAGAATTCACCGAGGTTCAGGCTCTTTACGGTTCTGACA
>comp176426_c0_seq1
TACGTGCCTGTAAATGTCCACCGAGGTCAAACGTCGTGAAACGCACCGTGCCTATGGACAACTCCTCCGACGTTGGGTGTAGAGTTGGCTGCAAAGTGGCCAAGCGGTCGTTCTTCAACATGTGAAGCAACGTGGTCTTACCGGCGTTGTCCAACCCCAAGAAGAGCAGCTTAGCGTGCTTGTTCCATAGGCCTAAAGAGGCAAGAATGTCCTGGAACCAGTTTAGCATCCACATTTTCG
>comp176532_c0_seq1
GTTTCGGTTATGGTACAGTGTACAAGGTTGAAAAGGTTGATCTCGGCCAATCCAGACGTCGTGGTGATCCTATCACCCAGCACATCGGTTTCGGTGCTGATGAGTGGCCAAAGGAGTGGAGAAATATCTTGGATACCGATGGTTTGCCAATGATTGGTAGTAGGGTTGAGGAGGGTGATCCAATTGTCGCTTTCTACGATGAAACCATTGGTAAGACCAAGGTTAAGACGTACCACTCTTCCGAAGGTGCATACATCGAGGAGGTTAAACTCCTTGGTGATGAGGGTAATGATCAAGAGTTCCAACAGTTGACCATCAAGTACAGAATCACTCGTGCGCCATTGATTGGTGATAAGTTCTCCTCGAGACACGGACAGAAAG
>comp176610_c0_seq1
TTCTTGGTATCCTGGATAATTGGGTTCAACTCTTGTTCCTTGGAGATCTCCAACTTAGCATTGGACCATCTTGGAATCTCAACAATCATGTTAAGGATCTGCTTGGATTCATCAGCGTAGAGCGGAATGTCGTGGAAAGCAGAGACTGGTTGACCATCCTTCTCAATGTACACCTTGTAGTCCAAGGTGTTCTTTGCACCGATTTGGCGAGTAGTGTAAGCCATCTG
>comp176889_c0_seq1
TGGAGACCAAGAAGAGCAGAGGCTACTTGCCTCCAACCCCAGTCAACTCTGAGGACCCACTCTTCCTGTTGTACACATCTGGTTCCACTGGTTCACCAAAGGGTGTCGTCCACACAACGGCTGGTTACTTGCTCGGTGCCGCTTTAACCACAAGATATGTCTTTGACATCCATCCAGAGGATATTCTCTTCACTGCTGGTGATGTCGGTTGGATTACCGGTCATACCTATGCTCTCTATGGTCCATTGACTCTCGGTACCGCTACAATCATCTTTGAATCTACCCCAGCTTATCCAGATTATGGTAGATACTGGAGAATCATTGAACGTCATAAGGCTACCCACTTCTACGTTGCACCAACTGCATTGAGATTGATCAAGAGAGTTGGTGAGGATGAGATTGACAAGTATGACATTTCATCTCTGAGAACTTTGGG
>comp177614_c0_seq1
GTTTCCCAGAGCCATTGAGATCCGATGTCTTGAGAGGTAAGAGAAGAAAATTGGATGTCAGACCAGGTTTGGAATTGGCGCCATTTGACTTTGCCAAGATCAAGGAGGACTTGTCTTCCAGATTCAACAAGATCACCGAGTGTGACATTGCATCTTACAACATGTATCCAAAGGTTTACGAAGACTTTAGAAAGACCCAGGAGCAATACGGTGATTTGTCCCTATTGCCAACCAGAAACTTCTTGGCTCCACCAAAGGTTGGTGAGGAAATCACCGTCCACATCGAACAAGGTAAGACTTTGA
>comp177826_c0_seq1
CGTCAGGCATTGCCAGAGGGGAGCTCTTCATCACCGACAAATGGAGCCCTGGTGTTTTCAAGTCGACCAAGTCCAAGGGTCCAAAGGAATCTATTGCAAAGACCTTGAAGGAGCTACAATTGGAGTACATTGACCTGTATCTGCTGCACAGTCCTCAAGCCAATGAAGGAGAGATATCCACTGAGAATGCCTGGTTAGAATTGGAG
>comp178474_c0_seq1
TCTTCTGCCCCTGTCACCGCTTCTCTAGGAATTGGTGCTACCCTTGATCCTGAAGGTGCATCCAAGAAGGCTCTTGCGTTTAAGAAGGATACCAACACTGCTGTTTCTGACGATGACTTTGACGCATTTGACCAATTTGACGATTCGTTTGACACTGATGACATTCGTCCTTCTTTCAGAGCAAACAAGCGTTCCAAATCCATGTCGTACCTGCAATCCAAGAAGATGCGTACTTTGACCGTTGCTGCTGCTGCTCCACGTTTATCAAAGGCCAAATCTACAAGTTCACCTTCCGCTGCTGCTGCTGCTGCTGCGCTTCATGCCGCAGCATTGGAGGGCCTTTCACCAGCTAGTGTTTCATCGCCGGAG
>comp179098_c0_seq1
GGGATTTGGTCGGTATGTTTGGCAATGCATTGCAACATGCCCAAGGCTGGAGATTCAACGGTAAGTTCTGATGCAAACGGGTTGTTCTCGATAACGGTGATCGCCTGTGAAACAATGCCAATGGCGGTGTGCTTTGGAGGCACTGATGAATGACCTCCAGGTGCGGTTAAGGTGATGTAAAGCGTTGTGGCACCTTTCTCTCCA
>comp179153_c0_seq1
GGTTGTTTCCATGTTCTCCAAGATCTGCTTCTGTATAACCTCATTGTCCTCAAGGTTCTTCTTGTTCCATTGCAATTTCTCCTGCTCAACCTGTAGCGCCCGCTCCTCAGCTTCCGCCTGCTGCTGCTTCGCAACTATCTTCTTATGCTCTTCGCTCTGGAGCTGGGCGTTGAGCTTCGTGTTCTTCAACACCTCTTCTCTGAACTCCTTTGTCGACTGATTTACAGTGCCACTATGCTCGCTTTTGTTCTTAAGAATCCCTACCATTCCCTTTTGCTTGTTTTGCCCTCAACGTCCCAACGAGATGGAGTAAAAGCAACCCGTT
>comp179324_c0_seq1
TGTGACGATTCTGTCCAGAAGAAGATCTTGAACGAACCAAACACCACTGCTTTTAGAACAATGATTTACGATCTCATCACCTTCTTCGCAAGCACCTACAAGGAAGCACAAGGCTTTGACAGAGGGCCTCCTATCCACGACCCCGTGGCTGTCTAAAAGTTGATGCAAGTATATGACCTGCGTGACTGTGGTCTGAACTCCCAACAGTTGGAGATACACGTTGACGAGCATGGAGAGCACGAGGGTAAGATGATATCGGCAG
>comp179666_c0_seq1
AGGCCCGCTACCCTGATTCATCTGAGGCGGTCCACCGCTCATATTTGGCGGCCCGCTATTCATATTTGGGGGACCACCCATCATACCTGGCGGTCCAAACGGAGGTCCATTAGGTCCCCCTGGTGGGCCATTAGGGCCACCAGGTCCTCCCGGCCCCATGAGACTTGGAGGCCCGCCTAGAGGACCTGGGGGTCCACCCCAGT
>comp179679_c0_seq1
GGATGGTGAATCCTTCATCAAGAACCTAAACCACCTCATCTTTACAAACCAATTCTTAACACCATTGGCAACGCATCACAGATTTATAAGTTATTGGCTGTATATCTTTGGTCTAGTGTTCTTCGTTGCAACTCTGCAAAAGGGCCATCTAAGGTTTCAATTTGCGCAGCTGTGCATCACCCATATGGTTTTGTTGTTGACTGTTTTCCAAGCACACTTGATCATCAAT
>comp179791_c0_seq1
TCATGGCCCTCATTTCTTCTCGTGAAGAATTTGATGGCAGACTGTACAGTGACGGTGATGAACGACACCACGCTGTCACTAACCATCACAGCCAAACTCACCCACAGAATCCAGCCTTGAGCGCCAGTCTTCCAATCGTCGATGGGACCTTCAGCCCAGCCCTGGGCCTTACTCAGCGGAGCCAGTATGCCCCAGCCAAGGATCGCACCAAACAGCATGTAGCTGACCGTGGGAAGCCCCA
>comp179863_c0_seq1
GTCCTTCTACGTATCTAACGTTGTTGCGTTGGCATTGCACTTCTCTGGAATCTTTCCACTATACACAATCTTGGACTTGTTCGGCCAGATCATGACTGCCGCCATCATTGTCGGCTTTGTCTTCACCTTTGCCATGTACTTCACAACTCTGTTCATCACCCACGATTATCACCGTATGACCGGGTATCACGTGTATGACTTCTTTATGG
>comp179896_c0_seq1
GGAAAAGGGTGATATCATCCTCACAGGCACTCCCAAGGGTGTTGGAAAGGTTGTTCCTGGTGACCACATCGTTGCTGGGCTGAAGGTTGACGGTGTTGAGATCGAGGAGGGTAAATTGGACCTGCCAGTGGAGGAGAAGCCAGGCCCATGCGTCTATAAAGAGACATGATGGCTGTCTACGCACAGTGGTATCCAAGTATCAA
>comp180047_c0_seq1
TATTAACCCAGATGAGGCTGTTGCATACGGTGCTGCTGTCCAAGCTGGTGTCTTATCCGGTGAAGAGGGTGTCGATGACATTGTTCTTTTGGATGTCAACCCATTGACCTTGGGTATTGAGACCTCTGGCGGTGTCATGACGGCTTTGATCAAGAGAAACACTCCAATTCCAACAAAGAAGTCTCAGATCTTCTCAACAGCTGTTGACAACCAACCAACTGTCTTGATTCAAGTCTACGAGGGTGAAAGAGCTATGGCTAAGGATAACAACTTATTGGG
>comp181228_c0_seq1
GAGGCCAGCTCTCCAGAGCTTAAGGCTGACTTGAGAACTCTTCAATTCAAGTCCATCAGAGAGATTGACGTCTCCGGTGACAAGAAGGCCATTGTTATCTTCGTCCCAGTCCTATCTCTCGGTGCTTTCCACAAGGTCCAAGTCAAGTTGGCCCGTGAGCTCGAGAAGAAGTTCCCAGACCGTCACGTTGTCTTCCTCGCTGAGAGAAGAATCTTGCCAAAGCCAGGTCGTACCTCTAGACAAACTCAAAAGAGACCAAGATCTAGAACTTTGACTGCTGTCCACGACAAGATCTTGGAGGACTTGGTCTTCCCAACTGAGATTGTCGGTAAGAGAGTTAGATACTTGGTTGGTGGTAACAA
>comp181278_c0_seq1
TGCAGATTATGACGAAAAAACCATTGAAATTCACAAAGGCCCATTTCAACGTCGGGTTAGATTCCAAAGAGCAAACAATAGTTACATCTACGGGTCCATATGCCATCACGTGGTCGTTGAAGAAGATTCTTCGTGGTGATGCGGATCCTTATCTCATCAAGATGTACTACAATGACGTTGTTGCAGATAACTTCAAATTCGGTAGTGATAAGAACGTCATCATTGCATTGAAAGACGACGTTGGCATGGTTAGCAAAAAGGCATTCCGTAAAGCTGACAGAAAGTCGTTGGCGTTCAAACCAAAGGGTGG
>comp181464_c0_seq1
ATTCCTTTGGACAAGATCAAACTGCACAGAATAAGGGTTTACGTTACTGAAAATGTCGAATACTACTGCCGTAATAAGAAAGTACACAGGATGGAGCCCACTAGGAAATTCCTGTTGCTGGAACATAGAGCTCCTCCTCCAAAGGATGCCCCGCCAAATGCTGATCCAAAGACAAAGAAGATGGGCAATTTGCTAACGTCTGATGGCTATGACCTGACAGCAAAGGAATTTGAATTCCAATTGTTTGTTCCAGAGAAGCTCAACGGCACCCAGAAGTTACATCCAAACACTTCGTACCAAAATATCAAAGCACA
>comp182124_c0_seq1
TGGGGTCTCCCTCCTGGTGATTGAAGAGCCTTTCAGTGGCTTCTAGGCCAACCTGTGCAAAACAGATTATGATGATGATTGAGAAAACAAGCACACCAATTGGCTCTAATCTATTTTTCCCCACAGGATAATCCTTTGAATGTTTTGATTGTGACAATGTGTTTGAAGCATAAATGATCAAAGTGGAGAGGAAGTCCAACG
>comp182931_c0_seq1
ATGCTTTCTCTAAGCGTCACGAGGCCAAGCAAAGATTGGAGTCTTACGTTGCTTCCATCGAGGCTACTGTTACTGACCCAGTCTTGTCCTCTAAGTTGAAGAGAGGTTCTAAGGACAAGATCGAGGCTGCTTTGTCTGATGCTCTTGCTGCTTTGGAGGTTGAAGACTCCTCTGCTGATGACTACAGAAAGGCTGAGGTTGGTTTGAAGAGAGT
>comp183451_c0_seq1
CAGAGTTCTTTTTAAGACTAGAGTAAATGATAGAATCAGCACCTTTACAAATAAGCAGAGCCTTTGGTTCACCATTTGGATCATCAGATGGAATCTTAATGATTGCACTCATTCTCTTTCTCGTGGAGTTGAATTCCAGCACGTTCAAGACTTGGTACTCCTTGGCAACACCTTGAACTTCCACAATCAGCCCCTTCTTTGTGCTG
>comp183979_c0_seq1
GGGCAGGTTCGAGTGCAAATACTGGATCGCAGTGTTCATCAACGTCTCGCCGTTATCGTTCGGCGGGAAATGGTTGATGTCGAGATCCGTGTTCAGCCATTCGCTCAGAACGTGATCCACAGAGACCGTGCACTCCACCGGCGACCTGATCTCCTGCTTCACGAGGAAATCAAGCATGTACTTCACAGTCTCCAGACATCTCACGTAGGGAGAGGTGTGCAGGCGCAGCCTGACACACCCGCCGTTGTCGCACCGCACGTGATCGTTCAGGTAGTTGAACAGCTTCGCC
>comp184310_c0_seq1
GGGCGCTGTTTTTGTTCAGACAGCCGCGTTCGTTCTTGCTCCAATACGCTGGTGTTGATGCGTATCTGTTTTCACGTTACGTGGGCATGTTTGCCGGTGTTTCGTTGCTCGGTTGCTTCATTCTGTTGCCAATTCTGCTGCCTGTGAATGCCACTGGCGGCCAGGACTTGCCAGGGTTCGATCTGCTGGCGTTTGCCAACGTGACAAA
>comp184360_c0_seq1
TCCTGGTACATGTCGTATGAAATCATGGTGCCGTGGGTGCAGTTCTCTTTCAAACCTGTCTTACCCTTTGTTGGGTCGTCCAAGTTCTTGATGGAGAATGGGAATTGGGATGCCTTTCTCTTGATCTCGTTCAACACCAGGTGCGAAGATCTGAGCTTCAACTGGTACGAGTTACCGGTCAACTTGTAGATGGTGGTTCTGATCTGAGATGGCTTGACCTTACCTTCACCAGCAGTCATCAAGATGTCGAGACCGAACACTTGGCCAACTTCG
>comp185839_c0_seq1
GTTTTCACTAAACACAGAAGAAATGTCCACCGAAACCACTGTTAAGGCCTCCAACTGGAGATTGGTCGAAGTCGGCCGTGTTGTCTTGGTCAACAAGGGCCAATACAAGGGAAAGTTGGCCACTATCGTTGAGATCATTGACCACAAGAGAGCTCTTGTTGACGGTCCAACCACTGGTGTTCCACGTCAATCCATTTCTCTTGCCCACGTTGTTCTTACCCCATTGACCTACTCCGTTCCAAGAGGT
>comp185990_c0_seq1
GCTTGCACACCTGTGCACCATGGCGTTTGTGACTGCGTTCACTGCGGCGACTTCCAACGATGCTGGGTCTACGCAGGATAACCTCAATGAGATGTATGGGATCTCGTACGATGCGATGAATACCGGAGCAGGTGTGCTGTTCTTGGGTATCGGGTATGGTACTCTGTTCTTGGCCCCATTTTCGTACCTTTACGGGAGAAAGCTGCCCTATTTGATCTCCATTACGCTGGGCCTAATTGGTGCCATCTGGTTTGGTTTCTCCAAGG
>comp186424_c0_seq1
CGAGGAGGCGAAGCTCGTGGACAAGGCCAGCCAGCAACAGCCTGCCATCACAAGCCCACCGAGCTCAGTATGGGTAGATCTGCTCAAGCTGGTGAAGTTGGCAAGGAGAGACTTCAAGCTGCTGATCTGTGCGCTGACGCTGCTGTTGATCTCGTGTATGGTGAACATGACGATGCCCAAGGCCTACGGCCTGGTGCTGGACGCTACAAAGAACCTGGTGGATGGACAGCTGCCCGCGGTGGTATTCGGGTGGTCGCTCTATGAGTTCATCGGTGTGCTGGGATGCGTGCTGCTGGTTGGAATCGCTGCTGACTATGGCCGTATCATCATGCTGAGGGTTCTTGGTGAGAGGCTG
>comp187052_c0_seq1
GTCGACACACCGGCTCCTTCTGCGTTGGAGGATGATCCAGTGGCGATGGATGACGGCATTGCATCTCATAAAGAAGTTTTAGAATACGCCAACGAGGCCTCAAAGGACGTTGAAAGAATTATTCAACATGCAATCAACAGTCTTTGAGCCCGTTCTACAGATTGTAACTTAGATAGATCTAATGCATCCATTCATTTTGTTTCCTCACTATTAAAT
>comp188082_c0_seq1
AGGTTATGCCATTGGTGTCGTTGGCGATGAGGGAGTGCGGAAGTTCATGCACCAGCCAAGGCTATTCGTTGGTATCGTGTTGATTCTCATCTTTGCAGAAGTGTTGGGATTGTACGGCATGATCATTGCTCTAATCTTGAACACAAAGGGCTCTGGTTGAGATATTTTATACATACAAGTCATGAACAAGAAGCACACCACCAAAAGGAATGAAAAAAGAGCTGGATTTATCTAGATATTGGGTTTGAAATCCCTTTGTAGCTTATACGATACAGATTCTTTAGTTTTA
>comp188166_c0_seq1
CGCCAATGCCAGAACAGACCACACAGCAACAATCCAAACCAAAGCCATGCTGCGTTTGTAAGCCGGAGAAAGAGGCCAGAGACCAGTGTCTCCTCATCAACGGACAAGACTCGGGCAAATGCGACGACCTCATTGGACAGTACAAGACCTGTATGAAGGGCTTCGGCTTCGACATCTAACACCCTCTCCAGAACCCATGGAAACTTGCCGAGCACCACCATCACCACCACCACCCTGTAAATATCTCTTGCTTATATAATCACGCTGCTCCCGCTGTATAAAAAGTTG
>comp188715_c0_seq1
GTGGAGTTCCTCAGAGAGCTGAGTCCGCTGTGGGAGATGGTGAATGAGGGCATTGACCTCGACACCATCGAGTGGAGTGGCCACTAACGCTGGCTTGCTCCATTGATGCTGAATAACTCCACCGGCCCTGCATCACTCCACCAACACTGGTTTTATAACGAAAGAATAGTCTGTTTAAGTACCTCTCCATCACCCACCACTGTATCTCTCTCCTAAGCTATCAATTCCGAT
>comp188723_c0_seq1
GTTCAAAGCCTTCAAGTTCAGTGAGTAATCAGAACCTTGGAAATCTTGTTCAAGTTGGAGCATGGTTGGTTGGCCTCTGACAATCTGCAGAGTAGCCTTCGAGACGTTGAACTTGTCCCAGCCGTAGTTCAATCTACCAGAGAGGGAGAAGTCGTTGTCAATGTTACCCTGGGCAAAGAAAGTATCGGTTGCGTACAATGCAGAGAAGGCATATGGAGGAATGGACT
>comp189267_c0_seq1
TTCTTCTTCTCCTCCTTCTCCTCTTCTTTCTTCTCTGGTGGCGCAAATTCACTGGCGTCAACACCAAATGAACCCTTCTCCTTGATGAACTCGATCAACGATGGAAGGTCACGGCCTCCCTTGTGGACGATTGGGTTGCTCTTATCACCAGCTGGGTAGAGAACTAAAGTTGGATAACCTGTGATTTCAACGTCAACGTCG
>comp189487_c0_seq1
GTTCTGTGTCGTTTGGTATCTGGCAAACTTGGCAACAAATGCGTCGTTAAGCTATACGAGCGTTGGCAGTCAAACGATATTGTCCTCAACAGCCTCATTCTTTACGCTACTCGTTGGCTGGTTTGCAAACACTGAGAAGTTCAACCAGGTGAAGGTTGGTGCACTTTTACTGAGTTTCCTGGGTGTTGTTCTCGTGACAAA
>comp190113_c0_seq1
GACAACTTATACAGAACCGAGGCCTTGACGCTTAAGGAGGCAGTGGCTGGTGGCTGGAGACGTGAATTGATGTTCTTTGATGACGAGAACATCACCATATCAAGACCTTCGGGCAAGAGCGTTATGAGTGGAGAGATCGAGGTCATAAAGGGCAGGGGGATGCCACGGCCAGATCACCACGCCGAAGAGTTTGGTGATTTGGTCATTGATTACGTTGTTGTGATGCCAGGAGGGGCAAGCAACAAGGCGAAGTACCTGAGGGATGAGCTTTG
>comp190143_c0_seq1
AATACCTCTTGGGCCAGTACCCAAGATTGCCAATTCCTATTCTCAACGCTGCCGTGTCCTCGTATGTCTCGTCCCTGTCACTGTTGAGTGTCGGTAAGGACTCATGGGGTATCGACATTGATGGTACTCCATCACTACAGAAGATCCTCAACGAGGAGCCAAAGGAGTACAGTCTGGGTAAGTTGAGATTCGTTCCAGTGGACCCTCGTTCTGAAAGAGGTGTCACCAAGCTCACTGGTGCTCCAGGCGAGTTGAGTACCCACAACGCATACTCCCTTG
>comp19053_c0_seq1
TTGATGAGTTTGATCATCAACACTGTCTACTCTAACAAGGAGATTTTCCTTAGAGAGTTGATCTCCAACGCGTCCGATGCGCTTGACAAGATCAGATACGAGTCCCTTAGCGACAAGTCCAAGTTGGACACCGAGCCAAACCTCTTCATCAGAATCACACCAAAGCCAGAGGAGAAGGTCCTTGAGATCAGAGATTCCGGTATTGGTATGACCAAGGCTGATTTGGTGAACAACTTGGGTACCATTGCCAAGTCTGGTACCAAATCCTTTATGGAGGCCCTTTCTGCTGGTGCCGATGTTTCCATGATTGGTCAATTCGGTGTTGGTTTCTACTCTCTTTTCTTGGTTGCCGACAAGGTGCAAGTTATCTCCAAGAACAACGACGATGAGCAATACATCTGGGAATCTAACGCTGGTGGTAAGTTCACCGTCACTTTGGATGAGACCAACGAGAGAATCTCCCGTGGTACTATCTTGAGATTGTTCTTGAAGGATGACCAATTGGAGTACTTGGATGAGAAGAGAATCAAGGAGGTTGTTAAGCGTCACTCTGAGTTCGTCTCTTACCCAATCGAGCTTCTTGTTACCAAGGAGGTTGAAAAGGAGGTTCCAGAAACCGAAGAGGAGGCCAAGGAGGAGGATGACAAGAAGCCAAAGCTCGAGGAAGTTGATGAGGACGAGGAGAAGAAGGATGAGAAGAAGACCAAGACTGTTAAGGAAACCGTTCAAGAACTTGAGGTTTTGAACAAGACCAAGCCATTGTGGACAAGAAACCCATCTGAAGTCACACAAGAGGAGTACAATGCCTTCTACAAGTCCATCTCCAACGACTGGGAAGATCCATTGGCTGTCAAGCACTTCTCTGTTGAAGGTCAATTGGAGTTCAAGGCTATCTTGTTCATTCCAAAGAGAGCTCCATTCGACTTGTTCGAGTCCAAGAAGAAGAAGAACAACATCAAGTTGTACGTTCGTCGTGTCTTCATTACCGATGAGGCCGAAGAGCTGATTCCAGAATGGTTGTCCTTCGTCAAGGGTGTCGTTGACTCTGAGGACTTGCCATTGAACTTGTCCAGAGAAACCTTGCAACAAAACAAGATCTTGAAGGTTATCAGAAAGAACATCGTCAAGAAATTGATCGAGACTTTCAACGAGATTGCCGAGGATGCTGAACAATTCGAGAAGTTCTACTCCGCTTTCTCCAAGAACATCAAACTTGGTATCCACGAGGACACTCAAAACAGAAACGCCTTGGCCAAGTTGTTGAGATACAACTCTACAAAGTCTGGT
>comp19053_c0_seq2
CACGAGGACACTCAAAACAGAAACGCCTTGGCCAAGTTGTTGAGATACAACTCTACAAAGTCTGGTGAAGATGTTACATCCTTGCAAGATTACGTCACAAGAATGAAGGAGGGTCAAAAGAACATCTACTTCATCACTGGTGAATCCTTGAAGGCTGTTGAGAAGTCTCCATTCTTGGATGCTTTGAAGGCTAAGGACTTTGAAGTTTTGTTCTTGGTTGATCCAATTGATGAGTACGCTTTCTCTCAATTGAAGGAGTTTGACGACAAGAAGTTGGTTGATATTACCAAGGACTTCGAGCTCGAAGAGACCGATGAAGAGAAGGCTGCTAGAGAAAAGGAAGAGGCTGAGTACGAGAACTTGGCCAAGGCCTTGAAGGAGATCTTGGGTGACAACGTTGAGAAGGTTGTTGTCTCTCACAAGTTGGGTGACGCTCCAGCTGCCATCAGAACTGCCCAGTTCGGTTGGTCCGCTAACATGGAGAGAATCATGAAGGCCCAAGCTTTACGTGACAGCTCCATGTCTTCTTACATGTCTTCCAAGAAGATCTTTGAAATCTCTCCAAAGTCCCCAATCATCAAGGAGTTGAAGCACAAGGTTGAGGCTGATGGTGCTCAAGACAGAACTGTCAAGGACTTGACCACTTTGTTGTACGAGACTGCCTTGTTGACCTCTGGTTTCACCTTGGATGAGCCAAGCAAGTTCGCCACCAGAATCAACAGATTGATCTCTCTTGGTTTGAACATCGACGAGGAGGAGGCTTCTGAGAAGCCAGAGGAAATTAAGGAAACTCCAACTGAGGAACAAGTTGCTGAGACCGAGATGGAAGAGGTTGATTAAACTGGGACGCGGGAGGTTCCTGGCTGTGTAAATGACAATGGAGAGATTAGCTCGTTTTATTATAATTGCCGAG
>comp191079_c0_seq1
GGATAACCAGTGATCTTGTGCTCATTACAGAGATCACCACTAGCAACACAGTCAACTTGGGCCATCCCTATTCCTAAATTCTCACCCTCTTCGTGAAATGCCTCCCATGTCTTCTCCCAAACAGGTGCCAAATGTTTACAATGGACACAATAGGGTGAAAAGAACTCCACCAGGTGCAATCCATGGCTCAACCTAGGCTTGAAT
>comp191262_c0_seq1
CGGTGGTAAGGACTGTCTTGTGATGCTGGTGATATACATGGCGTTGCTGTACAAGAAGCTGAGCAGGGAAGAGCTCGACTCGATCGACAGGCTGAACACGGTGCTGGTGAACTACGAGCACTACTTCCCGGAGCTGACTGCCTTCATCGAGTCGTCGTCGCAGACGTACGGGCTGAACCTGGAGCAATACAACGATACGATGAAACACGGCTTCCAACGGTACCTGGAGCAGCATGGCAATATCAAGGCCATCGTGGTGGGCACTCGCCG
>comp191285_c0_seq1
GGAACAGCGAACTTCAAATCGTTGTGCTCAGCAAACAAAGACACAATGTTTGAGAAGATTGGCTTACATTGTATCTTACCGTTGTCGTCCTTTGTGACAATACCTGGACGGATCTCGATCTCATCACCGAGTTTGAAGACACCGGTCAAAATAGAACCACCAGCAACACCACCTTTCAAGTCGTCAATTTCGGCACCTGGTTTGTTAACGTCAAAAGAACGGATCACAATGAGTCTTGGAGAGGCACTGAAGTCTCTTGGTG
>comp191446_c0_seq1
GTCGCTATCGTACAAGTACTTGTTAAAAGATCCCAATGAAAGTGGTTCACGGTGAGAGATTCTGGACAAACCCCATGGTGCGCCATTTTGGGTGTCAAATTCAGAGGCGAAGACTCTGGAGTCCTTCTCCACAAATTTAACCATTGGGTTACGACGGATAAGCTCAATAGTGTCATCCAAAAAGTAACCAAAGTACCCAGACATCAAGTTGTCAATGGAGAAGCCATCCAAGATACCACCAAGAGCAGAACCAACAGATTGCTGTTGCAACTCTTGGAAGAATGCGCTTGTAGGGTCGGCCTTTTGTA
>comp191579_c0_seq1
TTCCCTTATATTTGAGTTAAAATAGAAAATGGGACACAAGGAGAAACCTTGCATCTCCTTAAGCATACTCAACGTTATCCTTAGCCCATTGGATGGCCCTTGTTGCATCCTCACCACTCAATTCGTGTTTGACTCTAACGTGTCTACTCAGTGCATCACCTCTACTGAACGTCTTTTCCTTTTTGGATCTCAGGTTCGAAGTTGTACTTGTAGAAGG
>comp191607_c0_seq1
ATGACCCAAACCGAGCTGAGCTCTCTCAATATCACCCTCTTGCAAGCCCTTGAGCAATTTGTCACCGTGCTGTCTGATACCCCTGAGTAAGTCCTGAACCAGTTCGTTGGAGACAGCGTCGATATAACCAAAGGTCTCCTTGATGGAAGGACCCAAGTTCTTGTCTGATATACCAAGGACAATCTGCTTCTTAGCAGACCCCTTAGGAATGTTCAACTCCAAAACAGACTTCAAGTAGTCGGAAACCAAGCCTTCAGAGATTTCATTAGCGTTCTCCAAGGCTTGTGCA
>comp191722_c0_seq1
GGAAGGTGTCTTCTCGTCTGCGACCATGTGGTTCTCGGCCAACTTGGTCATTGCCTCGATGTCCCTTGGTATGCTTGGTCAGGCCGTGTGGGCAATCTCCTTCTGGCAATCAGTGTTTGTCATTATCTTCTTCAATATCCTCGGTCTTTTGCCCGTGGCCTTCTTTTCATGTTTCGGTCCAGAGTTTGGTCTCAGACAGATGGTCCTTTCCCGTTACCTTACTGGTGTCTTCGCTGCTAGAATCTTTGCCCTGATCACCGCCATCGCATGTGTCGGTTGGGGTGCCGTGAACATCATGGTTTCTGCCCAGTTGCTTAATATGGTGAACAAGCCTCACTCTCTGCCTCCATGGGCGGGTTGTCTGGTACTTGTTGTGTCTACGATCATCGTCTCCATGTTCGGTTACAAG
>comp191869_c0_seq1
GACTTGTACGACGACATCATGCCTTTATTGGATACATCGGCTTCTGCAGCAGCTCAGTCGTGTGTTGGTGGTATAGATGGACACACGTGTGGCTTGAACTGGGAGTACGACGGCTGGGATGGCTACTACGGTTTGGGTGAACAGGTGAGTGCGCTGGAAACCATCCAGAGTCATTTGACACCAATATCGCCTGCTCCACTTTCACAGGAGAACGAAG
>comp191924_c0_seq1
GAGTGATAACTCTGCACGCAACGATGACAACCTGGCCTCTTTTGGCACTGCACTCAATCTCACCGAAATGGTCTGTAGTGCAATTGCAAATTGTGTTTCGCATCTGAAGTAATTCGATTTGAGTAGTTTGATCTTGCTTGGAGTGTTCATTAGAGAAGGTGAGATGTTTCTGATGTTGGCACCATGAGAGTTCATTCTATGA
>comp192245_c0_seq1
GCGCAGACAGAAACACGGCCTTGAAGGGCAGTGCGGGCGCCGTGCCAGAGACACATGCTGGCGTGGAAGGTGATGACGTTGAGATGGGCGAGTTCGAGGACCCGTACAGCGATGAGTACGAGTCTGAGGAGGAGATCATCGAGGTGGACGACCAGGACGATGATGGCGAAGGCGATGATGAGATTGCCGATGCGCAAGACGTGATTGCGAAGGATGAGGAGCAGGAGAAGCA
>comp192694_c0_seq1
GGTACCACGAGTTTGGAGAGCACACGGAGTACAACACACCGTGCTCCACAACAATCGGGAAGATCTGTTCAAACAGCAGAGCCAACAGCACTCCGGAAACAGTGGTCAACACCAAATTGTGCAGCTGGAATGGATAGTTCAGCTTCCAGGCCGTCAAGTTCTTGAAGACAACTTGTCCAAAGGTGATGATGAAGTAGTACAACCCAATAACAACAGCAACTTCGAACGGTCTGCTCATGAACGTCTCGCCCTCAA
>comp192991_c0_seq1
GCCCTATATAAAGAAGATCATCAAGAGCGCTAAGCTGCTGGAGCTTGAGAAGGCGCTGAAGGAGCCCATGGCGTTGCTGCTGGTGCATGATCTGCTGTTCACCAAGTCTGGTCGTATTCAGATGGGGAAGACTCCTCTGAAGGAGTCAGTGCTGAGGCACAAGACCAGGCTCAATGCCGAGCTGACAAAACTAAAGCTGAAGCATAAG
>comp193031_c0_seq1
CGCCAGGACAAGGCCCTCAAGCCTCAGTGTCTCTAAACTTCTTAGCCTTGTAATCCTTGATGGCCGCCTTCACCGCATCCTCTGCGAGCATAGAGCAGTGGAGCTTCACAGGTGGCAAACTCAACTCCTGCGCAATCTCTTTGTTCTTGATTCTTGCAGCCTCCTCGATGGTCTTACCTCTGACGAGCTCGGTGACATAAGAACTGGACGCAATCGCAGATCCACACCCAAACGTCTTGAACTTGACATCTTG
>comp19334_c0_seq1
CTTACATTCGCTCGATCATAATGCAATTCTCTACTTTCGCTGCCGCTGCTGCCATTGCCTCCGTCGCTGTTGCTGACTACGCTAACGTTACCTCTACTGCTGAGGTTTACTCTAACACCACCACCGTCATCACCATCACTTCTTGTGACGAGGTCTGTACCGAGGTTCCAGTCACCACCGGTGTCACTGTTATCACTGAGACCATCGAGGGTGTTGTTACTGAGTACACTACCTACTGCCCACTCTCCACCGAGGAGACTCCAGCTACCGTTGCTCCAACCACCGAGGCCCCAGCTACTGAGGAGACTTCTACTGTCCACGCTACTGAGACCTCCACCCTTGCTGCTAACGGTACTACTTACTCCGTTACCTCTTACGAGGGTGCTGCTGTCAAGGCCCTTCCAGCTTTCGCTGCCGTTGCTGCCGGTGTTGCTTTGTTGTTCTAAGCACATCAAAACAAAATTGATACCACTTGTCATATTTATGTAACGTTTTTAAAGGGATTCTAATTTGGG
>comp19340_c0_seq1
GATAAATAGTAATTAAATTTTATTATACTGCAAAATGCAAGAACTGCTAAAATATGACAAAGAGCTTTGAGTTAATAACAAGTAATGCCACTGTCTTCTGGAATACCATCACATTCCTTAATTTTTTTTCCGCCGGTAACCTCAACTTCCGTCCAGTTCCAGTCGGTGGCATTCTTTACGAACACATAAATATTAACACCAGATTCTTTGACATTGCCTGTAACATTTTTCAATGTAAATTCTTTAATTGGAACACCGCCGGTAGGAACGCCGGCGTGACTACCATAATCACCATGAATGATAATACCATAATTGTTTATTTCCTTTAAAGTTATATCTTCGTAAGTGACATTTGTAACTGACCCGGTAGCTCCGTACACTGTTTTTATCCTAACTCCATTGTCCGAGTTTAAAATCTGAGAATTTGTTATCAGCACATTTTCAACAATATTATAATCTCTGCCACCCACAGATCCAATTGACAGACCATGTCCACCAGAACAATAGCTGTCCTTAATTACAATGTTAGTACCGGATTTGATGGCAACACAATCATCTTGATTGTAAACAGTAAGACGAAGAATGGTAACATTATTGGATGTCCAAACGTTAATACCGTCTGTATTGTGACCTCCTAACGTGTCTCCAGCTCTGCTGTCTACATATATGTCACGTGCTATTACTCCGTCGCTATTTTCTATCCAAATAGCATGGTTGGAGGGATTTTTGACAGTTATATTACGAATTACTGAGTTTCTCAGTCCGTGCGCTACGAAAAATATCGGTTTTATTTTACCCCCATTGCCTCCTTTACCATCCCACCATAAGTTTCCCCTTACGTCTAGCACGTGGTCCATAGCGCCGCTGATTTCAACATCTGTCCCGCTGATGTTAAGTAACGGACCATCCCATTCGTAAAATCCCCATGTTAGCGTACCTTGGAAAGTGAGTTTGGTGCCCTGATTCAAATTCAAATTTAAAGTTTCGCCAGCCGGAACGCTTATTCCATTCAAGGTTATCTCTTTGCAGTCTTTTTCTGCATCTTTAATATCGTTCACATTGTATGTACTGATTGTACATGTAGCAGCAAGAGATGGGT
>comp193462_c0_seq1
AAAAACTTCTTACAGATTGGTCTAATCTCCGGTGACAACGTTGCAGAGAAGAACATAACTTGCTTCTCATGTGGTGTGGCTCTAAAGATCTCTTGGACGTCTCTTCTCATATCCAAGGTCTCCAGAACTTTATCACACTCATCAATGACAAAGTTCTTCACATGGTTGAGACGGATATACTTGTCTCTAATCAAGGCTTGCAAACGACCAGGTGTTGCAACGACAATGTGTGGTGTGGTATCCTTGTTCTTCAAGATCTCAG
>comp193753_c0_seq1
GCAGCACTTAGGTCACTATCTTCAACATCGTCATTGTCAATCTTACCGAATTGTCTGAAGTGAACAACATCATCAACTTCTTGTCTATGCTTTTGAAGCTCAGCAGCATCCCTCTTTGCCTTCTTCTTATCTTCGGCAGCCAATTGAACCTTGAAAGCATCCTTGGTTGCATCCAAGAACGCCAGTTCCAAAAGTTTCTTATTGGCTTCA
>comp194109_c0_seq1
GGATTCTCCGCGTGACATACTTCTGTTGATGATGGAAGACAATATTTCCTTGATAAGATTCTTGCATTCATCAGTTGGTGCAAATACATCCTTGAATCTCAACTTGGACAATGAAACTTGCATCCAGTGATAAATATTTGAAAATATCCCTAAGTCGATCTCCGTTAACTTCATCAGAGCTTTCCTTGAGCAGAACGACAAAGAAGGAGAGTGCTTCCTTAATAGATGTGACAAGACGAAC
>comp194403_c0_seq1
CGTTATACCAAGAGACCATATATCTGCCTTCACGTCGTACGAAGTGCCTTCCATGATCACCTCGGGAGCCATCCAGTAGGGAGTGCCCGCCATGGTGTTCCTCCTGAGACTCGTGGACGACAGCTGTGCGGCGACTCCAAAATCACACAGCTGTACTCGTCCATCGTTCGATATCAGCACGTTCGCAGCCTTGATGTCCCTGTGG
>comp194481_c0_seq1
CTTTAACACACGCTTATGTGTAAGTCTCAGGAAGTTCTCCTTGGACTTAGCATGCACAAACGGAGCTCTAATAACAGTCCATCTCTCACGACGAGTCGGAAGTGGGATCACACCGCTCACTGGGATGTCCAAATAGTAAGCTGCTCTCTGGGCAAAATCTGCTAGAAACTCCAAGTTCTCGAAATCGTACGCTCTGAATTGG
>comp194496_c0_seq1
CTGATCTACAAAGAGGAAGGTCAAGAGTATGCTCAAATCACCAAGATGCTCGGTAACGGTCGTGTCGAGGCCAGTTGTTACGATGGTATCAAACGTATGGCCCACATTAGAGGTAAGCTCAGAAAGAAAGTGTGGATGGCTCAAGGTGATATCATCTTGGTGTCTCTTAGAGATTTCCAAGATGAGCAATGTGACGTTGTCCACAAGTACAACGTTGACGAG
>comp194627_c0_seq1
GGTGGTATCACTCTCCATTCATTTTCGGGTATTGGTTTGGGTAAGGAAGATGCAGACAGTCTAGTGAAGAAGGTGAGAAGAAATCGGAAAGCTAGTCAACGGTGGAAAACTGTACGGGTGTTAATTATTGATGAAATCTCCATGATCAGCGGAGAATTATTTGACAAATTGGACCACATTGCCTGTGAATTACGAAGAAATGAC
>comp196375_c0_seq1
CGAGAAGAAGTATAGAACGAACATCAACGCCAAGATCACAGCTCTCCGGGATGCGGTACCGTCCTTGAGAATGGCAGCGGGCGACACGGATATGACCATAAACGACCTGGATGGACTGTCGCCAGCTTCAAAGGTCAACAAGGCCTCCGTGCTAACAAAGGCCACCGAGTACATCAAGCACTTGGAGAAGAAGAATGCACAG
>comp196778_c0_seq1
GCTGAAGGATGAGCTGAACAACGTTGTGCTACCCGGCATTGACTTGATCTTTCAAAAGAACGATGAGTTTAGACAGCAGAAGAGGCTGTTCTGCTTCGATATGGATTCCACTCTCATCTACCAGGAGGTGATTGAGCTCATCGCTGCGTATGCCGGTGTCGAGGCTGAGGTGGAGAAGATCACCACTGCGGCGATGATGGTGATATTGACTTCAAGGAGTCGCTTGCGAGACGCGTGA
>comp196852_c0_seq1
TTTGTCCGTTGCTTACAAGAACGTCATTGGTGCTCGTCGTGCCTCTTGGAGAATTGTTTCCTCTATTGAACAAAAGGAGGAGGCTAAGGGTAACGAAGCACAAGTTGCCTTGATCCGTGAATACAGAGCCAAGATTGAGACTGAGCTGACCAAGATCTGTGACGATATCTTGTCTGTATTGACAAACCATTTGATTCCATCCGCCGCTACTGGTGAATCAAAG
>comp197182_c0_seq1
TGTGGTGGTCAACTTGGGTGCCATCGCCGGTGGTTTGATTGCTGGTACTTTTATGGAAGTCACTGGCCGTAGACTGGCTATCCTCATCTGCTGTGTTATCGGTGGTTGTTTCGTCTACCCAGCGTACATGATGCACAACAACAGTGCCGTTCTTGGTGGTGGTTTCTTCCTCCTCTTTGCAGTCATCGGTGTCTGGGGTGTCCTGCCG
>comp197255_c0_seq1
AGACAATGCAATGACATCGAGATTGCCAGATGCATCTAAGGATGCCGACTATGTGAGACATTTGTTTGCCCGCATGGGTTTCGAAGACCGTGAGGTTGTCTCTCTTATCGGTGCTCATGCCCTCGGCTCATGTCACGTTTATGCTCCATTGTTGCCAGGACAGAAGAAGCCAATTCCAGGTTCCGGCTACACAAACAGATGGACAGCTTCTCCAAACTACTTCACAAATGAGT
>comp19732_c0_seq8
CCCACCTGGTCAGCCTTCACTGTCGGGCCAACTACCATTACCGGGACAATCGCCAATGCAAAGTCAACAGCCTATGCCTGGCCAACCACCAATGTTAGGTCAACCACCAATGCCGGGCCAACCGCCAGTACCTGGTCAGCCATTAATGAACCAACCTCCACAGTTTAACGGTACAAATCAGATGCGAGGAGGTCCAAGACAATATCCCGCAGGGGGTATGAAGGATAATGGTCCT
>comp197918_c0_seq1
GTCATTGTCCTTAGCAGCGTTTCTGATGGCTCTTTTGTTCTTCTTCTTAGCGGACTTGGCAGCTTCCTTGGACTTCTTTGCCTCAGCTTTGGCAGAAGCAGCAGCTTCCTCAGCAGCCTTCTTAGCAGCAGCCTCTTCAGCTTCCTTCTTAGCCTTGGCCTCGGCTTCAGCACGAGCACCGGCTTCACGTTCCCATTTGATACGCTCTTTCTCCTTCTTCTCGGCCTCTTTGAACAATTTCATACGAGGATCCTCCTTGAAA
>comp198515_c0_seq1
GCAGTACTCGCTGTGGATAATGTTGATGACGAGGACAAGGCGAAGGAGGCTCTTTCTCTTGCTCGTGAATACATCCTTGGGTTATCCATTGAGCTTGAGCGTCGTTCTTTGGCACCTGAAGATATCCAGCGTAACTTGGAATTGGCTGCATACTTCTCCAGAGCCGGCTTGATTCCAAATCACCGTGTCAATGCACTTCAGGTTGCTATGAGTCAATCCTTCAAACACAAGAACTTTGCCTCGGCGTCTTATTTCGCATCTGAGTTCCTGAAGATTGTAACAAGTGGTCCTCGTGCTGAACAAGCACAGAAAATCAAGGCCAAATCTGATACCA
>comp199859_c0_seq1
GTTCGAAAGGGAAGAGAAAGATCGTGCTTGCTTGTAATGTGGTGATTTGTTTTTTTGTTTATTTTAGACTCATATAATCTTGTACTGTGAATGTGAAAGAGGCTGCTCCTCGCTCCTTGTAGCCTCAACGTACCATTGCTCCTCATGAAAGAGCTTATTTGGCAACCTCAACGTTATCCAGCTCAACTCTCTCAGCAGCCTCGGCCTCAAGTTCCAACAAGTATGGCAACAAGTACGGAGTGTCCTCGGATGGCTTAAGAGCCTTGTCGGCGGAAAGCAAGTGGTGGGTGATACCGCACTGAGCAGCAGTCAGCATTATGAAGTTTCTGGCGTAGATCTCGTCCTTTGGCAATCTGGAAAGCGCCTTCTG
>comp199878_c0_seq1
TCGTTTCCCCACAGTCGAATAAACCATGTATGGGTATTGTGCAAGATACCTTATGTGGTGTCAGAAAGATGACGCTTCGTGATAGTTTTATCGAATACGACCAAATGATGAACATCCTGTTCTGGATTCCAGGATGGGATGGTGTCGTTCCAGAACCAACGATCTTGAAACCTAAGCCATTGTGGACAGGTAAGCAAATGTTGTCTATG
>comp199918_c0_seq1
TGTTGCTGTTGTTGCAAAAGAGCCTGTTGTTGTTGTTGTTGAAGGTAGAGATCGCTTTGATTACCATAAATTGGATTACCCCAAACGTCATATTGAACTGCTTGTTGGTTGTCCGAGAAGTCAAGCAAGTTTTGAGATTGTGCCTCTCTTTGTCTTCTAGCCTCTTCTTCTTCACGACTTAGCTGCAAAGCAACCTCTAATCCTCCATCTTCTTCATTAACAACACCTCTTCTTCTTCTCTCATCTTCTTCAGCGGTTCTTTTG
>comp200170_c0_seq1
GTGGTTCATCTCATCGGAGAAGATAACAAGGTCCTTCATCTTTTGACCCAAAAGGGACAACACAGCATCGTTGGCAACATAACATGAAGAAAACACCAAAGCTGCCTCCTTCTTGTGCAAAGCAGCAAGCTCAGACTCCAAGTTGATGGCATGTTTGTTGTGGCCGGCAATGTTACGTGTACCACCTGCACCTGCACCGTATTTTTGCAAGGCCTTT
>comp200467_c0_seq1
TTAAGTACAAGCCAAAGGTCTTGATTTCTCAGGTTTGGAATGCGATTATCATTTCTATGTACAGAGAACACTTGCTTGCCATTGACCACGTTCAGAAATTGCTGTACCACCAAGTTCCTTCTGAGATTGAAGGCAAGAGAACTTTGAGAGCACCAACTTTCTTTGTATCTCAAGATGACAACAACTTTGAGACTGAGTTCTTCCCAAGAAACTCTGAAGCTGAACGTCG
>comp200614_c0_seq1
ACCTTATGTCTTTGTATTGGCTATGGTTTGGACCATTCATACGTCTCTCCATTTGGAGTTTGTTGAGAAGCCACACATGCTCAAGGTTTATGGAGAGCAGCAAGTTTTGAAGAATGTCTCTGGTGTGTCATTGACTTTGCAGCAGTTCCTTCCTGCCAAATTGAATAATACAATTGGCTCATTCTATGCTAATACAGCTACGCGTATGCACACATATATTAAGA
>comp200626_c0_seq1
TCTCTTGAACTTGTTACTCCCCTTGGTCTCAAACTTGGAAGTGCCAATTGAAGTTTCTGTACTTTCTGCATTGGCACTTGGTCATGCCTTTGTTGGTACATGCAATGGTGAAATTACATCCACTATTTTACAGACTCTTTTGGAGAGGGATTTCGCTCAATTGGAGAACAAATGGATCAAATTCATGGCACTGGGTCTTGGTTTGTTGTTCATGGGTAAGGCTGAACAGGTTGATGACGTTCTCGAAACCATCAGAG
>comp201087_c0_seq1
GTTTAAACCGTCATACAATGGGCTCAGCTTACACAATCCTCGGCAGAACCGTTCCAGCTCACCAAATCGCCATCGGTACCTTGAGTGCAGCTCTTTTGCTTGCGATTCCAAACCCATTTGCAGCTGCTGTGAAGCCTACTCCAAAGATTGAGGCCTCTTCTCCAGAGGAGAAGAAGTTCATTGAGGACTACTTGAAGCAGGCCGAGGCCAAGGCTGCAG
>comp201208_c0_seq1
GCCCCTTGCAAGGACCTGGTTTGTTTGCAACTCTGGCTTGAGAGCGTTTCTGGTGGTCTGAGCAGCGATTTGCAAGTACTTGTTGAACGAGAATCCAGCTTTTCTCCAGGTAGACATCTTTGGTGTTGGTTTGTTCCAATTGGGTTGTAGCAAGAGTATACCGTCAACAGAAGTATTAAATGGAGAGTGAAAAAAGGGTGAACAAAAATTCGCACGCAGTGTGTGCACCGAGGCCGTGGTTTTTTTTGCCTTGCCCCGGTGTTGAGATTTGTTCGTG
>comp201514_c0_seq1
AGGAGCTGCAGGGCTTGCAGGTGCTGCTATCTCCTCAGGTGCTGGTTTGTTCAAGAGCAACAATAAGAATGTGAACAATGACTTGCTTGCAGATTCGAACCCAGAGATTTCTGGTCAGTTGTCAAAGGCCACAACCGATATGGCAAACTTGTCAAACCAAATCGGTTCCCTTACTACTCAAACTACTCAGATTCACGAAAAGCG
>comp20162_c0_seq2
AGAAGAGACCTCTGAGGAGACTTCCGAGGAATCCACAGAAGAAACTACTTCGGCTGAAAGTTCTACAGTCGAGTCAACTACTGTCTCTACTACCACTTCTTCATCTGAAGGAACTACCACTTTGTCGCCTCCTGACTCCACTGTGAAGACAACTTCTAAATCATCGACTGAATCTACTACAACACTTGCTCCAGAGAGCACTCTGTCTTCAACCTCCATCTCTTCAACATTGTCATGTGATGAATTCACTGAGATTGTTACTTCAAAGACCATCACAACTACTATCCCAGGATATGATGAGAAGAGTACCATTACTGCCTGGACAGAAATCTGTTCAACAGTTGC
>comp201649_c0_seq1
GTCAAGTATCACGGCGAGTACGGCAGAGAACTGAGCCAGAAGGAAGCTTACAAGCAGCTATCGCACCAGTTCCACGGCAAGGCACCGAACAAGAGCAAGATAGCCAAGAAGCAACGGCTCGTGGAGGAGGAGAACAAGAGGAAGCAGAGCGAGAAGCTGCTGGACGAGGAGAAGAAGGCCAACGATGGCCTTAGAATCCAGTAGGCAGTGCTTATAGTGCTTATAGTGCTTACTAAGCACGCGCTGACGTCATCGTCATCGTCGGTGTTTCGGCGTTAGGGGGAAACTTGG
>comp201758_c0_seq1
GGCAATTTTCTTCAACAACTCATCAACGGTGGAATTACCGCCAGTGTAATTCCCCAGCAACTCCTCGTTCAACAACTTCACCAGGTGCATCTGCTTCTCCAGATCAACAACATACGACTCCAAAAACTCCACATGTCTTCTCTTCTTCTCTCTCGAAGCATGTGCAGCCTTTCTGTTTCTGAGAATACGCTCGATACGGCGCTG
>comp201913_c0_seq1
ACTCGTCCATCCTGATATCGAACGTGAGACTGAAGAGCTCATTGCAGATGTCTTGGACGTTGAAGTGTTCAGACAGACCATTGCGGGCAACGTTCTTGTCTGCTCCTACTGTGCCTTGTCGAACCAAGGTGGTATTGTCCATCCACAGACCTCAATTGCTGATCAGGAGGAGTTGTCATCTTTGTTACAGGTTCCATTGGTTGCAGGTACTGTGAATCGTGGTTCCTCCGTCGTTGGTGCTGGCTTGGTTGTCAACGACTGGCTCGCAGTTGCAGGCTTTGGCACTACCACTCCCGA
>comp202591_c0_seq1
GCCATTCCCAATCTCCATTGCCCTTGGTAGAGCACCTGATACCAAAATTATCAACTTGAACTCGACAGTGTTCGAATTTAACCCCTTCGAGCTAGGTTCGTGGGATCCTTCACTGTACTCATTTGCCAATTTGAAATACATTGGTTCCAACGTCACCAACGGCGAACCAACCTCTGATATCTGTGTTGAAGGATTTGATAACGCAGGGTTTGTTCTGGGTACCTCTTCATCTCTGTTCAACACCGTG
>comp203499_c0_seq1
AAGCTATCAGAATCAGAGATCCAAAGAAGAGATTCAACGCAGTGTGGAACCTTTGTAAGACAAAGATGATCTGTGAGCCAAATTTCCCACCAGATGCAGACGGAACAGTTCGTTCAAGAGGTGGATGTGGTAATGCTCAACCTTCTGTACGTCGTGACGGGTTAAAGCTTTGGGGTACCTGGAAAAAGGGAAACCCTGATGAAAATGAACAACCAGAGAAACGTCTCTTAA
>comp203561_c0_seq1
TGGCCCTAGACATGGCGTCAGATGGGGTGTTTGGTGGAACAGAATCCTTAGTAGTAGATTCGACAATGGCAATGACTCTTTCTGGATCAACTGGAACTGCGTGTACACCACACTTCTGGTCAACAGTCATGTATGGGTATGGTGGTCTGTGAGGTGGGTTGATTGGCATGTCAATATCGTGCAAACCTTCGAAGGATGGAGTGGCG
>comp203987_c0_seq1
GGCTGGGGTGATTGGGTAGGTGGTAACCATAAAACGAAAAAGAACAAAGTTCTCAAGAAGAAGAAGGGAATAGTCGATGCCAATAACCGTAAGGACAGGTTCAAGCAAAATGTTATCATCAACGAAAAGGTGAACAAGAAGAATGCCAAATACCAGGCACAAAATGTTCCATTCACATTTGAAACCAAGGATCAATACGAGAGAA
>comp203998_c0_seq1
CGTGCTGCCGCCCTTGTCAACGCTGCCAACTCCGGAACTGGTCACTTCACTGAGGTCCTGAACGGCATCGGCACAGTGCTCCTGGTCCTGGTCGTCTTCACGCTGCTCATTGTCTGGGTTTCCAGCTTCTACCGATCCAACCCCATTGTCGATATTCTGCGCTTCACCCTGGCCATCACCATCATTGGTGTCCCCGTTGGTCTTCCCGG
>comp204684_c0_seq1
CAGCGCTAGTCAACAGGGAGTTGGGTATGGAAAACGTTGAACAGAGACACATAGACTATAAGACAATTGCACAGAGCATGAGGTTTGGGGGTAAACGCACTGTTAAAGACCACGATGCAGTGATATGGTTTGGTGATTTCAACTACAGAATTGACCTTAACAATGAACAAGTGAGAGATGCAATCCAAAGGAAACAATACACAGTGTTGTTTGAGCACGATCAGCTAAACAAGCAGATGATTTCAGGGGAATCGTTCCCATATTTTAACGAG
>comp204739_c0_seq1
GGGTTCTCCAAGTCATAGAGGATCTCCTTACCGGTCTTTGGGTTAACAGATCTGACACCTCTTCTGAAGAAGATCATGGCACCTCTTGGACCTCTGAGGGACTTGTGGGTGGTGGTGGTGACGATATCAGCGTATTCGAATGGAGATGGGATGACACCAGCAGCGATCAAACCAGAGATGTGGGCCATGTCGACAACCAAGTAGGCACCAACCTTGTCAGCAATCTCACGCATTCTCTTGTAGTCAATCAATC
>comp204764_c0_seq1
GAGAAACCGCTGCCGGAAACCGTTCCAGAGGCGTGCGACGTTGTTATCGCTGGTACCGGGTTGACTGAATCGATACTGGCGGCGGCTTTGGCGTGGCAGGGCTCGTCTGTTTTACACATCGATGCAAATGACTACTATGGCGACACCACGGCTACGTTGACTATCGATCAGCTGAAGACGTGGGTGGAGAGGGTCAACAAGGGAGAAATGAAGGGCTACCAAGATGCCGTGCTGTACATTCCGAGAGGGTCAACAAGGGAGAAATGAAGGGCTACCAAGATGCCGTGCTGTACATTCC
>comp204829_c0_seq1
ATCCAAACAAGCAATGTACGACTCACGAGCCTCTTGTGAGAGAATATGAGCCTTTGTGACTGCACCACAGACGGTAGCAATAGTAGGATCTGGTCTCTCTGCAGTCAATTTCTGAGAGATCAATTCATCCAACCAGCCTGTTGTAATGGTGTTATCCTCGAAATCTTCAGTTTCCAACAACTTGATCAAGTATTCCACAGTCGTTTTGAAATCACCTCTAATAGATAATTCCTTCAACGCAACAACCATGTGTTTTCTCGATGCTTGTCTGTTTTCACCAAAGGCAAAAATATGACCAAATTGAGAATCAGAGAAGGAATGAATCGAAGAGTGGTTAGCCACAGAGAAGTAACCCCAAACATTAGAGGAAGATCTAAAGTTCAACTCATGCAGAGAACCACCAGATGGTTTAAATCCTTCACCTGGATCTTCAGATGTGATA
>comp205475_c0_seq1
CAAGAATCGGTACCACTTATGTAAAGCAACAGAAATACGAGGCTGCTATTCACGCATTCGAGAAATCATTAACGGAGCACAGAACACCAGATGTCTTGACCAAATTGAGAAACACCCAAAAGTTGCTGAAAGACTTAGAAGCTGAGAGCTATGTCAATCCTGAGAAAGCCGAGGAAGCCAGAGAATTGGGTAAGGAGTATTTCACCAAGGGCGATTGGCCAAATGCCGTGAAGGCGTG
>comp205875_c0_seq1
GTTTTCGACGATGTTGAGGTCAAGGGACACGATTCTCAGTACATCTACGTCAAGATTGGTGGTGATAGACTGGGTCAGGTCCATATCTCGAGAATTGACAACACCAAGTCCAACCTGGAAACCTTCTATGCAGCAGGATCAAAGCATCCAGCTAGAATTGTTGGATTCTCTGCATTTGACAACTACTACACGCTGACCTTTGACCCTGCTTTGATCAAACAGAAGTATCTGAGACCTCAAGACATCCCACTCGGCGATGCTGTGCTTGTTGAAATCTTGAGTGTTTCTGAGCAAGGGATGAAAGTCAAGGTGTTTGATAAGTTCGAGGCCACTGTTCCAGCTTCTCATATGAGTGATATCAAACTCATATACCCAGAGAGAAAGTTCAAGATTGGCTCTAAAGTCAAGGGAAG
>comp206244_c0_seq1
CGTACTTGTCATCATATGTACTTTTATTTCTATCTGTATATACACGGTTGTAGGCATCCACGGGGTGTACGTAATCATCAGCATCTGTCATCACCCCAGCCATCTTTCCACCTCTGTTTCCAAAGCTGGCAGTCAAACTTGGGCTTGCCAAGTTTGGCATTCACCTCATTATGGGCATCGCATAGCCATCTGCCAAACTCCTCCTGTGTTTGAACCTTTGGCTTCTCCTCGGCAGTGAACTTTTG
>comp206828_c0_seq1
AGCGTTGTCGTTACCAGCAGCAACGGCAAAATGGATACCGGCAGTAACTGCAGCGTTGACAGCCAAGTCCAAAGCTGGTGACTTGCCACCACCGAGGGACATGTTTGCAGTGGAACCCTTGAATCCTTTCTTGTTGTCTTTAACAGCCTTTGCGTGTGCATTAGCCGCATACTCAACACCCTTGACGACATCAGACATGGTACCGGAACCGTTAGATCTCAAAACCTTAACGGCAACAATATCAGCCTTCTTTGCAACACCGTAGTGCTTAG
>comp206903_c0_seq1
AGCACCAGAAGCAGCAGCACCGGCACCAGAAGCAGCTGGAGCAGGACCAGCAGCAGCGAAACCAGCAAGAATCTCCTTCAAGTCCTTACCCTCAAGAGCAGTAGCAAAGACGTTGATCCAAACTTGGTCAACAGAGGCACCAGCAGCCTTGGTCAAGGTAGCCAAGTTGTCGGCGGTGATGTCCAAACCGGCATCAGCAAGGATCAAAGCAGCGTAAGAAACGA
>comp207926_c0_seq1
GTTTTGTCTTCTCTTTACTTGATCTCCATCTACGTCAAGAAGTTCAAGTGGGCCCCAATTAAGACCAGAAAGATCAGATTCAACCCACCAAAGAACTAATTGAACTAAATTTGTGCACATATATTCCAGTTGTTTTTGACATCAAAAGATAAAGACAAAGTCATTAATCATACTTATATTCACACATGTCATTTTATGCCACTCACGTCTTTTTATGTTATACACGTTCTACAAAACTTTGATT
>comp208036_c0_seq1
GGGTTCGTCATTGACGAGTCGTACGCCATAGAACGGTTACAACAGGGCAAGATCGCGTGGATAGGCCTGGATGTCTATACACACGAACCAGCGATTGACCCAAGGCTCCTGAACAGATGCGACGTGAGCCTTACGCCGCACATGGCATCGAGCACCAAGGAGAACTTCGATGCAACCGCATGCTATGCGCTTGCAAACATTTGGAGTGTTGTCGTTGAT
>comp208609_c0_seq1
CTCTTTTATACTCTTTTACTGACTTTGAGAACTTTTATACGAGTTTCTTCAAGTTTTGCTAAGTGAAAGAATACCAAAAGCCCAATTTTCTATATTTCTCTTTGAAATCACATACGACAACAATGTCTGAAGTTATTGAAAACACTGCTACTTTGCAAAAGTACCTCGATTTGGACCAACGTGGTAAGATCATTGCCGAGTACATTTGGATTGATGGTCAAGGTTCTATTCGTTCTAAGGGCCGTACTTGGCCAAGAAGCCAGG
>comp208682_c0_seq1
TTTCCGTCCACACCATTGCTGATGTTCTTAGTATTGTTATTATTGTCAGCGTCGATCAGTGTAGATGGGGAAGGAGAGCCGGAACCAGCCTCCAAGTCCAAGTCCTCCAATGGGATAAAAGGTTGGTTCAATTCCGGCGTATCATTCATGATCCATTCGCCAGAGATCCACTGCGATGCGCAGTGGAGCACCGCCAAACAGTAATGCGTGATCGTTGCAAACAACAAGATCCACGACATCTTGCCATATGCGTTATTCGGATACATGTTTGGTGCCGAG
>comp209415_c0_seq1
GTTGAACTCGATCGGGTAACTTGAAGCTTCATAAGACTTGCCCATTTTTGACTTGATTTCCAGAGCCACCATTTTCTGTAAAAGAGTCTTATTCTCCTTTTGGAAGAGACCATATCTCTTTGCCAAGTTCACCAGTGCATTTTGGTTCGATTGAACGTAAAGCAGAACACCGATACCCAAGTTATAGGACAATCTCCAGAATGCATACAGTGAACAGAACCCATAGACTCTCCACTCCTGCGACCCCAACACTTTGTAGACGACAAAATTCAACAGCAGCGAGAAGAAGATCAACACCTCACAATAGCTCTTGCGTAGAGTCGGGTCGAAAAGCGATCTAACCATG
>comp209951_c0_seq1
CTGGAGCAGATTGCAATGGGTTGGTGGCACCCAAGATGGCTCTACCTTGCTTCACAACGTCCTTACCCTCCCAGACGGTGGCGAGAATTGGACCAGAGAGCATGTAGGACAAGAGAGATGGGAAGAATGGCTTCTCTTGCAAGTCAGAGTAGTGGGTTCTCAACAAGGCCTCGGATGGGGTAACAAGCTTGATACCGACGAGCTTGTAACCACGGTTCTCGAAACGACCAAGAATGGAGGAGATGAGGCCTCTTTGGACACCATCTGGCTTGATAGCAATGAAAGTTCTCTCGTTGTTAG
>comp210202_c0_seq1
TATAAGGCTCATCTTGGGAACTACTTATGTTTACGACTTCCCAGAGTTGTTCCGCAGTGCAACTTTGGCTCAATGGGAGAGATACGCTCCTGGTGCCAAGGTCCCAGAAGACTTCTTCCAAACAATTGAGTTGATTTTGGATGACTCTGACGTGTTAACCGAGGTTGATAGAGAAGCAGGTGCAAACAACATTGGTATGGTTGCCTTCAAAGTATTCGTCAAGACTCCAGAATATCCAAGAGGTCGTCAATTCTTCATTGTTGCTAATGATATCACTTATAAGATTGGTTCTTTCG
>comp210675_c0_seq1
GGGGCAAAAAGAAACAAGAGATAGAAAATAGACAAACAACTTGGACAATGAAGAGTAAAGTCATGTATAATAGTAGTAAGAGCAATTCATTTGGCTTGTTTCTTCTGTTTCTTTTGAGGTGTAGCAGCTCTTTGTTGTGAAACAGCATCATAGTTGTACTTTGGCTTCTTCTCAGCAGGTTTCAAGATTTGGAAAGAGCATAGTAAGCTCTCATCAACAGACATCATAGCACCAGCGTTGTCAAACTCACCACAGTAATTAGGAGCACTGAACA
>comp210677_c0_seq1
GGAGAAGTTGCCAAACTATGACAATGAGATCCAGAAGTTGAAAGACGAGGCTGCTGCTGAGAACAAGGTGCTTAGATTCGTCGGTAAAGTGGACATGCAAAAGAATGAGGTGTCTGTTGGTATCGAGAAGTACGACTACTCCCATCCATTTGCTTCGTTGAAGGGCTCTGACAACGTCATCTCCATCAAGACTGAACGTTACCAGAACC
>comp211267_c0_seq1
ACCCCAGTGGTCCGTAACGCTGAGTCCCTCTCCGTCTTGGAAATTGAGCAGGAGATCTCCAACTTGGGTAAGAAGGCCCGTGATGGTAAGCTCACCTTGGAAGACATGGCTGGTGGTACTTTTACCATCTCTAACGGTGGTGTCTTTGGTTCCCTCTATGGTACTCCAATCATCAACTTGCCACAAACCGCCGTTCTCGGTTTGCACGGTGTCAAAGAGAGACCAGTCACAGTAAACGGTCAAA
>comp211757_c0_seq1
TCCTCAACCAAGTTGTTGTCGTTCAACTTAACCTGTCTTGGCTCCTCGTCGTTGGCTTGTTTCACTGTGACGGTTGCTCTTTTCTGGACCAACTGTCTAACAGTTTGCAGAGAAGGTTGGCCTATCACAGTGTATGGAGAAAGGAGCTTCAACAATGGGTACACGGTCTCTGTGAGCTTCACAAAGACACCAGAGTTGATCTTGTTCAATCTAAGCAGTTGAAGAACTTTCTGGACTTTGGAAGGGA
>comp211909_c0_seq1
TTTCAAGAAGAACGGTGTCAAGTACTACAAGGGTAACGGTTCCTTTGTTGACGAGAAGACAGTCAAGGTTGATGCTATTGAGGGTGGCGAGAATGCGGTCTTGGAGGCTGAGAACATCATCATTGCCACCGGTTCCGAGGTTACTCCATTCCCAGGTATCACCATCGACGAGGAGCGTATCGTTTCCTCTACCGGTGCTTTGTCCCTTAAGGAGATTCCAAAGAAGCTCGCCATTATCGGTGGTGGTATCATTGGTTTGGAGATGGGTTCTGTCTACTCCCGTTTGGGTACCGAAGTCACCGTCATTGAGTTCCAAGATGCTATTGGTGCCTCAATGGATGGTGAAGTTGCAAAG
>comp212776_c0_seq1
TTGAGAGAAACACTCCCAAGTGTAGGTATATTTTGTAAAACTGGTCCACTTTACATGATAATGGACTCCTTCTCGACATTGCTGGAGACGCTCTTGTGAGGCAAGACCTTGGCACCATTCACGTAAATCTCATCCTTGATCTCAACGTCATCACCCAAGACGGTGACACCTTCCAATCTAGCCCACTTACCAACTGTAGAGTTCCAGCCAACAATTGTCTTCTTAACCCAAGCGTGGTCCTTGATTGTGGAGTTGGCGAGGACAACAGAG
>comp212968_c0_seq1
TGGATGCTCACAACTTCGTTCAAGTATTGCAACAAGCCAGAGAGGATGCTTCTCCATGCTGAGAATCGAGCCGCCAAAATTTCTGTTGGGTTGGCATTGGTAGGCACTGCGACGCTAAAAGGGCTTCTTGGATCCATGTGTCTACGCCCTTGTACACTGGCTGTACGAGAGTGTGGGACCTTCAGCTGTTGCTGTTGCTGTGCTGGTGGTAGATGTTGTATTTGCTGTATTTGCTGGCCCGGCGGGAACTG
>comp213190_c0_seq1
GCAGTATCCCAAACATCGAACTTAATCTCACCAAAGTTGGTGAAGAAAGCCAATGGGTGGCCTTCAACACCCAAGGTGGCAATGTACTTCTTTTCAAATTCACCAGTCAAATGACGCTTGACGAAAGTGGTCTTACCAGTACCACCATCACCGACGAGAACGAGCTTGAAAGTTGGAACTTCTTGAGCCATTGTGTATAAAGTATTTTATGTGTATTGCTGGCAAAAATAAAGGGAAAACAACCTTTGAAATCTGAAAAGGAAAAAATTGCAAACGAAAACTTTTTCTCTCTCCTTCGAGGCATTTGATGGTTCGCGCACGAAAAATCACAATG
>comp213535_c0_seq1
GATGAAAACATGGATTCTAAGAAGAAGGCCTTCTACCAATGGGCTGCTTGTTTGATGGAGCCATGGGATGGTCCTGCTCTTTTCAACTTTACCGATGGCCGTTACTGTGGTGCTACATTGGATAGAAACGGTTTAAGACCATGTCGTTACTACATCACTTCAGACGACCGTATCATCTGTGGTTCTGAAGTTGGTGTCATTCCAATTCACGAGGATTTGTTGATTGAAAAGGGTAGACTGGAACCTGGCCACATGCTCCTTGTTGATACCAAGGAGGGTAAGATTGTTG
>comp213644_c0_seq1
GTTTTGGGAGGATGAGGGGACGGTGTGCTACCAAGTTGAGTGCCGCGGCATCTCTGTGAGTCGTCGTGAGGACACGAACTTCATCAACGGCACCAAGCTTCTGAACGTTGCCGGGATGACACGAGGCCGTCGTGATGGCATTCTCAAGTCCGAGAAGGTTCGATACGTTGTGAAGATTGGTGCGATGAACCTTAAGGGCGTATGGATCCCCTTTGAGCGGGCGCTCGAGCTTGCTCGTAACGAGGGCATTGTTGATCTGCTGTACCCGCTGTTTGTCAAGGATATCAAGGAGCTATACCAGGGTCCTCAATACTCTG
>comp214874_c0_seq1
AAAACGTTGGACGACTTATTCCAAAACGTCCCCTTGAGAGTTGAAGGTGACGATCTGGTGCAAGAGATACACGAATTGAGCCAAGTCCCAATCCTATTGAGAGCTGAGATTGGTATGGCCTTGCCATGTTTGACTGTCCATGCTGTCAATCCATTCACTAACTACTGAGCTTTTGCTCTTGGTTTTTTCCACCTGTTTATATCAATTTTTTGAGATTGTTTGTTGTTGTTGTTGTTGT
>comp215305_c0_seq1
GGGTTGTACTTTGGTATGTACGACACCTTAAAGCCTTCACTTCTTGTCGGTCCCCTTGAGGGTAATTTCCTCGCTGCCTTTGCCCTCGGATGGTGTGTTACTGTTGGTGCCTCCACTGCTTCTTATCCTCTCGACACGGTCAGAAGACGTATGATGATGACCTCTGGCCAGGCAGTCAAGTACAAAGGTGCATTCGATGCATTTGAAAAGATCGTTGCAGCGGAGGGTATCAAGTCCTTGTTCAAAGGTTGTGGTGCCAACATTTTGAGAAGTGTTGCGAG
>comp215581_c0_seq1
GTCTGATAACGACGATGACAGCAGTGGTGATGGTGCTACTGGTAGAACTGCGTATGTTATGGCGGTGTATGAGAAATCCAATGGAGACGTTTTGGAGTTGAAGAGATCAATCAGCTCTAACGGAGCTAGTGAATACAGGGTGAACAACAAATTGATCTCTGCTGCTGAGTATTCGAATCTGCTCAAGAAGGAGAATATCTTGACCAAGGCGAGAAACTTCTT
>comp215733_c0_seq1
GCTCATAGTGCTTGAATGAGCCAATGGTGGTGGAGGAGGAGGAGCCTTTTTCCTCATCGAACCAGAAGTTGTAGCTGTGCTTGAGTAGAACTCCTGTTGAGGAGCAGATTCAGATGAATTGAACGATGATTGCACGGTGTTTCTACCACGCTGGAACTTCCGTGGAACCGGAGGCTCCAATCCAACCAATGGCCTACCTTGTTGTCTGA
>comp215830_c0_seq1
TACCAGGACATTCTGGATTTGCTAGATGAAATCTACAATAGAGAAGATAAAGCAAGCATTATTCTTGCAGCAGAGATTGTTTGCGGTTTGTTTGTTTCTACCAATCATACAACAGAAGCGAATATTGCTCTGAGAGACGACAAACTCGATACTTTCTTGGACAAAGTCTTCTCTTCAGATCTAACACCCGAATATTCAGGTATCTGGAGTATCATTTCCTGG
>comp216197_c0_seq1
GGAAGCTTCAAGGAACCAGACAAACGCTTGTCTCTCTGTGGGGCGTAGTTCTTCAAACCAACTTGCAACTCAACGGTCTCCAAGAAGTTTCTCTTCTTGGTCTCGTTGGAGTAGGTAAGGATGTCCTTAACGTGCTCTCTAACTTGGGAGGTAGAAACTTTAGACATGTTTGCTGAATGTATCTGTCTTCCAATGAAATTGGTGGTCCTGTGAGGTTTTGC
>comp216198_c0_seq1
AAGGACTCATACAGGGTTGTTTATGAGCCAACGTTGGTTGAAGATGAACTGGAGCAGGATCCAACGACTAGTGGTGAAGGCCTAGTGCCAGCATTCCATGGATATTCCGCAAATGGCAACGTCACTGGCGAGCTGGTGTTTGCTAACTACGGCACCAAGCAAGACTTTGAGCTGTTGGCTGAAAGAGGCGTGACTGTGAAGGGGAAGGTTGTAATT
>comp216380_c0_seq1
GTCGATGTACTCAACGTACTTGCCGTCATCGTCAGTGTTGATGATTTCAGAAGTTGTGAGGTTGAAAGAGCCCAAAGAACGTTCGTCACCGTTCTTCTCGTAGTCCATCACCTCGACGGTAAGTCTTTGGTTTGGAGAAGAAACGGTAATCCAAACAGCCTTATTCCACACTGGATTCAATTCATCGGGAATCATGTCAGTT
>comp216622_c0_seq1
CGGTTCGCAGTTCTACATCAAGGGTATCGCCTACCAGCAGGACACCGCCAATGCGTCTGCCGACGTGACATTCGTCGACCCGTTGGCTGACATCGACTCCTGTAAGAGAGACTTGCCATACTTGCAAGAGTTGTACACCAACACCTTGAGAGTGTACGCCATCAACACATCTGTCTCCCACAAGGAGTGTATGGATTTGTTTGCCGAGGCTGGTATCTACATCATTGCTGATTTGTCCCAACCTTCCGAGTCTATCAACAGAGATAGTCCTGAATGGAACTTGGAACTCTACAAGAGATACACAGACACGGTCGATGCCTTGTCTAACTACACAAATGTTTTGGGTTTCTTTG
>comp216794_c0_seq1
GTGTTGAATGACGAGTTCCCGGACTACGGGCTCACCTACTCCATTGGTGGCCAGATCTCCTTCGACGTGTTCCCAACAGGCTGGGACAAGACGTATGCCCTGCAACACGTTGAGAAGGAGGGATTCACCGAGATCCACTTCTTTGGCGACAAGTCCTACAAGGGAGGAAACGACTACGAGATCTACACCGACCCGAGAACCATCGGCCACGCCG
>comp216985_c0_seq1
GCGTGAGCATGCCGGTCTGTTTGACGTTTCCCATATGCTGCAGCAAAAGATCTCTGGAAAAGATGTCATCCCGTTGTTCGATAAGATTACCCCTACTGACTTCAAGCCTTTGAAGCCATGGCACAACCAACTGAGCGTGTTGTTGAACGAGGAAGGTGGTATCGTGGACGACACCATCATCACCAAACACGACGATGATGAGCATTTCTACGTTGTCACCAACGCTGGAACCCGTGCTAAAGACCAGGCCTTCTTTAAGAAGTATGCTGAGGGGCTCGATGTCAAATTCGAGGTCATTGACAGTACGCTCTTGGCAATTCAAGGCCCAAGTGCTCAAAAGGTGTTACAGAAGTTCACCAATGAAGACCTGACTAAGATCTATTTCGGTAATTCGAAGTACATCACCGTTCCAGGCTTCAACAACGCGG
>comp217946_c0_seq1
GTTCTTCCAGGTGACCACGTCGGTACTGAGATCACTGCTGAGGCCATCAAGGTCCTCAAGGCCATCGAGGAGGTGAAGCCGGAGATCAAGTTCAACTTCCAACACCACCTGATTGGAGGAGCTGCTATCGATGCCACCGGTGTTCCATTGCCAGACGATGCCTTGGAGGCCTCCAAGAAGGCTGATGCTGTTCTGCTCGGTGCTGTTGGTGGTCCAAAATGGGGTACCGGTGCCGTCAGACCAGAGCAAGGTCTTCTGAAGATCAGAA
>comp218642_c0_seq1
CAAGAACGCTGGTAGATCTGCCAACAAGTCCAGATCTGTTGATGAGTCAAAGGCCAAGGGCGCCAAGTCCAACAACAAGTCCAAGTTTGACCGTCACTCCAGATCCGGTAAGACCGACTCTGACAAGAAGGTCAAGCAAGCTGGCTGGACTGCCGATGCTGAAGGTGAGCTCGAGGCTGAGGTTGAAGGTGCTGAGGATGCCCAAGATGAGTTGAAGGAGGAGAAGGTTGCTAAGAAGTCCCTTGAGGACTACTTCAAGGAGCTTGAGGCTTCAAACACCTCCTCTCAACGTGAGGCCAGAAAGGTTGAGGCTGTCGATGAGGCTGCTGTGATCGTCAAGGTCGAAGAGGAG
>comp21865_c0_seq1
GCTGCAGAGAGATCCAAGAGACCCTTTTCATCTTCTGCACAAGCCTCAATCGAGATTGACTCATTGTTCGAGGGTATCGATTTCTACACTTCTATTACTAGAGCCAGATTCGAAGAGTTGTGTTCCGAACAATTCAGATCAACTTTGGAGCCAGTGGAGAAGGTTTTGAAGGATGCCAAGTTGGACAAATCTCAGGTTGACGAGATTGTCCTTGTTGGTGGTTCTACCAGAATTCCAAAGATTCAAAAATTGGTTTCTGATTTCTTCAACGGTAAGGAGCCAAACAAGTCCATCAACCCTGATGAGGCTGTTGCTTACGGTGCTGCTGTCCAAGCTGCTATCATCACTGGTGATACCTCCAACACAAAGACCCAGGACTTGTTGCTTTTGGATGTCGCTCCATTATCCCTTGGTATTGAGACCGCTGGTGGTATCATGACCAAGTTGATTCCAAGAAACTCCACCATCCCAACAAAGAAGTCGGAGACTTTCTCTACCTATGCTGATAACCAACCAGGTGTGTTGATTCAAGTGTTTGAAGGTGAGAGAACCAGAACCAAGGATAACAACTTGTTGGGTAAGTTTGAGCTTTCTGGTATTCCACCTGCACCAAGAGGTGTTCCACAGATCGAGGTTACCTTTGACATTGATGCCAACGGTATCTTGAACGTATCTGCTGTGGAGAAGGGTACTGGTAAGTCTAACAAGATCACAATCACCAACGACAAGGGTAGATTGTCCAAGGAAGATATCGAGAGAATGGTTTCCGAAGCTGAAAAGTTCAAAGCTGAGGATGAAAAGGAAGCTGAGCGTGTTGCATCAAAGAACGGATTGGAGGCTTACGCTTACAGTTTGAAGAACACCATTGGTGAATCTGGTTTCAAGGAGAAGGTTCCAGCTGAAGACCTCGAGAAATTGACCAAGGAAATTGACAGCACCATCACTTGGTTGGACGAGTCGCAAGCTGCTTCCACTGAAGAGTACAAGGATAGACAAAAGGAGTTGGAAGGTGTTGCTAACCCAATCATGAAGACATTCTACGAAGCTGGTGGTGCTCCAGGCGCCGGTGCCGGTGCTGCTCCAGGTGGGTTCCCAGGTGCCGCTGGTGGTGCTGCCCCAGGTGGTGATTCTGGTCCAACCGTTGAGGA
>comp21865_c0_seq2
GCTGCAGAGAGATCCAAGAGACCCTTTTCATCTTCTGCACAAGCCTCAATCGAGATTGACTCATTGTTCGAGGGTATCGATTTCTACACTTCTATTACTAGAGCCAGATTCGAAGAGTTGTGTTCCGAACAATTCAGATCAACTTTGGAGCCAGTGGAGAAGGTTTTGAAGGATGCCAAGTTGGACAAATCTCAGGTTGACGAGATTGTCCTTGTTGGTGGTTCTACCAGAATTCCAAAGATTCAAAAATTGGTTTCTGATTTCTTCAACGGTAAGGAGCCAAACAAGTCCATCAACCCTGATGAGGCTGTTGCTTACGGTGCTGCTGTCCAAGCTGCTATCATCACTGGTGATACCTCCAACACAAAGACCCAGGACTTGTTGCTTTTGGATGTCGCTCCATTATCCCTTGGTATTGAGACCGCTGGTGGTATCATGACCAAGTTGATTCCAAGAAACTCCACCATCCCAACAAAGAAGTCGGAGACTTTCTCCACCTACGCTGATAACCAACCAGGTT
>comp219005_c0_seq1
GGTTGCTGGGTCCATTTTCGGTGTCGGTGGTGTCGCATTTGTTCTTTACTGGATCTTCATGTTCCCATACCTTAGAAGAAGAATTGTGCACGAGGACTGGAGATTGAAATGGTACCACATGGCTATTGGTCCATACTACTACTTCAAGTCTACCGATGACATCCCACCAATCCCAGCTGGTCACGAACTGGTTCCAGATTACTACAAAGGTAAGAGATTCCAAGAGTACGACAACAATGGTCCGGTTGACATTG
>comp219070_c0_seq1
GTTTACTTCTTTTCGTCTGCAGTGGCCTGTTCGGAGGCCTGTTCAGCGGTCTCTTCAGTGCCTTGCTTATCACCAGAGATCAACGGGGACAGCGGTGCGCCCTTCTTCAGCTCCGCAAGCCTCTTAGCCTCTTCGTGCACCTCGCGGGCATCGCTGACGGCCCTCGTGTAGAAGTCCTTGATCTTTGAGCCCAAGCCCGTGCTCTGCGCCTTCTCAAAGTACTTGTTCACACCGCGGGAGATTCCGTACTTTTCATCAAACTGCTTCTGTTGCATTTCAAGCTGCTTCCCCTTCTCCTCCAACTGGTACTTGT
>comp219193_c0_seq1
AGCAGTCATACCAGCATAGATATCTTCATTCAAATGCAAACCCTTTTGAGCCTTAGAGACACCACCTCTGGTGGTCATGAAAGTAGCGTTGATGAAATCAGGGTGACCATAATGGAGCTTACCACCAATTTGAGACAAAGTTCTGGCAAACAAAGTACCGAATGTTTGTTCCTTACCGGCAGCAACATCACCAAGAACACCAGAGTTCTCAG
>comp219193_c0_seq2
AGCAGTCATACCAGCATAGATATCTTCATTCAAATGCAAACCCTTTTGAGCCTTAGAGACACCACCTCTGGTGGTCATGAAAGTAGCGTTGATGAAATCAGGGTGACCATAATGGAGCTTGCCACCAATCTGGGCCAGGGTACGAGCAAACAGTGTACCGAACGTCTGTTCCTTTCCGGCTGCGACGTCACCAAGGATACCA
>comp219742_c0_seq1
GGATACTTTTCTGTTTCGCAGACTCGAAAATAACCAGCAATGTTCAGACAAGTTAGAGGTTTTGCCTCCACCGCCGCTCGTCGCTCGTACGCCGACACCATCAAGAACCTCAAGATCAACAAGGACACCAAGGTTATTTACCAAGGTTTCACCGGTAAGCAGGCCACCTTCCACGCGCAGAATGCCATCGACTACGGCACCCAGGTTGTC
>comp220001_c0_seq1
GTCAGTTTCCAGAACACAATCAAGACTAAAGTGGATGAGAACGGAGAAGGATCTAAAGTGGAACTCGTTGCCATCAAAAACAACTTGGTTGATGCTATTTGGGGCGAGTTTGAAGAAGTTCCAAAGAGGCCTTCAAACAAGTTGATCCATTTGACAAAGGAATACACCGGTGAAGAATTCAAGAGCAAACACCAACGACTGATCACGGAACTGAACAAGC
>comp220239_c0_seq1
ATACCTGGGTCGTTTTGGATCAAGAGAAGGACAAGGGCGAACCATGGAGACAATTCTGGAAGGGACCAAGGGATAGACTGTACAGAACAGGTGACTTGGGCCGTTACCTTCCAGATGGTAACTGTGAGTGTTGTGGTAGAGCTGATGACCAAGTTAAGATCCGTGGTTTCCGTATCGAGCTTGGTGAGATCGACACCAACATTTCCCAGCATCCGTTG
>comp220282_c0_seq1
TGTTATAGCCCCAGGACCATCTCAAAACCTGTCCAATCTGTTGGAAGATCAATAGATATAGAATTCCACGGGAGGCAACCTGTTCTGGCGTATCATTCTCCACGTTGTCCCATTCCAAATTGGGCAACGTATACGACAAGGCAAGGGTGAGCGAGACAGGGAGCGAGTTCGAGTTACCAAACACACTCATCGCGGTGACGAAGTTCGACTCGTACTCGTCCAAGTTCAAGTAGGCGGACACGGCA
>comp220450_c0_seq1
TCGCCCTTTGAATGGATCTCAACCAACACCTGTCTGAGGATTTCGCCCATGAACATACCACTCACACGTTTCTCAAACATGTGGTAACCAGGGTTCGAAGACACCTTATCAATGTTCTGGTCGTAAACGGTGTTTGGCAGGTGTTTCAGCTCGTTATCGAATGAACCCCATTCCGTGTTGATCACCATATGAGTGACACCCTTGCTCTTGAGCTCTTTCACCAGCTCAGGGTCCAGCTT
>comp220713_c0_seq1
TTGAGCTGTCAGTTGCAGGTAGGGTCATTGCCAAGAGAGAGTCTGGCTCAAAGTTGAAGTTCTACGTCTTGAGATCGGATGGTGTCCAGGTTCAAATCATGTCACAAGCCCAAGATTCCAAGGAACAGGACTATGAGACTGCACACGAATTGCTCAAGAGAGGTGATATCATCGGTGTTACCGGTTACCCAGGTAGAACTGAGCCAAAGAAGGGTGGTGAAGGTGAGTTGTCCATCTTTGCAACAAAGGTTCAACTCTTGACACCATGTTTGCACATGTTGCCAACCGACCATTACGGTTTCAAGGACCAGGAGCAAAGATACAGAAAGAGATACTTGGATTTGATCGTCAACAACAACGTTAGAAACAAGTTCATCACAAGATCCAAG
>comp220798_c0_seq1
AAATGACCGTGGTTTCAGGGCGAATGAACTCCACAATGTCCGCAGCATGCCAAATGATGTCCATTGAGTCCTTAAACCTGCTCTCGTCGTCCAGGAGCTCCACTTGATGAATGCCCATGATCTCCAGGCTTCTCTCCAACTCCAGCGATCTCACTGGGCCCAGTCCTTCGGCATTCCCCGTCGAGAAGCACGTTACTGATATGTTATT
>comp220813_c0_seq1
CATGATGGATGCGTAACCACCCAAGTTGATCCAGTCAAGTGGAACAACACCCTGGCCTGAAGGGAAATCAGTACACTTGATGGTACCATCTTGGAAGTCTTCAGATGGGTCCTCAAAGTCACTCAAGTCACCGTCAATACCAACAGAGGATCCGGATGAGGAACCTGAACTTGCTGTTGTGGCAGCGGCAGCGGATGAGGAAGAAGTCTTTGTAGAGGTCTGAAG
>comp220895_c0_seq1
AAGAAATCGAGTATGAAGTTGTCCGTGATGCCTTTGACAACTGTATTACTGTCTGTAACATGGAGAACTTTGATCCATTGGGTATCCACACTGGTGACTCCATTGTCGTCGCTCCATCTCAAACTTTGTCCGATGAGGACTACAACATGTTGAGAACTACTGCTGTCAATGTCATCAGACACTTGGGTGTTGTTGGTGAATGTAATATTCAATATGCACTCAACCCATTCTCAAAGGAATACTGTATCATTG
>comp221004_c0_seq1
GTTATTTTCCAAAGGGCAATCACTGATACGACAGAGAAGGGCTGGAGATCAATCTTTTGGTTCTCTGCTGGTCCTCCAGTTCTTTTCATCCTTTGGAGAGTCTTCCTTCCAGAAACGGAGGAGTTCTTGCAGCAGAAGCTACACATGTCCAACAGAAAATCTACCTTCAGAAGAGATGCCTGGAACACGTTCAAACAACAATGGGTCAAGATGGGCTATCTCGTCTTACTTATGGCTGG
>comp221070_c0_seq1
GATTATAACCGCCCTGTTGTCTGTTGTAATTGCTTTTGTTGTGTCTATTACCGCTGTAGTTGCCCCTTCTATCATTGTTCTCGTTATTTGATCTGTTTCTCTGCTGTTGGTTTCTGCTGTTCATTGCCTTCACCTGAGGAATCAATTCTTGTGGCAATCTAAGGTATTTGATATCTTTACCCTTAACAAGGATCTCACTCAGCTTGGTG
>comp221413_c0_seq1
GTCGATGGAGGGTGCTGCCCGGCTGAACAGGGGGAAGTGCGACATTGCTATCAACTATGCTGGTGGATTGCACCACGCTGAGAAGTCGGAGGCTTCAGGGTTCTGCTATCTGAACGATATTGTGCTGGGTATCATCGAGCTCTTGAGGTATCACCCTCGTGTGCTGTATATCGACACGGACGTGCATCACGGAGATGGTGTTGAAGAGGCGTTTTACACGACGGACCGTGTCATG
>comp221504_c0_seq1
GAAGAAACAGGCCAAGGAAGAGGCCAAGCAGGAGAGGGAGCTGAAGAAGAAGTTGGAGTCCAAAGTGACGTTGAAGAGAATCGAGAGAACCAAGAGAAAACATGCCATCGCCATCTCAGGTTTGGAGGTGTTTGATATTGACATGAAGAAGCTGGCAAAGACGTTTGCTTCGAAGTTTGCTACTGGCTGCTCTGTCACAAAGGGCGCTGATAAGAAGGAGGG
>comp221564_c0_seq1
GCCTAACCCTTGATGCCAGGAGTAAATCTCCATAGAAGGCTCGGTGTATGGGTTATATGTTGGCTTGAATCTGAGATCACGGACACCCATCTTGTCGAAGAAGGACTCCATGAATTCAATCAGGTTACCCAAGGTGATGTCGTAGTCTGCGATGACACCTTCGATTTGGTGGAATTCAGCCAAATGAGTGGCATCGACTGCTTCGTTTCTGAACACTCTGTCGA
>comp221729_c0_seq1
TGCCTGTGGACTTGTTTCTTCTCTATTTGGGTCTCTCAAACTTGAACTTGTTCCTGGGATTGTCGTTGTTTTCCATTGGATTGTTCGTTTGGACTCTCATCGAATATTGCCTCCACAGATTCTTATTCCACCTGGACTACTACTTGCCAGACCATCCAGTGGCCTTCACAGTCCACTTCTTGCTCCACGGTGTCCATCACTACCTACCAATGGACCGTTATAGATTGGTTATGCCTCCAACACTGTTTGTCGTGTTGTGCTACCCATTCTATAACCTCATCTTTTCCATATTCCCATTCTACATGGCTTGTGCTG
>comp221888_c0_seq1
ATATCATTCACAAAGATGAAGATAGCCCTCTCTGCTGGCAGGTCGATCCTTCTTCTGATAACGTACACAAACTGTCCGATGGTCAAGTCATACGGAACAAGGTACTTGTTCTTGTCGATCTCTGGCAAGTTGGACTTCTCCGCACGCTCACACACAATTGGTATACGGTTTGTGAACTTGGAACTGATCTTCTGAGACTCGG
>comp221985_c0_seq1
AGAGCAGTGGCTTCAGCGTTTGGAGATCTTCTAACAGTGACACATGGACCCAAGATATCAGCTTGGATTTGCATAACCTCGTCAGACTTGGACATACCACCATCAACAGCCAAAAGAGACAATGGAGCCTTCTCGTAGGTGCCCTCGGCCTGCTCCAAGAAATCACCATCAGCACCGGCATCAGAAGCCATGGCCTTCAAAATGGCACGGGCTTGGTAGCAG
>comp221998_c0_seq1
CTTGATTCTGACAACAAAGACGAGCTTTGGTTGAGCCTCAACGTAGTAAGAACCAGCAGCCTTAGCCTCACGCTTAGCGTTGATGACAGCACGCTCAGCCTCGTAGTACTCCTTCTCGTAAGCAGCAGTTCTCTCAAAGATAGCTTGACGCTTCTCCTTGTTGGCTTTCTTTCTAGCCAACTTCTCAGCAGCAGCCTTCTCGGAGAGCTGAG
>comp222147_c0_seq1
AGAACCCGATAGTTCCAGACAACACAGACTTCCAGTCCACTCTGCACTCCTACAAGGCTTTTGTCTCTGTGTTGATTGACCAGCTAGACAGAGCCGTCGAGCAGAAAGACATGGATCAGATCGAAGAATGCCTGGGGATCTTGAATGACGTCGAAAAGATGTACGAATCAGTTCGTGTGAACTTCTTCATCAACGAGGAGTACAACGAATGGGAACAGGACACTCAGAACCTGCTCTTATCAGCTGCTGCATCCACCGCAG
>comp222201_c0_seq1
ATTAAATTAAAAATCGTACATCATTAAAGAGGACATCTCCAATGACACACAAGGGACTTTTCCAACAACCTAAGCTTAGTTGAACAAACGCTTTTCATAAGAGTGCAAGTTGTGGACACCACCTTCCAATTGGGCAGAAGGAGTTCTATACTCGAATCTAACTTCACCGGAATCGGACTTCTCTCTCAACTCCAAGACGGACTTGACACCAATGTCTTGACAAGAG
>comp222551_c0_seq1
AGCCAGGCAGAGTCAAGGACGTACACTATATACATTCAATACACATTCCATACACATTCCTTTGCCCGGCTCTCTCGCTCCAGCTTTATATTTTAAACAACATCACACTTAGAACTTGAACACCTCCTCCTTGGTGAAGCCCAACTCCTTCAAGGCACCTGTGACCTCACCTTGGTCGGATGGAGACACCTTGTTACCGGAGATGGCCTCG
>comp222604_c0_seq1
GTTGACACCGTGCTGATCAGAGAGAACACCGAGGGTGAGTACTCCGGTATCGAGCACACGGTGGTGCCAGGTGTCGTCCAGTCAATCAAGCTGATCACCAAGGAGGCCTCTGAGAAGGTGATTAGATACGCGTTCCAATACGCAAAGTCCATCAACAAGCCAAAGGTGCTCGTTGTCCACAAGGCCACCATCATGAAGCTCTCCGATGGTTTGTTTGTTGAGACCGCAAAGGAGGTTGCAAAGGAATTCCCAGACG
>comp222765_c0_seq1
TAACAGAGCACAGGCCACTCACCAGAGACATCGAGTCGGTTATCCCGATGAAGAACGACATGGGTATCTTCCATGACCGCGGTGCAAAATGGTACACCCAGAAATACAAGCCGCCAGAGGTTGGAAGTGAGCTCGCCATTTCACTCATAGATAGTCCAATGGTGAGCAAGAAGATCCCGGACAGGAACCAGCCCCAGACTAGCCCTACTGGACCACACACCAGTCCCATGGACAGCGTGCTGGCGATGCTTGGCAG
>comp222835_c0_seq1
GAGTGACTCAAACAAGTCACCGTGACCTGGAGGGTACCAGCAGTTAATTGGGTCATCGTACGACGATGGCACCGGCAAGAGCGAGTCCTTCAACACCCTTGGATACTTGGACTGGTTGAACGTCTTGATTCTGATTCTGTGCCCACCGTACTTTCTGATGACGTTGTGCGTGTCCTCGTCCGTGTTGAACGAGTTCATCAACAACAACGGCACGTCACTGTCGTACTGTCTGTTCAAGTAC
>comp223022_c0_seq1
GCTTGAATCAAATGGTCACAGTGGACAGTGGTTGGTGTAGCAACAGATGGCATACCAGCAGACATGAATTGCAAGATAGCCATTTGAGCGGTAGCATCTTGACAAGCAACTCTATCTGGTCTGAGCTTCAAGTAGGAGACACCACGCTCGATCTCTTGGTGGTGTGGATCATCCAAGTGACCGTAAAGGACCTTCTCGGCATAGGTAAGAGGTCTTCCCAAACGTTCTCTGACAATGTTAACGTTTTCAAGGTGCTTCTTGTAGTTGATGAAGGAGTGGTCCTCAAGCAAGTTCATGCCCACCTTGGAGTCCTTGGTGAGCTCAGAG
>comp223706_c0_seq1
GGAACACCTTCCGTTTTCTCACCAAGACAAAACCTTGGTGCCTCAAATTGTATTAAATGGGCACCATACGACTCAAACGTCTTAGCAGCTTCTCACATTGATGGGACTGTGAGACTGTGGGATATCCGAGCTCAGAACTCCTTTGGTAAATTGGCTGGCCATAAAGACATGGTGACGTCGATTCAATGGTCCGAGGAGAGCTCTGC
>comp223847_c0_seq1
GTCAAGTTAAGCAGTTTTGTTCTCTTGCTTGGGAATGGCCTGTCGACTTCCATCACATGTTCGTTCCTCTCAAATTCCACTGACCTGGACGCATCCTCGGACAGATCAGGGAAGATGGTCTTGGTGGCCCACCGCGTCTCGTCATTCACGTTGAGCAACCCCATCGTCGAGCTCGTGTACACCACGAGATGGTACGGAGATGGGAGTTTTCTCAACGTCTTACGCAGGGA
>comp224102_c0_seq1
TGGCCTTCCTTAGCATCTGGAAGGTCGATGTCGAAGTTGGCCTTGTGAGACTCCTTCTTACCATCGGCCTTGACCTTGGACTTCTTCTTCAACTCCGCAACGGCCTTCGCCATCAGCTCAACCATGCCTCCGAATCTCTTGTCCTGCTCCAAAAACTGGTACCATCTGGTCACGTTCGTGTAGACGGTGTTCTTGATTATGAAACCAACCATACCGTTGGATCTCAG
>comp224103_c0_seq1
GGAGATCTCAGCAGCGTATGTCTTAGTGTGCAACAACAACAAGTCCAAGTCCTTAACGTTGTTAACCAAGAAGGCCTTGTGACCAGATGGCATCATGTGTCTAGTCTTCTTGTTGGTACGGTAACCAATCTTTGGTTGTGGGATGGTACCTCTGAAACGGCGTCTGACACAGGAGTCAATACCCTTTTGCTTTCTCCAGTTCTCAGCAACACGGGCGTAACGG
>comp224144_c0_seq1
TGAAGGAGATGAGGAAGAAGACCAGGGCAGAGGAGTACAACAGGCGTCTCCGGGAGGGCAAGTTCGACTCCAAGCACGTGCACGTGTGGTCGCAGGGCTTCGACGGGGGCACCGACGACGACGGCCTGCCACTGCTCCGTCGTCGGTGTGTTGATTGCGGCTTTGAAGTATCAGAGGTTAACATATGAGAGCTCGTGGGATTAGCATTACCGCATTAGGCAG
>comp224457_c0_seq1
ATTCGTTCCAGGTGGAATTTTGGAACTCAACTTTTGACAAGATTCCCACTCTTGAGCATCTCGGCAGTGCCAGGAACAATGCCAGGCCCTCTGTTGTCAGTGACAGCTTGTTTGAATCGATTTTGGTGAAAATATAGACAATGAATTCCTCGGATCTTATGACTCTTAGGATGTTGAACACGGTGAATAAACACGGTTCTCTGATCCAAGACTTTGTACATGACAGATCGATCAAGTTATCGATAAACAGTTTGAAGTCCTCCAATGACAACTTCTCCG
>comp224801_c0_seq1
AAGGGATGTTGTGACCTCTGTTACCAAACTTGAGCTTCAATGTAGAGGCACCGGTGGCTCTAGCGAGCAATTGATGACCCAAACAGATACCAAAGACTGGAGTCTTCTTGGAAGCCAAGATCGTGGACAGTTGTTCAACCAAGCTATCCATAACAGATGGATCACCTGGACCGTTGGAGACGAACAAACCATCATACTTCGCTGATCAGATCGTGGTCGTGAGGGACAACTTTCAACTCGACACCACGTCTAACAAAACAACGGATTTGGTTGTACTTCATACCTACATCCACAGCGACAATTCTCAGAGTCTTGCCATCTGGGCCCTTCACAG
>comp225256_c0_seq1
AGGATAAAAAGAAGGGTGCCAATGACTTGAAGGACAAGAAGAAGAAGCTTAACAGCAAGAAGAGGAAACAGCAGGAGGCAAGAGAAGATAGTGAGTCCACAAGAAGATATAAAAAGACAAAGGGTGATAGAGCAGCTGACCAGGAACGTTACTTCAAGAAACAAAAACCTAAGAAGAAATAGGATAATCAGCACATTGTATAAGCAAAATATATTGTATTAATTATAAATGACG
>comp226904_c0_seq1
AGATGGCTCGTTAAGCTTCTTCGACCAGTACTTGACCATTTTCAAAGTAACCTCAATCTTTTCACTGGAATCTACCTTCTTTCCATCAGCGTGTTCTTCACCATCATCGCCCTCATCAGTGCTGATGGCATCCAATGGGTTTGTAGGGTTGAAATCCAAGAGGTCCTTGTCGTTCTCCTTCAGGTAGTTGTAGAATTCCGGGTCCTTCTCAGCAAGCTTGGACAGATCTTCCTTGTGCTCTTCAATCTCCTCATCGGACGAGCTCTCATCGTCCGCTTCCTCCTGCTCCTTGGTCTCTTCACTTTCGACCCTTTCTCCTTAGGAACTTCAAACCCTCCTTCGAAGAA
>comp227355_c0_seq1
TGCTTGTCCAGGCTGGTTTGGACGTTGTTGTCTTGGACTCATCCCAAGGTAACTCTGTCTTCCAGTTGAACATGATCAAGTGGATCAAGGAGACTTACCCACAATTGGATGTCATTGCAGGTAACGTTGTTACCCGTGAACAAGCTGCCTCTTAGATCGCTGCTGGTGCCGATGGTTTGAGAATCGGTATGGGTTCTGGTTCCATCTGTATCACTCAAGAGGTTATGG
>comp227515_c0_seq1
ATCAAAAGTTGCCGCTAAGCACCTTGCCACCCTTGATCTCGACTCCAAGAAGGACTTGAGATCTGAGCTTGAGGCTGCTGCTGCCAAAAAGGAAGGTATTGTCGAGTCAGCAAAGATGGATAACAGCTCTGAGTCTGCTGAATCTGTGCACAAGGCCTTCTTGGCCCAACACAAGGTGCATCGTCACAACTTGAAGGAGATGGAGAAGGG
>comp227547_c0_seq1
TGGCCAAAACACCAACTCTGAACAACTTACCACAGGCAGTACCCAACTCGTTGTTACCACCTTGGAAGTAGTGGACGGTGGTCTTGGACAACATAGCGTAGTACTCCAACTCAGACTTTCTGAGGACTGGAGTGTTGGAAGCAACAATCACCAACTTGGCCTTACCCTGTCTCATGGACTTGACCACGGACTTGTAACCAAGGGTGTACTTACCGGACTTGATAACAAGGGCAAGCTTTTGGTTGATGTTCTCTTGGGACTTTGGG
>comp227871_c0_seq1
GACATCTTATCTTCGTATAGACGATCCCTCAGCTTGGCAAATTCAATCTCAATTGTGGTGAGCTCTTGAAGCGCCTCTTTGCGTTGCCTCTGTTTCTCAAGCTCCTCCTCTTCCTCCTTCTGTTTTTGACGCTTTTGTTCTTCTGTGAGTACTTCCTCCTCCTCCTCCTCATCTTCGTCCTCCTCATCTTCTTGATCACCTATATCTTCGTCACTTTCATTGGTAGCTTCTTGTTCAACA
>comp227961_c0_seq1
GTGACTTGTTGGTGGCCACTCCAGGTCGTTTGAACGACTTGTTGGAGAGAGGTCGTATCTCTTTGCAAAACATCAAATATTTGGTTTTGGATGAGGCTGATAGAATGTTGGATATGGGTTTCGAACCACAGATCAGACACATTGTTCAGGAATGTGACATGCCAGATGTTCAAGATCGTCAAACTCTCATGTTTTCTGCTACATTCCCAACCGACATTCAAATGTTGGCCCGTG
>comp228634_c0_seq1
GATGAACTGAAAGACGCTATCGATCTATCTATCGATAACGTTGAGAAGTTCCACGCTGCTCAGATGGATAAGGAAACCATGAACGTGGAAACCAAGCCAGGTGTTGTTTGTTCTCGTTTCGCTAGACCAATTGACTCTGTTGGTTTGTATGTTCCAGGTGGTACAGCAGTGTTGCCATCCACCGCCATCATGCTTGGTGTTCCAGCACAGGTTGCTGGTTGTAAGAACA
>comp229033_c0_seq1
GCCGTCGTTTAGATTCACACCGGCCATCTACCATCCAAACGTCTACAGGGATGGCCGTCTCTGTATATCCATCCTCCACAGATCGGGCGACCCAACGTCTGACGAGCCAGACGCAGAGACGTGGTCTCCAGCGCAGAGCGTAGAGACGGTGTTGATCTCGATAGTGTCACTCTTGGAGGACCCAAACCCTCTCTCACCTGCAAACGT
>comp22966_c0_seq22
CGCATTACAGAAGCCCATAAATTTTCATTCGGGTTCAAATCGGGACTTTTAGCTGGCCAAGGAAGAACGTTTATATTATTTTGTTCCATAAATGCCCTAACTACAGCTGATGTATGCACTGGTGAATTATCGTGCTGAAAAATGAATTCCCTGTGTGGGTACCATGATATCGAACAATATAGTGCGATACTGAAGGCCTGTTAA
>comp229726_c0_seq1
AACCCCTCTGTGCGGTAGACGTTGCCGATGATGCCAAACGTCTCCTTGAAGTGCTGCGCTGCCTGTATCACAACGTTATGGCTCTTCACTGTGCTCTTGTAAGTCGACGCATAGACATCACTCTGTAGCCTGGTCTTCACAACGTCAAACGGGGACGTACACACGGCCCCGGCCATCCCACCAACGCCTCCAGCAACGAAGTGTACCCACGGCTTCACGCCGTCTCCG
>comp229739_c0_seq1
ACTTGTACTCCCAATCACCAATGGCTACTGATGAGGAGTTGTCTCGTTATGCCTCTGTGTTCTTGTTGTCTTCTCTATCCATTCCTCAAGACTCTTACAACCCAGACTTCAACGAAGGGTATGCAACTTCCTCTAACAAGCGTTTGGCCAACCTGTTGAACTTGCAGAAATTGCCAACTAGAAAGTCCTTGATCGATGCTGCATTGAACAAGACCATCTATGATTATGTTGATCCAACTGTCAAGAAG
>comp230032_c0_seq1
TCGCTGCCATCGTCGCTATCACCTTCATCCTCGCTTCCGCCTTTCACACCAGCAGCACCCTTCAGGCTTGGAAGCTTATCAAAGAGCAGCTCTTCAGTAACATTATCCAGTATGATCTTGGCCTGTTGCCACACCTGTGAAGCATCCAGTCCGTCAATATAAATCTCATCAAGAACGGAGTGGCCCTTTGTAATCGGGTCAATAATGCCCTTCACC
>comp230032_c0_seq2
TCGCTGCCATCGTCGCTATCACCTTCATCCTCGCTTCCGCCTTTCACACCAGCAGCACCCTTCAGGCTTGGAAGCTTATCAAAGAGCAGCTCTTCAGTAACATTATCCAGTATGATCTTGGCCTGTTGCCACACCTGTGAAGCATCCAGTCCGTCAATATAAATCTCATCAAGAACGGAGTGGCCCTTTGTAATCGGGTCAATAATGCCCTTAACA
>comp230141_c0_seq1
TCAGCTTGCCAATGATCTCCTTGGCTTCAGCGTTGTTCAGAGCCTCAAATACATACCTCTTTGGACCATTGGCCTTCATGACGACGATCTTGAAGTTCGAGGGCACCCTTTTACTCACTTTACAGCTCATGATCTGACTCACGTGGAACGTTGTAGTCTTGAAATTCGTATCGTACCATAGCTTCTCGTCATTGGGCATGATGTACACGTACTCTCCG
>comp230257_c0_seq1
ACGGCGTTGCGCACCGCACGCGCTGACTCGACCACCGTCCACGGCGTGTGATTCATCGCTATGAAAAATTTGACAACTGTTGACTTCTCACTTTGTTCGTTTTACCCATACTTCCTTTTGCCAATCTGAGAATACACAACCAACATCAATTGGCTACGATGTTCAGACCTTTGGTTCAGCGTCGTTTCCAGTCGTCGTCAAGCTCGACGGCTGCGATGGCTTATAAGCTGCTGAGAAACAAGTCCAGACCACCTCTTCCAACTTTGGAGACTCCAAAGTGGAGTACCGAAGGTG
>comp230662_c0_seq1
GACCAAGTCTTGGTTGTTCGCGGTTCCAAGAAGGGCCAAGAGGGTAAGGTCTCCTCTGTCTACAGATTGAAGTTTGCTGTTCAAGTTGACAAGTTGACCAAGGAGAAGTCCAACGGTGCTTCTGTCCCAATCAACATTCACCCATCCAAGCTTGTCATCACCAAGTTGTACTTGGACAAGGACAGAAAGGCTTTGATCGCCAG
>comp231106_c0_seq1
AGGGCCTGTAAAAGAATAAATGCCTTCAAATAAGGTGACTCAAAAGAAAGATCTTGGGAGAACTTGATAGGAATTTTGTCATATATCTTTTGCAAAAGAGAAGATTCATGTTTTCTAATAGGAAGTAAGTCAAACTCCGACGCTGATGTGATAATCTCCAAAATGGATTTCAGTTTAGATTTCTTGGTCAAGGACAGAATAAAAGTTTGCAT
>comp23112_c0_seq1
CAAGAATGGTAAAGTATAAAAAATCTCTACTTTATGAATGTTGAATGGGAATATTTACTGATCTCTCCAAGATTTTTGATTTTTCGTTGTTGTTTATGTGGAAAAAGCATTCTTAGAAAGTAGCAGCAAATTGCTCAGTAGCAGTTCTCAACTTAGCCAACAAGTCGTCGGACAATTGACCCTTCTCTCTGATGGCATCCAAGATGTCGGCGTTGTTGGCCTTCAAGGAGGACAAGAAAGCAGTCTCAAACTCCTCAATCTTCTCCAATGGAATGCTATCCAAGAAACCGTTGACACCAGCGAAAATCAATGGGACTTGTTCCTCAGCAGCCAATGGGTGGTATTGCTTTTGCTTCAACAATTGAGTCAAACGCTCACCTCTAGCCAAGGTTTGCTTGGTGGAAGCATCCAAATCAGAACCGAATTGGGCGAAAGCAGCAACTTCTCTGTATTGGGCCAAGAACAACTTCAAGGAACCAGCAACTTGCTTCATGGCCTTAACTTGAGCAGCGGAACCGACACGGGAGACGGACAAACCGACGTTGATAGCTGGTCTGATACCCTTGTAGAACAATTCAGCCTCCAAGAAGATTTGACCATCGGTAATGGAAATAACGTTGGTTGGAATATAAGCAGAGACATCACCACCTTGGGTCTCAATGACTGGCAAAGCGGTCAAGGAACCACCACCGAGGGTGTCGTTCATCTTAGCAGCTCTCTCAAGCAATCTGGAGTGCAAGTAGAAAACATCACCTGGGTAAGCCTCACGACCTGGTGGACGTCTCAACAACAAAGACAATTGACGGTAGGCAACAGCTTGCTTGGACAAATCATCAAAGATGATCAAAGCGTGCTTACCGTTGTCACGGAACCACTCACCAATAGCGGAAGCAGTGAAAGGAGCCAAGTATTGCAATGGAGCAGCCTCAGAAGCAGTGGCAGCAACAATAACAGAGTACTTCAAGGCATCGTGCTCCTCCAAGGTTTGAACCAATTGAGCAACGGTGGATCTCTTTTGACCAACAGCAACGTAGACACAGTACAACTTCTTGGACTCGTCAGTACCGTTGTTCCATCTCTTTTGGTTCAAGATGGTGTCAATAGCAACGGCAGTCTTACCGGTTTGTCTGTCACCGATAATCAACTCTCTTTGACCTCTACCAATTGGGACAAGGGCATCGACAGACTTCAAACCAGTTTGAACTGGCTCGTGGACAGATCTTCTTGGAAGAATACCTGGAGCCTTAACTTGAGCTCTGGAGTGCTTCTCAGCCTTGATTGGACCCTTACCATCGATTGGGTTACCCAAAGCGTCAACAACACGACCCAACATCTCTGGACCAACTGGAACATCAACAATCTTACCAGTTCTCTTGACGGTGGAACCCTCCTTGACCAATCTGTCGGAACCGAACAAGACGATACCAACTTGACCTGGCTCCAAGTTAAGAGCCATACCCTTAACACCGGAGGAGAACTCAACCAACTCTTCAGCTTGACAGTTG
>comp23112_c0_seq2
CAAGAATGGTAAAGTATAAAAAATCTCTACTTTATGAATGTTGAATGGGAATATTTACTGATCTCTCCAAGATTTTTGATTTTTCGTTGTTGTTTATGTGGAAAAAGCATTCTTAGAAAGTAGCAGCAAATTGCTCAGTAGCAGTTCTCAACTTAGCCAACAAGTCGTCGGACAATTGACCCTTCTCTCTGATGGCATCCAAGATGTCGGCGTTGTTGGCCTTCAAGGAGGACAAGAAAGCAGTCTCAAACTCCTCAATCTTCTCCAATGGAATGCTATCCAAGAAACCGTTGACACCAGCGAAAATCAATGGGACTTGTTCCTCAGCAGCCAATGGGTGGTATTGCTTTTGCTTCAACAATTGAGTCAAACGCTCACCTCTAGCCAAGGTTTGCTTGGTGGAAGCATCCAAATCAGAACCGAATTGGGCGAAAGCAGCAACTTCTCTGTATTGGGCCAAGAACAAATTCAAGGG
>comp23112_c0_seq3
CGTGCTTACCGTTGTCACGGAACCACTCACCAATAGCGGAAGCAGTGAAAGGAGCCAAGTATTGCAATGGAGCAGCCTCAGAAGCAGTGGCAGCAACAATAACAGAGTACTTCAAGGCATCGTGCTCCTCCAAGGTTTGAACCAATTGAGCAACGGTGGATCTCTTTTGACCAACAGCAACGTAGACACAGTACAACTTCTTGGACTCGTCAGTACCGTTGTTCCATCTCTTTTGGTTCAAGATACCTTCAATAGCAACGGCAGTA
>comp231530_c0_seq1
CGGTTGGTTGTGGACGGTTCTTTCTGGCCTTGTCCTTGTTGGCAGATGGTGGTGGAACATCAGCCTTCTTGGAGGAGGTGTTCTTCTTGACAATCTCTCTTGGGACGGAGTTAACCTCGTTCACGTCCTCAACGTCATTGCCCAAAAGGTCAAATGGGTTGCTCATCTTGTATTGGGGGGAAAGATATATAGGTGAATACTAAG
>comp231704_c0_seq1
GCCCATATTAAATAATCCTGCTATTAATAAATATACACTAAAAATAGGCATATATGTAGCTAATGATTGATAATAATAAATGAAACGTGTATGATAACGATCATATAAAATAGCACCAACTAATACAAATAAAGCAGGTGAAGTTAAACCATGTGCAACACATAATAATAATGATCCTTCAATACCTAAAACATTACCTGAGAAAACACTTAAAATAGCG
>comp232471_c0_seq1
ACACCCAGCCAACTGGTTGGCCTTACCATCGTTGCCTTTGTCATAACGAGTGGCACCGTCTCCATTCATCACATTAATGAAGGGGAACACTTTCCCCTTTGGTGCGTTACGATACGTATCGAAGAACACCGCCAATCCGTTAAACTTGTCCTCTGCGCCAAACACCGGACCTTCCTTCAAAGGCTTATCTGTGAGGAACAACGCCATACCGTCCCCTTTCAACCCGTTGCTGGCCACTGATCCATGAATGTGGAATCTGAAGTCAACCTCAA
>comp234028_c0_seq1
CGCAACCTGGGTAACAAAGAAAGTGAGGAAGATCCTCCAGGCCCTGCACGATGGAACACCGTGCTCGAGAAAGATTTGCCACAAGTGTTGGAAGAATTGTGGGAAGGTCTCACCCTTGGCCGGCGTTGCAAATTGGCCGTTGTAGAACTCAGCACTGATCCACATATACCACATCAGCAGCGGGAATCCAATCATCATACCAAGAACTCCTGGCACACCACCGAATTCCCATTCGATG
>comp234187_c0_seq1
GCTGGGGAGAGCGCCGCTGACAAGCGTCGTCGCCTGGCTACGATGAGGGAGCGTTGGACGGGGGCGAGAGCGGTGTGGAGGACGAGGACAGTGAAGCTGAGTTTGCTGGTGAGAGCGCTGCTGACAAGCGTCGTCGCCTGGCCAAGCAGTACTTGGAGAACCTGAAGCAAGAGGTTGGTGGTGACTATGACTTTGACGCGAAGGACCTGGACGACGAGATCATCTCGAAGAGACTGAAAGAAGACGTTGCAGAGACCAAGGGCCACGTCTACAGATTCATTGCGGACA
>comp234963_c0_seq1
GGGAGTCTCTGACCTTGTTCAAGAAATTGACGATCATACGTAGCACCTATAGCAGTGCCATTTGGGAAAGTATCCTCTGTATCAAAAGAGTTGTCAAAGGCAAACAGTACGTCCACACCACGCTCTGGCAACAGCATTGGAGCCAAGGGGATATTTTGGAGATCCCAGCCACCATCGACCAAATACAACCCATCATCATCCAAGAGAGACCTTTG
>comp235115_c0_seq1
GTTGCACTACCCCAATAGTTGATACCACGGGTCAAGAATGGCCAAGTATGTGGACTTGATTCCCAAGCATGAGGAGCGTTCAAATTCTTGTTGATGTTCCACATTCTCTTGTGAGACTCAACAAATTTATCCCACAAAGAAAGTACAGGGTAGTTAACTCTCTTAGCATCTGCTGGAAGGAACTTGTTCTCGTTAGTTTCAATGTACCAGAGCGACTTAGGGACAACACCTTGCGTAGCACAAGTGACT
>comp235335_c0_seq1
GTTTATGATGCCATTGATATGATCCGCTGTTATAAATGTTACGGCTACCAACATGTTTCCAAATATTGTAAAAATTCGATAGTTTGCCCTATGTGTGCAGGACCTCATATAATTAAAGATTGTACTTCACAAGATATGAAATGCATTAATTGTTTAAATGTTAAGGATAAAAATGGCCAAATTAACCATACTCATTCATCTTGGGATCGAAATTGCCCTGTATACATGCGGAAACTTGAAGATTTT
>comp235595_c0_seq1
AGCCTTCTTCTCAATTGCAGTTCTGATTCTCACAGGGTTTGTGACTGTTAAGTCATCAGCGACAATTGGAAGCTCAACCCTAGGCAGGAAGTCGGTCCAAGAGTCCCAATCGTCCTCCGCAAATGGATCCTCGACGAACACCAAAGGATACTCCTTGATCAACTTCACGTACAAGTCAGCAAGCTGCTTGCCAGTCAGGTGCTTTGATTCATCATCTGTTGGGTTCTTGAAATCGACTCTGTACTTAACATCGATGAAGAATTCGGAAGAAGCAG
>comp235807_c0_seq1
GTGGAAGTATCTTTGACCAACCTTACCGAAGTAACCTGGATGGTACTTATCCAAGTTGGTTCTGTGGTGGTGTTGACCACCAGCCTTACCTCTACCACCCGGGTGCTTTCTGTGCTTACCGACTCTACCCTTACCGGCTATAGTGTCTTGTTAGTATTGTGATATCGAGCAGCCTCGAGCCATAAGCCTGTCTCTTGGAAGGAGTCGTCTCTGGAAAGTATAGCGTGTTG
>comp236126_c0_seq1
CAGCGCCATCATCGTGCTTGACGAGCGCAACGAGGAGATTGTTGTGGCGTTTAGAGCGTCCACGATGGTATCGGACTGGTTAAGCGATTTCATGATCAGGGTAGTGGACTACGAGCCAATATCGCAGAGCTGGGATAGAAGCGTTCCGGAGTGTAAAGGCTGTAAGGTGCACTCTGGGTTCTACAAGGATCTAGGCCGTATAAGTGAAGACTTG
>comp236210_c0_seq1
GGTTGGTAACTTGTTCCTCAAATCTCAAATCTGGAGCATATGGGTTGACTTGTTCAATGTTCAATTCCTCAAATTCAGCCAAGACAGATCTAACCTTCAAACACTCTTCCAAGTAGTTATCTTGATTAGCATCAATCAACTGGATGTACTCACCACGGTAGAAGATCAAAGCATGGTTCTGGTTATCAGACTTACCATCACCAAGAATTGGGTTACCAGACAATTGGACTCTGAACTTTGGTCTACGACGACCATTCTCA
>comp23811_c0_seq1
TAGAAAACCACTGTTATTTGCAAACGAAGAAAAAACCAGCAATAAAAAAATGATAAACAAAAGTGTATAAGTAGTAATTATCAGAAAACCATTTGTATTAAAACACAAGTCAGTGATTGACGATAAAATAAAGAATAGAAATGTTCAAGATGTGGTGTTTTTCAAGTCAAATAACTTAGAAGAGGAAAGCGACACCAGCGGCAACGGCAGCACCGAAGACACCAGCAGAGACAGCGTTGGAAGCAGCAGCACCAGTGGAGACAGAGGTGGTCTCGTTGGTACCGTTGGTACCGTTGGTAGCGTTAGAAACGTTTTGAGCAGCAGCGATGGAAGCGAGAGCGGCAATAACAATCTTGAATTGCATTGTGATAA
>comp238677_c0_seq1
GCATCTCACGCTCCTTATCAAGGCCAGGCTTCGCATTTCCTCAAGTTTGCCAAAGAGGATGTTCCATACGGCAAGAAGAGATATAAAGAGGAGACAGAAAGGGTGTTTGGTGTTTATGAGTTGAGACTGAAGGCAAACAACGGCTGGCTAGTTGGAGACCATCTCAACATTGTCGACATTGCTGCATACCCTTGGATCAGAAAGTACGATTTTGTTGAGATAGACATCACCAAGTTCCCAG
>comp238795_c0_seq1
GAGGTTCTGAGTCACAGAATTATTTGACCAAAGTGTTGGAGGTTGACATCAAAGCCATCATCAAGCCTCAATATGTTGATAACATTCCAAGAGCTATCAAGGGTCCAGAGACTAAGGTTGGTCAACTGCTTAAGGCCAGATTAGAGAGAAAGGATTCCATCAACGAGATTTGCGATGTTTTAGAGTTGAGAGGTATCTTGAAGCGT
>comp238877_c0_seq1
GGCGTCGCTTGCACAACAAATCACAAAGTCCACCATTGCAAACAAGACCAGACTCAAAGTGTTGTCCCAGAGAGAAACCGTTCTGGACGATATCTTTGCGCAAGCCGAGGAGGACTTGAAGAAGATTAGCAAGGACAAGGCCAGATACGAGCCTGTTCTTGCCGGCTTGATCGAGGAGGGCCTCTTGACTATCCTGGAGAAGAAGGTCAGCATCAAAGTGCGTGAAGCAGACTTGGACGTTGCGAAGAAGGCCCTCGCCACGGCAGCTGCCGAGTTTGAGAAGAAGACTGGATACCCGGTAGAGGTCACCATTAATGAATCCGAG
>comp239520_c0_seq1
CAGGAAGTGAATACTTTGAAGAAAGTCTCACTGTTTTCACACTTGGAGTCGAAGGAGCAGAGAAACGAGCTATCGCTATCACAGTCCCAGGTGACGAACATTATACACCCTGCTGTTCTTTCACTGACGCTGAAGTACTCAGGTTATTCGATTGTTGGGTCGATTCCAAGGTGTAAGAGCATGCTCAGAGCGTTTGAACGGGTCATCTCTGAGTATCAGACGCCTGAGGGAACAACCTTGACCAGAAACCTGACCAACTATCTCGGG
>comp240047_c0_seq1
TCACCTTGTACGGTGGTAAGCCAGCCAACTTCTTGGACTGTGGTGGTGGTGCCACCCCAGAGACCATTGAGAACGCCTTCAAGTTGATTCTCTCCGAGAAGAACGTTTCTGGTATCTTTGTCAACATTTTCGGTGGTATTGTCAGATGTGACTACGTTGCTGAAGGTTTGATCTCTGCCACCCAGAAGTTGGGCGTTGAGGTCCCAATCGTCGTTAGATTGCAAGGTACAAACTACGAGA
>comp240463_c0_seq1
CAACTGGTGGAAGACGACGGTGCGAACTTCTCCCTTGGTGAGAGACAGCTGTTGGCGTTGGCCAGGGCCCTGGTTCGTGATTCCAAAGTCCTCATCCTTGATAAAGCCACATCCAGTGTTGACTACGAAACAGACGTCAAGATCCAAAGTACGATAGCGAACGATTTCGCCCACTGTACCATTCTTTGTATCGCTCACCGACTGAG
>comp241461_c0_seq1
GCAAAGTTGAAGGTCATGAACTCGACCACCGGCTTTAGCCCGGCCAACGCGGCACCCGTGGCCAACCCGGTGAAACCCATCTCTGTGATCGGAGTGTCGATGATTCTCTTCTCTCCAAATCTATCAAGAAGACCCTTGGTGATCTTGTACGCACCCTGGTATTGCGCAACCTCCTCACCGGTGACAAACACGTCCGGATCACGGTCAAGCTCCTCGGCCAAGGCAGA
>comp241526_c0_seq1
GTGTGGACATTCAACGTTGTCCTGTGCCTATTGACGTTAGAGAGACCTTGGAGAGGTGGAACGTGGCACGATGGGTTACTCTATGAAGCAAAAGATCGACATTTGCCTCATGAGTGAGGCAAATCCCAGTATGACTCAAACGGATCTTGCTCAATGGGCAAAGACAAGGTTCAACTCCACGAAACCACCATCTCAGACCACAATCTCTAGGATATTGGCCAAGAAGGAT
>comp243749_c0_seq1
TTGCTGGAACTTCGAAGAGCTCATCACCTCCAACACGTGGAAATTGGCCCACGACATGTCAAACCCGTACATCTCCAAATAGCTCAATTTCAACACCGCCATAGTCTTCACATCCATGTCACTGCTCTTCACCTCTGACACGTGGAAATTGGCCCACGACATGTCAAACCCGTACATCTCCAAATAGCTCAATTTCAACACCGCCATAGTCTTCACATCCATGTCACTGCTCTTCACCTCTG
>comp244336_c0_seq1
CTTTTGCCGTTGGTCTTCCAGGTGCTCCAGATCTGCTTGCTGCTAGAAAGGTGGCATCTTTCATCAACACAATCCACCACGAGCACACTTTCACCTTGGAGGAAGGTATTGATGCTCTTTCTGACGTGATCTACCACTTGGAGACCTACGATGTCACCACCATCAGAGCCTCGACCCCGATGTTCCTGCTTTCCAGAAAGATCAAGG
>comp24439_c0_seq1
TGATAGTCAGTTCTTCTGCTCTGATCTGATACATATTAGCAAAGATGGGTCATTTCATGGTGATATTGTTCTTGTTCATTGCATCAACACTTGCCAAAGAAATCACGCTCACTGTGCAACCAAACAGTGATCACCTTGTAAACGCTCAGATGTACTTGTCTCCTAATGATAACAGGATATACATTACAAATAAGACATTTATTGATACCAATTGGACTCCATTGAAGGGAGAAATCCAAAAGGATGGAACACTGAAGCTCAACCAAACATCAAGTATAGCAATAGGTAAAAACTACTTATATCCTTCTGCCAACTCGTCAGATTTTGCAAGCCCCTTCTCAATAAGAGACGGTATCCTCTTACTTTATGGTCATAACTTTCATGCTGTTCCAAGTGGTTTTGATGATGTATATGTTATTGGATCAATCAACGCAGCTGCTGGAAGGCCAGATATGGTGGAATTCGAAGTTGGAGTCGATGAACTGATTTACTATGACCCGCCTGAGTATGAAGGTACAATGCGGTTGATCTCTGTAAATACTGTTCCATTCATGCATCACCATCATTCGAAACATGGTCGAACTGCACCTGTATGGAATG
>comp24557_c0_seq1
TTCTTACCGAACAAGATGACTTGCAATTGGTCGTACAAGGAGATAACACCGGCACCGGCGACACCTCTCAAGATGTTAGCACCACAACCCTTGAACAAGGACTTGACACCCTCAGCAGCAACAATCTTTCTGAAAGCGTCGAAGGCACCGTTGTACTTAACAGCTTGACCAGAGGTCATCATCATTCTTCTTCTAACAGTGTCCAATGGGTAAGAAGCGGTGGAGGCACCGGTGGTGACAACCCAACCCAACAAGAAAGCAGCCAAGAAGTTGTTCTCCAAAGAACCGGTCAACAAGACTGGCTTCAAGGAGTCGTACAAACCGAAGTACAAACCTCTGTAGACAACAATACCGACAACGGATGGCAAGAAACCTCTGTACAAACCGGCAATACCGTCAGAAGCCAAGGTCTTCTTGTAAACATCCAACAAACCGTTGAACTCTCTCTCACCGTTACCCTTAGCAGACTTGGCATCGTTGGCCAATCTGGTTCTGGCGTAATCCAAAGAGTAGACGAACAAAAGAGAGGAACCACCGGCAAGACCACCAGAGGCCAAGTTACCGGCAAACCATTTCCAGTAACCCTCCTCCTTCTTGAAACCGAACATGGCTTTGAACTTGTCCTTGAAAGCAAAGTTCAAAGCTTGGGTTGGGAAGTAACGGATAACGTTGGCGGTGTTACCTCTCCAGAAGGAAACAACACCCTCATCACCGGCAGTTCTTCTGAAACAGTCGGCAATACCGTCGTAACGCTTAGCAAGACGGCCTTGCTTGATCATCTCATCTTGGTTTTGGATCAACAACTTGACACGCTCAATTGGAGCAGCAGCGGTCTTAGAGATGGCGGCGGAGACACCACCCATAAGGAAGTCGATAAGGAAAGTGGATTGTTTCTTTTCGGTAGCCATTGTTG
>comp24713_c0_seq1
GCAATTTGTAAATATAGGTAAAAAGTAAATAAATTTGTATGCATTCAAATGTGTATTTCCAAACTGTTGCACAAATACAACTAAAAAGAATATTAACAAGAAAGTCCCGATCCAGACGGAATTCCTTGACATTCCTTAACATTTTCGCCACCTCTCACATCAATTCCCGAACAGTGCCAATCGGAAGCAGCTTCCACCAAAACATAAACATTAGTACCTGAACTTAGAACGGTCCCACTAATATCTTTTAAAGTTAAATCTGTTATTGGTACACCATCAGTTGGCGTACCAGTTGGCCCACCATTTAGATAGTCACCTTCGATGATGATGCCATAATTTGTAATGTCCTTCAAGGTAACAGCTTCGAATGTAATTTTTTTAACAGATCCGACTGCTCCGTACACAGTCTTAATTCTAACTCCATTGGCAGAATCTTCAACACGACAGTTTGAGACATAAACAGATTCTACTGTGGTGTCACCCACAGAGCCTATGGAAATGCCATGACCTCCACCACAGTAATTGTCAGTGAATTCGTAATTGGAACCTGATTTTACGGCTAAGCAATCGTCTTGACTGTAGACACTACTACGTTTAATGACTACATTGTTTGAACTAGCTATATCAAAACCATCAGTATTGTGTCCACCTTGAGTATCACCATCTCTATCGTCTATATTAACATTGTCCAGGGTCAAGCCGTCACACTGTTTAATAGAAAATACATGAACAGGACTGTTCTTGATATTGAGGTTCGTGATTTTGGAATTATACATTTTAACTGGAGTTATAAATTTTGGCTTCTTCTTGCCACCATTTCCTCCCAGTCCATCCCACCACAAACTTCCTCTACCATCGAGAACGTGGTCAGAGGAACCAGTGATCTCCACGTCTGTCCCGCTGACCTTGATCAATGGACCCGTCCATTCTTTATATTCCCATGTAGTAGTTCCTTCAAATGTAACCTTCGCGCCTTGCTGAAGATGGGTTAGATCCAAAGTTTTACCGGCTGCAACGCTTAGTCCTTTAAGGATGATTTCAGAGCATTCTTTTTGTGCGTTCAAAATATTGTCTGCATTATATTTTGTGATGGTACAAGAAGTAGCGCTCACATTGTGAGGGGTTGAATGAACTGTGGCTAGAAAAGCTGATAATATTGTAGTACAGAGTATAGAAAAATATAAAGACATATTTTCTCCTTAACCAAATCTGATTGTATGCACTATAACACTATTAGAAAGACGAAGTAGAAG
>comp247942_c0_seq1
AGTGGTCGATCAACAGATCCAAATCGTATTCACTCTTACCGGTGTTTCGTATTGTCGTCTCATGGTTGAAGGCTCAGAAAGTTGCACTGGCATACTCACAAAAGGCTGTTGAGTTCATTCAAGCCTCTTGTAAATTATGCAATTTGGTACTGAAAGAATTTCCTGATGAATCATTTGACAAACGTCCAAAAAGGACACAGTACTTTGATGAGGATGTGGAGGTCAAAGAGTTTACACCATTGGGTCGTATGCTGTGGGATTTCGATGACGATGAAGAAATCTTTGATGATCCTTCCAAATTAATCGGTAGATTTGCTAAGCATGACCATGAAGGAGAAGCCAAT
>comp248301_c0_seq1
GCTCTTGTTCATCCGATCTCCACCGTTAGTTCTCTCTTGTTTCCCCCTTTGAAGACACAATGGGACGTTCCAAGAAGGAGACTGCACTGTTTGACATCCGTCTAAAGGGTGCTGAGCATGACGTGTTTGTGATTAAAGGCTCCAGTCTGGAGGCACCGTCCATCTTGCTCAGTGGGACAATAGTTCTCTCCGTGCTGGAGCCCATG
>comp249292_c0_seq1
ATGCACCTGGTCCAAGTAAACCTCTTTCGAGAAGTCAGCAAACAGCACCTGCAACAACAGAGGCTTGGTCAAGTCCAAGAACTTGTGGTTCTTCAAATCCCTGTCAAAGTCCGTCACGATGTTGAGCTTCTCATAGGCAGGTGTACCGTGCATAGCTGTTGAGTCAAACTCCTCATCCAGCTTAACCTCCTGCGAGTGCTTTGGATTAGCTAGAAGCTCCTTCTCCTCCTCTGCAGTGGCCAAATA
>comp249460_c0_seq1
TTGTTACGTCATGTTTCCCTGCCATGGGCCTGGGTGTTGAAGCTGCTCAACCAGACGTTATGGAGAAAGACCCGAAACCCTCTAATGAGTCTGTCTTTTCCTGGGAAATGCTTATCGATTTGTTCATCTATGGTGTCATTCTGACGATTGCTTGTTTGGCTTCGTTCACCACTGTTATGTATGGCTTTGGTGATGCCCAGTTCGGCTATGACTGTAACAACGGTCCTAGCGATGTCTGTAGATGGGTGTTCCGTGCTCGTTCGTGTGCATTTGCTACCATGACATGGCGAGCTTTGATCTTGGCCTGGG
>comp251566_c0_seq1
TTTGCAAACAACAAAGATCTCTGCAGAAACGTTTCTCGAAGCTGGTGGCTTCGTTGCCTCCACCTTTTCAAACAGCTGTTGGAAGACCCACATCAACTTGTTGTAGTCCTTCGATCTGAACACCTTGGTAACGAATGTTCCACCTGCAACCAAGTTCTCCACAGCCAATTTCAAAGCCTGGAGGGTAAGCTGGGACTGTGTAAAGGCATCCTGAACCCAACCCAAACCAACG
>comp25210_c0_seq1
GTACCGATGTCTTCAAGCTCCTCTCACGACCACTCTGCTATGATGGCCTCAATGGCCATGGAGAGCAGCGCCCTGGAGAGCAGCGCCAGTGTTACGTCAATGGTTATGTCTGCAACCAGTGCGATGGTGAGTTCCATGGCGAGCTCGATGGCGTCCTCGATGAGCATGGACATGGATATGGATATGTCCTCAAGCACCAGCTCAATGGCCAGCGACCATATGAACCATGCTAGTTCGTCCAGCACCATGGATATGGCTTCCTCAACGTCCTCCTCGATGGACATGGACCATGGCTCGATGGACATGTCCATGAACAGTTACATGACAACCAACTACGACAGCTACCCAGTGGTGTTCAAGACACTGACAGCTTCAAGCGGTGGTGCTGCCTTTGGTATCTTTTGCGTGCTCTTCTTCTCTGCCTTCTTCTACAGAGGATTGGCCTTCTTGGCTGCTTATTTGGAACAAAGAGTGTTCAAGACTGAAGTTCCATGCCAGAATAACGACGATACAGACACAGAGGCCAAGTGCTGTGACGTTGATGTCCCAGTGTCCAATAACCCAGAGATTGCAAACTCAGAAAAGGACAGATCAGTATTGGCCAAGTTCTTCCATTTCACACCACAATCACTGTACAGAGACTTTATCAGATTGATCATAACGTTTGTATCGGCAATGTTTGGTTATGCGCTTATGCTTGCAGTCATGTCCTTTGTCATCACCTACTTCTTTGCGGTGGTACTGGGCATGGCTTTTGGTGAGATCTTCTTCTTGAGACTGGCTACTGTAATGGGGATCAGACACACCGGTATGTTCTGCTCGTCTTTACATTGAGATGTATATAGAAACCTACATCGATCTTCGATATCGATAAAGCTGACATTCTCG
>comp25210_c0_seq2
GTACCGATGTCTTCAAGCTCCTCTCACGACCACTCTGCTATGATGGCCTCAATGGCCATGGAGAGCAGCGCCCTGGAGAGCAGCGCCAGTGTTACGTCAATGGTTATGTCTGCAACCAGTGCGATGGTGAGTTCCATGGCGAGCTCGATGGCGTCCTCGATGAGCATGGACATGGATATGGATATGTCCTCAAGCACCAGCTCAATGGCCAGCGACCATATGAACCATGCTAGTTCGTCCAGCACCATGGATATGGCTTCCTCAACGTCCTCCTCGATGGACATGGACCATGGCTCGATGGACATGTCCATGAACAGTTACATGACAACCAACTACGACAGCTACCCAGTGGTGTTCAAGACACTGACAGCTTCAAGCGGTGGTGCTGCCTTTGGTATCTTTTGCGTGCTCTTCTTCTCTGCCTTCTTCTACAGAGGATTGGCCTTCTTGGCTGCTTATTTGGAACAAAGAGTGTTCAAGACTGAAGTTCCATGCCAGAATAACGACGATACAGACACGT
>comp253009_c0_seq1
CGGAAATCTTGACATTGGTTTTTGAAGGCATAGCAGCACCGTCGTCTTGATAATTGAACGCAACTTCACCCAAGACTTGAGAAGACACTTGTTCGCCATCTTTGAACTTTGCATTGACAACTTCAACAATGGATGCGTTCAATCCTGGAGAGACCATGTCAGGGTGTTGGAACAATCCCGTGGTTGACAAAGACGAACCAGTATTCTGTGGGCG
>comp253509_c0_seq1
TATCTTGAAGGCGGAGGTGCCACAACAAGCTGAGGCAAGAAGATTGGCAGAGGAAAAGAATGAAAGATTTACCTCAGTGAGTCCTGCTATTAAGAACAGAGTCGCGTATGGAGAGTTCATTCTAGGTCAAGTCAAAGCTGCTTCGTTCTTAGCGTACATTTTCATCCGTGGTTATTCAACAACGTTACTCAATGACTATACTCAAATCATACCTG
>comp253942_c0_seq1
GTAACACCAACGTGTCCTTCACAGAGGATGTCAACAAGAGATTCGAGGCTTATGGCTGGGAGGTTCAGTGGATTAAGGATGGTAACAACGACTTGAACGCCATCAACAAGGCCTTGGAACAAGCCAAGAAGTCCAACAAGCCAACTCTGATCAGATTGACCACCATCATCGGTTACGGTTCCTTGCAGCAAGGTACTCACTCCGTCCACGGATCCCCATTGAAGGCAGATGACATCAAGCAATTGAAGGAGAAGCTTGGTTTCAAC
>comp25474_c0_seq1
CAGAATCAAAGATGCAATTCCTTACTTTCGCTACCCTTGCCTCCGTCGCTCTCGCTCAAGCTGTTTCTCAAATCAGTGATGGTCAAATCCAAGCCACCACCGGTACCGAGGCTTCCGTTGAGGTTGTTTCCCAAATCACCGATGGCCAAGTCCAAGCCACCACCGCCACTGAGGCTGCTGAGGAGACCACTGCTGCTACTGTTGAGGTTGTTTCCCAAATCACTGACGGTCAAGTCCAAGC
>comp254854_c0_seq1
AGTCTGTATCGTTTGGATTTCCCATATACTCTTCAACGTTCGGGAAACTCTGGGAACCGAAAGTGGTTTCAACATCTTTACATATTGGCATTGCCATACATGCTCGTCTTCATCACAGTGTCCAGAGAGCGCGCCCTGTTGTGGTCAGTTTGGTACATGTGGCACTGGTGCTAATTGTTTGGGTGGATGCAATCCAAAGTATTCATTCAAGCCAGAAGCATGTAT
>comp257188_c0_seq1
CGCAAACTTGATGATTGGATGTGTCATTTATGTGGATCCAAATGGTGTCAATGAAGTTATACATCTGGGACATGATCCAGAATTGGCCGATGCTAAATGGTTTAGTATTGAAGAGATCAAACACTTGGAAAATGGTGGTACAGCAGATTGGACATTACCACCAAAACAGGCAATTGCACGGAGCTTGATCCAATACGTCATTGAACAGCACTCCAAAG
>comp259699_c0_seq1
GGGTTTGCCAGATTCGGCGAGATCAGGCTTGGTGACGACGACGATCTCATTGAGAACAACAACACAGACAAAGTCGTCAATGCTGTGGTACGTGGTGGCATTGCGGTGCTTGCCAGTGTCATTGCAACTTACAAGATGATTGGCCTTTTAGGTCGTGGTCTTGGTGAAAGCATCAAAGGCGCATTCACGAGGGTTTCTAGGTACCAAACGAGGGGTGCAGGCTACAGAACCGTTGGTGTTAACGACTACAGAG
>comp261416_c0_seq1
TGCCAACAACGGTATCGCTGCGGTTAAGGAGATCAGATCCGTGAGAAAATGGGCTTACGAAACGTTTAACGATGAAAGAACCATCCAATTCGTTGTGATGGCTACGCCGGAGGATTTGGAGGCAAACGCTGAGTATATCAGAATGGCGGATCAATACGTCGAGGTTCCAGGTGGCACCAACAACAACAACTACGCTAACGTTGATTTGATCGTTGACGTTGCTGAAAGAACCGACGTTGATGCTGTTTGGGCTGGTTGG
>comp264666_c0_seq1
GAAATTCAATGCTGTGATGGTACCATTAACAGAGTCAAAGGTCTTGCGGCAGATGAATGAACCATTGATGTTGTATAGCTCAACGGTAGTGCCAAGCGAGGTGGCAATAAGTGCACTGTCATATGCAATTGCGATATGATCAGCAGTGGTTTCAATTTGTCTGATAAACATGTGTCTTGCAGTATTCCAGACATAACAACGGCCAGAAACGTCTAAACTCAACAATGTGTTGAACTCTGGTGACACCTTGAGTTCTTTTA
>comp26670_c0_seq1
GAGCACTACTTGTCCAATGTTAGAACTGGTTTGATTGTTTCCATCTTTAACATTGGTTGTGCTTTCGGTTCCGTCTTCCTTTCTAAAGCTGCTGATATGTACGGTCGTCGTATCGGTTTGATGATTATGATGGTTATCTACATTGTTGGTATTTTGATTCAAATCACCGCTGTGAGCAAATGGTACCAGTACTTCATCGGAAGAATTATTTCTGGTCTTGCTGTTGGTGGTATCGGTGTTATTTCTCCATTGTTCATCTCCGAATCTGCACCAAAGCACATTCGTCCGGCACTTGTTTCCTCTTACCAATTGATGATTACATTTGGTATCTTCTTGGGTTACTGTACTAACTACGGTACCAAGACCTACGACAACACCGCACAATGGAGAATCGCTCTTGGTTTGTGTTTCTTCTGGGCTCTTTTGATGATTACAGGTATGGTGTTCATGCCAGAATCTCCAAGATACTTGATTAAGAAGGGTCGTCTGGATGATGCCAGAAAGTCCCTTGCTTACTCCAACAGAGTCCCAGCTGATGACCCAGCCATTTTCGCCGAAGTTGAGGAGATCAACGCTGCTCTTTTGAAGGAGGATGCTGCTGGTAAGGCCTCATGGATGGAACTTATCAAGGGTAAGCCAAAGATTGGTTACCGTGTCCTTTGTGGTATTCTGTTGATGTCTTTGCAACAACTTACTGGTAACAACTACTTCTTCTACTATGGTACTACCATTTTCCAAGCTGTTGGTTTGAATGACTCTTTCCAAACATCTATTGTCTTGGGTATCGTGAACTTTGCATCTACCATCATTGCTATTTACTCCGTCAACAAGCTTGGTGGTCGTAAGTCTCTTTTGATCGGATGTGTTGGTATGATTGTCTGTTTCGTTATTTTCGCATCTCTTGGTGTCACCAAATTGTATCCACATGGTAGAGATGAAGCATCTGACAAGGGTACCGGTAATGCTATGATTTTCTTCGCATGTATCTACATCTTCTTCTTCGCCACCACATGGGGTCCATGTTGTTTCGTTGTCGTTTCTGAGATCTACCCAATCAGAATTAAGTCCAAAGCCATGGGTATTGCCACTGCATCCAACTGGCTTTGGGGTTTCCTTATCGCTTTCTTCACTCCATTTATCACATCTGCCATTAACTTCTACTACGGTTATGTCTTTTTGGGATGTTTGGTCTTCGCCTTCTTCTTTGTCTACTTCACCATTCCAACCACTACTGGTTTGACCTTGGAAGAGGTTGATGAGATGTACGCCACCGGTGTTAAGGCATGGAAGTCTGCTTCCTTTGTCCCATCCAGAGACTTCACCCAGGAAAAGGCTTTCCTCAAGGCTAAGTCCGAGGAGGTGGAAAACGTTAATGCTGAAAACACACCTCTACCAAACTACAGCTAATAAGGTTCGCAATGAGGACGTTTTAACGACTGTTACGAAAATTGCTTCTATACCATAATCATGTTTTTTTATAGAGTCATGGCCATAGTGGCAAGGTCTTCTGAG
>comp26682_c0_seq1
AATATTATTACTAATTCCTAAAGGATTTGTTGAACCATGTACATGTAATGCCATTAAATGCATTACTACTAATGCTGCTAAAATAAATGGACATAAGTAATGTAATGCAAAGAATCTTTGAATAGTAGGATTAGCTACTGAGAATGCTCCTCAAATGAACGGAACTAAATCTTTACCAATAAATGGTATAGCTGAGAATAAGTTAGTAATTACGGTTGCACCTCAATGAGACATTTGTCCATAAACACAACAATAACCCAAGAATGCTGTAGCCATTGTTACAATAAAGATAATTACTCCAATTACTCAAACTAATACTCTTGGTGATTTATAACTACCATAGTATAATGCTTTACCGATATGTGCATACATACAAATAAAGAAGAATGAAGCTCCATTAGCATGGATATAACGAATTAAATATCCATAGTTAACATCTCTCATAATATGTTCTACTGATGAGAAAGCTAAATCGATATGACTTGAATAATGCATTGCTAAGAAGATTCCTG
>comp269301_c0_seq1
GGGAGAACACCGTTGGGGTGATCTGCTATGGAGGCGACGGGCCTCATGTTATCTCCACGCTCACAGCGGACTACGGCAGTATCCTCAGTGGCATCCACAGCACGAAGATCCAGGGCAAGTTGCACTTTTCCACCGGGATCCAGGTTGCTGCCTTGGCTCTAAAGCACCGCCAGAACAAGGTGCAACACCAGAGGATCGTGGCGTTTGTGGGCAGTCCAATCGAGGAGAGCGAGT
>comp27049_c0_seq1
AAAAAAAATTAGCTGAAAATAAAGTAAGTATTTAGTTATAAAATTTATTTATAAATGACACATTTAGAAAGATCACGTCATCAATTATTCCCATTCCATTTAGTTCAACCATCACCTTGACCTATTGCAGTATCATTTGCATTAATGTCATTAGCATTATCATTAGGATTAACAATGCATGGATATATTTCAGGAGTTAATGTATTATTTTCATCAATTTTCTTAGTATTATTTAGTATGACATTATGATTTAGAGATATTATTGCTGAAGGTACATACTTAGGAGATCATACATTAGCAGTTAGAAAAGGATTAAACTATGGATTTATTTTATTCGTAGTATCTGAAATTTTAATTTTTGCTGGAATTTTCTGAGCATACTTCCATTCAGCTATGTCACCAGCTATTGAATTAGGAGCAGTTTGACCTCCAATTGGTATTACAGCTATCTCAGCTACAGAATTACCATTATTAAATACAATTATTTTATTAGCAAGTGGTGCAACAGTTACATATAGTCATCATGCAACTATTGAAGGTAATAGAAAAAATGCATTAAGTGGATTATTTGTAACATTATGATTAATTATTATCTTCGTTGCATGTCAATTCATCGAATATACTAATTCTACATTTACAATTGCAGATGGAGTATATGGATCAGTATTCTATGCAGGTACAGGATTACATTTCTTACATATGGTAATGTTAATTATTATGTTATCAGTTTGTTATTGAAGAATGAGAAATTATCATTTTACAACAACTCATCATGTTAACTATGAAACAACAATTTTATACCTACATGTATTAGATGTAATTTGATTATTCTTATATATTGTTATGTACTGATGAGGAG
>comp273121_c0_seq1
CAAAAATACGATGGCGTTGTGCCAATCAGTAAACTGTTGGTGTTCACTGAGATGTATGACTCCAAAGTTAGACGTGAAGGTGTTGCCTCAACGATCAAGAACTCTCTGTTTGAGGTTGAGGCTCATGTGAACCTGTTAGATGAAGATGGTGTTAATATCTTGCCTTATTTGCTCTTACCAATTGCAACATCTGAGGATGCCAACCTGGACGAGG
>comp274075_c0_seq1
TGGTACAGGTAAGACTGAATTGACAAAGTCACTGGCTGAATTCTTGTTTGATGACTCTAATAATGTCATTAGATTTGATATGTCGGAGTTCCAAGAGAAGCACACTGTGTCTAGATTAATCGGTGCACCACCTGGTTATGTCATGAGTGAAAGTGGTGGTCAATTGACGGAAGCTGTTAGAAGAAAGCCATACTCGGTTGTTCTTTTCGATGAGTTTGAAAAGGCACATCCAGATGTATGCAAGGTG
>comp27602_c0_seq1
ATTTGACCATCACCAATTTGAAAGACAACTTGAGCAGCAGAGGCAGTGGTAGCTTGGATTTGACCATCGCCAATTTGAGAAACTACTTGAGCTTCAGTAGCAGTAGTGGCTTGAATTTGACCGTCACCGATTTGGGAAACAACATCTCTCTTCTCAACACTGGCAGTGGCAGTGGCAGAGGCAGATGTGATAGGCTGAACGGCAATACCGAAAGTTCTGAGGTGGTCGGTGATAGCACCAGATGGATAATCCTCATCTGGGGTCAAGGTGGTCCATGGCTCAGATGGGATGTAGCTGGCCAGAGCAGAAGCAAGGAAAGTGGATGTGAGAAGGCTCTTCTTGTATTGCATTTTGTGTGAATAGTTTAGTCTAGTGCTGGTTTGGTAAACGCAATCAGATGAGTGAATGGATAGTTCAACTGTTG
>comp27646_c0_seq1
GTTTGGCTCCTTACCGTTGAAGAACTCAGAGACGAGCTTTTGAACCTTTGGAATTCTGGTAGAACCACCGACAAGGACAATCTCGTGAACTTGGGACTTATCCAAACCGGCATCTCTCAAAACCTTCTCAACTGGCTCCAAAGTGGATCTGAACATAGAAGCACAAAGCTCTTCGAATCTAGCTCTGGTGATAGAGGTGTAGAAGTCAATACCTTCGTAGAAGCTTGAGCAGAAGAAGACAAGGTTCTCTTAGCTCTCTCAGCAGCAGTTCTCAATCTTCTCAAAGATCTTTGGTTTGAGGTGATATCCTTTTTGTTCTTTCTCTTGAACTCAGTGGCCAAGAAGTCAACAAGCTTGTTATCGAAATCTTCACCACCCAAGTGGGTATCACCGGCGGTTGCCTTAACTTCAAAGATACCGTCATCGATAGAAAGCAATGAGACATCGAAAGTACCACCACCCAAATCGAAGATAAGGACGTTGTGTTCACTTTGACCCTTCTTGTCCAAACCGTATGCAATTGCTGCTGCTGTTGGTTCGTTAATGATACGAAGAACGTTCAAACCAGCAATCAAACCGGCATCTTTGGTAGCTTGTCTTTGAGAATCGTTAAAGTAAGCCGGCACCGTGATGACGGCATCCTTCACGGCGCTACCCAAAAAGTTCTCAGCTGTTTCCTTCATCTTTGTCAAAACCATTGAAGAGATCTCCTCAGGGGTGAACACCTTGGTCTCACCCTTGAATTCAACCTCAATCTTTGGCTTACCACCCTGTTCAACAATCTTGAAAGGGTAGTGCTTAGCATCCTCTATAACTTCTGGGTCGTCGAACTTACGACCAATCAAACGCTTAGCATCAAACACAGTGTTCTTTGGGTTCATTGCAGCCTGGTTCTTTGCAGCATCACCAATCAATCTCTCCGTGTCTGTAAAGGCGACATAGGAAGGTGTGGTTCTGTTACCTTGATCGTTTGCAATGATCTCAACACGATCGTTTGTGAAATGTGCGACACATGAGTATGTCGTACCTAAGTCAATTCCGACAGCCTTAGACATGTTTTCT
>comp27646_c0_seq2
CTCGTGACGCTTAGAGAAAGAATAATCAGAAGACTTGAACTTTTCAGCATCTTCAATAGCCTTCTCAATCTCAGCAGTAGACAATCTACCGACAGCGTTAGAGATGGTGATGTTAGCGGACTTACCAGTAGACTTCTCAACGGCAGTGACCTTCAAGATACCGTTAGCATCAACTTCGAAGATAGCCTCCAAGACTGGCTCACCAGCTGGCATTGGTGGGATGTTCTTCAAGTCGAACTCACCCAACAAGGTGTTCTCAGCACAGTTGACACGCTCACCCTGGTAGACTGGGAATTGAACAGTGGTTTGGTGGTCAGCAACGGTGGTGAAAGTTCTTCTCTTGATGGTTGGAACAGTGGTGTTTCTTGGAACAACTGGAGCAAAGACGTTACCTTGCATAGCAACACCAAGAGACAATGGAGCAACATCCAACAACAACAAGTCCTTGGTGTCTTCGGAAGTAGATTGACCGGTCAAGATAGCACCTTGAACAGCGGCACCGTAAGCGACAGCCTCATCTGGGTTGATGGACTTCTCCAATTGCTTACCGTCAAAGAAGTCGGACAACAACTTTTGGACCTTTGGAATTCTGGTAGAACCACCGACAAGGACAACCTCATCAATTTGGTTCTTAGCAATCTTAGCATCCTTCAAGACTTGCTCAACTGGCTCCAAGGTAGACTTGAACAAAGCATCGTTGATAGCCTCGAATCTAGCTCTGGAGATGTTGATAGAGAAGTCTTCACCATCGAACAAAGAGTCAACCTCAACGGTGGTGGTGGCAACAGAGGACAAAGTTCTCTTAGCCTTCTCAGCAGCAGTTCTCAA
>comp27646_c0_seq3
GTTTGGCTCCTTACCGTTGAAGAACTCAGAGACGAGCTTTTGAACCTTTGGAATTCTGGTAGAACCACCGACAAGGACAATCTCGTGAACTTGGGACTTATCCAAACCGGCATCTCTCAAAACCTTCTCAACTGGCTCCAAAGTGGATCTGAACATAGAAGCACAAAGCTCTTCGAATCTAGCTCTGGTGATAGAGGTGTAGAAGTCAATACCTTCGTAGAAGCTTGAGCAGAAGAAGACAAGGTTCTCTTAGCTCTCTCAGCAGCAGTTCTCAATCTTCTCAAAGATCTTTGGTTTGAGGTGATATCCTTTTTGTTCTTTCTCTTGAACTCAGTGGCCAAGAAGTCAACAAGCTTGTTATCGAAATCTTCACCACCCAAGTGGGTATCACCGGCGGTTGCCTTAACTTCAAAGATACCGTCATCGATAGAAAGCAATGAGACATCGAAAGTACCACCACCCAAATCGAAGATAAGGACGTGTCTCTCCTTGTCGGACTTACCAGCACCCAAACCGTAAGCAATGGCAGCGGCAGTTGGCTCGTTAATGATACGCAAAACGTTCAAACCGGCAATGGCACCAGCATCCTTGGCCTGACGTTGAGCATCGTTGAAGTAAGCTGGAACAGTAATAACAGCCTTCTCAACCTTTTGACCAATCTTGGCCTCAGCAATCTCCTTCATCTTGGTCAAAACCATAGAGGAGATCTCTTGTGGAGCAAAGGTCTTCTTCTCACCCAAGTACTCCACCTCAACGAATGGAGCGTCATCCTTCTCGATGACGGTGAATGGCCAGGTCTTG
>comp27730_c0_seq1
AGCTGGAACAATACCAATAAAGTAGAAGAAGTAGTTAAATGTTGCAATTTGTCCCATTTGAATAAATGGTACTTCAACATGTAATTGTCCTAATTGTCCTAATAATAAGAAATTAAAGATGAATAAGAAGAAGAAGAATTTAGAAATAATTCTAAATGTATTTCCTCTTACTACACTTCTATCTGTAACTGGTAATGCTAATAAAATTAAAATAGCTGCAAACATAGCAATAACTCCACCTAATTTATCTGGAATTGAACGTAAAATTGCATAGAATGGTAATAAATATCATTCAGGTACAATTGATGCTGGTGTTACTAAAGGATTTCCTGGAATATAGTTATCAGGATGACCTAATGTATTAGGTGAGAAGAATACAAATAAACAGAAGATTAATAAGAATAAGAATACTGTTACTAAATCTTTGAATACAAAGTATCCATGGAATGGTAATCTATCAATATTATTACTAAT
>comp277401_c0_seq1
CAGTGGAACGTGAATTGACATACTTGTGCTTCTTCTTATCCCATTGCATAACTGGTGTCTGCTTGTGATTCTGGACCTTGTCGTCATCATTAAGATCAAACGTAGCTGCTGCTGCTTCGTTGGCGAACCCGGAATTGAGAGATAGTTGTTGGTCTTGAATTACACTGGTTGGTGCATAATGAGAAATGAAGAAATTTGGATCTCTGAATGTCTTCTTCTTCTTAGATG
>comp277688_c0_seq1
GTGCAATGAGTAAATCCGGATGCTCACCCCAAAACTGTGAGAACTCAGACAACGATGTCGAAGACAGAATGAAGGGAGGCGCAGTCAGTGAGGACAAGTCACCATTGTATGAAGCGATGGACTTGAGAAATGACGTCCAAGATGAAGATTTGGATGCGTCTGTCATTTTGTCCTGGTTGTGAGAGTGTTTTCTGAACTTCACGGTGGGCAAATCTTTCCTATAATTTAAATTTCCCTCTTTTTCAAATTGGC
>comp278027_c0_seq1
GCTTCCTTATCCTTTACTAACTTCTCATCAGCCTCAGTGTTGAGCTTTTCATGTTCTTCAACTTTAGTTTCGATTTCACCATGTGTCTTCTTGTCAAATGCAGCTATTTGTCTGTCGTAATCAGCAATGGACTTCTCGAGCTCTGCAATTCTGCGATCATGTTCAACGTCAAACTTGTTTCTGTCAAGATCCAATTTTCTCTTGAACTTGGCAAATCTTGTGGAAATCTTGTTGTGATCTTTCAATGCATCCAGCTCTTTTCTCGTTTGACGCTTCTGCTCTCTGAGATCGTGCTGCTGAACTGCCTTCTTATCAATTGTCTGAAGGTCACCGG
>comp278398_c0_seq1
CAGCGTTTCCAAATGACAGAGAGGAACAAAGGCCCAGTGGTGTACATGATGGTCAAGTAAGGTATGAGGTAGTTCATATGATACTTTTGGAGGTTATCGACCACTTTCAAAAAGAAAGGATGCTTTGGCACTGCTCCCATGACATCATTCGAGATACCCGTTGGGATCGTCTTTCTGACAAACGCTGGAACCGTCAATAGCGGGTCCAAACGTCTCTCACAGGCAACGTCGAGG
>comp278581_c0_seq1
GTCATTGGCAAACCTCTCCAGCGCAGCAGTGATAACTTGTCGAGCCTCACTTATCAGCCCTTTGTTGGCATACGCAGAAGCAACGATCAGCCAGTATTTCGGAATAGCCTTCTCATTCAGCAGGAAAGTGATGAGCTCAGTAGCATCATCAGACAGCTCCGTGTCAAGATCAATGGACACAACCTCATCGATGGAGTCCATCGGCACATCCACAACTTTTGGGGCGGCAAACA
>comp279650_c0_seq1
TGCTTCACTTTCACGGCAGATGACGTTGTGTTCCATCAGGGTGATATCGCCTCGCCAGCTGACGTTCTCAGGGCGATCGAGGCTTCCAAGTGTGACGTTATTGTCCACAGCGCGTCGCCAGTCCATGGCCAGAGACAGGAGATCTACGAGAAGGTCAACGTTGAGGGAACGAGAAACGTTCTTCAAGTGGCTCAGAAAGCTGGTGTGAAGG
>comp280755_c0_seq1
ATAAGGATTCTTTCTTTGACAGAGCTACTCTCGTACAGCTGCTTTCAATGATGTCTGATGCTGGATTACAATTTGATATCCCACCACCTGCAATCCAAAAGCCCCACTTTTTATGGACAGGTAAACAAGTTTTCAGTCTGTTGATCAAACCAAACAAAACATCACCAGTTGTTATCAATTTGGATGCTAAGAACAAGACATTTGTA
>comp280887_c0_seq1
AATCAATCAAGGTTTGACAGTTCTTGCCCAAATCACCAAAGTAGATAGTACGACCACCTCTAGCCAAAAACAACAATCTGTCAAACTCTTGCATCAAGATGGCTGAAGGCTGGTGAATGGTACACAAGATAGCCTGGCCATGATTGGCAAGCTTTCTCATCAACTGACAAATAGACCAAGCAGTTTGAGAGTCCAAACCAG
>comp281543_c0_seq1
ACCAACGGCAATCAACGCAGCACACAGGTCCGTGTAGCCACGCCCAACACCGTTCAACAACCCACCAGGCACAATACCAAAGTAACCTGTAAACACTGGCACGATGTCGTCATTTTCCAACTCCATGATCTTCTCAGCCAGCGACTAGCTCAGGTTCTTGTAGAAGGAGTCGTCAAACCCGGACTTGGACAGATCCAGCCCTGGAGCA
>comp282102_c0_seq1
GCGTTACATTTGGCCTTAAGAGCAGATCTTGAGAAGGAACCAGTTGCAGGGTATGCGTTGAAGAAAGTACCAATGAGATTTGTAACACCAATGGCAATCAACTCTTGATCTGGGATGATCTTATAATCGTTAATTCTTCCAAATGATTTAGCAATGGAGATGTGTTCCAGACACAAGATGATCACTGCTGCTGGTAGTTCGGGAGCTATGTCACTCAGGAT
>comp282259_c0_seq1
AGATTAGCCAATGCACCAGAAGGCTCCTACACAAAGAGACTCTTTACAGATGAAGCATTGCTCGTTGCAAAGATCAAGGAGGAAGCCGAGGAGTTGACCGAGGCTACTACAAAGGATGAGATCGCTTGGGAGTGTGCTGACCTCTTCTACTTTGCCTTGACAAGATGTGTTAAGAACGGTGTTTCCATCGCCGATATTGAGAAGAACTTGGACTTGAAGGGCTTGAAGATCACAAGAAGAAAAGGTGATTCTAAGCCAAAGTTCATCAAGAAGGCCACTCCTCAAGCTAAGGAAGCACCAAAGGTTGAAGAAGCTCCAAAGGATGAGAAGATCCTTATGGGTGTCCTTGATACCGCAACTGCCTCTCCGGATGAAGTTGCCAAGGTCCTTGAAAGACCTGTCCAATCAACAAG
>comp282448_c0_seq1
GTTGAACTTGATTGATGATGTTAAAAAGATCCTGTCCTCAAAGTACGCTTCAAAGTACAACTCCAAGGAAATTGATGCGATGAAGGCGATCTCCCAGGCATACGCTAATAGATCCTTGAAGGAATTTGAAGAGGCTCTAAACCTGTATGGAAAGGAACTCTCGTCTGACCCAATCATCAAATCCCATTTCAACGCACTTTATCATACACTATTGGAGCAGAG
>comp283080_c0_seq1
TTCCCATATAGGTTATGATATTTGGAATGAAATGGTCTCTGGCATTATAGAAAATATCAGCATGGTGGATCAAGAATTGGTATACTGTCAGGTTCTGAACAGTGTTGTTCTCAGACAAGACACGTCTTACCCACTTAATCCAACCAGTTGATGATCCACTAGGTCCCATACGTTCTGGCATAACTGGGGCTAGCAAGTCCAAAG
>comp283196_c0_seq1
GTCCAAGGGCCTCGTTGCCCTCTCAAACAACTTGAAGCTGGCGATTGCCTCGAAAGTGTACTCCGTCAAGATCGAACAGGAGGAGGGCAAGTTCGGCCTCGAGGACACGGAGAAGGGGTTCCAGCTGATCGAGCCGAATGCCATCGTGAAGTACCTTGCCAGGGAGTTTGCCCAGTCGCAGGAGATCGAGTATGAAGAGTCGACCCTGTTCCCCCTGTTGTCGAAGAACCAGGGCTCGAAGCTCTCGCTTTCGTTCGCCATGACTCACATCACTCCGTCAGCGATCATCCTATTCGCCACTGCCTATGCTCTTGATCCAACACAGTTCCCAGAATTCGCATCCCTGGACCATATCTCGCTTGCCATCACAGAGGCCAAGGCCATCACGTCTTTGGAGAGACCTAAGCCGG
>comp283858_c0_seq1
AACGTCATCTGAGATCTCATCTGGCTCTTCTAAGCTGAACTTTGGTTTGTTCAACTCCTCGTAGTTAATCTTGTTCTTCTTCGACAGCAAGTGAACAAAGGATTTCTGCTGCTCTCTAACGTTCCAATTCAACGTCCGACTGAAACTTTCAAAATATTCTGTTGGAGAGCTCATGACAGTTGGAAAGGAGAAAGGGCTTGCCGATATGGAGATGTAATCTCCCTTCA
>comp284453_c0_seq1
GGAGCTGGGACACCAACTGTCCAAGGAGGCTGGGGATGTTCAAGGATCGCAATCTCGGATCACGGAGCTGAATTTAAGGCATCGACAACTACTTGAGGATAAGAGACAGTTGGAATCCCAAGTGGAAGAGCTCCAAGCTAAGGTTGTTTCGAAGAGAGAGGAGTTGAGCAAACTGAAACAGGCCAAGTCGAGGCAGAGCGATCTGGACTTACCAGAGACACTGATATATGAGCAGCTGCTGGGCTTCAAGATTGAAGGGCTGAA
>comp285683_c0_seq1
GAAGTTTGGTCCAAAGTTCAGAAAGGATGCACCACTCGTCGAGAAGTTCTTGACTAGCCAATCACAAGAAGATCTTGTCAAGATGAAGGATGAATTGAAGAACAACGGTAAGGTTGTCTTCAAGGTTTCTGGTATCGCGGGTGAGATTGAATTGGATAACACCTTTATCAACATTGAACAAAGAACTCACACCGAACACATTCGTGAATTCACTGCAAACGTCATTGAACCATCTTTCGGTATTGGTCGTATCA
>comp285887_c0_seq1
TGCGGTATTATAGGCCAGTTTCTCGGGTGTGCCATCGCTGCATACTGCTCAACAATGGGATCAAGAAGTGGTTGTAGACAGATGGTTACAGCTCGTTACCTCTTTGGCTGGTGGTTTGTCAAGTTTGTGTCACTGATAGGGTGCCTTGGTGGTACCGGTTGGAGTATCGTGAACTGTGTTCTTGGTGGCCAGATACTGACTGCCATCAGTGACAGCAG
>comp286005_c0_seq1
AGAGAATATGGCTTGATTTGTATGGGAAGGCTGGTGAGTATCGCAAGGGGCGAACAGGATTACTTTTCACAAGATGGTATACCCACGGCGACTGAAGGCTGTAAGAGTAATGCTCTCATGAGATGTTGTAAAGACTTGGGGATTGCCAGTGAACTGTGGGATCCAAACTTCATCAGAATGTTCAAGAAGGAATACTGCGATGAGAGGTTCGTCGAACATGTCAGTACAAAGCGTAAACGTAAGA
>comp286086_c0_seq1
GGCGAATAGATGACCCATGAAACTTGATCCTGGCATTAGCAAGCCGACGAGAAGCACCAAGATCAAAGGGGTATATAGTGTAGGGATGGAGTACTGAGGCGTCACTCTAAACGTCGGTTTAATCAGCGATTCCTTGTATGCAAAGAATGTGATGAACGAGAAGAACCAGCCTGAGGAGCCCAGCACTTTAGTGTTGGGCCATAGATAGTAACCAA
>comp286255_c0_seq1
GAGATGCTGTACGAGATCATCTTGGGCGCAAACTACCTGAACATCAGACCGCTGTTGGACGCCGGTTGCAAGGTTGTTGCTGAGATGATCAGGGGCAAGACACCTGAGGAGATCCGCAGAACGTTTAACATCGTCAACGACTTCTCCCCAGAGGAGGAGGCTGCGATCAAAAGAGAGAACGAGTGGGCTGAAGACCGTTGAGGCTTCCTA
>comp286414_c0_seq1
AGCTGGTGCTGCTTCTCTTCCTCAAAGAGAAGGTGGTAGAGAATTCCACGAACGTAAGCCAAGACGTGAAGAACCTGAGTTGGATTGGGGCTCTGCCAGAGCTGGTGCTGCCTCACTCCCGCAAAGAGAAGGTGGTAGGGAGTTTAGAGAAAGAAGACCTAAGAAGGAAGGTCCAGAACTTGATTGGGGCTCTGCCAGAGGTTCCGGATCTCTTCCTCAGAGAGAGAGGAAGCCAAAG
>comp286665_c0_seq1
TCATGGAAGAGTGCTCCAAGGACTTGATGACAGAGGTGTAGGCATCTTTCAAATGCGTGTACTTACCCACGAGGGCAATCTTGACGGTCTCGTAAGATCTGTCATAGGACGTGGTAAGCTCTCTCCATCTGTGAAGCAAGTCAGCACCCTTCGAAGCATCTGCTTCTGAGATGTTGAGCGTGTCCAGTCGCAATCTCTGGGTCCAGTACTTGGTCATCTTCTGTTCCAG
>comp28672_c0_seq1
ACTTCTAGATACTTTGCTGATATGGACAAGTTCGCCGAGTCTGATGTTGTCATTGTGGGTGCCGGCAGTGCTGGTCTCTCTGCCGCTTACGTTTTGGCAAAAAACAGACCAGACTTCAAGATTGCAATCATCGAGGCCAGTGTTTCCCCAGGTGGTGGTTGTTGGTTGGGAGGTCAATTGTTCTCCGCTATGGTTTTGAGAAAACCAGCCAACTTATTCTTGGATGAGATTGATGTTCCATATGAGGATGAAGGTGACTACGTTGTTGTCAAGCACGCTGCTTTGTTCATGTCCACCTTAATGTCCAAAGTTTTGCAATTTCCTAATGTTAAACTTTTCAACGCTACTGCTGTTGAAGATTTAATGACCCGTCGTGATGAAGCTACTGGTGAGTTGAGAATTGCCGGTGTTGTCACCAACTGGACTTTGGTTGCTCTTAACCACGATACACAATCCTGTATGGATCCAAACACCATCAACTGTAACGTTGTGCTTTCAACCACTGGTCATGATGGTCCATTTGGTGCCTTCTGTGCTAAGAGATTGCAATCTTTGAGACCAAAGGGTACCCAAAACTCCTTCGAGTTGGGAGGTATGAGAGGTTTGGACATGAACAAGGCTGAGGATGCCATTGTCAAAGGTACAAGAGAGGTTGCCCCAGGTTTGGTCATTGCTGGTATGGAGCTTGCAGAAGTTGATGGTTCCAACAGAATGGGTCCAACTTTCGGTGCCATGGCTCTTTCTGGTGTTAAGGCTGCTGAATCCGTCTTGAACACTTATGACTTGCGTAAACAACAAAACGAGCAATGCTACGGTGG
>comp287507_c0_seq1
GAATTTTCGCTATTCCAACCATTATAATGCTTCTTGTTCTGGATGTGTTCACTTCAATCTTTGTCAATGTTTGGCTTTCTTTCTGATTAGCCATAAGTTTAAGGCTCGTTCAGATGGGTTCTACATTGGTCTTTACGTGATGTTCGTCATCCTCAGTGTCATATGGATCACTGCTGAATTCGTTGTTATGGGTTATTTCTCCTCCACTGCTGCAAGAAGACTAAATCTTAAAGCCATGAAGCGTGTCCTGCAT
>comp288741_c0_seq1
AAACAGGTCCACAGCCTGTAACTTCTCAATCTCGTTCTCTTTGGAGTTGCCGTGATCACGTAGGTATCCCATGGAATGGTCAAAACGATGTACGCAATCATGAACACGTCATGTGCATCGTGATCGTCAGTGCTTGTGATATACACCCATCCTCCGCAGGTGACAGTTCTCAGGACACCCACAAGCAAGCCAAACACGTTTTGACTGGTTGTCTTGGTACCGCTATAGCGGAAGAATGAGGTGATCAAGAGCAGAAACCTCGGGCCCGA
>comp289844_c0_seq1
GGGGATCTTTGTCTCCTCAACAGTACCATCTTCAGCCTTGGTCTTTGCAATCAAATATTCCGGCTCGACCTTGGCGACTGCAGTACGGGTCTTCAACTCGATGGTTGTTTCTCTCAAGACATTTTCGGCAAAGGTGGTCAACTTCTTCTCGAACATGGACAACACGACTGGGAGAGCCTCAATCAAGACGATCTGCACTTCCTCAACCAAGTTTGGCATGAAGGTCTTCAAATCGTGGTCGATGTAATCCTGCAATTCACCAGCGGTTTCAACACCGGTTGGACCACCACCGACAACGACAACGGTCAACAATCTCTTTCTCTCTGGGTCGCCC
>comp289921_c0_seq1
ATGGGGTAACAGTGCCAGTGGAGGTAACTCAAGTTCATGGGGAAATTCGAACCGTGGTAGCGGTGCATCTGCTTCTGGCCGTCCTGGGAGTGGAAGTTCATGGGGAGCTACAGGTGGTCAGAGTGCATGGGGAGGAAATGGTGGTCATTCTTCATGGGGTGGAAGATCCTCTTATGGGCAGAGTAGTACATGGAGTGCCTCTACACCGGG
>comp290928_c0_seq1
GAGACCCACAGCGTCTCCCATTTCTCCAGCAGCGTCTCAAAGGTCACCACCTCCTCGGACGACTTCACCTTGAAAGCAGGGATTGTACGGATCGTGGCCTTGACGATGATACCAATCTTGCCCAGTGAGAGCAGTGCTGCTCTGAAGATGTCCTGGTTCACATCAGAGCTGCAGTACACAACCTCGCCTTTCCCGTTCACCAACGTCAGGTCGACAATCTGC
>comp29156_c0_seq1
CAAACATTCTCATTCCAAAGTATTGTTACAATCAGTTGTCAATCTTATTGACTAATCACAGATACCCGCAACACTCTGGAGTATAGAAATGTCTTCTACAGAACCAACAACCGAGAAAATCCCAAAGGCTGAGGCCGATGACGAGGAGGATGACGATATCGATGCCTTGATCGACGAATTGCAGTCCGATCACGGAGAGGACGACCTCGAGGAGGAGGCTGGTGAGGCCGGTGCCTCTGCCAGACCAGTTCCAGAGGAGCTTTTGCAAACCGACCCAGCTTACGGTTTGACCTCTGACGAGGTTACCAAGAGACGTAAGAAATACGGTCTTAACCAAATGGCTGAAGAGAAGGAGAACTTGATTGTTAAGTTCATGAGTTTCTTCATTGGTCCAATTCAATTCGTTATGGAGGCTGCTGCTATCTTGGCTGCCGGTCTTGAAGATTGGGTCGATTTCGGTGTTATCTTGGGTCTTTTGATGTTGAACGCTTCTGTCGGTTTCATCCAAGAATTCCAAGCCGGTTCTATTGTTGAGGAGTTGAAGAAGACTTTGGCTCACTCTGCTATTGTTATTCGTGATGGTCAACTCATTGAGATTCCAGCCAACGAGGTTGTTCCAGGTGAGATCCTTCAATTGGAGGATGGTACTGTTATCCCAGCTGATGGTCGTCTTGTTACTGAGGGTTGTTTCCTTCAAGTTGATCAATCTGCCTTGACTGGTGAGTCTTTGGCTGTTGACAAGCACTTTGGTGACTCTGTTTTCTCTTCTTCTACTATCAAGCGTGGTGAGGGTTTCATGCTTGTTACCGCTACTGGTGACAACACCTTCGTCGGTCGTGCTGCTGCTCTTGTCAACAAGGCTTCTGGTGGTCAAGGTCACTTTACTGAAGTCTTGAACGGTATTGGTACTATCTTGTTGGTCTTGGTTATTGTTACTTTGCTTCTTGTTTGGGTTGCCGGTTTCTACAGAACCAACAAGATTGTTAGAATGCTGAGATACACCCTTGCCATCACCATTGTTGGTGTCCCAGTTGGTCTTCCAGCTGTCGTTACCACCACTATGGCTGTCGGTGCTGCTTACTTGGCTAAGAAGCAAGCTATTGTCCAAAAGTTGTCTGCTATTGAGTCCCTTGCTGGTGTCGAGATCTTGTGTTCTGACAAGACCGGTACTTTGACCAAGAACAAATTGTCCCTTCACGAGCCATACACTGTTGCTGGTGTTGACGCCGATGACCTTATGCTTACCGCTTGTTTGGCTGCTTCCAGAAAGAAGAAGGGTCTTGACGCTATCGACAAGGCTTTCTTGAAGTCTCTTGCTCAATATCCAAAGGCCAAGGCTGCTTTGACCAAGTACAAAGTTATTGAATTCCACCCATTCGACCCTGTTTCTAAGAAGGTTACTGCTCTTGTTGAATCCCCAGCTGGTGAGAGAATCATCTGTGTTAAGGGTGCCCCATTGTTTGTTTTGAAGACTGTCGAGGAGGACCACCCAATTCCAGAGGATGTCCACGAGGCTTACGAGAACAAGGTTGCTGAGTTTGCTTCCAGAGGTTTCAGATCTCTTGGTGTTGCCAGAAAGAGAGGTGAGGGTCACTGGGAAATTCTCGGTATTATGCCATGTATGGATCCACCAAGACACGACACTGCTAAGACTGTTAACGAAGCTCGTAACCTTGGTTTGAGAGTTAAGATGTTGACTGGTGATGCCGTTGGTATTGCTAAGGAGACTTGTCGTCAATTGGGTTTGGGTACTAACATTTACAATGCTGAGAGATTGGGTCTTGGTGGTGCCGGTGACATGCCAGGTTCTGAGATTGCTGACTTTGTTGAGAATGCTGATGGTTTCGCTGAGGTTTTCCCACAACACAAGTACAATGTCGTTGAGATTTTGCAACAAAGAGGTTACTTGGTTGCCATGACTGGTGATGGTGTTAACGATGCTCCATCTTTGAAGAAGGCTGATACTGGTATTGCCGTTGAAGGTGCTTCTGACTCTGCTCGTTCCGCTGCTGATATTGTTTTCCTTGCCCCAGGTTTGTCTGCTATCATTGATGCTTTGAAGACTTCTAGACAGATTTTCCACAGAATGTACTCCTATGTCGTTTACCGTATCGCTTTGTCTTTGCACTTGGAGATCTTCCTTGGTTTGTGGATTGCTATCTTGAACGAGTCCTTGAACATTGACTTGGTTGTCTTCATTGCCATTTTCGCCGATGTTGCTACCTTGACCATTGCTTACGATAATGCTCCATACGCTCCAAAGCCAGTTAAGTGGAACTTGCCACGTCTTTGGGGTATGTCTGTCATTTTGGGTATCATTCTTGCCATTGGTACTTGGATCACTTTGACCACCATGCTTTTGCCAAAGGGAGGTATCATCCAGAACTTCGGTTCCATCGATGGTGTCTTGTTCTTGCAAATCTCCTTGACTGAGAACTGGTTGATTTTCATCACCAGAGCTGCTGGTCCTTTCTGGTCTTCTGCCCCATCATGGCAATTGGCTGGTGCCGTTTTGTGTGTCGATATCATTGCTACTATGTTCACCTTGTTCGGTTGGTGGTCCCAGAACTGGAACGACATTGTTACCGTCGTTCGTGTCTACATCTTCTCTTTCGGTGTCTTCTGTGTCATGGGTGGTGCTTACTACTTGATGTCCGAGTCTGAGGCCTTCGACAGATTGATGAACGGTAAGCCAATCAAGGAGAAGAAGCAAAGATCCCTCGAGGACTTCGTCG
>comp29156_c0_seq2
TACTAACCATTGATATAGATGTCTTCTACAGAACCAACAACCGAGAAAATCCCAAAGGCTGAGGCCGATGACGAGGAGGATGACGATATCGATGCCTTGATCGACGAATTGCAGTCCGATCACGGAGAGGACGACCTCGAGGAGGAGGCTGGTGAGGCCGGTGCCTCTGCCAGACCAGTTCCAGAGGAGCTTTTGCAAACCGACCCAGCTTACGGTTTGACCTCTGACGAGGTTACCAAGAGACGTAAGAAATACGGTCTTAACCAAATGGCTGAAGAGAAGGAGAACTTGATTGTTAAGTTCATGAGTTTCTTCATTGGTCCAATTCAATTCGTTATGGAGGCTGCTGCTATCTTGGCTGCCGGTCTTGAAGATTGGGTCGATTTCGGTGTTATCTTGGGTCTTTTGATGTTGAACGCTTCTGTCGGTTTCATCCAAGAATTCCAAGCCGGTTCTATTGTTGAGGAGTTGAAGAAGACTTTGGCTCACTCTGCTATTGTTATTCGTGATGGTCAACTCATTGAGATTCCAGCCAACGAGGTTGTTCCAGGTGAGATCCTTCAATTGGAGGATGGTACTGTTATCCCAGCTGATGGTCGTCTTGTTACTGAGGGTTGTTTCCTTCAAGTTGATCAATCTGCCTTGACTGGTGAGTCTTTGGCTGTTGACAAGCACTTTGGTGACTCTGTTTTCTCTTCTTCTACTATCAAGCGTGGTGAGGGTTTCATGCTTGTTACCGCTACTGGTGACAACACCTTCGTCGGTCGTGCTGCTGCTCTTGTCAACAAGGCTTCTGGTGGTCAAGGTCACTTTACTGAAGTCTTGAACGGTATTGGTACTATCTTGTTGGTCTTGGTTATTGTTACTTTGCTTCTTGTTTGGGTTGCCGGTTTCTACAGAACCAACAAGATTGTTAGAATGCTGAGATACACCCTTGCCATCACCATTGTTGGTGTCCCAGTTGGTCTTCCAGCTGTCGTTACCACCACTATGGCTGTCGGTGCTGCTTACTTGGCTAAGAAGCAAGCTATTGTCCAAAAGTTGTCTGCTATTGAGTCCCTTGCTGGTGTCGAGATCTTGTGTTCTGACAAGACCGGTACTTTGACCAAGAACAAATTGTCCCTTCACGAGCCATACACTGTTGCTGGTGTTGACGCCGATGACCTTATGCTTACCGCTTGTTTGGCTGCTTCCAGAAAGAAGAAGGGTCTTGACGCTATCGACAAGGCTTTCTTGAAGTCTCTTGCTCAATATCCAAAGGCCAAGGCTGCTTTGACCAAGTACAAAGTTATTGAATTCCACCCATTCGACCCTGTTTCTAAGAAGGTTACTGCTCTTGTTGAATCCCCAGCTGGTGAGAGAATCATCTGTGTTAAGGGTGCCCCATTGTTTGTTTTGAAGACTGTCGAGGAGGACCACCCAATTCCAGAGGATGTCCACGAGGCTTACGAGAACAAGGTTGCTGAGTTTGCTTCCAGAGGTTTCAGATCTCTTGGTGTTGCCAGAAAGAGAGGTGAGGGTCACTGGGAAATTCTCGGTATTATGCCATGTATGGATCCACCAAGACACGACACTGCTAAGACTGTTAACGAAGCTCGTAACCTTGGTTTGAGAGTTAAGATGTTGACTGGTGATGCCGTTGGTATTGCTAAGGAGACTTGTCGTCAATTGGGTTTGGGTACTAACATTTACAATGCTGAGAGATTGGGTCTTGGTGGTGCCGGTGACATGCCAGGTTCTGAGATTGCTGACTTTGTTGAGAATGCTGATGGTTTCGCTGAGGTTTTCCCACAACACAAGTACAATGTCGTTGAGATTTTGCAACAAAGAGGTTACTTGGTTGCCATGACTGGTGATGGTGTTAACGATGCTCCATCTTTGAAGAAGGCTGATACTGGTATTGCCGTTGAAGGTGCTTCTGACTCTGCTCGTTCCGCTGCTGATATTGTTTTCCTTGCCCCAGGTTTGTCTGCTATCATTGATGCTTTGAAGACTTCTAGACAGATTTTCCACAGAATGTACTCCTATGTCGTTTACCGTATCGCTTTGTCTTTGCACTTGGAGATCTTCCTTGGTTTGTGGATTGCTATCTTGAACGAGTCCTTGAACATTGACTTGGTTGTCTTCATTGCCATTTTCGCCGATGTTGCTACCTTGACCATTGCTTACGATAATGCTCCATACGCTCCAAAGCCAGTTAAGTGGAACTTGCCACGTCTTTGGGGTATGTCTGTCATTTTGGGTATCATTCTTGCCATTGGTACTTGGATCACTTTGACCACCATGCTTTTGCCAAAGGGAGGTATCATCCAGAACTTCGGTTCCATCGATGGTGTCTTGTTCTTGCAAATCTCCTTGACTGAGAACTGGTTGATTTTCATCACCAGAGCTGCTGGTCCTTTCTGGTCTTCTGCCCCATCATGGCAATTGGCTGGTGCCGTTTTGTGTGTCGATATCATTGCTACTATGTTCACCTTGTTCGGTTGGTGGTCCCAGAACTGGAACGACATTGTTACCGTCGTTCGTGTCTACATCTTCTCTTTCGGTGTCTTCTGTGTCATGGGTGGTGCTTACTACTTGATGTCCGAGTCTGAGGCCTTCGACAGATTGATGAACGGTAAGCCAATCAAGGAGAAGAAGCAAAGATCCCTCGAGGACTTCGTCG
>comp29156_c0_seq3
TGAACGCTTCTGTCGGTTTCATCCAAGAATTCCAAGCCGGTTCTATTGTTGAGGAGTTGAAGAAGACTTTGGCTCACTCTGCTATTGTTATTCGTGATGGTCAACTCATTGAGATTCCAGCCAACGAGGTTGTTCCAGGTGAGATCCTTCAATTGGAGGATGGTACTGTTATCCCAGCTGATGGTCGTCTTGTTACTGAGGGTTGTTTCCTTCAAGTTGATCAATCTGCCTTGACTGGTGAGTCTTTGGCTGTTGACAAGCACTTTGGTGACTCTGTTTTCTCTTCTTCTACTATCAAGCGTGGTGAGGGTTTCATGCTTGTTACCGCTACTGGTGACAACACCTTCGTCGGTCGTGCTGCTGCTCTTGTCAACAAGGCTTCTGGTGGTCAAGGTCACTTTACTGAAGTCTTGAACGGTATTGGTACTATCTTGTTGGTCTTGGTTATTGTTACTTTGCTTCTTGTTTGGGTTGCCGGTTTCTACAGAACCAACAAGATTGTTAGAATGCTGAGATACACCCTTGCCATCACCATTGTTGGTGTCCCAGTTGGTCTTCCAGCTGTCGTTACCACCACTATGGCTGTCGGTGCTGCTTACTTGGCTAAGAAGCAAGCTATTGTCCAAAAGTTGTCTGCTATTGAGTCCCTTGCTGGTGTCGAGATCTTGTGTTCTGACAAGACCGGTACTTTGACCAAGAACAAATTGTCCCTTCACGAGCCATACACTGTTGCTGGTGTTGACGCCGATGACCTTATGCTTACCGCTTGTTTGGCTGCTTCCAGAAAGAAGAAGGGTCTTGACGCTATCGACAAGGCTTTCTTGAAGTCTCTTGCTCAATATCCAAAGGCCAAGGCTGCTTTGACCAAGTACAAAGTTATTGAATTCCACCCATTCGACCCTGTTTCTAAGAAGGTTACTGCTCTTGTTGAATCCCCAGCTGGTGAGAGAATCATCTGTGTTAAGGGTGCCCCATTGTTTGTTTTGAAGACTGTCGAGGAGGACCACCCAATTCCAGAGGATGTCCACGAGGCTTACGAGAACAAGGTTGCTGAGTTTGCTTCCAGAGGTTTCAGATCTCTTGGTGTTGCCAGAAAGAGAGGTGAGGGTCACTGGGAAATTCTCGGTATTATGCCATGTATGGATCCACCAAGACACGACACTGCTAAGACTGTTAACGAAGCTCGTAACCTTGGTTTGAGAGTTAAGATGTTGACTGGTGATGCCGTTGGTATTGCTAAGGAGACTTGTCGTCAATTGGGTTTGGGTACTAACATTTACAATGCTGAGAGATTGGGTCTTGGTGGTGCCGGTGACATGCCAGGTTCTGAGATTGCTGACTTTGTTGAGAATGCTGATGGTTTCGCTGAGGTTTTCCCACAACACAAGTACAATGTCGTTGAGATTTTGCAACAAAGAGGTTACTTGGTTGCCATGACTGGTGATGGTGTTAACGATGCTCCATCTTTGAAGAAGGCTGATACTGGTATTGCCGTTGAAGGTGCTTCTGACTCTGCTCGTTCCGCTGCTGATATTGTTTTCCCTGAAA
>comp29156_c0_seq4
CTGAAACAGGTTTGTCTGCTATCATTGATGCTTTGAAGACTTAGACAGATTTTCCACAGAATGTACTCCTATGTCGTTTACCGTATCGCTTTGTCTTTGCACTTGGAGATCTTCCTTGGTTTGTGGATTGCTATCTTGAACGAGTCCTTGAACATTGACTTGGTTGTCTTCATTGCCATTTTCGCCGATGTTGCTACCTTGACCATTGCTTACGATAATGCTCCATACGCTCCAAAGCCAGTTAAGTGGAACTTGCCACGTCTTTGGGGTATGTCTGTCATTTTGGGTATCATTCTTGCCATTGGTACTTGGATCACTTTGACCACCATGCTTTTGCCAAAGGGAGGTATCATCCAGAACTTCGGTTCCATCGATGGTGTCTTGTTCTTGCAAATCTCCTTGACTGAGAACTGGTTGATTTTCATCACCAGAGCTGCTGGTCCTTTCTGGTCTTCTGCCCCATCATGGCAATTGGCTGGTGCCGTTTTGTGTGTCGATATCATTGCTACTATGTTCACCTTGTTCGGTTGGTGGTCCCAGAACTGGAACGACATTGTTACCGTCGTTCGTGTCTACATCTTCTCTTTCGGTGTCTTCTGTGTCATGGGTGGTGCTTACTACTTGATGTCCGAGTCTGAGGCCTTCGACAGATTGATGAACGGTAAGCCAATCAAGGAGAAGAAGCAAAGATCCCTCGAGGACTTCGTCG
>comp291690_c0_seq1
GGGCTGAACTGTAAGTTGTCACTGGCTCAGAGCCCTAGGCCCATCATCATAGACCCACACTTCAAATGGGACTACTGCGGCTCCAAGATGGAGAGACTGGCATTGGAAGGCGTGGGCCAGGCTCCTTGGATTGTCATCTCCACGGAGTGCTGTGAGCACTCCAAGGTGGAGTACCTTAGATCCAAAGGTGGCAATGTCATAG
>comp29173_c0_seq1
TGCAGCTTGGGTACAATGAGGTGATTCCAATTAAATAGCCATCAAAAGGAGAGCAGCCACCGGGCCAGCAACCAGGGTTCCCTTCAGTGATACAGGAGCACCGTTTGTAGAGCTCAATCTTGTGAGTGTTGTTGCTGACGAGGTAGCAGAGCCTGTCTGTTTAGTAGCGGTCTCAGATGCGGAAGAAGCAACGTTATAGTCAGCCACGGTGGCACCAGTGTTATCCGTGTTCAAGGCACGAACAGATACTTCAATCATGTCATCTCTACCGATGGCAGCGTTGATGGAACCTAGAACATATGTATCATCCTCACCTGAAGGGACAGCATGGAAATCGGAACCGTATAACTTCAGATAACCATCCACGATACTCCATGGCTCTGCTATTTCATAGGAAGCAGATTCAGCAGCCAAAGATAGGTAATTCTTCCCAATTCCAACAGCAATATCGTGATCAGTGATATGTAATGAACCATTTGTCAAGACCAAAGCAGTCTCAGTGGTGGTTACGTTGGCAATGTAGAACTTGCCGTCATCACCAACGTAGAGACTTGCATCTTTCAAAGTGGCACTATCGTCTGCTTGTAAGTCCATAATGAACTCATCCGAGTTAGCATTGGCTCTGAATGAGAGGAAGAGCAAGGAATAAAGAACAGAAGTGAACATCATGGTTA
>comp291967_c0_seq1
CAGAGATGTAGCTCTTCGTCACCTCCCTCCACTGTCTGTACATCAAATACGGCTCCTCAAACTTGAACTTGAAGAGGAAGTCATCACCACCGCGATGGCATCGAATGACAAACCCTTCCGTCTCCCTGCCCTTGTACATGCCGGTCTTTGCAAACGTCTCCAGCGTGGCCTTCAGCTCGCCAACAGACTCCACGGTGAAGTAGTCAACAGCTCTGAAGCCGTACTTGTCGG
>comp292866_c0_seq1
GTCTGAATTAAGCGTGAACTTCTTCGAGATCTGTGTAGAGCTTGCGTTGGCTCCCTGTCTGCTCTTTGGAAGTTGAAAGGAGACGAGAAGCTGTGGTTGCGCAAGTTCATTGGTGTACGCTGTGGTGTTATCGAGTTGCCCACAGCGATGGAGTTCGAGCGTGAGTTCAAGAATGACGAGCTCAGGGACTGCGACAGCGATGGACGACGAGGGTTCGGGTTCTCGGACTCAATCATATCAGCATATGAGTAAAAGCTCAGAGCTGGCGGACGTTCTGGCAGTTCTTGTAGATCGGCAGCTGAATGTATCTTTACTGGACCAGACTTTGACGGCGACGAAACTTCTGCCT
>comp293322_c0_seq1
GCTCCAATCAACCGTTTCTACTGGGTCGAAGGTGACACAAGTGGTATTCCAAATGCTCCAAACACGTCACGTTGGACTTACTGGGGTTTGATTAACAGAGATGATAACTCGTATTCAGTTTCTGAGCTCTCCCCAGCTTACCCAATTTCACCAGTTGACAACTTCCGCACAAATGAAAACGTTCCACAGAGTTTTATCGACAACAGGGATGTCTTCTACAACTTGTCAAGATTTGCATTCGCAT
>comp294104_c0_seq1
GGGAAAACCAGTCTCCAGCAGATCAAGATGAATGGGAAGCAAGAGGAGAACCAGAAGATGGCCTTCCATGAATGCTTTGTGCTTTCGAAAGCTCTCCAGAAGATAGCTGCGAAGATCATACCAAAGGCATAGGCAGAGAAGAACAGACCAGATAAGAAAGAACGGGCTTTCAATGGGGCATCATCCATGGACGTTGCGGCAGCGGTGGC
>comp294161_c0_seq1
GAATCCCATAGCCTCGGAAAGCTTCATGAAATCTGAGTTAGATTGATGCGTATGGGAGTAACGGTGCTTGTAGAAGAGAGATTGCCATTGTGTAACCATACCTTGCTCCTCATTATTGAGCACACACACTTTCACTGGTGCTCCTGCTTGCACGGCTGAAGACATTTCCATAAGGGTCATGTTGAAAGATGCATCACCATCAATGTCAATGACGATAGCATCTGGCTTAGCAACTTGAGCACCA
>comp296211_c0_seq1
AGCTAACACATTGTGGATGGACGTTTGCCAGCCTTGCTCTTGAAAACGTCTATGCCAAATGCTTGGAATTGGGTGCCAAAGTTGTCACTGACAGGGTGGACAGGCTGCTCTACGAGGACGAAACAGGCCGTTGTGTGGGTGTTAAGACATTCAGTGGGAAGATCATAAAGGCATCAAAGGTTGTGATCTGTGCTGGTGCCAATTCCATTGGTCTTTTGGACTTCAAGGGACAGCTTCTGGCCAAATGCTGGACTG
>comp297895_c0_seq1
GAAATAGAAGAATGTCCATTGAGAAGAGAATCAAGAAGATTTTGCACAGCCCAAGAAGGGTGAGACGTATGAGCTACGTGCCGGGTTGGTATCACAGTACGCCAATGAGCGTAAGGATACGATCAAGCAGGTGCTCTCTGCGATGACTGTCGGGAAGGACGTTTCCAGCCTGTTTCCGGATGTGTTGAAGAACATTGCCACA
>comp298003_c0_seq1
GGGGTTGCAAGTTCAGATGGCCCAGATTCCAATCTTGCCGTTGGAACGGCCTTCCACGAGGTAGCCTTCTCTATAGCGAACGTAGTTGATGATGGCGTCATCTCCATCATCGCCTCCGCAGCTGGAGTGTCTCTCCTCGATACGGTCGTAGATCTTGACGGTTGGTTCGTTGTTGGAGCTCACTATGCGTCTGGCGTCGAATTGTAGGGACGAGATTGGACTCTCATATGCAAATGCG
>comp299092_c0_seq1
ACTTGGCCGAGTTCCTGGACCGTGCGGATCTGGAGGACTTTGATGCTCAAGACTTCCTGGACTCGCTGAACAGGTCCATCAACGTCGGGTTGGCGTTCTCAGGAGGTGGCTACAGGGCCATGCTCAACGGTGCTGGTCAGATCAGTGCGCTGGATAACAGAACAGCAGGTGCGGATTCACACGGGCTGGGTGGGCTGCTACAGGCGTCGACCTACCTTGCGGGCCTGTCCGGTGGTAACTGGCTCACGGGAA
>comp299830_c0_seq1
AGCGCCTCATCGACCAGCGTAGGCCACTGAGAGGGATAATCGCTCGACACTATCGTCTCCAGAACCGGGATCAGTTGTCTCTTCAGGAAGTGGTCAGCGTTCACCAACGCCGGCAAGAGACGTTCTCTGATGTAAGGCTTCTCATCCGGGTCCACACCGCCTTCCTCTCTATCCCAGTGGCGTTTGATCCTGTTCTTGAAGAACACAGCAGCAGCAGCCTTCACTGGCGACGGCACAGAGTCGTTGGCTGAGATGATATCCAAGCATGCTCCCAGGAACCCCAACGACGTAGCAGCCTGTTGCAATT
>comp299872_c0_seq1
AGCTAGAGGTTATGGAGAAGATTGCCTGTGCAACCGAGATTAATAAACCTCTGTGAATAACAAATTGTCCCAATTTTGCAGATCTTTTGTAACTGTTTCTTCCATGCCAAAGTAACAATGTTGTAAGGTGACAGAACTGTGTGATGGAAAAATCTGCAGCCAAAGAGGCCTGCTTACCTTCTTTACCAACGATTCCCACACCTACATCAGCA
>comp300147_c0_seq1
AGCAAGGGCACGATTAGAGATCGATTTTGATCCCGGTGGAGTGATGACAGCTTCAAAACCAGATTTGTTTTCGAATGGGTAAACCTTGGTTTGGTCAGTCAAGACGAATCTCAAATCTTCATCGTTGACATATGAAGCAGAGCTCTCGTAGCATTCACCGATAGCTTTCAACAAGACGACTTTTTTTCTTTGAACCATCATTCTTCTTGTCAATAGCCATCTTCTCAAGCAAG
>comp300207_c0_seq1
AGATCCTCGAACTTTGGCGCATACTCTGCGTCGGTGTCGATGTCCGGTATGAACTCGTTAACGTATCTGAGGGCCTTCTTATACTTGAGGTACGCCTCCAGGTAGTTCTTGGCCTTGAACAATTGCGACCCAGAGTCCTTGATCCTCGTTGTTGCCTCGAAGGACTCGCTGGACTTGTCCTTGTCGAAATGGTCATCGTCATCTG
>comp300857_c0_seq1
ATCAAAGTTCACCCCAATGTACTACGCTATGCTTGAACACAAGTCGCCAGTCAGCTACAAGCTCATCTGTGCTGGTCCAGAGGAGAAGGTTGTGGGATTGCACCTGGTTGGAGATGCCTCGTCTGAAATCTTGCAAGGCTTCGGTGTCGCTATCAAGATGGGTGCTACTAAGGCGGATTTCGACAGCGTCGTTGCTATCCA
>comp301124_c0_seq1
ACATGTCACCGTCGTGGTGTCCACGCCATGGGTGGTATGGCTGCTCAAATTCCAATCAAGGATGATCCAAAGCGTAACGCTGTTGCCATGGCCAACGTTAAGAAGGATAAGCTCAGAGAGTTCAATGCTGGTCATGACGGTACTTGGATTGCCCACCCAGCTTTGGCTCCAATTGCTAACGAGATCTTCAAGCAAATGCTCACACCAA
>comp301531_c0_seq1
ACCTGCTGGGTGTAGGAGGCGGGGCAGTTGGTGACGGAAGCGGCACAGCTGGTGATGGTGTAGACGTTGGTCTGGGTGACAGTGCTCTGGGTCATGCCGGCGGGGACGGTGGTGGCGGCAGCGTCGCTGTCAGAGCCGGAGCCGGACTTGCCGTCGATGTTGTTGGAAGAACCGGAAGTACCCTCGCGCCAAGACCACTGCTGCTGGCTACCCTCGCCGATGGAGACGGAGACGGTCTTG
>comp301888_c0_seq1
GCTGAAGGTGTTCAATTTGTCTGCAACACCGATATTGACGATGTCAACGATTTGAAGACAGATTTCGACGCTGTTATTTTGGCCATTGGTTCTACCATTCCAAGAGATTTGAAGATCCCAGGCCGTGACTTGAAGAACATTGACTTTGCCATGACTCTGTTGACCAATAACACGCAGGCTTTGCTCGATGACTACTTGCCAGAGATTCGTTCCAAGCTGGAAGGCAAGAAGGTCATTGTCATTGG
>comp302126_c0_seq1
GTAAGAGAACAGGAACGTACGGTGGGTTCCTGCTGGCGTCTTATAACCAGGATAACGGCGAATATGAGACGTGTTGTAAGATTGGAACAGGGTTCTCGGACGACATGTTGAAACAGCTCTACGAGAAGCTCTCCAAGACCGAGACCGAAACACCGGATGCCTCTTACATCTACGACACTGGTGCTGAGCCAGACGTGTGGTTCGAG
>comp30281_c0_seq1
CTCAACAATGTCCTCAGATTTAATCACTTTCCTTCTTAACTGGGAGCCAACAGCTTACCACATCCCAATCTACCTTGCTCAAACAAGAGGTTACTTCAAGGAACAGGGCATTAGGGTTGCCATTTTGGAGCCATCCAACCCCTCCGAAGTTACTGAACTTATTGGAACTGGCAAAATTGATATGGGTCTTAAGGCTATGATCCATACATTGGCTGCAAAGGCCAGAGGTTATCCGGTTACGTCTGTTGGTTCTCTCTTGGATGAGCCGTTCACTGGTGTTCTCTACCTCAAAGGTTCAGGTATTACTCCCGACTTTAAATCCTTAAAGGGTATAAAGATTGGTTATGTTGGTGAATTTGGTAAGATCCAGATCGATGAATTGACTAAGCACTACGGTATGACTCCAGATGATTACACCGCAGTTAGATGTGGTATGAACGTTGCCAAATACATCATTGAGGGTAAGATTGATGCTGGTGTCGGTATCGAATGTATTCAACAAGTTGAGTTGGAAGAATACCTCAAGGCACAAGGTAGACCAAAAGAAGATGCTCAAATGTTGAGAATCGACAAGTTGGCCGAGTTGGGTTGTTGTTGTTTCTGTACAATTCTGTACATTGCCAATGACGAGTTCTTGGCTGCTAACCCAGAAAAGGTTAGAAAGTTCCTCAACGCCATCAAGAAGGCCACTGACTACTTCTTGGAGAACCCTAAGGATGCTTGGAATGAGTACTGTGACTTCAAACCTCAAATGAAGACCGCTATCAACACCAAGAAGTTTGAGAGATGCTTTGCTTACTTCTCCGAGTCCCTTTACAACGTCCACAGGGATTGGAGAAAGGTCACGGCTTATGGTAAGAGATTGGAGATCCTTCCAAAGGATTACCAGCCAAACTATTCCAACGAGTACCTTTCTTGGGAAGAACCAAAGGAGGTTGAGGACCCACTGAAGGCTCAAGCATTGATGGCTGCTCACCAAGAGGAGTGTAGATCTTGTGGTGGTTGCCGTAGATTGTGCTTGACTGGTATCTG
>comp303010_c0_seq1
CAGAAGCTTATGAAGGCAAACTATGATGCTCGCCAACGTGCTAAACAAGAGAAGGAAGATGAAAAGGTCAGAGTTGCGGAAGAGGCTAAAAAGGATGCAGAATGGCGTGAGAACGACCTTGGTGGGTGGATCCATGACCGTCGTGAGAAGCTGAAAGCCATCTTACAGAGAAGAAAAGATAGACAGAAGTTGAAAGAACAACTAAGTGACAG
>comp303026_c0_seq1
AATTCATATCCTTTCAACTTCACTGGTGCAGATTTCTATGCATTGTGTTCCGATTCCATGTTAAACGCAATGACAAGAGTGGCAAGTGAAGTTGATAAAAAGATTGCTGAATACAATAAAGGCAAAGAGGACCCTGTGTCGTTGAGATGGTGGTTTGATAATGTTGCCACATCAGAAGATATTGCCGTTTTGGTTAAAGATGAG
>comp303453_c0_seq1
GCGCCTTTGAACGGAGAAAGGACACGAGCTCAACCATCTTGGAGAAGTTGCCCAAATCGCTGATTTGAGATTGAACCTCTTTCAGCTTAGCACCAATGTTATCCTGTTGCAACTTCACTTTGAACACAGCATAACCAGTAGCCTCCTCGAAGAGAAGGTAGTCGATTGGAGCAGACATCTTTATCTCTATGGGCAGGAATTACTAGTTTGAAT
>comp304080_c0_seq1
GCACGTGGTTGAAGGACGACGCTGGTGAGAAGAAGAAGAGATTCACCAAGTTCTCGTTGGTTGGGTTGCAGTCTGTGCTCAAGGAGCTTGTTGAGGATGCAAAGACACACGCCGACGGTGTCGTTGTTCCACCAAAGACACACGACAGAAACTTCATCTCTCTGCCACACAACGTGTCTGTGAAGGCCACAGGGACGCTGAACCCGAACGAGGAGCTGGTGATCAAGCAGCTGGTGTCTATTCATGAGGGTAAGC
>comp305383_c0_seq1
TTATAATTATAACTCGGTATAACTTTTCATATATAAAACATTTTGTATCGAATCCTCTTGTTCCTTTCCAAGGGAGTTGGGCTTCTCTCTAGTGCACGAGGTTATCCAAACTCAAGTGTTCATGTAAGTCGATGGATCAACACCTCCTTCTGGGAACTCTGTGATCTTAACGTCGAATCTCTCTTGGATCTTGCCCAACACTTCTTCATCAGCTTCAGATGAAACGAACGAAACAGCCAAACCCTTGGTACCGAA
>comp305436_c0_seq1
GGTGTCTGTACAAACATGATCGACATGAGATTACAGAAGTTGACACAGTACGGTGGTAATTATGACTCTTATGAGAAGACAAGAGCCGAATTGGAGACAAACCAGATGAAATCTTATAACAAACAACAGGAAGAAATTGCTCATATCAAGAAGTTCATCGCTTCCGCAGGTACATATGCCAACCTGGTTCGTCAGGCAAAGTCCAGACAGAAAATCTTGGATAAG
>comp305452_c0_seq1
AGACCAGATGATCTTACCGACTGGGTCCATGGACAAACGTGGTTCGTCGTCACCCAACTGCAACACGGTAAAACCAGCGTCAAAACCAACACCGATTGAGTTTGATGATGGGTGTGAAGCGACACACCATGCCCTTTCCAGCCCGTAGTTCAAGGTCTTTTCAAGCTTATAGGTGTTTGCGTTCCAAATCTTTATAGTTGCAT
>comp30572_c0_seq1
GCAGCAGCGAAGGCAATGAAACCGGCACCAGCACCGATCTTAGCAACACCGTTGTCTGTTTGAACAGAGAAAGTTGATGATTCCTCAGTCTCAGAAGAGGTGGTGACGGTAACGGTCTCTTCAGCAGTGGTGGTCTCCTCTTCAGAAGTGGTGGTCTCCTTCTCAGAAGTGGTGGTCTCTTCCTCAGAAGTGGTCTCCTCCTCGGAAGTGGTCTCACCTGGAGTAAAGTCTGCAGCAACAGAACCGTCAGCAAGAGTTGGTCTGACAGCAACTGGGTTTGGACCAGAGGTACCAGCAAGAAGGGCGTAGTCCTCAGTCAAGGAGAAACCAGCACCGTTGTACTCCAAGTAACCATCAACGATGGAGAAAGAAGCGGAACCGTCAACACCGGCAAAGATACCAGAGTCAGTGACAACAGCGTATTTACCATCACCAATAGACAGCAAACCCTCGTCAGTGATGGTGGCACTGACGTAGTTGCTAGAAGCAACAGCGAAAGTACCGTTGTTCACAAGACCAATGGCAGAGTTTTGGTAAGAGGAACCGGATCTGATAAGAAGCAAGCCGAAGGTCTCGGATTCAGCAAGGGCAGAAGCAGCAAGGGCCAAAGAAGCAAAGATAGATGAGAATTGCATTGTTGTGTGTTTGTTAAGCGATTGAACTTGTTTGTTT
>comp30572_c0_seq2
TCTTTTCTTCAGAAGTGGTAGTCTTTTCTTCAGAAGTGGTGGTCTCCTCCTCAGAAGTGGTGGTCTCCTCTTCGGAAGAAGTCTCCTCACCTGGAGTGAAGTCTGCAGCAACAGAACCGTCAGCAAGAGTTGGTCTGACAGCAACTGGGTTTGGACCAGAACCACCAGCAAGAAGGGCGTAGTCCTCAGTCAAGGAGAAACCAGCACCGTTGTACTCCAAGTAACCATCAACGATGGAGAAAGAAGCGGAACCGTCAACACCGGCAAAGATACCAGAGTCAGTGACAACAGCGTATTTACCATCACCAATAGACAGCAAACCCTCGTCAGTGATGGTGGCACTGACGTAGTTGCTAGAAGCAACAGCGAAAGTACCGTTGTTCACAAGACCAATGGCAGAGTTTTGGTAAGAGGAACCGGATCTGATAAGAAGCAAGCCGAAGGTCTCGGATTCAGCAAGGGCAGAAGCAGCAAGGGCCAAAGAAGCAAAGATAGATGAGAATTGCATTGTTGTGTGTTTGTTAAGCGATTGAACTTGTTTGTTT
>comp305947_c0_seq1
CGTACACCTTGTAATCCACGCCGGGAGACGGTAAACTCTTTCGCCTGAAGGAAGAGTCAGCACTATCTTCACCCTGGAATCGTGCGGAATAGAACCCTTTGGGAGCGTGATGGAGAAGTTGCCGAAATCATCCTTCTGCATCTCCTTATCAAACTGCCAGTCGTTGAAGTCACCAACCAGGAACGCCTGCGTAGCGTTCGGAGCCCATTCCTTATAATGAACGCCAGTACCATCCTCGTGGAACCCATACGTCTTATAACCGTCCGCAACGGAGAGAATACCTCCCTCATTCTGCTCAAATGTCTTCAACCATTCATCTGCTGCATG
>comp306081_c0_seq1
CTTTACGCCATATGGTTATCAATTTGGCCACTTTCTCCTTATGGTCCTGTGGACAGGCACCGAGAGTGACGGCTAGGGCATCCTGGATCTTACCATTCAAGTTCTTTAAGCCAGCAGCGGCATCGGCACTGGCACCAATGTTCTTAGCAGCAACATCCTGGTAGGCCCTGGCGATGGAATCGACAACGTACAGTGCGCCGAGCTTGTGCGTCTCCGACGACGTCTTCAGGTTGTCGATAACCTTGTCAACCAGCTGG
>comp306626_c0_seq1
AATGAACAAATGTTGAAGAACAAACAGCATACGATCTTTCCTTTTAATATACAAAACTTATGTAGCTATTTTGTTCACTCATCATCAGATTCCTCTTCAGCCTCTTCAAGCCATTTGACAAATGGCTTCGCAGCCTTCTTAACCTTCTTGGAGATCTCCTTGGAGACGTACTTCTTTGAGATCTTTGAGCCCCAATCTATGATCACTGCTTCTGAAGCCAAATCTGACA
>comp307369_c0_seq1
GTCGGATCGTATTCTATACGGAGAACCTTCTGCTTACCAGCCTCAGCCCGCTTGAAATCAACAATTCTTGCACGGCGCTTGTGTCCACCACCTCTAAATCTCACGGTGATATGACCCGTATTGTTTCTACCACCGGTGGCTCTAATGGCGGCGGTCAACGGGAAGTAAGGTGACCCTTTCCAGAGGTATGGGTAAATTGGGGCTCTGAACCATCTGCGACCAGGGGAACGTGGCTTGAACTTCTTAATCTCAACGACAGTCTTTGCCAGTTTCCGACGTCTCTTGATGATTTCAT
>comp309574_c0_seq1
GTTTGTAAGTGTACAACACAACAACAGGTGCTCGTCTGGTGAGTGGTTGTGTGTGTGTGAATGAAGCTGGGGATAGAGTACTCCTTGTTGGCTCGTCGCGTAACAACAACAAATGGGTATTACCAAAGGGAGGTGTTGAGACTGATGAAGATGATGACGGCGACTACGTGAGGGCTGCGATTAGAGAAACGTGGGAAGAAGCTGGTGCTACAGGAA
>comp311293_c0_seq1
GCGAGTGAGTGTGCACCTCTTCACTGGAACCTTGTGCAGCCTTCTCGACATAGTGGTGTGCAACCAATTCACTGAAGAACAGTGCAAACAGTGACATCAAACATATACCGAAGGCCCATGGGTATTCTGTGATTGGTCCTGTCAAACATGAATCTGAAAGAGCATCACTAGCAGGCTCCAATAGATGGATGAACCCGGTTGCAATAATGACACCGGAAA
>comp311931_c0_seq1
GCTTGATCATGTAGTTGACGATACCGGCAGCACTTCTTGGACCCTCGTAGTCAGCAGGGTCAGAGGCACTGCCCCTGAACACCTTCAACGTTGGGTACCCTCTGATGCCGTGCTCTTGACACAGATCCTGGTTCTCGGTACAGTCAACCTGCGCCAACTTGATGTTCTTTGGCTCCAACTCGTCAGCAGCCTGGGCAAAGTTTGGACCGAGCGCCTTACAGTGACCACACCATGGCGCAAAGAACTCAGCAAGAACCAACGGGTTCTCAGAGATAAACGACGCAAACTTATCGGCGG
>comp312531_c0_seq1
TGTTGACGACGACGGCGGACCCTGGGATCAACGACAGGTCAGCGAACTCCGAGTCCTCGTACGACATGATTGGGCTTGCACCGATGGCCAGCGTCACGTTGGCACTGAAGTTCTGAACCACGGTGTTGGTCACGTGTAGGATCACTGGTGGCCACTTGTAGATAGACTGGATCACTTGTGGGATGTGTGTCTTGTACACAGCGTCCAAGTTGGAGCGCAACTGCTTCGAAGCCTCACCAGGATGAGCAGCCTGGGAGATACACGACACCACGGCAACACCATTGGTCTTGACGCCTTTGTATGACGACTGGATGATTGAAGGTGCACTGTTCTCGACACTCAG
>comp313026_c0_seq1
GCCTTCTCCATCCATCCTCAAGGTATTCAGTGTTGGGGTGGTAAGGACTTTAAGAATTTGAAGAGATTCTCACACCCTAAGGTTCGTCTGATCGACTCTCTCCTTCAGAGAGATACCTCGTTACACTGTCCCCAGATCCAATTGTCCTCCCACCAGAAGATCACCCAAAGAGGGCCAGTTTCCCATTCGGTCCAGAATCTGAAGGCCATAAGCTGA
>comp313285_c0_seq1
GCGACGGATCTAGTGATGAAAAGGGTATTTGGAGTTACAACAAATTGCCATTACCTGGTACAAAGGAACAGTACGATGAACAGTGCGTTGTTGCTTATTGCTATGACTCCAAGTCAAAGACATTTGTATCTTATGACAACCCTGAATCTGTTAAAAAGAAGGGTAAATACGTCCACTGTATGAAGCTAGGAGGTGGTATGTGGTGGGAATCCTG
>comp313338_c0_seq1
GTCCACCAAGGTCCCACATGAAGTTTCCGAGACACTGGTTCCAATTGTTACCGATGCCGTGCTCAGTGTCAAGGATGAAAGAGGATTAGACTTGCACATGATTGAGATTATGCAAATGCAGCATGGATCTCCAAGAGAGTCCAAACTCATCAAAGGTTTGGTGCTCGATCACGGTGGTCGTCATCCGGATGCCAAAGGTTGTTAACAATGCATACGTATTGATTCTAAACGTTTCCTTGGAGTACGAAAAGACAGAAGTGAACTCTGGATTCTACTACAGCTCTGCAGAACAGAG
>comp31407_c0_seq1
ATAAAATGCAGCTATTCTTTCTCTTGTTGGCACTATTCTTCTCACCTTTTGTCAGAGCAGCTTCTCAATCATTTGCTCTTGAGCTTGATACCAATGAAGATGCTTTAAAAGCTTATAACATCTACACTGTAGATAATGACATCTTCATTGGTCAATCAGTGTACATCCTCAATGGTACTATTCAAGACAATGGTGCCCTTAAGATGGAAAATGGTTCATTTGTGGGAATATCAAAGAACTATCTCACCTTGACAAACGATACTACTGAATATGCCCAACCTTTCAGCATCGATGGTGATGGGTATCTCAACTTGTATGGCTCCAAGGACTTCAGGGCAATTCCATCAGGCTCTGAGAACAACCAGTATATTGTTGGATCGAACCAGGCCTCAACCACTGTCTCTGGATCATATACTGTCCAGATCAAAGCTGTCGGGTCTGATGGTAAGAAGGCCTCTAAGTTTTCAGTTTCCGGCACTTCAGGTGCTTCCAAATACCAGTTGACATGGACACTGGCCTTTGGATCATTATTGACACTGTTCTAATA
>comp314648_c0_seq1
GTTTTCGCCTGGCTCATGGCCATCACAGGACTGTCTGTTATCTTCACGTGGATGTCCATCTTGATCTGCCACTTGCGTTTCCGTATGGCTATGAAAGCACAGGGACACTCCCTTGACGAATTACCATTCACATCACAGGCTGGAGTCCTTGGCTCCCTGTACGGTATCGTATGGCTGGTGATCTTCCTCGGCGTTCAGTTCTGG
>comp315172_c0_seq1
GCCCACCCGAAAATGCTGAAAAGGACAAACAGCGATAGCGTTTGTCTCAAGAGGTTTGTTCTTGGTAAGAGCGAGGCATATGTGTCCGCTGTTGTGCGGAACCACACAGGCAAGACACCGTACTTTTCCGACTGCACCAGCTCAGACACAACTTCGTTGATCGAGCTGCTCGATTGGAACAGTCTGTGTGCTGATTCTGTAAAGTTCTCACTCAACGTGGAGTTGCTCAGGGCCAACGACTGTTGCACTGAAAGCGGAATCTTCGATCCCAGTGAAGCCGGGAAGA
>comp31526_c0_seq1
GCCAACCACGAGGTCACAGCAGACGTCACAACATTACCAGCAGCATCGGTGGTGGTCAAAGAGGAAACAACGCCAGTCTTGGTGGTGGTAGCATCTGTGTAAGTAGTGGTGTACACGCCATCAGCAAGTAAAGAAGTGGTACCAACAGTGACAAGTTCACCAGCAGCATCAGTAGTCGTGTAGGAAGACACCACACCTGTCTTGGTAGAAGAACCATCAACAAATGTCGTAGTGTAGACACCATCAGCCAACCACGAGGTCACAGCAGATGTCACAACATTACCAGCA
>comp31526_c0_seq2
GCCAACCACGAGGTCACAGCAGACGTCACAACATTACCAGCAGCATCGGTGGTGGTCAAAGAGGAAACAACGCCAGTCTTGGTGGTGGTAGCATCTGTGTAAGTAGTGGTGTACACGCCATCAGCAAGTAAAGAAGTGGTACCAACAGTGACAAGTTCACCAGCAGCATCAGTAGTCGTGTAGGAAGACACCACACCTGTCTTGGTAGAAGAACCATCAACAAATGTTGTCGTGTAGCCTCTGGCTGCCAATAGAGAAGTAGTACCAACAGTAACG
>comp315556_c0_seq1
GCTGAGTATACTCCTTCCAATACTGGGGCATGGACGGTGGCTTCAATGGCATAGACTGCGTCAAAGGACTCAGGCTCAAAATCCATCTTCATGAAGTCACCCTTGACAAAGTTCATCTGCTTCTCTAAGCCGAACTTCTTGGCATAGTAGAAGGCCTTTTCGATTTGATAATCGTTATTGTTCAAACCTGTGATATGAGCACCAGTGAATCTCGCAATTTCACGAGCTG
>comp315754_c0_seq1
GAGCTTTTCAGGTTACAAAACCAATTTTCACACTGCTACAAACAACACCAACAACAACAACACTAATAATAACAGTAATAATAATTCCCAAAAAGAGAGTCAACTCAGAACAACAACATCTAAGTTGTTTGATATCAAGGGAAGCACTTTGAGAAGGTATTCTGGCGTGCCTGATGATGTGAATATTGAGGATTATATTGATAG
>comp317454_c0_seq1
GTAGGCTTTTCTTCTGGAGAATTGCGTGGTTGCTGGTGGAACTGGAGATGGACCGTTGGAGAATGACTCGGACAAGATTGGGAACAAGAAACCACCAGTCTTACCGGAACCAGTCTGGGCACAGGCCATCAAATCACGACCGGCAGCAACGATAGGGATGGAATACTTCTGTACCGGGGTTGGCTTTGTGAAACGGGCGAGCTTGACGTTCTCGA
>comp318570_c0_seq1
GGTAATTTGTAAGTTGATGTATGCTTCCTCTAAATAGTTTTCTTGGAGTAGCTGTTGTTTCAACTGTAATTCCAATTTCAATCTCAACAAGAAAGGATCCGTCTTGCTGTGCAATGATGATTCATCTCCATTCTTCAACTTCTTCACAGAAAGCATGAACTCATCCAAGAGCTGACCGGAAATAGCAATCTCAGTATCCATGTTGTTCTTGAAATCACCGTTTAAGCTC
>comp318750_c0_seq1
GTCCTTCGCAGCGGCAAAAACATCCTCAGCACCGTGCAACATACAAGCAATGTTAGTACAGACACCAACGTGGCACTTGCCGATTGGCTCTCTTTGGAACATTGTGTAGAAAGATGCAACTTCGTAAACACGCATTGGCGGAACCTCACAGATCTTAGCAACTTCGTTCATCACACCGATGGAGCAGAACCCGTGTTGGTGTTGGCCCAAGTCAAGCAAAGGCA
>comp319548_c0_seq1
CAGCGAATGGACCTGTTGTGAACTACATCAAGATTCAGACACCTCCGGTAGCTCCAAAGAGCACTCTGTTGGTGACCGTTGTCCTCACGGTGACAAACGTGCTGGAGCCACTTCCTGCCAAGATTGGTATCACTGAACAACAATCCCTGTTGTTTTCCTCCTTTAAGAAGAGTCTCAGCGCCTACCATACAAAGAAGAGCTTGTTGAAGTTGAAG
>comp320648_c0_seq1
TCAGCTTGTTCAATGCCTCCAGTGCTTTGCCAGATTGGATAGAAACAGCAGCGAGTTGGGCACCTTCCTTCCAGTCCCTGGCGACGCCTGCAACGTGTAGCAGTGCACCAGCGTTCAACAAGATGTAGTTGTATACGGGATCGGTTTCATCAACCTCGTTTCTAAGGATCTTTAGGAGGGTATTGGCATTCTCGTCTGGAGTTCCACTTGCG
>comp321117_c0_seq1
TACATTGAGCAATACATCCATTGTCCGTGATAAGATATCGTCCAGTTTAGCCTGTGCATGGATGTTCTTAATGACGGTCAATGCTTTGAAATCATTATCGGCAACACTCTCTTCACATGGTAACATCGTATCACTGAACTCCTGATAATTTTGCAGTACTCGTGGACACCCCAAATTTACACTCTGAGAAACATCGAGTGATATTAGG
>comp3223_c0_seq1
GGGGGATATACTTCGTCGTGCAGAAGGAGTAGTAGCAATGGGATCTTTCATTCCTCTTCTGGTAGCTGTGCTAGCTTGTGCAGCGTTCGTTCACTCGGCACCTCCAAACGTCACTGCCACTTGTACTTTTACCAAGTACGACAAGGACGCGATTAAAACGGCCCAAAAAGAATGTAGCGAACTAACACTCAACGGTTTCGAGGTTCCAGCTGGTGAGACTTTGGACTTAACCCATCTTAAAAGCGGTGCCAAAGTTGTCTTCAAGGGAACTATCACTTGGGCATACAAAGAATGGAAAGGTCCTCTAATCAAAGTGGCAGGTAGCAATATCGAAATCATCGGTTCCTCAGGGCACGTCCTCGATGGTAGGGGGAAATTGTGGTGGGATGGTAAAGGAGGAAACGGAGGCAAAACGAAGCCAAAATTCTTCGCTGCTAAGCTGACAAACTCTGAAATTCACAAGCTGAGCATCAAAAATACGCCTGTTCACACCTTCTCTATAAGCGGATGTGAAGGTTTGGTAATTCAAGATGTTACCATCGATAACTCAGCTGGAGACTCTGGCGGTGGTCACAACACCGATGCATTCGACGTTGGTAACTCAAATGATGTCACCATCAAGCACTGCACCGTCTACAATCAAGACGACTGTTTGGCTGTTAACTCTGGAACCAAAATCACCTTTACCGACAATTACTGCTCAGGTGGTCATGGTATATCCATTGGTTCCGTTGGTGGTAGAGACAACAACGTTGTCAAAACCGTTAAAGTCAGTGATTGCGAAATCACAAACTCTGACAACGGAGTTAGAATCAAGACTGTCTATGGAGCCAGTGGATCCGTATCGGACATCACCTACCAAAACATCAAATTGTCCAAGATTCACAAATACGGTATTGTTATCGAGGGTGACTATGAAAATGGCAGCCCAACTGGTACACCAACTGGAGGCGTTCCAATCACAGGTTTGACCGTGAAGAGTGTAAGCGGTTCTGTAGACTCGGGCGGTGTAAATGTATATATCTTGGTGGAAAATGCTAAAGACTGGCACTTCTCTAGCATTAGTGTCTCTGGAGGAAGTAAGAAGAAGACATGCAAAGGCATTCCATCCGGTGCAGGAATTTCTTGTTAATTTTAATAGCCTTTATAATTTGTAATGTACAGAATAAATTGATTGCATGCAAA
>comp32264_c0_seq1
TGGGATATCACCATCCATAGTTTGTATAGTATAGTCAAAAAAGAATCGCATAAATTCGCTTATACCTCAACAACCGAACAAAAGTTGCGCTTTCACATCCTATACACGCTACTTTCCACCCACAGTTATTCTTCAATTACTACTAGCTATACGCTTACATATCTGGTGTCACGAGGATCTTGATATGCTTATCCTTGTGCTCAATCAATTCCTTGAAGCCCTTCTCAACACCATCTTTAAGCGAGAATTTACCAGTGATAAGCTCTTTGACCTTGGCAACTTCCAATTTACCAGCTTCCATGGCCTTTATAACACCGGCAAAGTCCTTGGTGGTGTAGCCCAGTGACCCGACAGACGTCTTCTCTTCAAGAGTGAGATCCATGACGTAGTGGGCAACCGATTTGTGTGGCCAGATGGCGACATTACAGGCAACACCGTGTGCTCTGATGGCATGGATAGACGTTTCATACGTCACAGGAATACCAGAACAATCAAAGGAAGCTGCAAAGCCTTCACCACGGGACCCCAACTTCCTCAACTCCTCTGTCGAGCGTGAACCAAACTCGGCTGGGTTGAAGCCAACGGCACCTAGCTTGATGGCCTGCTCACGTCTGATAGAGGCAGGCTCAGACACAACCACCTTGGAAGCACCCTTTGCCTGGAGCACCAAACACGTTGCGAGGCCAATTGGCCCTGCGCCCAGCACAAGGGCATCCTGGCCTGCCTTGAAGTTGGCGAGCTCAACAGCGTGCCAGACCACAGAGAGAGGCTCGATCAACGCAGCCACGTCCAGGGGGATCTTCTTGTCCACCTTCAAGACGTGGTTCTTGGAGTACTTTGTGAACTCGGCAAGGGCTCCATTATCAACCCCCAACCCCAGGAAGTTGAGGTCGGCACATGTGTTCGTGTAGCCCAGTTCACAAGACTGGCACGTTGGTAGGTGGCTTCTCTTGTTCTCCGGGGATTTGAAGTAGTTCTATCTCTCTTCGCAGTGGCCTGTGGTCTCCACAACCACATGGTCCCCTTCCTTCACATGGGTGACGTTGGAACCAACCTCATGAACTACCCCAGAGAACTCGTGGCCTAGAACCAGTGGCAACTTTTTGCCACTGATCTTATCACCGTCTGGCGACGCAGCACTGGAGAAGAAGATTGGCTCCTCGTACTCGTGTAGATCTGTCCCACAGATACCGCAGAAGGCAACCTTTACAATCACGTCATCTGGGTTAGTGACCTGCGGAACAGGGATCTCGGTGTTGTATCTGATGTCGTTAGCACCGTAGTATTGTAGGCCTCTCATTGTTGTAGAGTTCTTCCGACTTATTAACACAATTGGTGGTACCAAGCGTGGAGCAACCCTATACGAATTGCGTAGGGGATTAAAAGAAGCAAACTTGAGCGCTGAAATAGTTGATGCGGATCTAAACATGTCTCCGAGACTCTCCCTAAGCGATGGTTGTA
>comp322908_c0_seq1
TGGGAATGTTGCAGAGAAGATAACCAATTGTGTAGTCTTTGGGAGGAATTTCTTTACACGCACACACTGATCGCCCATCCCCTGTTGGTCCAACATGTTATCAGCTTCATCTAGCACGAATACCTTGACCTGAGAAGTGTTGACCTGCTTACGGCGAATCAGATCGAGCAATGTCCCTGGAGTACCAACCAAGATTTGTGCAGTAATGGCTTGACCTTTCGTGAATGCATCTGGAACGACAAGTTGTGTG
>comp324350_c0_seq1
AAGAAGTATCGCTACGGCTTCGTCATCTCCATCCTCGAGTACTATATGACGATCCCGAGCCTGTTCCAATCAGTCGTCGAGTTCTTCACCAGCAGAGGCGACAAGGGCAGTATCGTGGCACGGGAGAACACACACAGGTTCATCCTGGAAGACGACGGGGCGTATAACCTGTGTCATTTCTGGACAAACTTTGAGATTGGCGACCTGGACCTCTTCAGAAGCGAAGAGTACACCGAGTACTTCAACCATCTCGACAGCAAGGGAGGG
>comp325252_c0_seq1
AAGAGCAGAAAAATGATCGTAAGAAGCAGAATAAATCAGACTCAAGACAAGGTTCTTCTAGAAACTCTGGTTGGGGTAACTCTCGTGTCTCTGAATCCGATTTTAGAAGAGTTGGTCAGATCAACTCCTCATCGTCATCTTCTAACTTGGGCCCAATGAACAACTTCACCAAGTCTAGATCTTCCAGAAAGGCAACATCCTCCACCACTAGCACAAACACAAGCAACGACACTACAACAGAACGCTCTGACTCTTCAAG
>comp326220_c0_seq1
CAATGTTACTTTGAAATTCCCAGATTCTGAAGAAGATCATTCCAAGCAAGTTGCACCAGGTGATAACGTTGAAATGCTTGTTGAATTATTGTATCCAGTTGTTTTGGAAGTTGGTCAAAGATTCAACTTGAGAGAATCTGGTAAGACTGTTGGTACTGGTATGATCACCAGAGTCTACGATGAGTAAGTTATAAATACACATTGACAGG
>comp326396_c0_seq1
GCTGCCTCTTCAACGTCAGCGCGATACACCCGGTACCACAGCATATATCCATCGCTCTGAACCTCTTGTCAACACCTCCAATGGCGTTACACAACTTCAACACCCACTCCTCTGTTTCCCATCGCGGTATCAACACGCCTTCTCTGCACTTAACATCCAGCTCTCCAAAGGGCTGGGAGCCTAGGATGTACTGTAACGGCCTTCCT
>comp326558_c0_seq1
GAGGATCGGAATTGACAACACGTTGTTGTAGTACATGGTGTCGAAGTCCTTGAAGTTGGTCAGTTTGATTCTCTTTCTCATGTACAAGACAAAGGAGGCAGAGGCAAAGCAGTTGGTAAACATCCAGAAGTAACCAGCACTGAAAACACCAGCATCAGGAGCAGCCTTTTGGTCACCGAGACAGGCAACGATAGAGGACAAC
>comp327056_c0_seq1
ATGGATAAGGGCCTCCATATCTTCTTTCATCAATGCTCTTGGTGGAGGGGAGATCTTGTAGTCATCCACTTTGACAGGACCTGGTGGCATATCATTGCAACACTGCTCAATGATTCTCAAGGACTGTCTGAACTCAGCCATACGGACTAGGTAACGGTCATAACAGTCACCGTTGAGACCAACTGGATATCAAAGTCAACCAAGTCATATGCATCGTATGGCTGAGCCTTACGGATATCGTATGGGATACCTGAACCTCTGAG
>comp327385_c0_seq1
GGATTTGCAGAACAAGCCAGAGTACTATGGTATCGACAAGGATTGGGTTAGAGATCCAGTGCCACTCATTAAGACTGAGAAATATGGTAACATGTGTGCTGAGTACTTGTGTAAGGAGCTCAAGATTCAATCTCCAAAGGATTCCATCAATTGGCTAAGGCTAAGGAGGCCGCCTACAAGGAAGGTTTCTACAGTGGTATTATG
>comp327392_c0_seq1
AAGATACAAACGAAACCTATCCATGGCCCTCTAATATCAACAAACCAATGTCTTGCTTCAGGTACAAACATCGGGAAAGTCGCTAATGTCAAAGCAACTGCACATTGGAGTCCAAATCTGATATGGGCTGAGTGTGAATGGTAAAGCTTGAGAAGCCAGACAATCAATGAATCAAGAAAGTTCTTCTTTTCTTCATTAGTCGACAAGACAGTTGTAGATTCGTCATCA
>comp327744_c0_seq1
GGAAAAGATGAGGATATTGAATCTTCTTCTTCAGTTTCTCAACACGACCACTAGACTCGAATGAAAATCTCTTTAGATGAATGATCAACACCTCTGGTAGTTGGTCAACAAACGTCTGCTTCTTTGCAACAACTTCAACTCCTTTGCTGGTCTTCATTGGAATCTCTTCAACATGCGAAATTTGGACAAATGCATCCTCCAA
>comp328125_c0_seq1
CGTCGAACTCACCGAACTTCTTCTTAGCATCCTCGTTGCTGACGGTTGGTGGGATGATAACATCCTTGCCAGAGGTCCAGTCAATTGGGGTGACAACACCCTTCTTGTCAGCCAACTGCAAGGCATCGATGACTCTCAAAACCTCAGCAGAGTTACGGCCACAGGATGGAGGGTAGGTGAATGTGATTCTGATCTTCTTGCTTGGGTCAATGACGTAGACGGATCTGATGGTTTGAACAATACCACCGTTCAAGTTCTTG
>comp329494_c0_seq1
GAAACAGCAGCAGATGGATTCTTTTCTACAGAGCATTGTCGATTCTATGGATGATGATACGCTGCTGATTGTGCTCGGTGATCACGGTATGGATAGAACAGGTAACCATGGTGGTGACTCTGCAGAAGAACTTGAGGCTGCACTTTGGTTATACTCAAAGAAAAGGGCATTCCATCAGCTGCAGAACCAAGATTCTTATGACATCAGAAGA
>comp331630_c0_seq1
CGCCGATTTTGTCAGTGGATGCCGATGCCAAGTTCTACGACCTGGATTGGTCAAAGAACAACACGCTGTTGGCGGGTGCGCTTGAGAACGGCACCATCCAGTTCTGGAACACTGACAAGTTGAAATCGGGGTCTGCAAAGGCCGTGGGTAAAGGTATCAAGCACACGGGCTCGGTCAAGACTTTGCAATTCAACCCGCTCCAGCACAATGTGCTGGTATCCGGTGGTTCCAACGGCGAGATCTTCCTCTGGG
>comp332467_c0_seq1
ACTGTTCAAACTTGGCAACCTCATCCCAGCAGTTCAACGGCTGTTTCTTATTGGTTAGAAGGCATTGGGCAACGTCATCTTTGGCTTTTGCAACCTCATCGGTGACTTTAAAGATCTTAGATTGTCTCTTGGATAACGACTCTTGGAACTTTTCCAGTCTCGTAGCGATATCTTTGCTGGAGAGCGATTTATCCTTGTCGGTG
>comp333628_c0_seq1
ATCTCCATTGGGAAGTTTCAATGCTGCGTTTTACTCCGGTGGTATAATGTTTCAGGCGGTTAAGGAGGATGCCCCACGTTCCATGATTGCTGCTGGTGGACGTTACGATAGTCTGATACAGTACTTGACTCGTCCTTCAGGGGGGCGTAACCATGTTAACATGCTGTTGGCTTTAACTTGGCTTGTGAACAAATATTCACGCTAATGAGAACGTATATGAAGATGG
>comp335714_c0_seq1
AGGGGTTACATTTCTCGATGTCTTTTTGGATCCAAACAATCTCAATTCGTCAAGCTCATTTTGCAGTTTGGAGTTCAACTCCTTTTCCTTCGTAAGTTCACTTTGAGAAATCTGCAAGGCTCTATTGGCAGTGTTGACCGAGTATACAGATTCTTTGTAACTGTCCTCAATTTTCGAAAGTTCAGCTAATTTCAATTTCAAGGTCTCAACCT
>comp335793_c0_seq1
ACGTATGTACTCTTTGCACCCCGTATGAACAACGCAGGCCCAGACCATGATGCGTAGTTGGGATCAAATTCCCAGGACGCAACGTTCCCCTTTATAAGCGCTTTCTTCATAATATCCAAGGGCACTCTACTTGTCATCATGCCGGTTTCTTTGTCTTTGCGTAGATTTTGTAACAGGAACTGTCTTACAGAATCGTTCTCCTCATATTTCTTGAATTCGTTATTCGCCTCTTTCGCCGTGGTGATCTCTGGGTTGTTTTCCAACTGTTGT
>comp336352_c0_seq1
GGCCATCAAACACCGCAAAGTCCCCCCAATCGAGCCTCTCGACAAAGTTCTCAACATACGTGTGCACGTCCTCCATCGTGGGCCTGTACCGCGTGTTCACGTTCTCAGCCACTCCGACGGAATACGTCAGCTTGTACTTTGTAGAGGCGGATGACGACGACGATCGCTTATCTCTGTCAGCATGCGTGCACGCTGTGCTGCTCGACGACTTGGCCTCCAGCAGCTTTGGGTCCGGCTGCTCCTCCATATTCGACTTCCTC
>comp337924_c0_seq1
ACGAGGACCGCTCTTCGATGCCACCTCCTTCTGGGTTCAAGTTCCCACCAACTCTTGTTGAGCCACCATCGATGCATTCGCAGCAACAAGGTCATCAGCGGTCAAGATCGATGGCGTCTCCTCAGAAGCAAAACCCATATCAATTCCCACCAAGGGAGAATACCTTGTCACCTTCGCATCATCAGCAGCATGAACGCCGTCAATCTGGTCACTACAGATCAA
>comp338398_c0_seq1
GTGCTGGATTGGTAAGTTGCGTCGTAACGAGCGCCACGGTAAACACCGTTAAGCCATGGTGCACAATCAGTGAGAGCAGCGGACCATTCACCACAAACGTTCCACAAGTTCTCAGCGGTGGATTGCTCACCCCATTCGCAGGCAACTTGGACGTGTTCATCAATAGTTCTGGACAACTCACCAGTAGAGAACACCTGGTAGTGGTGGTGATCAATCACAACACCCCAGTA
>comp33877_c0_seq1
TGATGCCAACATCAAGAAGGCTGTTGTGTGGACCGAGCAAACCATGTCTGACTACTTGGAGAACCCAAAGAAGTACATTCCAGGTACCAAGATGGCCTTTGGTGGTTTGAAGAAGGAGAAGGACAGAAACGATTTGGTTACTTACTTGGCTAGCGCTTGTAAGTAGATTTGAGTCCTTTTGGAACCCCGAAAAGATGAAAATTTAAAGAAAACCATACTATACACATACATTCTTCAACTTTAACGACGTGTTACGCAATATAATGTTCTATTGAGAGAAGGAAATCGTGATGTGATTTCTTCTACTTTTGTTTTTCCATTTTTCTGTTCCGTTGTGCTTCTTTCTTTTCTTTGATTGTTTTGTCTCAGTTCTCTATGTGATGTGCTTGGGTCACAGGATGCCCGTGTTTGATAGATGGCATTCTGTTGTATCGTTGTCACATTTACAGCTCAGTTTTGTATATATTTTGTTTGAACTTGAATCACCTTGTAAAGAAAAGAGAGATAGGAGTAAGGAATGGGGGAAAAGATTATGGGA
>comp340513_c0_seq1
CAACCAACTCTCCGTGATACATATACAACACGCACTACACGATGGCTTTCAAAGACTGCACCAAGGCTCTTGAAGAGTTGAAGGCTTACAAGGCCAAGGACGGGTTGTCCGTCAGCGAGTTGATGGACTCGCACGTCAGAGGAGGTTTGACTTACAACGATTTCCTCGTTTTGCCAGGAAAGATCGACTTCCCATCTTCTGCCGTCTCCTTGGAGTCCAAACTCACCAAG
>comp341843_c0_seq1
ATCACTTCGTCCTACTACAGAGGCGCCCACGGTATCATCATTGTGTACGACGTCACCGACCAAGAGTCCTTCAACAATGTCAAGCAGTGGCTCCAGGAGATTGACAGATACGCCACGGGCGGTGTTATGAAGCTGCTTGTGGGTAACAAGAGCGATCTCACCGATAAGAAAAGGGTGGACTATAACGTTGCAAAGGAGTTTGCGGAG
>comp342027_c0_seq1
GCATCGTAGAACATCTGTGTGATGATGAAGTCAGCACCAGCATCGATATCTCCTTCAAGTACCCTACAATCTTGTCAGAGTCGCTCTCCTCCGGATGGCCCTCTGGATAACCAGCAACACCAATGTCGAAATGGTCCCCGTATTTCTTTCTGATATACTCCACGAGATCTCTGGCGTAGTGGAACCCGCCTTCTACGGCAGTCCACTCGCCACCTTCGACAGGAGGATCGCCTCTCAG
>comp34215_c0_seq1
TGTATTTAATAATGGTAATTCTGTTGGTTTTATTGATGTTATTCCTACTGGAGGTCATGTTGCACCTATTTCTATTGTTGGTCCCATTGCTGAGAAGAAATATGCTCAGAATAATGACATAAATATAAATACTTCTGATGCTACAAATAATAAGAATCCTAAGTTTAATCCTCTTCTTACTGCTATTGTATGATCTCCTAAATATGTCCCTTCTACTACTATATCTCTAGTTCATAAAAATATTGTTGCTAATACTACTG
>comp343111_c0_seq1
CAGCAAGACCGGAGAACAGGTGTTAACTTTACAGGTTGAGAACACCAAGACCAGGGTTGGCCATTTTGGCTCCAAGCCTAGTGCCAAACGGTCTCCTTCAATCGACACGAGCGATTTCGCCACTAACGAAGACTTGGTGCAATTGGTTGGCGAGTTGCAAGGCCAGCTGGATGTCCTGGAGGAGCGTAGCATCAGAAGATTGATCAACTCTAAGAAGACTGGGAACGAGTTGTTGGCTCCACTGTTGAACCAGGATG
>comp34345_c0_seq1
AAGGTTAGAGCCGTTATCGGTGCTATTGTCGATGTTCAATTCGAGGATGGTAACTTGCCAGCCATCTTGAACGCTTTGGAGATCAAGAACCACGAGTCTGGTCGTCTTGTCCTCGAGGTTTCCCAACACTTGGGTGAGAACACCGTCAGAACCATTGCTATGGATGGTACTGAGGGTCTTGTCCGTGGTGAGACCGTCGTTGACACTGGTGCTCCAATCACCGTGCCAGTTGGTCGTGAGACTTTGGGTCGTATCATCAACGTTATCGGTGAGCCAATCGATGAGCGTGGTCCAATCAACACCAAGCAAAGAAACCCAATTCACGCTGAGCCACCTTCATTCTCTGAGCAATCTACTGCTGCTGAGGTTTTGGAGACTGGTATCAAGGTTGTCGACTTGCTTGCCCCATACGCTAGAGGTGGTAAGATTGGTTTGTTCGGTGGTGCCGGTGTCGGTAAGACCGTTTTCATCCAAGAGTTGATTAACAACATTGCTAAGGCTCACGGTGGTTTCTCCGTCTTCACCGGTGTTGGTGAGAGAACCAGAGAGGGTAACGATTTGTACCGTGAAATGAAGGAGACTGGTGTCATCAACTTGGAGGGTGACTCCAAGGTGGCCTTGGTTTTCGGTCAAATGAACGAGCCACCAGGTGCTCGTGCCCGTGTTGCTTTGACTGGTTTGACCATCGCTGAGTACTTCAGAGATGAGGAGGGTCAGGATGTGTTGTTGTTTATTGACAACATTTTCAGATTCACCCAGGCCGGTTCCGAGGTGTCTGCTTTGCTTGGTCGTATCCCATCTGCTGTCGGTTATCAACCAACTTTGGCCACTGATATGGGTCTCTTGCAAGAGCGTATCACCACCACCCAAAAGGGTTCTGTCACTTCTGTGCAAGCCGTCTACGTGCCAGCTGATGATTTGACTGATCCTGCTCCAGCTACTACTTTCGCGCACTTGGATGCTACTACTGTGTTGTCCCGTGGTATCTCTGAGTTGGGTATCTACCCAGCTGTCGAT
>comp34345_c0_seq2
AAGGTTAGAGCCGTTATCGGTGCTATTGTCGATGTTCAATTCGAGGATGGTAACTTGCCAGCCATCTTGAACGCTTTGGAGATCAAGAACCACGAGTCTGGTCGTCTTGTCCTCGAGGTTTCCCAACACTTGGGTGAGAACACCGTCAGAACCATTGCTATGGATGGTACTGAGGGTCTTGTCCGTGGTGAGACCGTCGTTGACACTGGTGCTCCAATCACCGTGCCAGTTGGTCGTGAGACTTTGGGTCGTATCATCAACGTTATCGGTGAGCGAATCGATGAGCGTGGTT
>comp343991_c0_seq1
GCCAGTTGGAAGAGAGCCTTTCCATACAACAAGAGAAGATCTGGGTCCTCTTCACCATCGTGATCTTGCGAATAGAGCTGACACGCTTCTCCGTAGTTCTCAATGGCAACTTCAAAGTTCTTGCTTGCGTAACTCTTCGCACCTTCTTCCAGCAACTTCTTGACCTCTGTAGAGTAAGACATTCTTCGAATACTTGGCTGTCCAACTTTTCTA
>comp344372_c0_seq1
TACGAGGTTGAGGTTATCGAATTCCCAAAGACGGACAAGCGTGCCTTGCGTGAAGTGTTCCAAAAGTACGACATCAAGGGTGTCTTCAACTTGGCTCGTGCTAGAGCTGAGGACTTGCTGGATGAGGACTACATCATGCGTCGTAACGCTATTGACTTTGGTATTCCACTGTTCAACGAGCCACAAACTTCTCTGTTGTTTGCTACTGCTTTGAAGGAGAAGCTTCACACCAAACTCGACCAACTTGAAGAGGATAAAGTTGTGATCCCAGCTGAGGTTCGTCGCTGGAGTGACTTCATCG
>comp34541_c0_seq1
AGGACACCTTCTTCAATGTTTGTAACCTGAGGCTTGTCAAAGGCCTCGTCATTGTCGATAGCATTCTTTGAATACTTGTGATCGGTTGGGATGAAGTTGGATGATTGCCAGGCCTTGGAGTATGTGGCATAGAGCTCGTCCACTTGTTCCAGAGTAAGGTTCTTTGTTTCGTAGATGAAGTAGAAAGTAAAGAAAAAGCAGAGAAAGTTACAACCACCCCAGATGAAGAACACGTTGGACTTCAAACCAGCAGAGCCCGGAGCCTCATCAACCAAGTATGGTGTAGCATAGCCAATTGCAAAGTTGAACAACCAGTTGGAGGCAGTGGAAAGTGCAACAGACTTGGCTCTTGTCTTCAATGGCATAATCTCACCGCTAATGACCCAAGCAACAGGACCCCATGTGGCAGCAAAGAACGCGATGAAAATACAGGTGAAACCAACCATACACTTGTTGGCAGCATCGGAATTGGTAGCGGCTCCAACAATGGCAATGATAAGCTGGGAAACACACATACCAGCAGCACCTCCCAGAAGAAGTGAACGACGACCCAGGAACTCAACCAAGATGATACCTGGAATAGTGAAACCAACATTGACAATATTCGTAG
>comp345545_c0_seq1
GGGGTACTGGGACAACGTACCCCAGCTTCCACTGTGATCCTTGGGACGTGTACGCTGCGCGCAACAAGTCCTCGGACAAGCAGTGTGCGGTGTTCATCTTTGACAAGAAGAAGTTCAAGTCGCAGCTGGTAAAGAACAACATTGTGAAGAGAGGTGACAAGCAGGTAATCAACGATGCTTACGAGGTGCTGAGGAACCAGGTGTCCAACCTGGCCAAGTATAGGCATCCGAATGTGCTGACGATCATCGAGCCCTTGGAGGAGCACAAGGCAAACTTGATGT
>comp34578_c0_seq1
GTTTGGGAACTGTCTCAAGTTCTCCTCCAATGGACCCTTCTTAGACAAGAACTTGACAAAGGCACCATCGTCCTTGACCTCACCGAGCTCTTTTCTTCTGACGTACTCAGCTCTGTCCAAGTTGGTGAAACCCCACTTCTTGGAGATGATGATCTTCTGTTGACCTGGGAATTTGTATCTAGCTCTTCTCAAACCCTCGATGGCAACCTCCTTGTTGGCGTCCTTGGTTCTGACAGAGAAGATGATCTGGCAAATGTCAACACGGGCAGCAAGACCGTGTGGCTTACCCCAGGCACCTCTCATACCTTGTTGCAATCTATCGGCACCGGCACAGGACAACATCTTGTTGATTCTCAAAACGTGGAATGGGTGGACACGGACTCTCAAGTGGAAAGCGTCACGACCAGAGATCTTGGTGATGTACTTGTTGGCACAGATACGAGCAGCCTCCAAAGCCTCGGAGGAAAG
>comp346962_c0_seq1
AGGCAATGACTTCCAATTCAACACCTATGTCACTGTTCGGGAAATCAACAATAATGAGAGATCTTGCAGGTTTGTTCTTGAAGTACTTTGGGTAGATCTTGTTAACGATGGATGCGTATTCCCTCTTGCTGATGAAGAATAGAACCTTTAGAGAGTTATCCAAGGAAGAACCACCGGCTTTCAACACTTTTGAAACATTTTCAATGGCATTGA
>comp34732_c0_seq1
AACAAGTAACTATGGCTGAGCACATAGAAGATATTAAGAACCCTGCAACTACAGAAGTTGTAGGCTCTAAAGCTTCCAAAATTGACTCGATTGTGAACAATTACTCTGGAAAAGATGTTGAAGACTTTGTTGCAAAGTTCGTTGAGATGTCCAATGACGCTCAAGCTAACGATGCCCATGAAAAGAGTATGACCTTGAAGGAAGGTATTGCCACATTCCCAAAGGCAGCCTTTTGGTCCGTTGTCCTCTCGACTGCCATTATCATGGAAGGTTTTGATACTAATCTGCTTGCCTCTTTATACAATCAGACTAGTTTCCAAATACACTATGGTAGATACTACCCTGATCTTGGTGAATATCAAATTCCGGCAAAATGGCAAACTTCTCTATCCATGGCTGTGAACGTTGGTGAAATTATTGGTTTATGGCTTGCAGGAATTACTGCAGAACGTTATGGTTATAGACCAACTTTGATTGTTTCTATGATGCTTGCTATCGGTTTCATCTTTATCATCTTCTATTCCGTTAGCATCGAAATGCTTCTGGTTGGTGAACTCCTCTGCGGAGTAGTGTGGGGTGCTTTCCAGACTTTGACAGTTTCATATGCATCTGAAGTCTGTCCAGTTGTTCTTCGTGTGTACCTTACTACATATGTCAACGCCTGTTGGGTCATTGGTCAGCTGATTTCATCTTGTGTATTGAAAGGTACTTTATCAATGGATACTCAATGGGCTTATAAGATTCCTTGGGCTCTTCAATGGATTTGGCCAATTCCAATCATCATCGGTGTCTACTTTGCACCAGAATCTCCTTGGTGGCTTTGTAAAAAGGGCAGGCTCCATGAAGCTAGAACAAGCATCAGACGACTACTTAGTAAGAACAAGAATCTTCCAGATGTGGATGTGCTAGCAGATGCAATGTTGAGTAAGATGCAATTGACCATTACGCACGAAAAACAACAAATGACAGGTTCATCCTATTGGGACTGTTTCCGTGGTGTGAATTTGAGAAGAACCAGAGTCGCATCGATGATTTGGGTCTTGCAAAATATCACAGGCTCAGCCTTAATGGGATACTCCACTTACTTTTACACTCAAGCTGGATTGGATCAAGGAATGTCTTTCACCTTTAGTATCATTCAGTACGCCCTTGGTTTGATCGGCACTCTTCTTTCTTGGATTTTGTCGCAGAAATATGGGCGGTTTACCATCTTCTTTGGTGGAATGCTCATTAACTTTATAATTTTAATCATTGTGGGCTCGCTAGGGTGTGCAAATTCGTCTGGTGCTTCCTGGGGTATTGGTTCACTTCTTCTGGTCTTCACATTCGTTTATGATTCCACTGTTGGTCCAATCACATATTGTGTTGTTGCAGAAATTCCATCGGCTCAGGTTAGATCTAAGACAGTGGCTGTTGCCAGAAACTTCTACAACCTTGCGGGTATCCCGGTGGCAGTCATTACACCATACATGTTGAATCCAACTGCATGGAATTGGAAGGCTAAGACTGGGTTCTTTTGGGCAGGGTTTTCACTGTTCGGCCTTATTTGGACTTGGTTCGAGTTCCCAGAAACGAAAGGTAGAACTTATGCTGAACTTGATGTACTTTTCAAGAACGGTGTAAAGGCCAGAAAGTTCAAAACAACAGAAGTTGAAACTTTCAACACTGAAGAGATGCTCGCAAATATGGATGACGACCATCTGAAACAAGTTGTCTTAGAGAAGGAGGAAGAAGAAAAAGAGGAGATGATAGAAGATGCCAAATTCAAAACTTGAAACTTTTTCGGTGGTTTCTAATACCTATAAAAATGTCCAACTATTTGTATAACCACCAGTTGTTCAGACCTAGTCTCTGGGATATATTATATGAAAGTTATGATTACAGTCAGGTTGTGTCATTGATTGACAAGGAATGCTTGGTTTCTTATTGAATTAATAAATTGTTACTGTTGATAGTAG
>comp347707_c0_seq1
GAGCCTGTTCTCTAATGGAGTGTGCTATAGCCGTGATGAACTCCGGGGTCAATGACAACTCCTCAACCATAGCAGTGGCGAAGTCCTCAGGGTTGTTCTCGGGATTCGAAATATCCCATTCAAATTGATCGATCAAATGGTTGTTACCAATCGCAATGTCCAATTTGACAATGATTCTTTGATCATCTCCAAATTTACCCTGACTGGAATGACGATGGTACTCGTTGATCTGCTCCTTGATCGAAACTAACACTGTATCA
>comp34780_c0_seq1
TGTCCATCCCGTTAGTTCGCCAGTGACTCTCGTGGCATGGTGCATTGTTCCCAGAGGGAACGTCATTGCCCAGAAGCCATAGTGGAACTTATGTTTGCCATACGACAAAACAGATGCAAATGCGAAGAATGTCAAGAAGAAACCAGCAGATTCCAGGAAGAGAGCTGCTAGTACACAAACCCAGTGTAATAGCTGTGCAACTTGAGCATCGTCAACCTGAGTTTCCAGCGTGTAATTGTAAAAGTTAACACCACACAGTTGAACTGCAAACGCACCTTGTCCCAGAAATCCAATTGGAATAAAAGACGTGAAGATGGCACCCTTTGCAGGGAATCTGTAAAACAAGAGCCTATACGTATAGATTGTGAGAAAGATAAAGCTCACAGTCATTGCATTTGCCCATAGTAGAAAACATAGAATTGTGGTGGAGAGTTTCAAGCTCTCTGGTAAGCTGGGGACGATGTTCCCGCCACAAGAGGCTGTCACGGTGAGAGAAACCAAAGGTAA
>comp34913_c0_seq1
GTGGTGGGATGGTTTGGGAGGAAATGGAGGTAAAGTCAAGCCGAAGTTTTTGAGGGCAACCGTAACCAACTCTGTTATTCGCAATTTGCATATTAAGAATGCCCCCATCAATGCAGTCTTACTTAGCCGATGCGTCGATTCCGTGATAGAATACATAACTATCGACGACAAGGATGGAGACAAGGATAAGGCCGGTCATAACACCGACGCATTCAATTTGAATTCCAACAACAACATCACCATACAGCATTG
>comp349163_c0_seq1
GTCGGAGATCAAGAAGGCGTACTACAAACTGGCTAAGAAATACCACCCGGATATCAACAAGGAGCCGGATGCAGAGAAGAAGTTCCACGACATCCAAGGCGCCTATGAGATTTTGAGCGACGCTGAAAAGAAGCAGCAATACGACCAGTTTGGTGCGAGTGCGTTCGACTCCAACGGTAATCCACAGGGAAACCCATTCGCAGGTGGTAATCCATTCGGCCAAGGCTCACCGTTTGGGTCTCAGGGCTCTCCGTTCGGCTCTGCGCAAGGATTTGGAGGGTTTAGCTTTGAAGATTTGTTTGGACAAGCGTTTGGCGGCGGTGCTGGTCGTGGTGGGCGTGG
>comp351539_c0_seq1
TGTAGGCTGTTCCGTGTCTATCCTGGTTATCTTTAACCATTGGTGGTAAATCCAGGGCATCAGCCTTTGCATTTGACAGTGGAACACAGATGAAGCCGGACGAGTGACGCACCAAGAACGCCATCTTCTCGCTGGTCACCAGCTCCGCAGCGATGATCAGGTCTCCTTCGTTTTCCCTAGACTCGTCGTCCATGACGATGAG
>comp352201_c0_seq1
CGCGTGTGTGTGTTTTTCTTTCTTTTGTCCGCTCTGTCTTGATTTTTTCCTCTTCATTTTCTGGGACTAAGACCTGAACCATCGTCTCCAGAGACCACGCATAGAACCAAGAGCTGGGTCACGATGTCTGTTGTAGGCTTGGGGAAGAAGAACTTCATCTTCTCGAACTGGGCACGTATCCACTCGTGCAAACCACAGCTGTACTTCCAGCCCTCCACGCTGGATGAGATTGTGGCGTTGGTAGCGGAGGCCAAG
>comp354275_c0_seq1
GTAGTCCTGTGTTATAGCAGCAATTACCATAAACCACTCGTGTGCAATTGTACCAATGGCCTTGACTCCGAATTCCTTTGCAAAGTAGACATTTGAGGTACCCAAGAACAACTTCTTGTTCTCGCAGTCTGTCTCAAGGATCCCCTTCATGATTAGCTCCTGCACTTCAAATGATCTTCTTCTTCTAGTACCAAACTCTGAAAATGCCACGCCAG
>comp35503_c0_seq1
GACACATCTTAAGCAAGGCACCAAGGTAACCTTCAAGGGAACCATCACATGGGCTTACAAAGAATGGACTGGACCACTGCTTAGCGTCGCTGGTACTGACATTGAAATCATTGGTTCTTCAGGACACGTGCTCGATGGTCAGGGCAGTTTGTGGTGGGACGGTAAAGGAGGAAATGGTGGAAAGAAGAAGCCGAAATTCTTCAAAGTCAAACTAACGAACTCAAAAATCCACAAAATCAATATCAAAAACTCTCCTGTCCATATATTCTCAATTGGCAACAGTGATGGCGTAGTGCTTCAAGACATCTCCATTGATAACTCCGCAGGCGACTCCGGTGGTGGCCACAACACCGACGCTTTCGATGTTGGTAACTCCAATGATATCACCATCAAGAAAAGCACTATTTACAACCAAGATGATTGTTTGGCAGTTAATTCTGGAACCAACATCGTATTCTCAGATAACTACTGTTCTGGTGGTCACGGAATCTCCATCGGTTCCGTTGGTGGCAGAGACAACAACGTCGTTAAAGGCGTCAAGGTCAGCAGCTGCCAAATTGTCAACTCAGACAACGGAGTAAGAATTAAAACCGTCTATGGCGCATCTGGATCCGTGTCTGACATTACATACCAAGACATCACCCTGTCTGGAATTCACAAATACGGTATCGTCATTGAAGGTGACTACGAAAATGGAAGCCCAACTGGCACACCAACTGGAGGCGTTCCAAT
>comp357784_c0_seq1
GTTCAAGTCGATGCACCAGAGGATGCCGATACTTACGTTCACAGAGTTGGGAGATCGGCAAGAGCTGGTAAGTCAGGTAAAGCATTGTTGATGTTGACTCCTAGTGAGGAAGAAGGATTTCTCAAAAGACTGCAATCTAAGAAGATTGAACCAAAAAAGCTAAACATCAAGCAGAATAAGAAGAAATCAATCAAGCAGCAACTGCAAGCACTTTGTTTCAAGGATGCAGAATTGAAATACTTGGGTCAG
>comp357848_c0_seq1
GTAAAATGCTATTCGTTTCAAACTAAACTAGATAAACAAGAGAAATAAAATGAATCTTAGTTGACAAATTCAACAACTTGCAAGTAAATTGGTTGACAGTGTTCACCCAAAGACTCGTCGTACAAGTTGTAGAAGGTACCGGACAAACATTGGTAGAAAATGTCATTGTCACCAATCATCAAGTTACCATCGGTGCTGATGGC
>comp359716_c0_seq1
GTCAGGCTTGTAGAATCTCAAGTCGATTCTACCAACGATGTAGGTAGCGTTGATGATGACTTCAAGTGCACCGAACATGACGTACATGACGGTGTGGTCAAAGATCCAAGATTGGTGCTCGTGGTATTGGTCGATGAACGTGGAGACGGTTCTGAAAAGGTTGATAATGAGCAAAAGCACTGTGGTGAAGGATATGATGAAAATGGAAGAGTTGTGATGCAGACGATGCTCGGATTGGTGCT
>comp360216_c0_seq1
GTACAAAGTTCTTTGATGGTGTTCCTGGTGCTGTTTTGCCCAATGGAACTGCGCTGGTGTCGACTTTTGACAAGGAGCTGCTGAAGCAAGCTGGCCAATTGGCCGGTGTTGAAGCGAAGCACAAGAGTGCTCATGTTGATTTGGGCCCAACAACTAACATGCAAAGAGGTCCACTGGGTGGCAGAGGGTTCGAATCCTTTAGTGAAGACCCTTACCTGGCTGGTATTGCGAGTGCAAAGATCGTTCAAGGCTTACAGAGCCAAAACGTTGCAGCCACGATGAAGCACTA
>comp360965_c0_seq1
GTTACATCAAGACCATGGACATACGCATTAGCTCTTGTCTTTTACACATTGGGCTCTGTAATGGCTGCTGCTTCAAACAATGTCACTACATACGCTGCCGGATCTGTATTTATCGCTATTGGTTCTTCTGGTATTGGGCTTTTGAACACGATTATCTCCGGTGATATCACCCCATTGAAATATAGAGGTCTTGTTCTTGGCCTTCTTTCTACACCTTATCTCATCAACGCGTGGTTCACTGGCTTGATTGTTGAAG
>comp362231_c0_seq1
CGTGTCTGGGTCCTCCAAGATACCAGCCTCAAAGGAGATATGACACATGTTCTCGTCAGTGGACCATGGCTTGGCCTTTGTCTGTGCCACTGGGATGTTCTTCTCGGAGGCATAGTCCAAGAGATCCTTTCTACCGGCAAATCTCTCAAAGAAAGCTGGGTCTCTCCATGGAGCAATGACAACAACGTCCGGCTTCAACGCATAGAAAG
>comp362370_c0_seq1
AGGCACCGAAGGTCTTAGCTGGCAAGTTGGACTTGAAGTTTGCTCTGACGGTACCAGAAGAACCGTGAGTTCTGGTGATCTTACCCCAGATGACTCTAATCTTGGAACCTCTAATCTCCTTAGAAGCTCTGTAGACGTAAGCAACACGCTTACCAAGGTAGAACTTGGCCTCCTCTGGAGTGGAGACACCCTCAATCTTAACCAAGGAGATGTTTGGGTTGGTAACAGACT
>comp362652_c0_seq1
GGTTTGGAAAGCCGGGTTCATGGAGAAGGCCTTGTTCAGGTCAGCTCTGAGACCGGTGAAGAAGTACTGGTTGAGGAAGACGTCTCTGGTGACCTCCTTGCTCAAGTTCTCCATGGTACCTGGGTTGGTCAGGTTGAGTGTGCGACGATGCTCTGCAATGTTCTCATAGGCGTTGTTCAAGAAGGAGAAAAGTGGGTTGGAAGACCAAAGACCAG
>comp36531_c0_seq1
GTGGTCACGAAGGTGCCGGTGTCGTCGTCGCCAATGGTTCCGAAGTCAAGAACTTTGAGATTGGTGACTACGCCGGTATCAAGTGGTTGAACGGATCCTGTATGTCCTGTGAGTTCTGTGAGAAGTCCTTCGAGGCCAACTGTCCAAAGGCCGACTTGTCTGGTTACACTCATGATGGTTCATTCCAACAATACGCCACTGCTGATGCTGTCCAAGCTGCCCACATTCCAAAGGGCACTGACTTGGCCGAAGTTGCTCCAATCTTGTGTGCTGGTGTCACCGTTTACAAGGCATTGAAGACCGCTGACTTGGAGCCAGGTCAGTGGGTTGCCATCTCCGGTGCCGGTGGTGGTTTGGGTACTCTTGCCATTCAATACGCTAAGGCCATGGGTCTTAGAGTTTTGGCCATCGATGGTGGTGAGGACAAGGGTGCATTGTGTAAGGAGCTCGGCGCTGAAGTGTTTGTCGACTTCACAAAGTCCAAGGACATTGTCAGTGACATCCAAGCTGCCACCAACGGTGGTCCACACGGTGTCATCAACGTTTCCGTCTCTGAAAAGGCCATCGAACAATCCACAGAGTACGTTAGAACATGTGGTACCGTTGTGCTTGTCGGTTTGCCAGCTGGTGCTGTTGCTCGTGCACAAGTCTTTGGTGCTGTGGTCAAGTCTATTGCCATCAAGGGTTCTTATGTCGGTAACAGAGCTGATACCCGTGAGGCCATCGACTTCTTTGCAAGAGGTTTGGTGAAGTCTCCAATCAAGATTGTCGGCTTGTCAGAGCTACCAAGGGTTTACGAAGAGATGGAGAAGGGTGCCATTCTCGGTCGTTATGTTGTGG
>comp365696_c0_seq1
ATGTCCTGTGCAAGTCTCTTTATCACGCTTTCCCAGTCAAGCTTGATCATAGGTGTGCTCTTGGTGAGTGTCTCGTTTTGCATCGCCAGTGCCTCGACGAGAAGCAGTGCCCTACGGAGGTTTCTCTTCGACTGCAACGCTACACGTTGCAGCACTTCAGTTCTATCGTCTGCGATGCTAACCTGCTGTTTGGTACACAGCGTGTCCAGGA
>comp36647_c0_seq1
CAAGCCTTGGATGAAGGCTTGGTCAAGCGTGATGAGCTGTTCATCGTTTCCAAGCTGTGGAACACGTTCCACCATCCAAACAACGTCAAGTTGGCTCTGGACAAGACTTTGAAGGACTTGCAATTGGAGTACTTGGACCTGTACTACATCCATTTCCCCATCGCACAGGCCTTTGTCCCATTTGAGAAGTCCTATCCACCAGGCTTTGGAATCACCGAGGAGTTTGAATTTGAG
>comp367000_c0_seq1
TTTCCAGAAGATCCATTGTTGCTAAGATGGAAGACTACAGGGTTTCAGTTGTGGGTGGTGGTAAGCCTTTGCTACACGGTGGGATATTGGCGCAAGATGGACGTCATTTCATCGTTCCCTTCAACAACCAGCTGAGAGTGTACTTCATAACGACAAGACAGTGTATCCGTTCGTTGAAGTTCAACGTCGAGAACCAGATCGATCTTACGGGACTAGTTGATCTGAAGCAGGA
>comp367450_c0_seq1
AAGTCGTAGGCGTCTTTGGCATTCTTAAAGGCGAACCTGTGAGTGATGATAGGCTCGATGTTGACCTTGCCCGAGGCCATGAGCGCAACGGCATCCCTGTAGTCCCCGTGGCAGTATCTAAAGTTCCCCTTAACGGTGAGCTCCTTCTCCGCAACTTGCCCAATTGGGAACTGAACAAGGTCTTTACCCATTCCAACTTGGACAAAAGTCCCACCAGCTTTCAAGATCTTGATTCCGTTG
>comp36784_c0_seq1
CGCTTATTCTGGCTTGACAGTCAAGTGACACTTACCACAGTATTGTCTGTCACCGTGGTTGGCCATGAAGACACCGGCACCACAGGTCTCAGCTGGACATTGTCTTCTGAGTCTCTCAACCTTACCATCTTGGTCAACCTTGTAGTAAGTCAAGACAGCGAGTTTGACCTTTTTGTGCTTGTGTTTGATCTTCTTTGGAGTGGTGTAGACTTTTTTCTTTCTCTTCTTACCACCACCTCTCAATCTGAGAACCAAGTGAAGAGTGGACTCCTTTTGGATGTTGTAGTCAGACAAAGTTCTACCATCCTCCAATTGCTTACCGGCAAAGATCAATCTTTGTTGGTCTGGTGGGATACCCTCTTTGTCCTGGATCTTGGACTTGACGTTGTCAATGGTGTCGGAGGACTCAACCTCCAAGGTAATGGTCTTACCTGTAAGGGTTTTGACGAAAATTTGCATCTTGGTTTGTCTGCAAGTGTAAAATGCGTCTTTTCA
>comp36784_c0_seq2
AACAGCAATAGCATAATAGAAAACTTGTGGGCGAAATTAATCATTTAAGTTTCTTCTTTGGACGCAATTGGTTGGTGTGACCACACTTTCTCTTACGACAGTTTGTAGCTCTTGGTGGCAATCTAGCGTAACACTTTCTGCAGATAGACTTGTCACAGTTGTACTTAGAAGCAAGGGCCTTCAAGGATGGCTCGATGATACCACCTCTCAATCTGAGAACCAAGTGAAGAGTGGACTCCTTTTGGATGTTGTAGTCAGACAAAGTTCTACCATCCTCCAATTGCTTACCGGCAAAGATCAATCTTTGTTGGTCTGGTGGGATACCCTCTTTGTCCTGGATCTTGGACTTGACGTTGTCAATGGTGTCGGAGGACTCAACCTCCAAGGTAATGGTCTTACCTGTAAGGGTTTTGACGAAAATTTGCATCTTGGTTTGTCTGCAAGTGTAAAATGCGTCTTTTCA
>comp36817_c0_seq1
TAAAGGAATAAATCCTAAAACAAATGTAACAATAGATACACTCATTAAGTTGAATACTAATCCTCCTAAAATAGCCATTAATAAATGTCCTGATAAAGTATTAGCTGATAAACGTAATCCTAATGATACAGCACGAGCTGAGTATGATAATAATTCAATTAATACTAATAAAGGAGCTAAAGCTAATGGACAACCTGCAGGTACAAATAATCCAAAGAACTCTAATCCATGATAGTAGAAACCTAAAATAGTTACTCCTAATCAAATAACTACTGATAATGAAATAATAAATACTAAATGTGATGTAATAGCAAATGAGTATGGAATCATACTAATTAAGTTAGCTGTGAAGATAAAGATGAAGAATGTATAAATTAATGGGAAGTAATATCCACCTAATTTACCACCAATTTGTCCTGATACCATATTATTAATTGTATCATACATGGCTTCTTGTGATACATATCATCTACTTCCAATAATTTTACCATTATTATCTGTTAATAATGTTAATCCTAAAATTACAATTAATACAA
>comp369061_c0_seq1
GATCCAAGTATTGTCTGTTGAGAGACTTGAACGAAACCGAATTGTACTCTTTGAAGGAGTGTCCATTCGATATGGGTGGTTACTTCGTCATTAACGGTTCTGAGAAGGTTTTAATCGCACAAGAACGTTCGGCTGCAAACATTGTCCAAGTGTTTAAGAAGTCGGCACCATCACCAATCTCACACGTTGCAGAGATTCGTTCCGCA
>comp36944_c0_seq1
GGCCGTGTGTAGTTTTAGGACATTTTAGCTTTGAAAGCAAGACTACACAACACGAAGCGAATCTCATCTAACATCTATACAGTATAGAAGATACGTATCAATCAGAAACAAGAACAAGCTTGGCCTCGTAAGGTGCCAGCTTACCTTCAAAACCTTGCATGTTGGACAGGATCACCTCCCCATCGTAATCAACGTCCTGTTCTTCGTTTGAAAAGTTGAGGATGACATCAATCTTCTTGGTACCCTTTGACTTTGTGAATCTGAAAACCTTGTCGTTGTGGTAATCGACAATTTCAAAGTCACCATCCACCATCAAGTCTCTGTATTGCTTTCTGACACCTATGGCTCTCTTGTAGAAGGAGAGAACGGAGTCCGGGTCATTCTTTTGAGATTCAACGTTGATATCAGGATAGTTATCGTTGACCTTCATCCAGGGCTTACCAGTGGTGAACCCACCGTTTGCTGACGAGTCCCACTGAACCGGTGTTCTGGCGTTGTCACGCGCCAAAAGATTGATAACATCCAAGAGCTTTGTCTTTTCTTCTTCAGTGTGGTCCCTTTCGTTAAAGGCCGCCCAGTAGTTGATGGTGTTGATGTCGAGGTACTCCCTAATGTCCCAACTTCTTGGAACATTGGTCATTCCAATCTCTTGGCCTTGGTAGATGAAGAGTGTACCAGTTAGAGACACTTGAAGCAAGGCCAACATCTTTGCAGAACGATTCCGTAACTCCTCAGTAGAGGTGTTACCGAAACGGGTCACGCAACGTGGTTGATCATGGTTCTCAATAAAAACCGTTGACCAAGCGTCATTACGCTCACCAGTTTCATCGTCAATGATAAACGAGCACTGGTTTTGAATGGCATCTTTGAAATCCTTCAAAGTCCAGCCGTCATAACGGAATCTGTCACCCTTGTTTGAGCCCACATCAACAGTGTCAAAAAGGAACATCATATTCATTTCTTTTTCCTTTGCACTGACGTATTTGAGAGCATCTTCCTTTGAACAATGACCAACTTCACCGACTGTCATTGCATCATATTTGGATGTAACTTTCTCGTACATTTCCTTGTGGAATTCATGAATACGAGGACCAGAGTTTGAAAGAGCCCCAGCAGGCTGCCACTTTGAATCTGGAAACACAATTGGTGCATCTGGGAATGATTGTACTTTTGAATACATTCCAGCTGTATCAATTCTGAACCCATTGACTCCCTTCTTGAACCAGTAATCCAAAGCAGAATCATAGATGGCTTGACGAGTCTCCGGATTCTCCCAGTTCAAATCAGGTTGGGTTCTTGCGAACTGGCGTAGGTAATACTGACCAGTTGTCTCGTCATACTCCCAGGCGGAGCCAGAGAAGTGGGACATCCAATTATTGCGCTCATCCTTCCAAATGTACCAATCTCTCTTGGAGTTATCCTTCGAAGAACGCGACTCTTTGAACCAAGCATGCTCGGAAGAGGTATGGTTGATGACCAAATCGAGAATCAACTTCATATCACGTTTATGGATCTCCTCAATCAGCTTATCCATGTCATCCATCGTACCAAACTTTTCATATATGGCATTGTAATTTGAGATGTCATACCCCATATCGTCCATGGGAGATTCATAATGAGGAGAAAGCCAAACCACATCAGCACCAATTTCTTTGATGTGATCCAGCTTTGAAATAAACCCCGGAATATCACCTATACCGTCACCATTCGAGTCTTTGAATGAAGCAGGCCAGACCTGGTAAACTACTGAATCTTTCCACCAACTTTCTTTAGGAATTGTCATTAAGCG
>comp369520_c0_seq1
GCTGAGTACGGTATCCCAGCACCAGCTTTCACCACTGCTCTCTCCTTCTACGATGGTTACAGAACTGCCTACTTGCCAGCCAACTTGTTGCAAGCCCAGAGAGATTACTTTGGTGCCCACACCTTCAAGGTTGTTCCAGAGAAGGCCAACGACAACTTGAAGGTTGGTGAGGCCATCCACATCAACTGGACCGGTCACGGTGGTAACG
>comp369957_c0_seq1
GCGAGGATGTCACCAAAGTTACCACTTGGCACTGTGAAGCGGACCTTGACATCTGATGAGCCCAACTGCTTGATCAATTGGAAGTATGCGTAGAAGTAGTAGGTCTGTTGGGCAAGGATACGGGCCCAGTTGATGGAGTTCACAGCACCGATGTGGTACTTCTTGTTGAACTCCTCGTCACCGAAGATCTGGTTGACGATATCTTGACAGTCGTCAAAGGT
>comp37118_c0_seq1
TCATTGCCCACGTCGATCACGGTAAATCTACCTTGACCGATTCCCTTGTCCAGCGTGCCGGTATTATCTCTGCTGCCAAGGCTGGTGAGGCTCGTTTCACCGATACCAGAAAGGATGAGCAGGAGCGTGGTATTACCATCAAGTCCACTGCCATCTCCCTTTACTCTGAGATCTCTGACGACGATGTCAAGGACATCAAGCAAAAGACCACTGGTAACTCCTTCTTGATCAACTTGATCGATTCCCCAGGTCACGTTGATTTCTCCTCCGAGGTCACTGCCGCTTTGCGTGTTACCGATGGTGCTCTTGTCGTTGTCGACTGTGTTGAAGGTGTCTGTGTCCAAACTGAGACCGTCTTGCGTCAAGCTCTTGGTGAGAGAATCAAGCCAGTTGTCGTCATCAACAAGGTTGACAGAGCTTTGCTTGAGTTGCAAGTCACCAAGGAGGACTTGTACCAATCTTTCTCCAGAACTGTTGAATCCGCCAACGTTATCATTGCTACCTACACTGACAAGGTTTTGGGTGATGTCCAAGTTTACCCAGAGCGTGGTACCGTTGCCTTCGGTTCCGGTTTGCACGGTTGGGCCTTCACTGTCCGTCAATTCGCTACCAGATACTCCAAGAAGTTTGGTGTTGACAGAGCTAAGATGATGGAGAGATTGTGGGGTGACTCTTACTTCAACCCAAAGACCAAGAAGTGGACCAACAAGGACAGAGACGCCGATGGTAAGCCATTGGAGCGTGCTTTCAACATGTTCATCTTGGACCCAATCTTCAGATTGTTCTCTGCTATCATGAACTTCAAGAAGGATGAGATCCCAATGCTTTTGGAGAAGTTGGAGATCACCTTGAAGGGTGACGAGAAGGACCTCGAAGGTAAGGCTTTGTTGAAGATCGTTATGAAGAAGTTCTTGCCAGCTGCTGATGCTCTTTTGGAGATGATTGTCATCCACTTGCCATCCCCAGTTACTGCTCAATTCTACAGAGCTGACACTTTGTACGAAGGTCCATCTGATGACGTTACCTGTCAATCCATCAAGAACTGTGATCCAAACGCTGATTTGGTTCTTTACGTCTCCAAGATGGTTCCAACCTCTGATAAGGGTCGTTTCTACGCTTTCGGTCGTGTCTTCGCTGGTACTGTTAAGTCTGGTCAAAAGGTTAGAATCCAAGGTCCAAACTACGTTCCAGGTAAGAAGGAGGACTTGTTCGTCAAGGCTATCCAAAGAGTTGTTCTTATGATGGGTAGATTCGTCGAGCCAATTGATGACTGTCCAGCTGGTAACATTGTTGGTTTGGTTGGTATTGATCAATTCTTGTTGAAGTCTGGTACTCTTACTACCAACGAGACCGCTCACAACATGAAGGTTATGAAGTTCTCTGTCTCCCCAGTTGTGCAAGTTGCTGTTGAGGTCAAGAACGCTTCTGACTTGCCAAAGTTGGTTGAAGGTTTGAAGAGATTGTCCAAGTCTGATCCATGTGTCTTGTGTCAAATGAACGAGTCTGGTGAGCACATTGTTGCTGCTACTGGTGAATTGCACTTGGAGATCTGTTTGCAAGATTTGGAGAACGATCACGCTGGTGTTCCATTGAAGATCTCTCCACCAGTTGTCTCCTACAGAGAGACTGTTGAGGGTGAGTCCTCCATGGTTGCTTTGTCTAAGTCTCCAAACAAACATAACCGTATCTACTTGAAG
>comp371354_c0_seq1
GAATTTCCTTTGTCTTCCACGAAATTTACAAGAACGGTGTCAATGCATTAGACCCATTTGACCAGATCAAGGACTCTGATATTAGAACGATCATGTACAACTCCTCGGGTGCTGCTCCTTCACTTTTCGTCGGTACACAGGCTTTTGAAGTCTTGGTCAAGCAACAGATCCATAGATTTGAGGATCCATCCATACGTTGTATCAATTTTATCTTTGACGAGTTGGTTCGTATCTTGACAC
>comp372766_c0_seq1
GGGAGTTACTCTTGCCGTTAACCAACTTCTTAAAGTCCAAGTCACCCAAGTTGATGAGTAAATCAGACTCAGCATCCGCTGTGGTTTCGGTCAAAATTCCCTCTTTTTTCAAATCTAACTTCCATGCTTTCTGTTCGCCTTTCTTGTTCTTCAAGTTGAAGATGATGACGGAATTCGTCTTCTTGACCAACTCTTTAGCTAAGCTTGGATTGGATGAAAGAGATGTTTCGATCTGTTTAAAAATTGGCTCGCTCTTGAAACTCATAGTT
>comp372816_c0_seq1
CAATCATTGGGCCGTTTATGGAGTCGCTGGACCCGAAGTTTGAGGAGTACCAGGCCAAGTGGGCCTCCGGTGCGCTGTCGTGTGTGTCTGTCTTCCACAAGTTTGTTGTGATTGCTTCCGACAGGGACCTGGCTCGTAAGATCTTTCAGAGCCCTAAGTATGTGAAGCCGTGTGTTGTTGACGTTGCGGTGAAGATCCTGAGACCTTCTAACTGGGTCTTTCTGGATGGCCAGG
>comp372882_c0_seq1
TGGGTCAACGACACCCTGGGTACTGCAACTGAGGAGGTGGAAGATGGGCTGCAGGACATTTCTGGTTACATCAACGACTTCCTAGGCGCAGTCGATCGTGCTGTTGATTTCATTACTGGCGACAAGGACGAAGGAGATATCGACGATACAATTAACCAAGTGAACTTAACACTGGGAAAGCTAAGAGATTTACAGATTCCGAGCTCTGTGTATGACAAG
>comp373216_c0_seq1
GTGGCGAGAAGCTGCCGGACTTTGGGTCCAGCAAGAATCTTCTCTTTTGGAACACGAACGACACCTGCTGCTCTTCGCCCGGGTGGGACTCCCTCACCACTGGAACTATCGCTCCAGCACCAAAGTTTGCCGCCGGCTGAACAATGATGTGTGAAGCCTCATCCAGCGAACCAACCTTGACGTAGTTGAACAGCGCGTCAA
>comp374137_c0_seq1
GCAATCCACCAAAATCAGGTTTTGGAACGCAATTTTGGATGGATGACTCTGGCAATCCCAATTCATCGATAAAGATTGCCCTACCGTAAGGACCAGTGATACCGTTCAATGCGTCAAACAAAACCTTAAACCCAAGCGGCTGTTGATCCTTGATGAACTTTTTGATGAGCTCAAAGTCAAAGATCTCTTTCAAGAACTTAACGTACGCCTCGGTGGTGTCGATTATCTCCACGGTCAACGAGCCGTACTGAGTTGTTCCCAATTCACTCAAG
>comp37439_c0_seq1
TATTCATCGATGTCTTCTTCTCAATCCGCCCTCCCACAATACACAATCGCCGACTACTCCAAGTTCGCCCTTGCCGGTGCCATTGGATGTGGTACCACCCCGGTGCCATGACCCCAATTGATGTCGTCAAGACCAGAATTCAATTGGAGCCAACTGTGTACAACAAGGGTACCGTTGGTTCTTTCAGACAAGTGATTGCCAACGAGGGTGCTGGCGCTCTTTTGACCGGTTTGGGACCAACCGTTCTCGGTTACTCCCTCCAAGGTGCTTTCAAGTTTGGTGGTTACGAGTTGTTCAAGAAGACCTTCATCGACTACTTGGGTATTGAGACCGCTACCAAGTACAAGGATGCCGTCTACATCGGTTCTGCCGCCATTGCTGAGTTCTTTGCTGACATTGCTCTTTGTCCATTGGAGGCTACCAGAATCAGATTGGTTTCCCAACCAGAGTTCGCCAACGGTTTGATTGGTGGTTTCTCAAGAATCTTCAGAGAGGAAGGTGTCGGTTCTTTCTACGCTGGTTTCACCCCAATCTTGTTCAAGCAAATTCCATACAACATTGCTAAGTTCCTTGTCTACGAGAGAGCTTCTTCCTTGTACTACGGTTTCTTCTCTACTCCAAAGAAGGACTTGTCCCAAGGTACCCACACCGTTGTTAACTTGGCCTCTGGTTTGACTGCTGGTTTCGCTGCTGCTATTGTTTCCCAACCAGCTGACACTTTGTTGTCTAAGGTTAACAAGACCAAGAAGGCTCCAGGTCAATCCACCATGGGTTTGTTGTTCTCCTTGGCCAAGCAATTGGGTGTTGTTGGTTCATTTGCTGGTTTGCCAACTCGTTTGGTTATGGTTGGTACCTTGACTTCCTTGCAATTCACCATCTACGGTTCCTTGAAGCCAGCTTTGAACTGTCCTCCATCTATCGAGATTGGTGGTGGTGGTCACTAAGCGTATTTCTGATCTTTATCTTTTACCCTGATCTTAGAGAAGAAGAGAAAGAACAGCAATAGAGAGCGAGATGAAAAGAAGATAGTTTTGTCTTG
>comp374813_c0_seq1
CACGGCTGCTTCTAACAACTTCGAACTGAGTCTCGCAATAGCCATATCGGTCTATGGCTCTGGCTCGAAGCAGTCCATAGCTGCAACTTTCGGGCCCTTGATTGAGGTTCCAGTGCTCTTATGTCTCACCATCGTAGCCAGGTTGTTTAGACAATGCTATACCTGGAGAGATGACCAAGATGGTGTAAATATGGAGTGTGTTGTTGCTAAGTGATGTCCAATAGTGTTGTTCTAG
>comp375115_c0_seq1
AGCAATAGCTACAGGGACTTTGATCTCATAGTATAGAAATACATAGGTTATATCGTGCAAAACAAGATGGCTATTAAGGGTTTGGGTGTAGTTTACCAGAAATATGATGGTTCGAATTTGAAGATCGGTATTGTCCATGCTCGCTGGAACACAGCTATCATTGATGCGCTCGTCAGTGGTGCCATCAAGAAACTCAAGGAGTTTGGGGTTAAGGAGGA
>comp375571_c0_seq1
ACCAGGTGAGTATGTTGTAGATTACTCTTTAGATAAGAATACTTCGAAATGAACGCCAAAAGCTGCAGCGACCACACAACATCGTCGTCCTTGGGAACCAGGATCCCCCTCAAGAAGAACCTTGGTGATGTAATCGTATTGTTAACGTCGTGTAGAGTCTGCTGAGCAGTGATGTCGGAGATGTTATGCATCACCTCAACGTCTTGTTCATTGTTGCCACCTGAGCCA
>comp378140_c0_seq1
TGACACGAGTATTAGTGAATTCACGGAATGGCTTGATAAACAGCTGGCCAAGATTGAAGGATTCTACAAAGAAAGAGAGGATAACATGGTGCAAAGGTTTCTCCTGTTACAGGATCAGATGTTCCACTTAAGAGAAGATAGAATGAAGATGAAGTCCCAAGGAATGCCAAATAAAGACGAATTGATCAAACTTGGTCTCGCTAAGACTACGAAGGAATTGACTAAGTTGAACAAGTACGATTTACCAAGTCTTCCCAAGAATCCATTCAAGAAG
>comp378489_c0_seq1
TATGAATATTATAATGACCAAACTGGCTCCACAGGCATGGCTGTCGCGTATTGTGATGTCTGTTGGTTTGGTGTATGCTTGTTACGCCGCTCTTGATTCTGCAGGTGGTATCATTGCCATTAGATTGATTTCTGGTATCTGTGGTGCTGGTACCTGGCCCGGAATGAGTTACTACATCTCCTTATGGTACCATCCGCAAAGAATGACAAGACGTGTTGGTTATTACTTCACAGCTGCTCAATTGTCTGCTGCTTGTGCAGGGTTGGTCGCTGCAGGTTTCCAG
>comp379216_c0_seq1
GTCTTAGTATCCGTGCTATCGGTGTGGCTACCATCATGGTTCAACCCGCACTCACCGGTCTCAACGTGAAGGTCGAGCCATTCGTTCACGTTGTTGAATGTCTTACCACAATGTTTGCAACGGCCTCAGACGCCAGCTCTGTCCTTCTTCTTCGTTCCTTGAGGGTATTCAAAGTGTAACGCCTTCAAGTGGTTCTTATACGTATCGCATCTCGAGAAGATACCGGTTGGATGGCATGGCACCAGCGACGACGTCTCCTTGTTCAATTCACCGGAGCCAAACAGATTGGTGTTGAAGGGACA
>comp379570_c0_seq1
GGCATCAACAACAAGAACATGTACGACGAAGGCAAGGTGATCGATATCTCACACTGCGATTATGCCATCGATATCGACCAAGGTGTTTCGCCAGAGGAGTATTCATTCACAAACTCAAGTGAATGGCGACTGCTGTTCAGTTCACCATTCCTCAACAACGAGGAAAGCTCTGGCGTGGGCAAATACCTATGGCTGCCAACGTCTCTCCATGGAGAGACA
>comp380161_c0_seq1
AACCCAACGTCTTCAAACAAGTTAGGGAATATCCACAGCCCTTGCGGCATTACGGCAATCGACAGCACGTATAAAATCAGCCTAACAATGGCAATCACGATGATGAGGCACACAAAGCCCAGCAGAGCCATGGAAAGATACCACACACCTCTTCTCATGAAGAGCGGCCACAGTGGGAACAGAACCACCGTGAAGACACCAATGAGGATACCGAAGCCCATGAGACGGTCCCACGGGTTGGACTTCTTG
>comp381066_c0_seq1
GTAGTGGGCCTGGTGGGCAGAAGATCAACAAGACCAACTCAAAGGTCCAGCTGAAGCATCTGCCCACCGGGATTGTTGTAGAGTGCCAAGCTACGAGATCAAGGGAGCAGAATCGTAAGAAAGCTAGAGAAATACTGGCCATGAAGGTTCAACATTTGTACGATCCTGAGAATAGCAGGACAAGCATATTGGAACAGAGAAGG
>comp384481_c0_seq1
GGCGAAGGATATAGAGTCTCAGGGCCATTCAGGAAATGCCCATTTGGCTGAGGAGCGTGGTGTTGCATTTGATGATAGTGGAATTGATGAAGAGGATAAATATTCTGGAGTTGATAGATCGGCCAAGGCAGTCTCCAAGGGTGATGCATTGTTCAATTCTTTGATGAACAAAGATAGTAAGAATGCAACGTTTGAGAGTGAAGTCAAGAGTAAATATATTCCTCCAACTCAGAGGTCTAGATTGGAA
>comp384619_c0_seq1
CAGATGTGCTCACCAAATTGGTAAACTTCTCACCCTCCTGTGTGAGCCTTGTTAACTGAACCATATTGTTCTTAAACTCAGCAAAGATACCTGCAAATAGGTTGTACTTCTTCAGTATTTCCACATCAGCATCAAAGTTTAAAAACAGAGAAATATTTGAGCGGCTTTGTTCACGATCATACAATAATTTCTCATGAGCAGTTGCATATAAAG
>comp388434_c0_seq1
CTGGTTTTCGACTCTTGTTTACTTTGTGTCCTTTGTTGTTGCTGCCTAACGGAACCGCCAGCTCTCGCGCTGTTCTCTGTTGATAAACTAACCCCTTTCGATCCAGTTGGCATTCAACTTGGGTGTCCAAAACTCTGCTGGTTGTAAAACCGCTGCCGACTACAAGAAGGAGCTCGAGGTGTTGTCAGCCTACACAAGCGCTGTCAGAGTTTACGCTGCATCTGACTGTAACACTCTACAAATCCTCGGTCCAGTTGCTGAGGAAG
>comp388988_c0_seq1
ATTCTGTCACCTTCGCTGAGGAATCTGATCGACTCCAGTGACTTGCCTTGTCTCTTAGCAAACGCCTCCATCAGTCTCTTCAACGGCGTGCTTCTCTTGATCTTGAAGAAGATCTCAGAGTTACCGTCAGTCACCTTAATGTTCAAGTGGGTATCTGACTTGATCACAGGCTTCTCATCCGCCTGGAGATCTGGCTTGACATCGTG
>comp390113_c0_seq1
CACGATGAAACGGACAACCTCCTGTGCCGCCAATCCGTGCAATGGTCCGGCCAAACCTTGGACACCAGAACTGTAACTGAGGTAAGCGTCACTCAGCGCAGAACCAACCAAGTGGGTGGCGTGGGCACTGACGTTACCGCCCTCGTGGTCAGCGTGGAGATCGCAGTACAACCTGATCAGGTTGATGAAGTCTTGTGACTGGGCGGCAG
>comp390534_c0_seq1
CGGTCTTGTCGTCCATATAAGGCTGTAGGACCCGTGGAATTGCAACAGTTCTTGTCTCATGGTTGTAGAAGTTCTCGATGATTGCAACGATTACACGAGGCACTGCCACCGCAGTACCGTTCAGCGTGTGGACATACTTCCTCTTGTTATCCGCCAGACTGGTGTACTTTGTCTGCAGTCTTCTGCTCTGGTAGTCCGTACAGTTCGAGGCCG
>comp391577_c0_seq1
TAACGATTGACCATGGTGGTGTCATTACATCGTTATATGATATTGTCAACGCCCGTGAAGTTCTCGATCTAACGACAGGTAAGAACCATCGTGGTGCTAATCAATATGTCTTGTTCGATGACACACCACTGAACTGGCAAGCGTGGGACACTGAAGTCTTCTTCTTGGACACGTACAAATATGTTGAAAAGGGAACTGTGGAA
>comp392155_c0_seq1
GCAACCAGCAACTACAGCAACATCACCAAGTGCCAATTGACCATACAATGTCGTTAGATTCTGTTCTGCTCATCGGAGGAGCCGGCTTTCTCGGGCTGCACCTGATTCAACAGTTCCACGACGTCTCACCAGGGCCAAAGATCCATGTCTTTGATCTACGTCCTTTACCTGAAGTTCTACCAAAGTGCTTCACTTTCACGGCA
>comp393504_c0_seq1
GGTGTGGGCAAGAGCACATTTACCAGTATGCTGTCTTGGGCTCTTGCAGCAGACGAAGACGTTGAGGTGGGAGCGATGGACCTGGATATCTGTGGACCTTCGTTACCAAGAATGCTCGGAGCCCAAGGTGAAACTGTACACTCCTCGAACTCTGGATGGACGCCGGTTTACGTGGCTGATAACCTGGGGATGATGAGTATAGGATTTATGCTACCAG
>comp395231_c0_seq1
CAGCTCAGCAAAGTTCTTCAGTGCTCTCACTGGGTCCTCGTGGGAACACAGGCCAAAGGCCTCGATCACGGTGTCGTACTTGATCGTCGAGTGCTTAGCAGTAACATCCACCTGCTTCTCGTCAACGTCACTCACCTGAATATCAGCACTCTTCCCTCGTGCCAAATCAACAAGGTCTTCGGCCCTACCAACGACAAACGCAGCGTTCTTG
>comp396083_c0_seq1
AAAGCACTAACGTAGCTTCACCATTCGGCGTGCATTATATGTAAGAACTATACAACTACACAGTTGAGGCCTTGTACTCTCTCAAAATGACAGGAACTGATGATGGTGGTAACGCTCCAACTTCCGTGATGATCTTTTGGATGTACTCTGGTGGTGTAAGGTCGTACATTATGTTCAAGATGTTGAGGTAAGGATTCGTCTTCCAATCCTTCAAT
>comp396210_c0_seq1
CATTGCTAAGACGTAAAGTCCTGCCGGAAGATCAACAGCCATGCACCACTGTGTTCTGCGAGGTGGTAGACTCCAGGGAGAACAACGGGATTGAAGAGGTGCATGCGGTGCCTATTGGTGTTGAGTACGATATTAAGAATGAGACTACTTATGAAATTTTCACTTTGAAAGATTTGGAAAGATTGGTTGGTGAATGCGACAAG
>comp397390_c0_seq1
GTCCAAGGCTATCCAACAAGCTGCTGACGAGGTTGCCCAAGGTAAGCTCAAAGACCACTTCCCATTGGTTGTCTTCCAGACCGGTTCTGGTACGCAATCCAATATGAACGCCAATGAGGTTATCTCCAACAGAGCCATTGAGATCCTCGGTGGTGAGTTGGGTTCCAAGAAGCCGGTTCACCCAAATGACCACGTGAACCAATCTCAAAGTTCCAACGATACTTTCCCAACA
>comp397726_c0_seq1
GTGACCTCTGAAGTTGGTTCCATTAGAGATGAGTTGAACAAGATCAACAAGGCTGGATTCTTCACGGTGAACTCCCAGCCAAGGGTGAACGGAAGCTCTTCAGATGATCCAATCTTTGGATGGGGTCCAATGAACGGATTCGTCTATCAAAAGCAATACCTGGAGTTCCTCATCCAGAGGAAGAAGCTGCCAAAGTTGATTCAAAAGATTGATGAAATCAATGCCCCATATAACAAAAACTCAAGCTCCAAG
>comp39881_c0_seq1
ATCACGTTTAACGTAGGAGACCTGGTAATGGTAAAGGTTTTTGCAAAGCGAAAAGACGCTTTCGTACCAGTATGGGAAGGGCCATACGAAGTAAAACTCCGGATAACGAATACAGTGTACGAAGTCGAAAAGGACGGAACAAGACCTCAAGTTCACGTAGACGACCTTCGGCCGGCACCCCGAAATAACCAACCCACACCACAGTCAGACGACGAGGATAGCGAAGACGAACCCCAACCAGTGATTATACATACACAAGTTCAGGTTCATCACGAGCAAAGAGATGCTCCAAACGAAACACCTCGTCCAAACCCAAGTAAAAACTTACCTGCATCGACCCTACCCAAACCAACCACCTATCCCACTCGTGTTTTTACACCTACCCAAACGCACTCACAACCATTAAACGAGACACGTCTAATACGTACCAGTACGAACGAAAATGTCCGTCCATCTACGTCGCAGCTCCACCCGTCGAGCAGCCCTCGTACCAACTCACCAGTTGCTTCCACATCAACCACTTCCACACCATGGAGACGTCGGAGAAGGAGAGCCAGAATCGAGATACGAGACAAATCGCCGG
>comp39893_c0_seq1
ATGGGTCATGACTGTGGCAAAGAGTCAAGAGTACAAGATCCAGATTTACACCTCTGACAATTTGAAAGACTGGAGTTTGGCCTCGAATTTCTCAACCAAGGGTTATGTTGGTTATCAGTATGAATGTCCAGGTCTATTCGAAGCCACTATTGAAAACCCAAAGAGTGGTGATCCAGAGAAGAAATGGGTTATGGTCTTAGCAATCAATCCAGGCTCACCTCTTGGTGGTTCCATAAATGAATACTTTGTTGGTGATTTCAACGGTACTGAATTCATTCCAGATGATGACGCTACAAGATTTATGGATACTGGTAAGGACTTCTATGCCTTCCAAGCGTTCTTCAATGCACCAGAGAATCGGTCAATTGGAGTTGCCTGGGCATCGAACTGGCAGTATTCCAACCAGGTTCCGGACCCAGATGGATATAGAAGCTCCATGTCATCGATCAGAGAGTACACTCTGAGATATGTCAGTACGAATCCAGAATCTGAACAGTTGATCCTTTGTCAAAAACCATTCTTTGTGAACGAGACAGACTTGAAGGTGGTTGAAGAGTACAAGGTTTCAAACAGCTCCTTGACTGTGGACCAGACGTTTGGAAGCAGCTTTGCAAACTCCAACACCACTGGACTGTTGGATTTCAACATGACTTTCACGGTTAACGGTACAACTGACGTTACGCAGAAGGACTCCGTCACCTTTGAGCTCAGAATCAAATCTAACGAAAGCGACGAGGCAATTGCGCTTGGTTACGATTACAACAACGAGCAGTTCTACATCAACAGAGCCACAGAGAGCTACTTCCAGAGAACCAACCAGTTCTTCCAGGAGAGATGGTCCACGTACGTCCAGCCTCTCACAATCACCGAATCTGGTGATAAACAGTACCAGCTCTACGGATTGGTTGATAACAACATCCTTGAGTTGTACTTCAACAACGGGGCATTCACATCCACAAACACCTTCTTCTTGGAGAAGGGCAAGCCATCAAACGTCGATATCGTGGCAAGCTCCTCCAAGGAGGCTTACACCGTGGACCAGCTGACTGTGAGATGTCTCACTG
>comp401337_c0_seq1
ATCGTGACATCAAGCCACAGAACATCTTGCTGGACTCTCATGGCCATGTGAAGCTGTGTGATTTTGGTGTCTCTGGCGTCGTTGTGAATTCGCTGGCGACGACATTCACGGGGACTTCTTACTATATGGCTCCTGAACGTATCCAAGGACACCCATACTCTGTGACCTCGGATGTATGGTCCTTAGGACTCACGTTGCTGGAAGTTGCAAAGGG
>comp401350_c0_seq1
AAGTTTTTCCTTCGTTCTGTTGGAGTGCACAGTCAAATCATAGGCAGATCTGTCAGCACAACCAACACACTCAATCCAACCATAGGATGTGTGCAACTCAGCATCCCAACAGTCAGCAGCGTAGTGGGCCATTTCGTTAGCCATGTGTTGACGGAATCTCAAACGGTTCTCATCAACACCAATCTTGATCAAGAATTGGTAAATTCTAGCGATGAAGTA
>comp401816_c0_seq1
TGAGGATACCAGTCTCGATACGGCCGACGGGCACTGTGCCAATACCGCCAATCTTGTAAACATCCTGGAGAGGAAGACGGAGGGGCTTGTCTGTGGGACGCTTGGGGGGCTCGATGGCATCGATGGCCTCGAGAAGGGTCTTGCCGGAGGACTCGCCAGCCTTGGTCTCCTTCTTCCATCCCTTGTACCAGGGGCAGTTGGTGGA
>comp402691_c0_seq1
GTCCAACGCTGGTTACACAGATTACAGCTTATCATTTGCTGCTACAAAAGACAATGAAGCTCAAGCTATTCAAGCTTCTTCATCAGTTGCGTCATTGTTCTTGTCGTTCAACAAGTTCCTTAAGAGCAATGTCTCTGATGTGACTTCTCTCTTTGCTGAATGGCCATCAAACAAGCCAATCATCACTGATGCTAAATCCACTGAATTGGCATCTT
>comp404699_c0_seq1
AGAAGATGCGTAGACGGCATAACAATCAATGATGTAGTTGTTGATTGAGTAATAGATAAGCACCATACCATAGCCGAATCCGATACCACTAGAGGCTGGACCCACCCAGATGATGTGCTTGTAAGAAGTGGCACCCAAGATCCACAGTGCAATTGCAGCAAATGGAGCACCAAGCATAGCACCAACAAGACGATCCTCTGGAG
>comp405225_c0_seq1
CATATTGAAAAGACATACATTGAAAAATGCATTCCTCAGTATAATGTTGGCTATGAATCATTGAAAAGAGACTTCGACAAGAAGATACAATTAGAATTTAAGGGGATGTTATCCCAAGGTGGAATGTCGTTCGGTGATGGTATTGGTGTTCCAGATTGCTTTGGCCAAGGGTATAAAGGCGCAGTTGAATTGGCTAAGGGAGAGAAGATTCAACCGTGATAATAGATCTAGTACAGGGTATAGTAATGGATATCTATTGTGAAG
>comp406585_c0_seq1
GATTTCAACAGACAGGTTATCAAGCAGGAGACTGCCACCTGTAAATTTGTGGAACTAGACATTGAAATTCCACCAAAGAGAGGTCAATTGACAAACGTTGAAGGATTACTGGTTGAGATGATTGATGACTTGAAAGCAGACCAACCTTCGAGATTGGAACAGAACAAAGAGATCCATGATAAGATTGAACAATTCATTAAGAA
>comp406886_c0_seq1
GCATCACCGTGGAACAAGACACCAATGGCCTTGTCGAAAGTGCCAATATCGTTGTTGAATTGTTGAACTGCTCTTGTTCTACCAAAGACAACTGGATCTTCAGCCTCCAAATGGGATGGGTTAGCAACAAGAGACAAGTTAACGTGCTTACCAGAGGTGGTTGGTCTTTGGGAGTTCATACCCAAGTGGTATTTGACATCACCTG
>comp406952_c0_seq1
ACACCGTACAAGCTCAACAATGCTACTAGGTCTTACCAACACAACTGAAATACATTTCTTTCAGCAAGGATGCAAGATTTGTGCCTGTGCGTAAATTCAGAGGCAACGGAGGTGTTATTGTGTTAGTGGATAGGACCCCAGAGGAACCAGTCAAAGTCATCAAAACTGTTCGACAACTAAACAACAAGGATGCTCCATTACCAAAGCCATTCAAGTTGGAACCGACAGAGGCTGATGAGTTAAACCGTTGAATCAATCAAATAACCGACAAAATAAAAGTAAAACCA
>comp407104_c0_seq1
ATTCTTCAGACCTTCGAAGAAGCCTTCACGGCCGGCTTCTCCCTCGGCAACACCAAGTAAGCGTAATCTGAACGATGCGTCCGCTTCGGTGTTGAACCTGGCGGTTCATGATGAGCAGCTGGACGAAGGCGGTATCCTTGCGAAGAAGTACGGTAACATGGGTAAGATCCTGGGATCTGGTGTCGGTGGATCCGTTCGTTTGCTGGTTCGTCCTTCTGATGGTGTCACATTCGCA
>comp41025_c0_seq1
GTTCCACCTTCATGGCTATCTTTGTGGGTATGTTTGCTGCATGCGGTGGTATCCTTTATGGTTACGATACCGGTACTATTTCAGGTGTCTTGGCCATGAACTATGTGCTCGAAAGATTCCCAGATACTCCTGGTGAGTTCACCTCTGGTGAACACTCTTTGATCGTGTCCATCTTGTCTGCTGGTACTTTCTGTGGTGCTATGATTGCTCCATATTTCTCTGATACTCTTGGTCGTCGTTGGACTATCATTCTCTCCTGTATATTTGTCTTTAATGTTGGTGTCATTTTGCAAGTTGCTGCTACAGATATCCCAGTGCTTGTTGCCG
>comp410579_c0_seq1
AGGTGACATCAAAGTCGTAGAACTCCTCATCCGGCTTAATGACGTTGAATATGGCCTGGTTTTGGCAATTGAACTTGAGAATTCTCACAGCCAATGAGCACAGGTTGTCCTTTGCGTAGATCACCTCTTTAGGTCTCAATTGAGAGATCAACGTCTCAAACTTGGTGCATTCACTATCATCTGAGAACTCCGTCATCTGGATTG
>comp412744_c0_seq1
TCAATCTAGGGCAACTGGGCTATGTCTTTATCGAGGCCAATGTCAAGAAATGGGGGTTCGGTTCCTTGTATGGGACCATTGGTATACCTCCAGCATACGGCAATGAGCTAGGCAATGATACTGTTTTGGATAGAGGCGAGGAGCTTCCTCCAAATTATCCTTCTGAAGAGGAAACATTCTTTGGACCACCAGCTTTGGTGGAACAGCAGCAACAACATCCCGAGGAAG
>comp413125_c0_seq1
GGTAAGAGAAAGGTTGATGAGAACCTTGGACTTTATCACTTTGTTCTACGTGATAAGTCCATTGCATCTTCGGGTAAGTTTGGGGATATCGTGGCTTCTTGTGAGACCATGAACAGAAAAGCGTGGAGAATTGATCCTAAGGGCGAACTGGTTGAAGTGGTTGCTGCATGTATTGGTGGTGTCTTCACTTTGGAGCCATATAGAGGTAAAGGTTATGCCTGCACG
>comp413986_c0_seq1
GTTTTTGGCTGTTTCCAGACCTGCGATATCATCCCAATGGACCTCGTCTCCACGTACAACAATCTCGTTGAAGATCTGCTTCGCAGCGTTATAATCTATGCCTCTGATCTCCTCAATTATTTGATCCTCCATCTTTTCACGGATCTCCTTTTCTGACAAGTGTACCAGATCTTCATCTGCGTTATCAGAGTCCAATGTTTCAGTGTCCTTCTCCCCCCTGGAAGGTGATTCAGACCTTGCTCTTTCCTTCTTCATTGGAGGCTT
>comp414781_c0_seq1
ATAAACAGTAACGAGCGCACAGTTGACCATGACGGGCGCTCTCACTCCAAACTACACCAACTCGTCGTTGAGACCGCTGACGCTGTCCCACGGCTCCATCGAGTATACCTTGTTGGTGCCAACAAACTTGCTCTTTGTCGCCTCTGAACTGAAAGAACAGTTCCAGAAGCAATTGCCTGAGGTCACAGAGGGCTTTGCAGGTGAAGATGAGCCAAGCTCTCCAACAGAGCTGTTGGCTGGCTTCCTG
>comp414826_c0_seq1
ACACAAGGGAGAACCCGTTGCTGTTTGAGCAGAAGGTGAGAATGTGGGTGTACGAGGAGGAGTTCGAAGGTTCCAACCTTTCCGACATCATCAACACTGAGCACGTGAACAAGAAGTACCTTCCTGGTATCAAGTTGCCGGATAACTTGGTTGCAGTGCCTGACCTGTTGGAGGCTATCCAGCACTCCAACATCCTGATCTTCAACATCCCACACCAGCATCTGGA
>comp41650_c0_seq1
CACAACTCCGCTCTCGACTTTGATGACAAACGACTCGGTTTTCAGATCATACATCTCTGACGACTTCAAACAAGCCCTCCCTTGGCCAGCTCCAAAGCTTGCAAAATCCATCTGGGACAACTTCTCACTGAAAGGTAAGGTTGCTGTTGTCACCGGTGGTGCCCGTGGTATTGGGTTTGCCGTTGCTGAGTGCTATGCTCAAGCCGGTGCCGAAGTTGCGATCATTGATTATCAAATTGAGCTAGCCACTGAGAGTGCAAAGAGACTGAGTGCAGAGAATGGCGTGAAATCCGCAGCCTACTTTGTCGATGTTAGCTCTAATGAGGCTGTGGAGGAGTGTGTGAATCTGATTGAGAAGGATTTTGGTACCGTTGACGTCTTTGTTGCAAATGCGGGAATCATCTGGGTCGATGGTGCAATTCTGAACGAGGAGAAGAATGCGGATGGTCCAGACAAGTGGAGACGTTTGATGGATGTTGATCTGAATGCGGTTTACTACTGTGCGAAGGCTGTTGGTCGCATCTTTAAGGAGAAGCAGCGTGGCTCCTTCATCATCACAGCATCTATGTCTGGTCATATCGTCAATGTTCCAAACTATCAAACAGCTTATAACGTTGCCAAAGCAGGATGTATCCACATGGGAAAGTCATTAGCTGTTGAGTGGGCGGGCTTTGCCCGTGTTAACACTGTTTCCCCAGGC
>comp41780_c0_seq1
CAAAAGGTGGTGTTGCTGCAAAGGCCATGTGTGGACACAAGTTGTAATGTCCGCTCTTGTACTCATCTGAGTATCTACTAGGAACACCTGGTTCTATTGCAACTCTGTCACCAACTTTACACTTTGTAACTTTGCTTCCAACCTCCACAACAATTCCAGACGACTCATGTCCCAACACCATTGGAGACTCCACCACAAAGGATCCGATCTTACCGTGTGTATAGTAATGGATATCAGAACCACATATACCGGTACGCTTGATGGCAATCTTTACAGAGCGCTCATCTGTAATCTGCGGCTCTGGTCTTTCTTCAAGAACGATCTCACCAACTTTTCTAAGAACAACTGAAG
>comp418270_c0_seq1
ATCGTCAGCGACTCCGTGGTGACGATCAATTCTGCTGCTGTGCTGTTTGCACGCTCAGAGCTGTTGATGTCGACCCCGAAGCTTGTCATTGTCGGGATTTTATCGGTGCTCTTTGCCATCTTTGGAAGCCTGACGGTGCCATATATACAGAGGCTGTTCAAGATAACACCCAAGGGGAGCCTGCTATGCGTCATCGTTGGTGCCAG
>comp419413_c0_seq1
GTTGGCATTGCCATGGGTATTTCCGGCTCAGATGTTGCCAAAGATGCCTCTGATATTGTTTTGAGTGATGATAACTTTGCCTCTATCATCAATGCAATAGAAGAAGGCAGAAGAATGAACGACAACATTCAGAAGTTTGTGCTACAACTCCTGGCTGAAAACGTCTGTCAAGCTTTGTTCTTGATGATTGGTCTGGTCTTCAAAGATGATA
>comp424602_c0_seq1
GTGCTGATCTGGTTCCTCGGTGACGTGTTCTCGTTTGCCGGATGTGTGCTCACGGAGCAGATGTTTTTCCAGTACCTGCTGGCGAGCTACTTCCTGATGAACGACATGATCATGCTGGGCCAGTACTACTACTATGGTTACCACTGCAAGAAACACCATCACAAGTTCCATCACCTGCACACTGGCCACAGCCATAGCTGTGAGGACCCTGAGTACGGGGCCACGTCG
>comp42879_c0_seq1
AGAAAATCATATTCAAACAATTAACAATGTCTAGTTACTACACTAATCTCGACTTGGCCAAGCGTGGAAACGAGGCCTTGTCCATCAACGCTCCAACTGGTGCTGACTTCCACATCACCACCAATGGTTCTGACTGGCTTTGGGCTGCTTTCTGTTGTTTTGCAACCTATGCTCTTGTGATGCACATCTTCATGTTTAAGCAACCACTTAGACAGAGATACTTCTTCTACACAGCTGTTGTTCCAGCTTGGATTATGACAGTTGCTTACTTTACTTGGGCTTCTGATTTGGGTTGGGCCCCAGTTCGTGCTGAGTTTAACCATGTTACTGTTGATGACCAAGAGACTACTCCAGGTTACAGACAGGTCTTTTACTTGAAGTCCATCAACTGGTTCCTGTGTTTCCCATTCCACACATTGACTCTCGGTTTGTTTGCTAACCTTCCACGTCCACAAATCTCATATAACATGTTCTTGACTGGTCTTTTCGTCATTGCATTCCTTGCCGGTTCTGTCGTCCACTCCACCTACAAATGGGGTTACTTCACCGTTGGTGTTGTTGCTATCTTCTTGACCTTGATCAACTTGTGGTGCTCAAGAAAGAACGCTCTTACCATCGGTAAGGACTGTGGCTACATTTACACCCTCTACCTCGCTTGTTT
>comp42879_c0_seq2
TTTCATGTGGTTGATCTACCCAATTGCATGGGCTCTTTCTGAAGGTGGTAACGTCATCCAACCAGATTCTGAAGCTGTCTTCTGCGGTGTCTTGGATATCATTACTTTCATCATCATCCCAGGTGCCTTCTTCTTCTTCACCCACGACTTCGACTTGAAGCGTATCAACCTTGGTGAGAAGCCAGACATTGAGGCCATCATTAACAAGGAGTTGAGTAACTCTTCATTGAGAGCTTCTGGTGAAACCGCCTTCGGTTCTCAAGCTATCTCAACACCACCGGCCGAAGCTGCTGAGACTGCTTAAGGCAAACATGGTTCTAGATATACCTCGGTGACTTGACAAAGTCAGGTCAACCCATTTAGCGATGTCCATTTGTTTTGTTCTGGAATCGCATAATCTTTT
>comp429280_c0_seq1
GAACTTGAAGAAGTTGCAAGAGATCCTACCACAAAAGAGAGAAGAGGACGTTCCAAAGGATGCAGAGATTGATGACGTTGTCTTGACGGATTATAGCGATGCCAAGCACTCCAAGTCACAGAGATCACGTCGTGCTCATCACGACGATTACGATGATGAGGATGATGGTCAACCAGGTGTTCAATGTGCATCTCAATGATTCTTCTGGGATATAT
>comp431355_c0_seq1
GGGCTCTGTCAAGCACATTGTTGACGAGTACTCTTATCCTCAGCTGGCACCTTCCATCGTGACCGGAAACCTCTTGATGGGCAACACCGACACCAACCGCTACTGGAATCTGACAAACCATATCTACAGATTCGAGATGACAACCTACACGATGAAAGAAGGCATCCACACCGTCAACGAGTACGTTCTGTTCAACGACCATCTGAGCGAGATTGCCTTCTTGTACGAGTA
>comp434100_c0_seq1
GGCGGTACCCACTATACCTGTATTTTGGAATCGGTGATATTGGTGTCGAGGACACAAACGGTGACGATGCCAGCAGGTGTCTTGGTAACAACGACGCACCGTAGGTCACATCGAAAGGTGATTGTGGAGGCGCTGACGGGATGTCTGTGTAATACTGCTGGTGGTATGGATTGTATTGCATCGTTTTTGTCAACTTCTACTAAGCGAGAGACTGAATATACACCAGGAAATGTCACAGTTG
>comp436211_c0_seq1
GTAGTATTAACGGCAGTGGCAGCGGCAGCAGCAGCTCTGGCGTTCTGTTTCGCTTGCAAGTTGGCGAGATATTGTGCAGCCATGTTCGTCACTTCTTGCTTTGACAAATTTGGATGTTGTGCTTGAATTTGACTAATAATCGCAGAGACATGAGCCGGAACAAAAGCTTGTTGACGAGACACCGGTACAGTCTTAACTGTATTTGAAAGACTGGCTGC
>comp436422_c0_seq1
GGTCAACAGTGCAAGATCCTTTGGTGAAGGTTTCTTTGCTTCAAACTATTCTGATCTGTGTTCTCTTCAAATCATTCCAGAGAATGAGACACAAGGTGCAAACACTTTGACCTCTCACGATGCTTGTGTCAATTACAACAGTTCTTACAGTGACGCTATCGTCGGTCAATTCTCTGACAACTACTTGAAGACCGCAGCAGCCAGACTCAACAAGCT
>comp43728_c0_seq1
AACACAACCAACTAAAAATGGCTTATTCTAAGCAATCCGTTGAGGTTCTTAACGAGCTTTTCCAAAAGTTGTCCGTTGCTACTGCCGATGAGGTTGACGTTGCTGCCACCAACGTCTCCTCCTTCTTGAACGGTTCCATCATTGAACACGATGTTCCAGAAGAGTTCTTCAAGCAGTTGAAGAAGTCTGTCTCCGACAAGAAGGCTGCTGCCAACGCCTTGGAGGCTGTTGTTCACATCTCATCCGAGAACAACTTGTCGCCATCTGTCGAGCCATTCATTGTTGACTTGGTTCCAGAGATCTGTAAGAAGGCTGGTGAAAAGGACCAGGCTGTTAGAGAGAAGGCTGCTAAGGCCCTTGTTGCCATTGCTGGCTCTGTCAACCCAAGAGCTGTCAAGG
>comp437604_c0_seq1
TGATCTGGAACCAGTGAATCACGCTCTTCACGCTCGAAGTAGAGTACAAGTGTGGGTAGCCAACCTGCTTCTGCGACTGTGGGATGTTGATACCGTTCCACTGGAACAACACCTGTAATGAGACGTCAATGACCTTGTTGAACAACCCAGACGGGAGCCAACTGTTGACTGTTGGAACAAAGGGGAGCAGTGCCTTGGGACCAAATATGTACTCGATGTAGTGTGGGTTGAGCATCAAGGGAG
>comp43893_c0_seq1
GCCCGGTAGAGGTAAAGGTGGTAAAGGTTTGGGAAAAGGTGGTGCTAAGCGTCACAGAAAGATTCTCCGTGATAACATCCAAGGTATCACCAAGCCAGCCATCAGAAGATTGGCCAGAAGAGGTGGTGTCAAGCGTATCTCTGCTTTGATCTACGAAGAAGTCAGAGGTGTTCTCAAGTCCTTCTTGGAGAACGTCATCAGAGATGCCGTCACTTACACTGAGCACGCTAAGAGAAAAACCGTCACCTCTTTGGATGTCGTTTACGCG
>comp43907_c0_seq1
CAAACCATCAACAACATCACCAACACACAATGGGTAGAGGTCCAAAGAAGCATCTTAAGAGATTGGCAGCACCATCCCACTGGATGCTCGACAAGTTGAGCGGTGTCTACGCTCCACGTCCATCCGCTGGTCCACACAAGCTTAGAGAGTCCTTGCCATTGATTGTCTTCTTGCGTAACCGTCTCAAATATGCTTTGAACGGTCGTGAGGTCAAGGCTATCTTGATGCAAAGACACGTTAAGGTTGACAACAAGGTCAGAACTGACGCCACTTTCCCAACTGGTTTCATGGATGTCATCTCCTTGGAGGCCACCAACGAGAACTTCAGATTGGTCTACGATGTCAAGGGTAGATTTGCTGTCCACAGAATCACCGATGATGAAGCTTCTTACAAGCTTGCTAAGGTCAAGAAGGTTCAATTGGGTAAGAGAGGTATCCCATACGTTGTTACCCACGACGGTAGAACTATCCGTTACCCAGACCCAAACATCAAGGTTAACGACACCGTTAAGATTGACTTGACCACTGGTAAGATCTCTGACTTCATCAAGTTCGACACCGGTAAGTTGGTCTACGTCACTGGTGGTCGTAACTTGGGTCGTATTGGTACCATCGTTCACCGTGAGCGTCACGAGGGTGGTTTCGATTTGGTTCACATCAAGGATTCTCTTGAGAACACTTTCGTCACCAGATTGTCCAACGTTTTCGTCATCGGTGAGACTGGTAAGCCATGGATCTCCTTGCCAAAGGGTAAGGGTGTCAAGCTCAGTATCTCTGAGGAACGTGACAGAAGAAGAGCTCAACAAGGTTACTAAATTTTTCAATTTTAAAAGTTTTCTGAGG
>comp43959_c0_seq1
CTTCTCTTCTTCCTCCAAAACCAGTTTTCCTTTCCAAAACACACGCTAAGAAAGAGAGAATTACTATGAGTGCACCATTTGGTATTGATTTCGGTAACCACAACACGGTTGTTGCTGTTGCAAAGAACAGGGGTATCGATGTTGTTGTGAACGAAGTGTCCAACAGAGCCACACCAACGATTGTTGGATTCGGCCAGCAGAACCGTGCGATTGGAGAGAGCGGTAAGTCACAGCAGATCTCCAACATCAAGAACACTGTTGATAACTTCA
>comp440067_c0_seq1
CAAAGATCCCTTTAGCATTCCGTTCTTCCTTATCAAGTGAAGGTAACTTCTGTCAACGGCGGCTCACTTTAACGAATCACATCCACACAGTAACTAGTGTTAGTCTTTCTTTGTTGTTTTTGTCGATCACTTTGAGATTGCAGTATGAGCGAGGTTTCGATCCCAGCCAACTTTAAGACGTCTTTGCCGCCACGTAAAAGGGCAAAGACCAAGGAAGAGAAGGAGCAGCGCCGTATCGAG
>comp44108_c0_seq1
AACAAATACACATATAAACAATGTCCGGTGGTAAAGGTGGTAAAGCAGGATCTGCTGAAAAGGCTTCTCAATCTCGTTCTGCTAAGGCAGGTTTGACTTTCCCAGTTGGTAGAGTCCACCGTTTGCTCAGAAAGGGTAACTACGCTCAAAGAATCGGCTCTGGTGCTCCAGTTTACTTGACTGCTGTCTTGGAGTACTTGGCTGCTGAAATCTTGGAGTTGGCTGGTAACGCTGCTCGTGACAACAAGAAGACCCGTATCATCCCAAGACACTTGCAATTGGCCATCAGAAACGATGAGGAATTGAACAAGTTGTTGGGTCACGTCACCATCGCTCAAGGTGGTGTCTTGCCAAACATTCACCAAAACTTGTTGCCAAAGAAGTCCTCTAAGGCTAAGGCTTCCCAAGAGTTGTAAACAGTGGGTGTTTGACATTTCTATTACAAAGGGTTTTATTCTGTTATTTCGTACATTAATA
>comp44296_c0_seq1
GATTATTACAACTCCAAATAATGTCTGCTGTTGAACAACAAGAAAATCAACTGCAGTCTCAAGCAATTGACTCTGGTGTTATGACACCAGCATCTTATGATGAAACCCAGTCCAAGGCCGATGATTCTTCTGTCGACAACCAGGTCCCAGTCGATATCCCAGCAAAGCCAGCCTCTGCATACATTACTGTGTGTCTTTTATGTCTTATGGTTGCCTTTGGTGGTTTCGTCTTTGGTTGGGATACCGGTACGATTTCCGGTTTCGTTAACATGCCAGATTTCATTAAGAGATTTGGTCAGGTTAAGAGTAATGGTGAGCACTACTTGTCCAA
>comp450798_c0_seq1
ATGGTTTCACTTGCACCAGCAGTGCTCATGTCAAGCTTGACTGTATCTTCATTGGAATCGAATGAGAACGAGTAAGCCTCGTGTAGATCGTCTGGCCTGGACTCGTCTAAGAATATACCGAGCACCGGCCCTTTCAAGTAGTTTCTCTTCAAAGCGTCGAGGATCCCTTCATCTATCCAGTCCAAGAACTGGTCAACATGAGACGACCTGCCTCTCACCAACGTCTTCACGCGAAGGGAAT
>comp45079_c0_seq1
GTGTTACTTTACCTGACTTGGATTACGCTTATAACGCACTTGAGCCCTATATCTCTGGACAGATCAACGAGATACACCACAAAAAACACCATCAGACCTATGTCAATGGATATAACGCTGCCATTGCCAGTTTGACTGATGCTGAGGCTGCTGGTGACGTGCTGAAGGTCATTGAGTTACAACAAGCCATTAAATTCCACGGGGGTGGCTATAGAAACCACAACATCTTTTGGAAAAGTTTGGCACCTGTGTCTCAAGGTGGTGGTAAGTTCCCTACTGGGCCATTAGCAGATGCAGTTGAGAAGGAGTACGGAACGTTTGACCAATTAATCAGCCTGACAAACTCCAAACTAGCCAGTATCCA
>comp45129_c0_seq1
GAACCCTGAGAAGACCCCATCCAGTGAATATTTGCTGTCGATTCCAGTGTCTTGTCCTTTGATCTGTGTCATCCAATTGGCTCACTATGCCATCACTGCCAGAGTCCTCGGAATGACTCCAGGTGAGTTGAGAAGTTACTTTTCTGGTGCAACCGGTCATTCCCAAGGTTTGACAATCGCTTTGGCAATTGCCGAGGCTGATTCCTGGGAATCCTTTATCGAGTCATTGAACAAGTCCATCGCTTTCATGTTCTACATTGGTGTCCGTTGTTACCAAGTTTATCCAAACACCGCACTTCCACCTTCAATCTTGGAGGATTCTATCGAAAACGGTGAAGGTAATCCATACCCAATGTTGTCGGTGAGAGATTTGACTAAGGAACAGGTTCA
>comp45131_c0_seq1
GTTGATCTTTGCCGGCAAGCAGCTCGAGGATGGGCGCACTCTTGCTGACTATAACATTCAGAAGGAGTCTACCCTTCGCTTGGTCCTTCGTCTCAGGGGTGGTATGCAGATCTTCGTAAAGACGCTCACCGGAAAAACCATCACCCTTGAGGTGGAAAGCTCAGACACCATTGACAATGTCAAAGCCAAGATCCAGGACAAGGAAGGGATCCCCCCAGACCAGCAGAGGTTGATCTTTGCCGGC
>comp45307_c0_seq1
CTAGAGAGGGGCCGTTTTGACTACCAATTGTTCGAGAGAACCGTTAATAAGCATCTCGTCAGAACCCCATCGCAGAATCCTGCCCCACAGCAGGTGAGCCCAAGTTATGCCACAGGAGAGATCTTGAAGAAGTGTGTCAAGATCAAACAGCAGCAGAAGGATAGCTTCGTTGCCCAAGATCATATCCTGTTGGCACTGCTTGAGGACAGTTCCATTCAAGCAGTGTTGAAAGAGGCCAGCGTCACAGTGGAGGGCCTCAAACAACAGGTGCTTACGCTCAGAGGAAACCAGAGAATCGACTCCAGAGGAGCTGATACGAACCAGGAGTTGGAATACTTGACCAAGTATGCCATTGATATGACAGAGCAGGCCAGACAGGGTAAATTGGACCCTGTTATTGGAAGAGAAGAAGAGATCAGATCCACAATCAGGGTGTTGGCCAGAAGAATCAAATCCAACCCTTGCCTCATAGGTGAGCCTGGTATTGGTAAGACTGCCATCATCGAAGGTGTTGCCCAGAGAATCTTGG
>comp45394_c0_seq1
AGATCCAGAGGTCTCTTCCTTGAAGCTTTCGGTACCTGTCTTTTTGTACCACTGTCTTGTTCATGGCTGTTGAGAAGCACAAGGCTACATTTATGGCCCCATTGGCTATTGGTATCTCCTTGTTCATTGGACACTTGGTTTGTGTGTACTACACTGGTGCCGGTTTGAACCCAGCTAGATCTTTTGGTCCATGTATCGCTGCACGTTCTTTCCCTAACTACCACTGGATTTACTGGGTTGGTCCAATGTTGGGATCCTTTATT
>comp454266_c0_seq1
TGGTGATGTCCAATCCGACATTGTTGCCCAAGGTTTCGGCTCTCTTGGTCTGATGACCTCCGTCCTTGTCACCCCAGACGGCAAGGCCTTTGAGGCCGAGGCCGCCCACGGTACTGTCACCAGACACTACAGACAACACCAGCAGGGCAAGGAGACCTCCACCAACTCCATCGCATCCATCTTTGCCTGGACCAGAGGTCTCATCCAGAGAGGTAAGCTCG
>comp45762_c0_seq1
GGCCGAGCCATTGGGTGAGGAGGTTTCCGTCGCTATTGAGACCGGTAAGGTTTCCCCAAGAGACGATTTCAAGGCTCGTGCTAGAGTCTTGGCTGACGAGTTCGGTTGGGATGTCACTGATGCCAGAAAGATCTGGTGTTTCGGTCCAGAAGGTACCGGTCCAAACGTTGTTGTTGACCAAACCAAGGCTGTCCAATACTTGTCTGAAATCAAGGACTCTGTTGTCTCTGGTTTCGCTTGGGCTTCCGGTGCTGGTCCAATTTTGGATGAGAAGTTGCGTGGTATCCGTTTCAACATCATGGATGTTACCTTGCACGCTGATTCTATCCACAGAGGTGCTGGTCAAATCTTGCCAACTATGAGAAGAGTTACTTACGCTGCTATGTTGTTGGCTGAGCCAAGAATCCAAGAGCCAGTCTTCCTTGTTGAGATTCAATGTCCAGAGTCCGCTGTCGGTGGTATCTACTCTGTCTTGAACAAGAAGAGAGGTCAAGTCATCTCCGAGGAGCAAAGACCAGGTACT
>comp459447_c0_seq1
GATAGACAGGAATCATGGACTACAACGTTGGTGTGCCGCTCTAATAACTCTGAGATATACGACATAGCATGGTCTCCGGACTCTAAGTACATCCTGACAGGCTCAACGGATAATGTCTCGAGGATATTCGATGCAAAGACAGGACAACAAGTAACGCAATTGTCAGACCACAGCCATTATGTCCAATGAGTTGCCTGGGATCCTCTGAACAAGTACATTGCGCTCCAGAGTGCTGACA
>comp46010_c0_seq1
GTTTGTTGCTCGTTGGTTTGGGCGGTAACAATGGTTCCACTTTTGTCTCTGCTGTTGAGGCCAACAAGCAGAAGATTACTTTCAACACCAAAGATGGTGAAGTTAAGGCCAATTACTTTGGTTCTGTTACTCAGTCTTCCACAGTTAAGATTGGTATCGACGAGACCGGCAGAGATGTCTATGTTCCGTTCAGCTCCATCTTGCCATTGGTTAACCCAAGTGACTTGATTGTCAGCGGTTGGGACATCAGTGGTTATGACTTGGAGAAGGCTGCCAAGAGAGCCAAGGTTTTGGAATACGACTTGCAACAAAAGTTGGGTCCAACTTTGAAGAACTACAAGCCTTTGAAGTCCATCTACTACCCAAGTTTCATTGCTGCTAACCAGGAGGAGAGAGCTGACAACATCTTCAACGTTGATGCCAATGGAAACATTGACCAAAAGTCCAAGTGGGCTCACGTTGAACAGATCAGATCAGACATCAAGAACTTCAAGGAGTCCAACAAGTTGGACAGTGTTATTGTCTTGTGGACTGCAAACACTGAGCGTTACTCAAAACTTTTGGATGGTGTCAATGATACTTCTGCCAACTTGTTGAAGTCCATCAAGGAAGGTCATGCTGAAGTTTCTCCATCTACCGTGTTTGCCGTTGCATCCATTTTGGAGAAGGTTCCATTCATCAACGGTTCTCCTCAAAACACGTTTGTTCCAGGTGTTGTTGAATTGGCTGAGGAATACAAGTCCTTCATCGGTGGTGATGATTTCAAATCTGGTCAAACCAAGATGAAGTCTGTCTTGGCCCAATTCTTGGTTGATGCTGGTATCAAGCCTGTTTCCATTGCTTCTTACAACCATTTGGGTAACAATGATGGTTACAACTTGAGTTCCAACGAGCAATTCAGATCCAAGGAGATTTCCAAGGGATCTGTCATTGACGATATCGTTGAGTCTAACAGCATCTTGTACAACAAGGAGCTTGGTGACAAAGTTGATCACTGTATCGTTATCAAGTACATCCCTGCTGTTGGTGATTCCAAGATTGCCATGGATGAGTACTACTCTGAGTTGATGCTTGGTGGTCACAACAGAATCTCCATTTCCAACGTTTGTGAGGATTCCTTGTTGGCCACCCCATTGATCATTGATTTGGTTGTCATGACTGAATTCTTGTCCAGAGTTTCCTACAAGGAGGCTTCCAGCAGCGAGGAGCAGCCTTTGTACCCAATTTTGGGTTACTTGTCCTACTGGTTGAAGGCTCCTTTGACCAGAAAGGGATTCCAAACCATTAACGGTTTGAACAAACAAAAGCAAGGTTTGGAGAACTTCTTGAAGGTTTTGGTTGGTATTCCAATCTCTGACGAGTTGAGATTCGAAGAGAGATTGTAATAACTTTCATCAACCTTATGAGGCCAAGTTGTTTCTTTTTGAATCTGTGCTTTTTGTTATTTGTATTGAGGTGATTTGTGCAGTGTAGTTTTTGGGACTCCTTTGGAGTCTCTTTTTTATATACAATCAACTTACCTTTAATTCGAAAC
>comp46687_c0_seq1
GAGAACATTGGTATGAAGAACGAGAGATGGGTTCCAATGATGTCTGTTGACAACGCTTGGTTGCCAAGAGGTGAGCTTGTTGAGACTCACTCCAAGATGGTTGCTGAGGTTGATATGAAGGAGGCTTTGGCTTCCGGTCAATTCCGTGCTTTGACCAGAAAGGAGATTGAGTCCCACTGTTCTATGTTGGGTTTGGATGCTGAATTGGTTTCCCACTCCAGAATCAGAGGTTTGTCTGGTGGTCAAAAGGTCAAGTTGGTCTTGGCTGCTTGTACATGGCAAAGACCTCACTTGATCGTCTTGGATGAGCCAACCAACTATTTGGATCGTGATTCTCTTGGTGCTTTGTCCAAGGCTTTGAAGGCCTTCGAGGGTGGTATCATCATCATTACCCACTCTGCTGAGTTCACTAAGGACTTGACTGAGGAAGTCTGGGCCGTTGTTGACGGTAAGATGACTCCATCTGGTCACAACTGGGTCGCCGGTCAAGGTTCCGGTCCAAGATTGGAGAAGAAGGAGGACGATGAAGACAAGTTTGATGCTATGGGTAACAAGATCAACGCTACCAAGAAGAAGACCAAACTTTCTTCTGCGGAGTTGAGAAAGAAGAAGAAAGAGAGAATGAAAAAGAAGAAAGAGATGGGTGATGCCTACGTCTCATCTGACGATGAGTTCTAAGCAGTCTGAAGTATTGCAGAAGATGATGAAGAGTTTGAAACTTTTGTTTGATGGTAATTTTCTTTTCTTTTCTTTCTTTATGTTTTAAATGAGCGTGGCAGCAAAATTTGAAAGATAGAGGTGCATATATGAGAGCCATTTGCTGCGGTTGATGGTCCTTTGTCATGTTTTGGTGGTTATATACATACATTATCTTTATTG
>comp466921_c0_seq1
GCACGGTAACAAACCAAGTAAAACCATTACACTTGATCTTGTTGTTGAAGAGCAGTGGCCAAGATCTGGTTAGCCTTGAATGAAAGACCCTTTGTCTTTTCAATAACATGTTGATAAACATTACCACTTGGGTGTTCGAATGATACAGAACCCGCAGCTTCGTCAATCTTGGCGTTCATCTTTGTCTGTTTGATGAGGTTAGCAATCCATTTCTCACCGTCGTCTCTGGACAAGTTGAG
>comp46861_c0_seq1
TGACCATATCTGTCAATGGTAGTGTAAGTGGAACATGTACACGTTGAGGTGGTTGTTGGTGCATTGCACAACGAGCTAGTCGATGTGCCTGGAACACATTGCTCATAGTACTCATCTTGAGAAGAGCAGTAATATCCATCAACACATGCGTAACATCCGTTCTTCATGTTACCACCGCCACACTGACCATATCTGTCAATAGTCGTGTAAGTGGAACATGTACATGTTGAGGTGGTTGTTGGCGCATTGCACAACGAGCTGGTCGAAGTGCCTGGAACACATTGCTCATAGTACTCATCTTGAGAAGAGCAGTAATATCCATCAACACATGCGTAACATCCGTTCTTCATGTTACCACCGCCACACTGACCATATCTGTCAATAGTCGTGTAAGTGGAACATGTACATGTTGAGGTGGTTGTTGGCGCATTGCACAACGAGCTG
>comp46861_c0_seq2
CAAATGTGTCTGAGACGGTATTTGAAGCGCTGCTATATTCTAAATCAGTAGAGAGAGACAGTGCCGTAGATGATGGCACATCTAACGAAGCACTAGGTGATGCTGTGGAGCCATCCGATACAACATCAGTGGCGGAATTAGAAGAACTAGTGATTTGAGCACCCGGTGTACATAGTGAAGTAGTCGAAGTGCCTGGAACACATTGCTCATAGTACTCATCTTGAGAAGAGCAGTAATATCCATCAACACATGCGTAACATCCGTTCTTCATGTTACCACCGCCACACTGACCATATCTGTCAATAGTCGTGTAAGTGGAACATGTACATGTTGAGGTGGTTGTTGGCGCATTGCACAACGAGCTG
>comp470659_c0_seq1
GGCGAGCTTTTACATCCATGGAGGAGAGGCACATTCGCTATCACAGTTTTACGAATTTGCCAATGAAAGATATATGAAACGGGAAGTATTGAAGCGCAAAGAGAGTCAGACAAACCTACCTCAGGTCATCAATGAAGCCTCTGCAAAGGGATTGGATGACTGTAATTTGATCTCCATGGAGAAACTGAACATAGTAACAGATACGAGACCAATATGGCTGCCACCAAAGA
>comp478609_c0_seq1
GGATGGATGACCCCATTCAGCAGCCAACCAACAATCGTTGTAATCCAACCATCTGATGATGGTACCAATGGCCCAAGCACCACGGACCGGGTCCAATTGGTGAGATGTACCAATAACCTTAGTACCGTTTGGAACCACTGTGCCTGGAACAACAGGACCGATGATTCTCTTTGGCTCCTCGTACTTCAATGCAGCCAACCCACAACCGAGCGTGTCCAAAAAGCAGAGTCTGGCGGTG
>comp482372_c0_seq1
GTGGGTAAGTCTCAAGCAAAGAAATTTAATCAAGATACAGATGTTAAGGTTAAGTTTAAAGATGTTGCAGGTATGGAAGAGGCCAAGGAAGAAGTGATGGAGTTTGTGTCTTTCCTTAAAAACCCTGAGAAGTATGAAAAGTTGGGTGGTAAGATCCCAAGAGGTGCAATCCTTTCCGGTCCTCCAGGTACCGGTAAGACCCTCTTGGCTAAGGCTACTGCTGGTG
>comp48409_c0_seq1
ACTATTCAATCAATTCAAGACACAATGGCTCCTCCAGCATTCTCTGATATCTCCAAGAACCAAAACGGTCTCTTGAACAAGGACTTCTACCACGCTAACCCAGCTTCCATTGAGATCTCCACTGTTGCTCCAAACGGTGTCTCCTTCACCACCAAGGGTAAGACCTCTCCAAAGGATGGTTCCGTTGCTGCTAACATCGAGGCCAAGTTTGCTGACAAGGCCACTGGTTTGACCTTGACTCAAGGCTGGAACACCGCCAACGCTTTGGACACCAAGGTTGAGCTTACCGATGCTTTGACCCCAGGTCTCAAAGCTGAGGTTGTCACCTCTTTGATCCCAGGTGCTTCCCAAGGTGCCAAGTTCAACTTGATCTTCAACAACCCATCTGTCACCGCACGTGCGTTCTTCGACTTGGTTAAGGGTCCATCCTTCATCGGTGATGCCACTTTCGGTTACGAGAACTTCACCGCCGGTGCTGAGGTTGGTTACGACATCAGCTCCGGTAAGGTCACCAGATACTCTGCTGCTCTTGGTTTCGCTCAACCAATCTACAACGTCTCTGTTACCGCTACCTCTAACCTGTCCGTCTTCTCTGCTGCTTACTACCACAAGGTTTCTCCAGTTACTGAGGTTGGTGCTAAGGCCACCTGGGACTCTAAGGCTGACGCTGCT
>comp48526_c0_seq1
CTAACTTATAAGATGGACACAACCTGTGGTGTATATGAGCCAGTGTACTAACAATGCTTACAGACTCGCTTGCCAACTTTGTCCCGTTTCAACTCGAACGGTAAAGTGCAAGGCCAAGTGATTGGTATCGATTTGGGTACCACGAACTCCGCCGTTGCCATCATGGAGGGTAAGGTTCCAAAGATCATTGAGAACGCTGAGGGTTCCAGAACCACCCCATCCGTGGTTGCCTTCACAAAGGAGGGCGAGAGACTCGTTGGTATTCCAGCCAAGCGTCAGGCCGTTGTCAACCCAGAGAACACTTTGTTTGCCACAAAGCGTTTGATTGGTCGTCGTTGGGAAGACGCTGAGGTTCAAAGAGATATCAAGCAAGTGCCATACAAGATTGTCAAGCACTCTAACGGTGATGCTTGGTTGGAGGCTCGTGGCCAAACCTACTCCCCAGCTCAAATTGGTGGTTTCGTCCTCAACAAGATGAAGGAGACCGCTGAGGCCTACCTCG
>comp48526_c0_seq2
TCCCTGCTGTGCTCTTCTATGCACTTGTGCTGGTATTGGGGTCATTGTTCCAGTCGAGCTCATTTGCAGTTGCCGCCCCAGAAAATGACACGGAGAACTACGGCACCGTGATTGGTATCGATTTGGGTACCACGAACTCCGCCGTTGCCATCATGGAGGGTAAGGTTCCAAAGATCATTGAGAACGCTGAGGGTTCCAGAACCACCCCATCCGTGGTTGCCTTCACAAAGGAGGGCGAGAGACTCGTTGGTATTCCAGCCAAGCGTCAGGCCGTTGTCAACCCAGAGAACACTTTGTTTGCCACAAAGCGTTTGATTGGTCGTCGTTGGGAAGACGCTGAGGTTCAAAGAGATATCAAGCAAGTGCCATACAAGATTGTCAAGCACTCTAACGGTGATGCTTGGTTGGAGGCTCGTGGCCAAACCTACTCCCCAGCTCAAATTGGTGGTTTCGTCCTCAACAAGATGAAGGAGACCGCTGAGGCCTACCTCG
>comp48526_c0_seq3
CTAACTTATAAGATGGACACAACCTGTGGTGTATATGAGCCAGTGTACTAACAATGCTTACAGACTCGCTTGCCAACTTTGTCCCGTTTCAACTCGAACGGTAAAGTGCAAGGCCAAGTGATTGGTATCGATTTGGGTACCACGTATTCATGTGTTGCTGTTATGAGAAACGGTAAGACGGAGATCCTTGCGAACGAGCAAGGTAACAGAATCACACCTTCGTACGTTGCGTTCACCAACGAGGAGAGATTGATCGGTGACGCCGCTAAGAACCAGGCCGCCGCCAACCCTAGAAACACAGTCTTTGACATCAAGAG
>comp48526_c0_seq4
TCCCTGCTGTGCTCTTCTATGCACTTGTGCTGGTATTGGGGTCATTGTTCCAGTCGAGCTCATTTGCAGTTGCCGCCCCAGAAAATGACACGGAGAACTACGGCACCGTGATTGGTATCGATTTGGGTACCACGTATTCATGTGTTGCTGTTATGAGAAACGGTAAGACGGAGATCCTTGCGAACGAGCAAGGTAACAGAATCACACCTTCGTACGTTGCGTTCACCAACGAGGAGAGATTGATCGGTGACGCCGCTAAGAACCAGGCCGCCGCCAACCCTAGAAACACAGTCTTTGACATCAAGAG
>comp48565_c0_seq1
GGTGGTAGTACGCCGGACCAGGGGTCTGACTGTAAAAACCCAAACTCACAACAAGTGCTCTCCAACATTCAGAGCTTCCTCTCGTTGATTTCTGGACTCTTAGGATTCTTTGTGAGTGGTAAACTTGGACAGATGAGTGATATCCATGGACGTGTCTATGTGCTCAGAATGCTGGGTCTGCTAAACTCATTCCAAACACTGTGTATGATTGCATATTTTGTGTGGTATGGTGGCT
>comp487825_c0_seq1
TGTGCGCTGTGTTTGAGTGCTGTTTGCGTGCTGTTCGAGTGCTGTTCGAGTGCTGTTTGTCGAAGCAAGGTGAAGTGGAGGACGTGAGACGGCAACATGGGCAGAAGAAAGATTTCAATCCAGCCCATCACGGATGAGCGAAACCGGAAGGTGACGTTTGTGAAGAGGAAAGCTGGCCTGTTCAAGAAGGCGCACGAGCTGGCGGTGCTGTGCCAGGTGGACATCGCGGTGATAATACTGGG
>comp487999_c0_seq1
CGGTCTTGGTATTTCTTATGATTGATCCTCTGTAGATGACATTCTCTGGTCCTAATGCATACTCTGCGCCGTCAAGGCTCAAAACACCTTCAAAGTTGTACAAATCGTTATTTAGATCCTCAACGGTAACCGAGCCTTCGAAATCTTTGAAACCTAAGGCACTATTCATCCGTTCGCATATCTTTCTGTGAGGCACTCTGGCCTTTAGATTCGTTTCACCATCCAAATCCATGGTTTCAATGTAGACTTCG
>comp49095_c0_seq1
AGTTCACCTTTAGACTCAACAGTGAAACCACCAGAGACTCTTCTCAAAGATGGCAAAGAAGCGTTGGTGAAGTTACCTTGGAAGATAACAGCACCACCAACAGTCTCCAAAGAGTCGAAACCAGAGATGTTGTTCAAAGCAGAGTTGTTAGAGATAACGAACCCACCACCAATGGAAGTCAAGTTGGTGAAATCAAGGGACTCCAACTCATCGTTAGAGACGATGGACAAAGAACCACCAATGGTGGACAAAGTGGCAAGGTCAATCTCGGTGATACTGTTGTTAATGAAACCCAAAGAAGCGTTGACAGAGGACAACTTAGCCAAAGAGACAGAAGCAACATCACGGAAAGTAATGTTGTTAGCCCACTCCAACTCGTCAAAGGTGACTTCGACGTTCTCAGAGTTGTAGGAAACCTCCAAGGCAACCTTGACGTTTTGCAATTGAGAGTCAATGGATGCCAAGTTCTTGTTGTTGTTCACGTTGAATGTGTCCAAAGAGGTGATGTCGAAACCATCCAATGTCTCCAAAGAAGTATCAGAGATATACAAGGAGTTAACTTGGGTAACACCAGTGTTCAAGTTAATGCTGGACAAAGCTGGCAATGTAACAAAGTTGACGGAACCGACAGTGGACAAAGCTGGCAAGTTCAAAGTGGACAAGATGGTCAAACTTTGCAAGTTGAATTGTTCAGTGATAGCACCAAGGGAACCAGCAGAGAAAGAAGCCAAAGAAGTAGCGTTGTCAATGGTCAAAGAACCGTAAATGGCTTGAACATTGTCCAAAGCAGCAGAACCCAATGAACCGGTGATGTAAACGTCACCCTTAATAGCAACACAAGAGTTCAAGTCATCCAAGTCAGATTGAGCAGTAGCAGTGGCGGTCTCAGTGAAGGAACAACCAGATGCGATAGAGATAGAGGTGGATGCTGTAGCAGCAGAAGCACTTGAAGTAGATTCAGCCAAAGCAGAAGCAGCCAAGGCAGATACCAAAGCGAATGATTTGAATTGCATTTTCTCAAAGATGATTGTAATCCAG
>comp49100_c0_seq1
GTTGAGCGTGGTAACTTGAAGAAAGGTGATGAAATTGAACTTGTTGGCTACAACAAGAACCCAATCAAGACCACCGTCACCGGTATCGAAATGTTCAAGAAGGAGTTGGAATCTGCCATGGCTGGTGACAACTGTGGTATCTTGTTGCGTGGTATCAAGAGAGATGACGTCAAGAGAGGTATGGTTGCTGCTAAGCCAGGCTCCGTCTCTGCACACACCAATTTCCTCGCTTCCTTGTACATCTTGACGAAGGAGGAAGGTGGTCGTCACAGTGCCTTTGCTGAGAACTACAGACCACAGATGTTCATCAGAACCGGTGATGTCACCACCATCTTGACATGGCCAGAGGAGCACGCTGACCACTCTCAGCAGATCCTCCCAGGTGACAACGTTGAGATGGTGTGTACCCTGGTTCATCCAACTGCTGTTGAGG
>comp49114_c0_seq1
TATCATTTTCTTTTTATATTTTCGTTGAATCATGTACTGGTCATGACGGTGCTGTTTAGTTAGCCTCGGCAGCCAACTTCTCAGCCTTGGCAACGACATCCTCGATACCACCAACCATGTAGAAGGCGTTCTCTGGCAAGTGGTCGTACTTACCTTCCAAGACTTCCTTGAAGGATCTGATGGTGTCTTTCAATCTAACCAATCTACCTGGGATACCAGTGAAAACTTCAGCGACAGCGAATGGTTGAGACAAGAAACGTTGGATCTTTCTGGCTCTCTCGACAGTCAACTTATCAGCCTCAGACAATTCATCCATACCCAAAATGGCAATGATATCTTGCAAAGACTTGTAAGCTTGCAAAGTTTGTTGGACTTGGGTGGCAACACCGTAGTGCTCCTCACCGACAACAGCAGCATCCAACAATCTG
>comp49170_c0_seq1
GCTGGTGTGGACATCATTGCTTCCAACGATTTCTCCTTCTACGACCAAGTGTTGGACTTGGAGGTTTTGTTCAACGTGATCCCAGACCGTTACACCAAGTACGACTTGCAGCCAATTGACGTTTTGTTCGCCATGGGACGTGGTTTGCAGAGAAAGGCCACTGAGACCGCTAAGGCTGTCGACGTGACTGCCTTGGAGATGGTTAAGTGGTTTGACTCCAACTATCACTACGTCAGACCAACCTTCTCCAACTCCACCGAGTTCAAGTTGAACGGCCAAAAGCCAGTTGACGAGTACTTGGAGGCTAAGGAGCTGGGCATTGAGACCAGACCAGTCCTCGTTGGTCCAGTGTCCTTCTTGCACTTGGGTAAGGCTGACAAGGACTCCTTGGACTTGGAGCCAATCTCCCTCTTGGAGAAGATCTTGCCTGTCTACGCTGAGATCTTGAAGAAGCTTGCTGATGCCGGTGCTAAGACCGTCCAGATTGATGAGCCAGTCTTGGTTTTGGACTTGCCAGCCAACGTCCAAGCCGCTTTCAAGACCGCTTACGAGT
>comp49545_c0_seq1
GTAACACACACACACAGACCCCTTTCAATGATTAAAATTGTCTCTTCTCCATCAACACACCCCACTCATCATTAATTTTGTCATTTTTCTCTTCTTTCTTTATGCCCTTTGGATCAATTTATTTTCTTCTAAAGGAAGAACCCTCGGTCAACTTGGCCTTACCACCAGTTGGGGTGGTCAAGACAGTGGCACAAGAGTCACAAGTGACAGCAGTTTGCGCGTGGGAGAAGACGGTGGTGATGTTCAAACAACCTGGACACTTGACATCCATGAAGTAAGATCTTGGACCTTGAACCAAGGTCTTGAGCTTGTGTTGTTTGGCCTCGGTGGCAGCAGATGGGTGCAACAAATCTTGAACTAAAACCATTTTGT
>comp49550_c0_seq1
GGGTAGCAAAGGAGAAGAAGTCCTTGATCTCCTCGGACAACTTGGACTCGTTGTTCAAGTCAACTGGGGTGTGCAACAAGGAAGAGGAGGTAGCAGTGATGACTCTGTCAGCACCCAACTTCTCAACAGCCTTCTTGACCAATTCAGAGGCCTTGGCGAAGTCAGCCTTCCAGATGTTACGACCGTCAATGACACCAACGGACAAAGTTTGCTCTGGGGTCAAAGCATCGGCAACAGCCTCCAATTGTTCTGGAGCTCTGACAACGTCAATGTGGAAACCAGCAACTGGCAAACCCTTGATGGCATCCAAGTTTGGAACAACAGTACCGAAGTAGGAAGCAACGGTGATAGCTGGCAAACCCTCTTGCTTAGACAAGTACTCGTAAGCGGTCTTGAAAGCAGCTTGGA
>comp49727_c0_seq1
CAGACAACAACGTTACCACCTAGCACTTCCTTACCAGTCTTCTTGATAGCAGCGAGAACATCATCGTATGGCAAAGTAGTTGTGACATCGACAGATTGCTTCTCCAGTGAGATGTCAATGTTTGAAATCTCAGACTTGCGGGACAGAGCCTTGTTGACCGCATTGGAACATCCAGAGCACGACATCTTAACGTCGAAATGGTATTGGTGAGACATTGTTGGTGAATTGAGCTAGCAGTTGACAG
>comp49883_c0_seq1
GCCCAAAGTAGTTTGAAACGTCCCAATTGCACCATGCTCAGTTGATGGTGACAACAATGTGTATGAATTAGAGAATAAATGTAATGCTATTTGATGTCGAGTTGATGGTGCTTAACAAGTAATCAAGTAACAATCTCCAAGTGGATAGCAGTACATTGGTCTCCGATGGACTCATCGTACAAGTTGTAGAAGCTACCAGACAAACATTGGTAGAAGACGTCGCTGTCACCGAGAGCCAAGTAACCGTCGGTGGTGATGGACCAACCAGCAGCGTAGATGGCACCGGCTTGTGGTGGTGGACCGTCGAATTGGAATTGTCTGTTAGCAACAATGGAACCAATACGGCCACGTGAATCGGTCAAAATAGAACCGTTAAGAGTCATAGCCAAGGAGGAGTCGGTGAGACAGGAGTAGGAGAAAGCGTAGTCATCTTCCTCGGCACCTTCAGTGTCTTGTCCGTTCTCAGCATCATCATCAGAGACTTCGCTGGTGGCTTGAACTTGACCATCGGTGATTTGAGATGCAGCAGCAACGGTAGAGGTGGTGGCTTGAATCTGACCGTCACCAATTTGAGAGATGGCTTGAGCAGTTGTGAGAGTTGTAGCTTGAATTTGACCA
>comp49883_c0_seq2
AAGTTCAAGCCACCAGCGAAGTCTCTGATGATGATGCTGAGAACGGACAAGACACTGAAGGTGCCGAGGAAGATGACTACGCTTTCTCCTACTCCTGTCTCACCGACTCCTCCTTGGCTATGACTCTTAACGGTTCTATTTTGACCGATTCACGTGGCCGTATTGGTTCCATTGTTGCTAACAGACAATTCCAATTCGACGGTCCACCACCACAAGCCGGTGCCATCTACGCTGCTGGTTGGTCCATCACCACCGACGGTTACTTGGCTCTCGGTGACAGCGACGTCTTCTACCAATGTTTGTCTGGTAGCTTCTACAACTTGTACGATGAGTCCATCGGAGACCAATGTACTGCTATCCACTTGGAGATTGTTGACTTGATTACTTGTTAAGCACCATCAACTCGACATCAAATAGCATTACATTTATTCTCTAATTCATACACATTGTTGTCACCATCAACTGAGCATGGTGCAATTGGGACGTTTCAAACTACTTTGGGC
>comp49883_c0_seq3
GCCCAAAGTAGTTTGAAACGTCCCAATTGCACCATGCTCAGTTGATGGTGACAACAATGTGTATGAATTAGAGAATAAATGTAATGCTATTTGATGTCGAGTTGATGGTGCTTAACAAGTAATCAAGTAACAATCTCCAAGTGGATAGCAGTACATTGGTCTCCGATGGACTCATCGTACAAGTTGTAGAAGCTACCAGACAAACATTGGTAGAAGACGTCGCTGTCACCGAGAGCCAAGTAACCGTCGGTGGTGATGGACCAACCAGCAGCGTAGATGGCACCGGCTTGTGGTGGTGGACCGTCGAATTGGAATTGTCTGTTAGCAACAATGGAACCAATACGTCCTTGAGAGTCGTACAAGATGGAGTCCTCCAAGCTGATTTGCA
>comp49883_c0_seq4
TGGTCAAATTCAAGCTACAACTCTCACAACTGCTCAAGCCATCTCTCAAATTGGTGACGGTCAGATTCAAGCCACCACCTCTACCGTTCTCAGCATCATCATCAGAGACTTCGCTGGTGGCTTGAACTTGACCATCGGTGATTTGAGATGCAGCAGCAACGGTAGAGGTGGTGGCTTGAATCTGACCGTCACCAATTTGAGAGATGGCTTGAGCAGTTGTGAGAGTTGTAGCTTGAATTTGACCA
>comp49903_c0_seq1
TTGTTCTTTCTGTTCTGAGAGTCCTTTACACGATCAGGGTCATTGTGGGACTCGTGCAGTACGAATGGTGGGATGTAATGCACACGGGCGTGGCCGTTGGCCAGCTCGTGGTCCTCCTTCTCGTCCTTGAGGTATTGGATGAAGGAGTCCAAATCCTCAAACTCGGCGATTTCTCCAGCCTTATATTGCTTTTTCTGTTGCTTATCTTTCTTTGTCATTGTGGGAGTGTGTGCAGTGTCTCTCTTAAAGTGTTTCCACGAGGAATTGAGTGATCTTCTCTTTAG
>comp50145_c0_seq1
TATGAATGTTTGTAGGGAAAAAAGACCCTCATTTGACCTTTCGGACAACCACCTAAGCCCAACATCGTTGACTTCACCATTCCCTTTTGCTTGGAATCGTTCTCATCTTCCAGCACTTCTCCTTTTCCTCCATCTCCAATTTTCTCTTCAATTACTCAGCTTATTTTGGTGCCTCCTTGAAGGAGATGGCAGCCTCCTCATCCATAGCGGTGATGATGGTGACCAACAAGTCCTTACCCTCGTCGAAAGCAGCTTGGATGGAGTCACCCAACTCACCCTCTGGAGCCTTGACGTCATCCTTGGTGTCACCATCCTGGGTCATCAAGTTCAAGAAACCATCGTCAATGTCCAACAATTGGTACTCGGTTCTCTTGACAAATGGAACCTCCATGTTGTGGGTGGATGGGGACAAATCCTCCATCTTCTTCTGGGTGAAGATATCGGTGGCAACCAAGTGGACCTTGGCGTGACCGTGCTTACCAGTCTTGGAGGTGGACATGTCGATGATCTTACATGGACGACCCTTGATGACAACGAAACCGTTCTTTCTCAAAGCGGAACATTGCATTGGGTAAGTCAAGGAGGAACCGGCATCAGCCTGCTCGAAAACGTGTTCTTCTTCAGCCATTG
>comp50483_c0_seq1
TGATCAATTGTGGGTTGCTCGTTACTTGTTGTACAGAGTTGCCGAGGAATTCGGTGTTAAGATTTCATTCCATCCAAAGCCATTGAAGGGAGACTGGAACGGTGCTGGCTGTCATACAAACGTCTCTACAAAGGTTATGAGACAACCAGGTGGTTTGAAATACATTGAGGAGGCCATTGACAAGTTGGCTAAGCGTCACAAAGAGCACATCCTTCTTTATGGTGCTGACAACGATATGAGATTGACTGGTCGTCATGAGACCGCTTCCATGTCCTCTTTCTCTGCCGGTGTTGCCAACAGAGGTGCATCCATCAGAATCCCAAGATCTTTTGCCAAGGAGGGTTACGGTTACTTTGAGGATCGTCGTCCAGCTTCTAACATTGACCCATACTTGGTCACTGGTATCGTTGTTGAGACCATTGTTGGTCCAATTCCAGATGCTGACATGTCCAAGGAGTTCCAAAGAGAGACCGATGAGATCTAAGCAGGTTCTCGCTCGTTGTGTTGATGTTGGGAGTTGTTGTGGTGCATGATATCTG
>comp50483_c0_seq2
CAGATATCATGCACCACAACAACTCCCAACATCAACACAACGAGCGAGAACCTGCTTAGATCTCATCGGTCTCTCTTTGGAACTCCTTGGACATGTCAGCATCTGGAATTGGACCAACAATGGTCTCAACAACGATACCAGTGACCAAGTATGGGTCAATGTTAGAAGCTGGACGACGATCCTCAAAGTAACCGTAACCCTCCTTGGCAAAAGATCTTGGGATTCTGATGGATGCACCTCTGTTGGCAACACCGGCAGAGAAAGAGGACATGGAAGCGGTCTCATGACGACCAGTCAATCTCATATCGTTGTCAGCACCATAAAGAAGGATGTGCTCTTTGTGACGCTTAGCCAACTTGTCAATGGCCTCCTCAATGTATTTCAAACCACCTGGTTGTCTCATAACCTTTGTAGAGACGTTTGTATGACAGCCAGCACCGTTCCAGTCTCCCTTCAATGGCTTTGGATGGAATGAAATCTTGACACCGAATTCCTCGGCAAC
>comp50483_c0_seq3
AGTCAAGATTTCATTCCATCCAAAGCCATTGAAGGGAGACTGGAACGGTGCTGGCTGTCATACAAACGTCTCTACAAAGGTTATGAGACAACCAGGTGGTTTGAAATACATTGAGGAGGCCATTGACAAGTTGGCTAAGCGTCACAAAGAGCACATCCTTCTTTATGGTGCTGACAACGATATGAGATTGACTGGTCGTCATGAGACCGCTTCCATGTCCTCTTTCTCTGCCGGTGTTGCCAACAGAGGTGCATCCATCAGAATCCCAAGATCTTTTGCCAAGGAGGGTTACGGTTACTTTGAGGATCGTCGTCCAGCTTCTAACATTGACCCATACTTGGTCACTGGTATCGTTGTTGAGACCATTGTTGGTCCAATTCCAGATGCTGACATGTCCAAGGAGTTCCAAAGAGAGACCGATGAGATCTAAGCAGGTTCTCGCTCGTTGTGTTGATGTTGGGAGTTGTTGTGGTGCATGATATCTG
>comp50483_c0_seq4
CAGATATCATGCACCACAACAACTCCCAACATCAACACAACGAGCGAGAACCTGCTTAGATCTCATCGGTCTCTCTTTGGAACTCCTTGGACATGTCAGCATCTGGAATTGGACCAACAATGGTCTCAACAACGATACCAGTGACCAAGTATGGGTCAATGTTAGAAGCTGGACGACGATCCTCAAAGTAACCGTAACCCTCCTTGGCAAAAGATCTTGGGATTCTGATGGATGCACCTCTGTTGGCAACACCGGCAGAGAAAGAGGACATGGAAGCGGTCTCATGACGACCAGTCAATCTCATATCGTTGTCAGCACCATAAAGAAGGATGTGCTCTTTGTGACGCTTAGCCAACTTGTCAATGGCCTCCTCAATGTATTTCAAACCACCTGGTTGTCTCATAACCTTTGTAGAGACGTTTGTATGACAGCCAGCACCGTTCCAGTCTCCCTTCAATGGCTTTGGATGGAATGAAATCTT
>comp50483_c0_seq5
CTAGGCCCACTACAGAGCTTGTCTGTACGCTGGTATCAACATTTCTGGTATCAACGCTGAAGTGATGCCTTCCCAATGGGAGTTCCAAGTTGGCCCATGTCGATACCGGTACATGGACCAACTTGGAACTCCCATTGGGAAGGCATCACTTCAGCGTTGATACCAGAAATGTTGATACCAGCGTACAGACAAGCTCTGTAGTGGGCCTAG
>comp50564_c0_seq1
GGAAGACCTGGTGGCTCTGGCGGGTTCAGCTCTGGAGGTTCCTACGGTGGATTCGACTTTGCCGATGCTTCCAACATCTTTGAACAGTTTGCGCGTGCCGGTGGCATGGGCGATGACGGAGCCTCCTTCCACTTTTCGAGCGGTGGAAGTCCATTTGGCGGAATGGGTGGTGGATTTGGCGGCATGCCTGGTGGATTTGGCGGTATGGGCGGTGGTAGCGGTATGGGCGGCGGTGGCTTCAACCGCCGTAGAGAGCCTGAACCTGAAATCCAACAGATCCAGCTACCTGTCA
>comp50732_c0_seq1
GTTGCTAAGAACGTTTCTGGTGAGGACGTTGCTGCTGCTTTGGAGGCTAACGCTGCCTCTGTCAAGGCCCGTTCCACCTCTTCCATCACCAACGATGAGACCGTTCAAAAGAGAGTTGCTGCTATCGATGATGCTCAAGGTCGTCGTGCTTCTCCATTCACTGAGAGAATCAAAGAGCAAGAGAAGGTTTTCAACTTGCCATTGTTCCCAACCACCACCATTGGTTCCTTCCCACAAACCAAGGACATCCGTATCAACAGAAACAAGTTCACTAAGGGTACTATCTCCAAGGAGGAGTACGAGAAGTTCATTGAGTCTGAGATTGAGAAGGTTGTCAGATTCCAAGAGGAGATTGGTTTGGACGTTTTGGTCCACGGTGAGCCAGAGAAAACGATATGGTTCAATACTTTGGTGAACAATTGAAGGGTTTCGCGTTCACCCAAAACGGTTGGGTCCAATCTTACGGTTCCAGATACGTTCGTCCACCTATCATTGTTGGTGACGTTTCTAGACCAGCTCCAATGTCCGTCAAGGAGTCCGTCTACGCTCAATCCATCACTACCAAGCCAATGAAGGGTATGTTGACT
>comp50827_c0_seq1
GTTAATTACTGTATAAAACTAAAGACCACCTAATCAGAGGATTGATTTGCACGATTTGACACGATAATACGTTTGAAGGTTTCAAGCAGTGTATCTCTTTTCAGCCTCAGCCCAGTTAATCACGTGCCAGATGGCCTTGAAATAATCAGCCTTGACGTTTTGGTATTGTAAGTAGTAGGCGTGTTCCCAGGCATCAATTGCAATCAATGGTATGAGCTCTGGACCCACAGTATCCTGGTTGGCAGTAGTTACAACTTCAATTGAGCCATTGTCCTTGTTCTTGACAATCCACGCCCATCCAGAGCCTTGGATACT
>comp50839_c0_seq1
CGGAAACCTCGTTTTGGGTGGCACATGGCAAGGCAACGTCAACCTGGCCAACGTGGATCCATGGTCTGGCACCGGCAATGTACTTAACTGGGTGAGTCTCGAAGGCTGGGTCCTTGATGATCTCCTCAAGAGACTTGAAGGCAATCTTAGCCTTACCAATGACAGCAATTTGCTCAGCAGTGACACCCTCCTCGGAGATGATGGTACCCTTAGAGTCGGAGAGGGAGACAACCTTACCACCGAGTTGGATAACCTTCAAGGCAGCGTATTGGGCAACGTTACCGGAACCGGAGATGGCAACTCTCTTGCCGGTGAAGTCCTCCTTACCCTTGGTGGCGTACTTGATCTGTTGCTCAACGTAGTACACCAAACCGAAACCAGTGGCCTCTGGTCTGATCAAAGAACCACCCCAGGTCAAACCCTTACCGGTCAAAACACCCTCGAAGGAGTTTCTGATCTGCTTGTAGGCACCAAACAGGTAACCAATCTCACGGCCACCAACGTTGATGTCACCAGCTGGCACATCCGTGTCCTGGCCAATGTGTCTGGAGAGCTCTCTCATGAAAGCGTAACAGAATCTTCTGATCTCGTTGTTGGATCTGCCCTTAGGGTTGAAGTCGGAACCACCCTTACCACCACCAATGTTCAGGCCGGTCAGGGCGTTCTTGAAGATCTGCTCGAAACCCAAGAACTTGAGGATAGACAAGTTCACGGTAGGGTGGAATCTCAAACCTCCCTTGTATGGACCGAGAGCAGAGTTGAACTGCACTCTGTAACCCCTGTTCACCTCAACCTCGTGGTTGTCGTTCTCCCACACAACTCTGAACTGGATGATACGCTCTGGAATTTGCACAACGTCGAGCACCTTGAGGTACTTTGGCTCCTTCTCGAAGAGAGAGGAGGCCTCCAAGGTTGAGTAAACCTCGTTCAATGCTTGTTCGAATTCTG
>comp50867_c0_seq1
GGTGGCTATAACAAGTTCTTGATGGTGCTTGTTTGCTCAATAGGCCACTTTGGTGGTGGGATAATGACGTTGATATCAACAGGAAACAGTTATCTGACCGATATCGTCACTGATGAGAAAAGAACCATATCTATTAGTTGGATGATGAGTTGCGTTTATCTGATGCTTGGTTTGGGTCCTCTCATAGGTTCTGCAGCTGTTAAGATTTCAGATGGTGACAATAAAGTTGTGCTGTATATCTCTTTTCTCACTGGGTTGGCCTCCTTGATCTTGATGTTTACCATGGCTGAGACAAGACACCCAGAAGCCATGATTTCAGCACACCAGGAGATTGCAAACAAGTCTGGAGCTGTTATGTACCACGAGAACAAAATCGTGAACGCAGCTTTATCACTGTACTACAGTTTCATCTCATTTTTCAAACCTATGAAGAGATTATGGCTTGAAAGGTCACCTTCTGGGTCCTTGGTTCCGAG
>comp51063_c0_seq1
GCTCCTCATCAGCAGCAAGCATACCATCGAACCATGGCAACAACTTCTTAGCACAGTGGTCAGTATGAAGAACAACTGGAATACCGTAAGCTGGGGCAATAGATCTGATGTAGTGAGCAGCGGCAATGGCACCGGCAATTGAAGCCTCTTGGTTGGTGTTCTTGACACCCTTACCGGCAAAGTAAGCAGCACCACCTTGGGAAGTTTGCAAGATGATTGGAGAGTTGTTGTCTCTAGCAGCCTCCAAAGCAGCAACAACGGTGGATGAAGAGGTAACGTTGATCGATGGAATGGCGAAACCCTTCTCCTGGGCATAGTCAAAGAGAGCCTTGACATCGTCACCGACGATGACACCGGTCTTTCTCTTAAGAACGTCTTGGACACCCATTATTGTTTGAATTGAATTGAATTGTGATTAATTATAATTAAA
>comp51102_c0_seq1
GCCCTTCCTTCTTTTCTTTCCACTCTTTGTTCTTCCGTTGTCATTCTACAGGTTGACTATCACACAATGACAGACCTTGAAGCCGTTGATATCCTCCAGGCCAACATCATCGCCGCAGGCACGAACAAGAAGACGAGACGTATTGTCAACGGGCTGGGATCGCTCATGGGTTCCAAGGAAATCACGGGCACGCATTTCGATGAGGCCAGTGGGGTTGCGGATATCCTGGAGAAGGACCGTCTGGAGAGTGAGAAGTGGACAAAGAAGAAGCACATCTCTGAACAGCCTTGGACTCTACAGAACTGGCACCAGCACATCAACTGGCTGAACGTTGTGCTTGTTGTTGCGATCCCGATGATTGGTGCATGGATGGCGAGATCAACGCCTCTCAAATGGCAGACCGCCGCGATGTCGGTGTTCTTGTACGCTTGTGCTGGTTGGTCAATCACAGGTGGTTACCATAGACTGTGGT
>comp51230_c0_seq1
AACTGATTACACATACTGAATGTGAAAAACTTTTTAAACAATTTTATAAACAACGAGTCCAGCGTTAGTGTAGATCCAAATTCTCATTCTGATATTGAAACCATCAAACGAGTTCAAACCCGAATATGTACATTGTTGGAACGCTATTTGTCTGTATTTTTTTCTAATGGACGGAAAGAATCACCTCTGCAATATGTGTCATGTACAACACACACCACAATTCATTAGCTAGGACCATTGAAGTGGTTGTATAATCCATGCGCCCCGGCCATGAGGAAAAGTGACATCCTTTCCACCATTGTTCAAAAAGAAAGAGTTATAAGTAAATTGTCTTGTGTTGTTTGTTTTAGGGGAAGTAAAAAAAGAGAATGTTAACAGAAATGCAAATACTTGAAGCAATAAAACTGACAATGTGGTGCTTATTTCAACTTTGCAAAGAGTCTTGGTTGAACACAGTCGTTAATGTGGTGTTGCAAGTGGAAGAACTCCTCAACACAGTCCTCCTTGTACTCGAGTTGGTCGTAGTCATCAGACTCCTGAGCCTTTGTCACTCTCTCAACACACTCCGCGTAGTGATGGACGTATGGCTTGATAGCTGGAAGAGTGGCACACTCGTCTCTCAGCTTGTCCAATGGGTCAGCAGAACCTTCCTCCTCGTCCTCATCCTCATCCTCTTCTTCCTCCTCTTCTTCTTCTCCTTCTTCTTCTCCTTCTTCTTCTCCTTCTTCTTCTCCTTCTTCTTCTCCTTCTTCTTCTCCTTCTTCTTCTCCTTCTTCTTCTCCTTCTTCTTCTC
>comp51264_c0_seq1
CGATAATGATGCATCACTAGTAATATATCTAGACAAACAAAGACAAGGAGAAATGGTATATGAAAATGCATTTTGTTTCCTTTTTTCCAATATGACTGATAATAACGATCAAAAAGCACAAGGAATTGTACACTCTGTCCCTTCTCTTCCTGTATGAAACCCATATCATATGGATCTTCTGTGCTGTATGGGAGTAATGATCAAACGTCATCCTTGTCCTTTTTTTCCTCTTCAATTAACAATCATCCGATAGATATATAGATATAAACACCACAAAGCGCATGCACTCAGACTCAGAATATGATTTCCCCCTTCTCTGCTTCTTTCTATCTCCCTCATGAACACAACGCCTCAACTTGAAAAGTTGCACGCATCTTAGTTAACGTGCTTCTCGTTGGCCAACTCTGGGAACAAATCCTCCTTCAAAGTAAGACCCAACTCCTCTCTGACATCCTTCAACTCCTCCAAGTAAGCGTTGTACTGGTCGATGGTCTCAACCTTGTATTTCAAACCTTCAAAGACTCTAACAGCAGTAGCGTAGTCGTTGACTCTTCTAGCAGCTCTCAAGGCTTGTTCAATCACAGTTGGAGATGGAACCAAATCGTAAGAGAAGGCATTGTTCAAGATACGTTGCACCTCGAACAAGTCGTAGGCCTGTTCGAACTCCTTCTCGAATCTGGCAGTGAACTCCTCAAAGGTCTCCTCGTGGTGAGCAGAGTAGTTTCTAACACCGTTGAGCTTGAAAGCGTTGGCGGCAACGATACGGGAGGTTGGCAAGGCAATAGAAGCAGCACGAGCAACTGGAACTCTCAAGGCAAATCTGGACAACATTGTAAACACTGGTGATCTTATGTTTTAGGTGGTGTTATAAGCAAAG
>comp51374_c0_seq1
TGAGAGAAACCAAAGGTAAGAGCAGAGTAACTGACAGTTCGCTTATCTTCACAGTGGACCTCTGCATGAAGAAGGAGGGTATTACCCACGCTGTATACAAGGAAACAATGTTTGAGATCCACCACAGGACGTAGAAGAATATTGGCGCTCTGCCGTCACAAATGCTATGGAGTGCGATGACCCAGGAGGAGAACCCCATTGCGAGGCATCCCATGAATGGAGCATTTGATGGATGGAATGTAAACTCAGATCTCATATCGGGGTATCTGATAAGCGTGTTGACAAAATGCAGCATTGTCATCAAAAGGCATAGCGAACAGAACCCAAACATCACATGTCCACAGATCTTGAGCCAGTGTGACGGGTATGCAAAGTTGAGTAGGATTGTTGAGGCCATACCAGTGCCCATAATGGTGATAAACCAAGGTGCTCTAAATGGCTCTCGACATGCATCAAAGATGG
>comp51416_c0_seq1
GTTGATGGCAGACAACACCGTCCAGATGATGTAGCACACGAGCATGCCTCCCAAACTCGAGATGAACATGGTTCTTCTCTTGAAGAGTCCTGATACTGAGCAGAACACAACAGAGACCACCAGGTTGAACAGCATAAGACACAGGTTGATGAGAAGCTGTCTGGAAGTCTCGGTGATACCGATGGAGTTCAACACTTTGTTCAGGTAGTACGAAACCAGCCCATTACCTGACAATTGCATCATTGTTGATGTGAAAACAACCAGGAACAATCTCTTTCTATAGCCTCTCTTGTTCAAGAAGTCAAGATAGCTTGCATTGGCACCAGCTTCCTTCTCGGCTTCCAAAC
>comp51520_c0_seq1
GTCCAAGACTCAGTGGCCAACAAACCAACCATCTAACGGTATGTCCGTTGGTGGATTGTACTGTAAGAACGGTTACTTGTACAGATCCAACTCCGCCAAGTCTAAATTGTGTGAGTGGGGTGTTGACTCTTCTTACGCTGTTAACAACGTTGAAAAGGAGGTTGCCCTTTGTCGTACCGACTACCCAGGTTCTGAGAACATGAACGTTCCAACCCTTGTCTCACCGGGTTCCAAGAAGCCAATCTCTGTTGTCGACTCTGATACCTACTTCCAATGGAATGGTGCTAAGACCTCTACCCAATACTACGTCAACGACCAAGGTGTCTCTGTTGAAGATGGTTGTATTTGGGGTACCGATGGTTCTGGTGTCGGTAACTGGGCCCCAGTTGTCTTGGGTGCTGGTTACACAGGCGGTATCACTTACTTGTCCATCATTCCAAACCCAAACAACAAGAACGCTCCAAACTACAACCTCAAGATTGAAGCTACAAGTGGATCTTCTGTTAGCGGTACTTGTTCTTATATCGACGGTTCATACTCTGGATCAAATTCCGATGGTTGTACTGTTTCTGTCACCTCTGGTTCTGCAAACTTCGTCTTTTACTGATCCACTCTTGGACGTCTGATATTGCATGCTACATTATTTTATACCATTTCTTTGACGGGCCCAACTTTCATTCGCTTTCATAAAAACTCTTGGGTGTCCTGTGTCGACCTGTGTGACTGTTTTATACACGTCTGTCATCTCGATTCCCATCATTTTCTTTTCTTTCTAAAGAGGAAAACAACAGATCGAGGAGAGCCACGACGTGTTTCCGAACCTCATGTTTTTGGTGCTGCTTTGGACTTATAGCCTTCCTCACAGACACATTATACACGCAAAGAGCTCGATTTC
>comp51520_c0_seq2
GTCCAAGACTCAGTGGCCAACAAACCAACCATCTAACGGTATGTCCGTTGGTGGATTGTACTGTAAGAACGGTTACTTGTACAGATCCAACTCCGCCAAGTCTAAATTGTGTGAGTGGGGTGTTGACTCTTCTTACGCTGTTAACAACGTTGAAAAGGAGGTTGCCCTTTGTCGTACCGACTACCCAGGTTCTGAGAACATGAACGTTCCAACCCTTGTCTCACCGGGTTCCAAGAAGCCAATCTCTGTTGTCGACTCTGATACCTACTTCCAATGGAATGGTGCTAAGACCTCTACCCAATACTACGTCAACGACCAAGGTGTCTCTGTTGAAGATGGTTGTATTTGGGGTACCGATGGG
>comp52309_c0_seq1
ACCTTAAGCAAAAGAGCAGAAGCAGCCTTCTTCTCGATGGCAGTCTTGATTCTTTGTGGGTTGGTGACGGTCAAATCGTCAGCAACGATTTGGATGTCAACCTTGGCAAGGAAGTGGGTCCAAGCATCCCAGTCATCCTCAGCGAATGGGTCCTCGATGGAGACAATTGGGTAGTCCTTGATCAATTGCAAGTACAAGTCAGCAAGCTCTTGACCAGTCAACCACTTG
>comp53550_c0_seq1
CTCGTGGATTAAGGAGTCAAAGGCCGTGATCCAAGCTTGGTTCGGTGGTAATGAGCTTGGTAACGCCATTGCCGACGTCTTGTATGGTGATGTTAACCCAAGTGGTAAGCTGTCACTGACATTCCCAAAGAAGCTGGAGGACAACCCAACTTTCCTCAACTTCAGAACTGAAAGAGGCCGTGTCCTCTACGGAGAAGACATCTTTGTCGGGTACAGATACTACGAGAAGCTACAGAAGCAAGTAGCATTCCCGTTCGGATTTGGTTTGTCTTACACAACTTTCCAGGTATCCAATTTGCAAGTGTCTGTTGATGAGCCAAACAACAAGATCAACGTCTCCGTTAACTTGAAGAACACAGGTGCTCTTGAAGGTAAGGAAGTTGTTCAAGTTTACATATCCAAAACCCAGTCCGAAGACATCATTAGACCGGTTAAGGAACTCAAGGAGTTCGAGAAGGTGTCTCTGAAGAGTGGTGAAGAACAAACAGTCAAGTTTGAGCTCTCTTTGAAGGACTCGGTCTCTTTCTTTGACGAATGGGAGAACAAATGGTCTGTTCAAAGTGGTGAATACTCTGTTCAAGTTGG
>comp53836_c0_seq1
CTGGGTTCTCGATTCTGTCAGCCAACTCCTCAATCTCTGGGAAGATGAACTTAGAAGCGATGGCAACAGCCAACAAGTCCTTGTAAGAGTTGACAACGGAGTGACCAACAGATGGCAAGGTTGGGTAGTTGATAGCCAAGGAGACAGAAGCGATGGTGTTGATGGCAGAGACAAAGTGGCTGACCAACTCATCATCGGTGATATCCAAGATAGAAGCTGGGAAG
>comp54365_c0_seq1
CCGGTGACGAGGCTAAGGCCCTTGTTGCTGCTGGTGTCATATGTCGCTGAAGGTTCCAACATGGGTTCCACCCAAGATGCCATTGACGTTTTCGAAGGTGAACGTTTGGCCACCAAGTCCGCCTCTGCCCCAGCCGTCTGGTACGCCCCAGGTAAGGCCTCTAACGCTGGTGGTGTCCTTGTCTCCGCCTTGGAGATGGGTCAGAACTCTCAAAGAATCCAATGGACCTCTGAGCAAGTTGACTCCGAGTTGCACAAGAGAATGATCAACTTGTTCGAGGAGTCCATCAAGTACGCCACCCAGTACTCCAAGGAGTCCAACAAGGAGTCTCTTCCATCCTTGGTTATGGGTGCTAACTTGGCTGGTTTCGTCAAGGTTGCCGACGCCATGTTCGACCACGGTGACGTCTGGGCTTAGACAAGGTGCTATACATAGAAAGGGG
>comp54408_c0_seq1
AGGCCACGAGAAGCTTACCGCAGCCAAGAGAAGACTTTATGAGTTGGAGACAAAGGCTGTTGATGCTGAACGTCGTCATGATACTGCTACAGCTGCTGACTTGAGATACTTTGCTATCCCAGACTTGCAGAAGAAGATCGAACAGCTCGAAGAGGAAGTTGCTAGAGAGGAGACAATGTCTGGTCATGGAATGATGATCCAGAACGTTGTCAACTCTGATACCATTGCTGAGACAGCTGCTAGACTTACTGGTATCCCAGTCAGTAAGCTTACCGAATCTGAAAACACTAAGTTGGTTCACATGGAGAAGTCACTTTCAAAGGATGTTGTTGGACAGAGTGAGGCCATTAAGGCAGTTTCAAATGCTGTAAGATTGTCAAGATCTGGTCTTGCAAACCCAAG
>comp54587_c0_seq1
CGCTTCTTGTCACCACCCAACTCGAAGTGCTTACAACGCTTCAAAGCCAATTGGGCCTTGGTCTTGCAGACAACACACTCCAAACGCAAAACAACCTTCTTGGTGGTTTTAGCCTTTTTGTGGAAAACTGGCTTGGTTTGACCACCGTAACCGGATTGCTTACGGTCATAACGACGCTTACCCTGGGCAAAGAGGGAAGCCTTACCAGCCTTGTACTGGGTAACCTTGTGTTGAGTGTGCTTTCTGCACTCCTTACCCTTACAGTAGGTTCTTCTGGTCTTTGGAACGTTAACCATTGTGTTTG
>comp54779_c0_seq1
GACAGATTCGTCCACCAATCTACTCTTTGAAACAAGCCAAGTTGAGAAAGCGTATGATCAAGAAGTATCTGTCCTTGTACTTGTTGGTTTTGATCATCTTCGTTGCTTGTATTGCCGGTCCTGCTGCTGCTTCAAGTCACGTCTCCAAGGATTTGGGATCCTCATTGACCGGTGCCTTCAGCAACTTGGTTCAACCAAGAGGTTTGAGCAACAACGATACTGGTCCATCCTTCTCATCTCTATCGCACTACTACACCTCTAC
>comp55229_c0_seq1
AAGTGAGCGTACTCAGCAGCAGCATCTCTTTGGGCTTGAGCGTTTCTGATCTTCAAAGCCTTCAAGTGTCTCTTTCTTTGCAAAGTTTGTGGAGTAACCAATCTTTGGATCTTTGGAGCCTTGGTGTACTTCTTCTCACCCTTGACAACCTCTCTTCTGATGACGTATTGTCTAACATCATCCTCCTTGGTCAAACCAAAGAACTTTCTGATGTTGTTGGCTCTCTTAGGACCCAATCTCTTTGGAACTTGGGTGTCAGTCAAACCCTCAAGCTCAGCATCACCTTGCTTGACAATGACAAGGGACAAAACAGCAAGATCTTGACCGACAATGGCACCTCTGACGGACTTTCTCTTTCTCTCACCGTTTCTTCTTGGTCTGTAACAAGAGTGACCCTTAGCGAGCAACAACTTGACACGGTTTGGCAACAAGACACCTTGCTTCATTGGGAAACCTTGCTTGTCGTTACCACCAGAGATCTTGAAGACGTAACCCTTGAACTCGTCACCGACAGAGTCACCCTCG
>comp55310_c0_seq1
GTCCACCTGAACATCACCATCCTTATCGGTCTTTGGCTCTGGTTCAGAACCAGATTTTGGCTCAGAACTTGTGGTAGTTGGAGTTGGATTGCTTTCAGAGGAGGAACTTGGTTTACCCTCTTCGTTCAACCCCATTGGTGCATCACTATCCAAATCAACACCAAGCAAGGTGGCCATTATCGTCATCATTCTTGGATCTGTAAGCAAATCCTGGCTTGCAGATTGTGGATTTTGGGTCATATTGATGACTTTAGCAACCAATGTTGGATCCTTCATGAACTCAGCTGTCTTTGGGTTTGTCTTCAACTTCTCAATCAAATTTGGGTCTGAAAAGATCTTTCCAAGGCCAAAGTCTGGCGCAGAGTTTCTAGCCTGGGAAGCCTTCTGGACGCTTTCAAGACCTTCCTTTGCCATCTTATTGGTTGGGTCAAGTTCTAACGTCTTCTTATACGACTTCTCAGCGTCATCCAACTGACCAAGCCCAA
>comp55385_c0_seq1
AACGATATCTTGCAAGAGTCTTTCATCAACACAATGTCCGCTTGGGTTAACATGTTGTTGTTGTCTTCTTCCGGTCCTATTAAGACCCCTGTTGGTGCATGTGCCACTGCTGTTGAGTCTTTGGACATTGGTTTCGAGACCATCGTTTCCGGTAAGGCCAAGGTCTGTATCGTTGGTGGTTACGATGATTTCCAAGAAGAAGGTTCTTATGAGTTCGGTAACATGAATGCTACCTCTAACACATTGGATGAGTTTGAGCAAGGTCGTGCTCCATCTGAGATGTCCAGACCAGCTACCACAACAAGAAACGGTTTCATGGAATCTCAAGGTTCTGGTATCCAAATCATCATGAACGCCAAGTTGGCTTTGGAAATGGGTGTTCCAATCTATGGTATTTTGGGTATGACTGCTACTGCCACTGATAAGATTGGTAGATCGGTTCCAGCTCCAGGTAAGGGTATTTTGACCACTGCTCGTGAGCACCACGGTGATTTGAAGCACAACGCTTCTCTCTTGGACATGTCCTACAGAAAGCGTCAAGTTGAGAGAAGAGTCAGAGAGGTTAAATCTTGGATCGATTCTGAGTACGAGTTCTTGCAAGAGGAGGCTAAGAGCATGCCAACTGAAGAGCAAGAATCATACATTTCTGAAAGAATTCAAGAGATTCAAGATGAAGCTGAGAAGCAAATCAACTCTGCTAAAGACTACTATGGTAACTTCTTCTTTGTTAACAACCCAAG
>comp55405_c0_seq1
GGACTTCGAGTCCTTGCCAGCTGGTGAGGCTCCAGCTGCTGCTGCTGCTGCTGAGGAGGAGGATGACGACGACGTTGACCTCTTCGGTTCCGACGATGATGAAGTTGATGAGGAGGCTGAGAAGTTGAAACAACAAAGATTGGCTGAGTACGCTGCTAAGAAGGCTGCTAAGGGTCCAAAGCCAGCTGCTAAGTCCATTGTCACTTTGGATGTTAAGCCATGGGATGACGAGACTGATTTGGAAGAGTTGTTGGCCAACGTCAAGGCTATCGAGATGGATGGTTTGACCTGGGGTGCTCACCAATGGATTCCAGTTGGTTTCGGTATCAAGAAGTTGCAAATCAACCTTGTCATTGAGGATGCTAAGATCTCTTTGGATGAGTTGCAACAGCAAATTGAGGAGGATGAGGACCACGTCCAATCCACCGATATTGCCGCG
>comp55652_c0_seq1
TCAAAAGCCAGCTCCAAAGTTCACCAAGACCGCCGTCGTTGACGGTTTGTTCGAGGAGGTTTCCCTTGACAAATACCTTGCCGAGGGTAAGTGGGTTGTTTTGGCCTTCATCCCATTGGCTTTCACCTTTGTCTGTCCAACTGAGATCATTGCCTACTCTGAGGCTGCTAAGAAGTTCGCTGAGAAGGGTGCTCAAATCTTGTTCGCTTCTACCGACTCTGAGTACTCCCTCTTGGCCTGGACCAACGTTGCCAGAAAGGATGGTGGTTTGGGTCCAGTCGACATCCCATTGGTTGCCGACACCAACCACTCCCTTTCTAAGGACTACGGTGTCTTGATCGAGGAAGCTGGTGTTGCCTTGAGAGGTATCTTCATCATCGATCCAAAGGGTAACGTTAGACAATCCACCATCAACGATTTGCCAGTTGGTAGAAACGTTGAGGAGACCTACAGATTGTTGGAGGCCTTCCAATGGACCTAGGAGAACGGTGAGGTTTTGCCATGTAACTGGACTCCAGGTCAGTTGACCATCAAG
>comp55872_c0_seq1
GTCCCTCTTCTTATCCAGCAACGCTAGATCGTCATCCATATCTTCATACGTATCGTACAGCCACCATTTAACCAGCTCAATATTAGATCTCGAGACACCGCCAGTAGAGTCCACTTCCTCCATCGGCACACTGCCGGGCAACGACCGCATCTCACCATCTCTCAGCACAAGATTCGATATCCAGTTCAGCTTGATATCATAACCTTCGCACCGCAGTTTCGACCTCGTACACCTGGTACAGTGCGGTCTCGCAGCATCGCATTTGACCTTCCTCCTACGACACGTCCAGCATCCAACAAACGACCTCTTGAAGACTTTTGTTTTCTTCTTGGGAGGCATCTGATCGCCCACGACACTCACACACACTCTCTCACCG
>comp55943_c0_seq1
ACATCCTACATAACAAAAATGTCTCTTTCAAGTAAGCTCTCCGTCACCGACCTCGACGTTGCAGGTAAGCGTGTTTTCATCCGTGTTGACTTCAACGTTCCATTGGATGGCAAGACCATCACCAACAACCAAAGAATTGTTGCTGCTTTGCCAACCATCAAGTACGTCTTGGAGCACAAGCCAAAGGCTGTGATCCTTGCCTCTCACTTGGGTAGACCAAACGGTGAGAAGAACGACAAATACTCCTTGGCTCCAGTGGCTGCCGAGCTCCAGAAGCTTCTCGGTCAACCAGTCGAGTTCTTGAGCGACAGTGTCGGTCCAGAGGTTGAGGCTGCTGTCAACAAGGCCACCAACGGTCAGGTTATCCTTTTGGAGAACCTCCGTTACCACATTGAGGAGGAAGGTTCCAAGAAGACCCCAGAAGGTAAGGTCAAGGCTTCCAAGGAGGATGTCGAGAAGTTCAGAAAGCAATTGACCTCTTTGGCCGATGTCTA
>comp56268_c0_seq1
CTGATGACCTGCTGGAGGCTGAGACGTCCGAGGAGCTGTTTGGCTACTTGGCTAAGAAGATTGCGCAGTTTGTTGACAAGTACCATCCTACCGGCTCCACAGACACCACTGGTAAGCTCAAGCTGGGCTTCACCTTCTCCTACCCAGTTGACCAGACCTCGCTGTCGTCAGGAACGCTGATCCGCTGGACTAAGGGCTTCAAGATCCAGGACACCGTCGGCAAGGACGTGGTCAAGCTGCTGCAGGACCAATTGGACAAGATCAAATGTCCCGTGGACATTGTGGCGTTGGCCAACGACACCGTCGGGACATTGCTGTCGCACGCCTACTCCTCAGGTGCGTCTCCAAACGGTAACCAGAG
>comp56522_c0_seq1
GAAGGGTACTTTCAGATCCATCGTTCCATCCGGTGCCTCCACCGGTGTGCACGAGGCTCTTGAGCTGAGAGACGGTGACAAGTCCAAGTGGCTCGGTAAGGGGGTCTTGAAGGCCGTTGCCAACGTCAACGACATTATTGCTCCAGCTGTTGTTGCCTCTGGTGTCGACGTGAAGGACCAAAAGGCCGTTGACAAGCTCTTGTTGAGCCTTGACGGTACTCCAAACAAGTCCAAGCTCGGTGCCAACGCCATCTTGGGTGTCTCCCTTGCTGCTGCCAACGCTGCTGCTGCTGAGAAGGGTGTTCCATTGTACCAACACTTGTCTGACCTTGCTGACACTCCAAAGCCATACGTTTTGCCAGTTCCATTCCAAAACGTGCTTAACGGTGGTTCCCACGCCGGTGGTGCTCTTGCCTTCCAAGAGTTCATGATTGTCCCAACTGGTGTCGACAGCTTCTCCGAGGCTTTGAGAATTGGTTCTGAGGTTTACCACACCTTGAAGTCCTTGGCTAAGAAGAGATACGGCCAATCTGCTGGTAACGTTGGTGACGAAGGTGGTGTTGCTCCAGATATCTCCACTCCAAAGGAGGCCCTTG
>comp56625_c0_seq1
AAGTTACCCTTGTACTTTCTCAACTTGAAACCCTCGTAGTGGATAATGTATTGGACAACGTTGTCCAAGAAACCAGAGTCGTGGGAGACAATGATAGAGGTAATACCACAGGTGTTCAAGTAGTTAACCAACCAAGCAACGTTGACGGTATCCAAATGGTTAGTTGGCTCATCCAACAACAAGATATCAGCGTTCTTCAAGACGGCTCTAGCAAGAGCCAATTTCATCTTCCAACCACCAGAAAGGGATTGAATTGGCATGTTGATCATAGCATCAGAGAAACCGAACTCTCTCAACTTGTCCTCAATGGTCTCCTTGGAGACACCGGTAACACCGTCCTCAAAGACGAAGTCAACAACAGAGGTATCAGCGTGAGTACCATCGATATCGTGCTCGACGTAAACGGTACGACATTCCTCTTGAGTTGGGAAACCCTCAACTTGACCGTTAGCGATAGCTCTCATCAAGGTGGACTTACCAGCACCGTTTGGACCACACAAACCATATCTTCTACCACGCTTCAATCTAAGTTGGGTCTTGTTCAACAAGATCTTAGCACCATAAGCCAAGGAGAACTCACAGTTACACAAGTCCTCACCTTCATCATCCTCATCTTCGAAAGATGGTGGTTGTGGAATGTTGTCAAAGGCACGCTTT
>comp56625_c0_seq2
CCGTTCTTCATACCAATGGTCTCACCAAGAGTGAAGGAACACTCGTACTCGTAGGTGTTCTTGAATTTTCTTCTACCGTGGATACCAGCAATACGTCTTGGAGTACCCTCGATCTTGAAGATCTTGTTCATGGCTTGCTCATCGTTCTCGTTGATTTGTCTGGAAGCTCTGTCCATGGTTTCTCTGTCCTCACCAGTTTGGAATCTCCATTGGATGTACTCAGATGGAGTCTTGTCCAAGTGGGAATCAATGTGAGCGAAAGCGTGTTGCTTGATGTAAGCGATACGACAGTTCTCGTGGACGTAAACCTCACCGGCAGTTGGAAGCAACTCACCAGTCAAAACGTTAATCAAAGTGGACTTACCAGCACCGTTTGGACCACACAAACCATATCTTCTACCACGCTTCAATCTAAGTTGGGTCTTGTTCAACAAGATCTTAGCACCATAAGCCAAGGAGAACTCACAGTTACACAAGTCCTCACCTTCATCATCCTCATCTTCGAAAGATGGTGGTTGTGGAATGTTGTCAAAGGCACGCTTT
>comp56625_c0_seq3
CCGTTCTTCATACCAATGGTCTCACCAAGAGTGAAGGAACACTCGTACTCGTAGGTGTTCTTGAATTTTCTTCTACCGTGGATACCAGCAATACGTCTTGGAGTACCCTCGATCTTGAAGATCTTGTTCATGGCTTGCTCATCGTTCTCGTTGATTTGTCTGGAAGCTCTGTCCATGGTTTCTCTGTCCTCACCAGTTTGGAATCTCCATTGGATGTACTCAGATGGAGTCTTGTCCAAGTGGGAATCAATGTGAGCGAAAGCGTGTTGCTTGATGTAAGCGATACGACAGTTCTCGTGGACGTAAACCTCACCGGCAGTTGGAAGCAACTCACCAGTCAAAACGTTAATCAAAGTGGACTTACCAGCACCGTTTGGACCAATGACAGCAATTCTGGAAGAA
>comp56647_c0_seq1
AAGGTTGTCAAGAAAAAATAATGACAAAAAGCTATCAAGCTCTTTAGAAACACTTGTGGTGGACAATAGATGGACCAGCTTCGTCGTATTCTTGCTTTGAGATCCACATCTGTTGGAAAGTGGACAAGGAAGCCAAGATGGAACCACCAATCCAGACAGAGTACTTTCTCTCTGGTGGAGCAATGATCTTAACCTTCATGGAGGATGGGGCCAAAGCGGTGATCTCCTTTTGCATACGCTCAGCGATACCTGGGAACATAGTAGTACCACCAGACAAGACAATGTTACCGTACAACTCTCTTCTGACATCGATATCGGTCTTTGTGATGGAGTTGTAAGTGGTTTGG
>comp57423_c0_seq1
GATATCCCAGTGCTTGTTGCCGGTAGAGCCATTGGTGGTCTTGGTGTTGGTTTGATCTCAGCTTGTGTTCCGTTGTACCAATCTGAAACCACACCAAAGTGGATCCGTGGTGCTATTGTTTCTTGTTATCAATGGGCTATCACCATCGGCTTGCTTTTGGCTTCTTGTGTTAACCAGGGTACCAAAGATAGAAATGACAGTGGTTCTTACAGAATTCCATTTGCCATTCAGTTCCTATGGTCTATCATTTTGGCCGGTGGTTTGTTCATGCTTCCAGAAACTCCAAGATTCTACGTTAAGAAAGGACAACAAGACAAGGCTATGGAGTCCCTTTCAAGACTCAGAAGATTGCCAGTTGACCACCCAGTTCTTATCGACGAGCTTGGTGAGATTACTGCAAACTACGAGTATGAAATATCCGATGGTAAGGGTAGTTGGTTGGACTGTTTCAGACTC
>comp57432_c0_seq1
GTCGTGCTTCAAGAGCTGCTCGAATTGACCCTTGGATGGCTTGGCAGCACCCTTACCCTCAACCTTTCTGGAGCCCAACTTCTCAGCGGAGAAAGCCTTAGCGTATGGGTTCAATCTCAAGAGAACTTGCTTGTTCTTGAGTGGGTTCTTCTTCAAAACGTGGGTACGCTTTTGAGTTGGTTGACCAGCTGGTCTAACAACAGCTTGGATTTCAGAAGAGTTGATGATTCTGGTAACATCAGAGTTGGCCAAGATGTTGG
>comp57491_c0_seq1
GGTTCCAAACACGGTATTCAACCTTGGTTGGTGGGACACCCTCTTCCTTTGATGGCTCCTCAACGGTGATTCTCTTCTCACCGTAGACGGACTCGCCTGGTGCAATGTTCTTCGTCACAAGCAAATCCTCCTTACCTCTGGCGATGAAGACACCGGCGTGTCTGTGTGGCTCAATGACAACCTTGGCACCACCTTTAGCACCACCACGAGCACCACCACGGCCACCACGGGCACCACCTCTTCCTCCTCTAGCACCACCACGGGCACCACCTCTGGCACCACCACGGCCACCACGAGCACCACCGAAACCACCTCTGGCACCACCACGGCCACCACGAGCACCACCGAA
>comp58283_c0_seq1
ATTCAAAGCTGTTGTTGTCATTGGTGACTCCAACGGTCACGTTGGTTTGGGTATCAAGACCGCTAAGGAGGTTGCTACTGCCATCAGAGCTGCTATCATCATTGCTAAGCTCTCTATCATTCCAATCAGAAGAGGTTACTGGGGTACCAACTTGGGTCAACCACACACTGTCTCCTGTAAGACCACTGGTAAGTCTGGTTCCGTCTCTGTTAGATTGATCCCAGCTCCAAGAGGTAAGGAAATTGTTGCTTCCCCAGCTGTTAAGAAGTTGTTGCAATTGGCTGGTGTTGAAGATTGTTACACCACCTCTTCCGGTTCCACCAGAACTTTGGAGAACACCGTTAAGGCTGCTTTCGTTGCTATTGCCAACACCTACGGTTTCTTGACTCCAAACTTGTGGGCTGAGCAACAATTGACTTTG
>comp58655_c0_seq1
GTTTGGTCAATACCAGCAGCTTCCAAACCAATCAAAGATGGGTGGAACAAAGCCTCTGGAGCTCTGAATCTCTCGTTACCGATGGTAATGACTTGACCATCTGGCAACTCGTAGGACTTCTCGATAGCAGAGGATTGAGCAGCAGTTTGCAACTCTTGGTCAAAGTCCAAAGCAACGTAAGCCAACTTCTCCTTGATGTCACGGACGATTTCTCTCTCGGCAGTGGTGGAGAAAGAGTAACCACGCTCGGACAAGATCTTCATCATGTAGTCAGTCAAGTCACGACCAGCCAAGTCAATTCTCAAGATGGCGTGTGGCAAAGCGAAACCAGCGTAGATTGGAACAACGTGGGTAACACCATCACCAGAATCCAAAACGATACCAGTGGTTCTACCAGAGGAGTAAAGAGACA
>comp58996_c0_seq1
GGTGTAAACCTCTTGGTCAGCAGCACCGTAGATTCTAGCACTGTTCTTAGCACGCTCGGCCTTACCCAATCTGGTGGAAGCGACAATCTTCATGGTGTTGGTGATCTTCTCAATGTTCTTGATAGATTTCAAACGGGTCTCAATGTCACGCAAAGTGGCATAGTTTCTTGATTGAGAAACAGCAGAACGAACAGCAGATCTAGCGAACATCTTCTTCCTTTTTTCTTTCCTT
>comp59175_c0_seq1
CAACCACTCAATCAACAAAGAAACAATGTCTGAGAGCCCACTTAAAACCGTCGGATTCGACGCCAGATTCCCAAACCAGAACCAAACCAAGCACTGCTGGCAATCATATGTGGACTACCACAAATGTATCAACGCTAAGGGTGAGGACTTTGAGCCATGTAAGGTTTTCTTCAAGACTTACTCTGCTCTGTGTCCAGTTGACTGGGTTGAGAAGTGGGATACCCAAAGATCCAACGGTAACTTTGCTGCTGACTTGAACTAAGCGCTCCATCATGGAGCGAATTCACCGGGAAAGATTGAGATGAGAGTTTTCCGTGAGGCTCAGGTGTAGGTGACAGTGAAGGTGACGACGAAGATATTCCCATTTCCAATGCCTTCAGCTTTTCAAGATTTCTCTTTGGTGTATCTATTTTCCTCTTGCACTAGCATGTTTCATTGGAAAAGACGTATGAAGAGGAGGGATATGGGGTTGGAGGCATCACAGTTGAACGAAAACAAAAAACCAATTAAACAAGCAATACATTCATGTTTCTCTATTTATTTTAGCATGTCTAATTCAG
>comp59232_c0_seq1
CTTCAAGTGGAAACGAGCAACAGCCTCATCCAAAACCTTTGGCAAGACGTAGACTTGACCCTTCTGGAATGGACCAGTCTTGGAGAACTCAATGTTCTTAGCTCTGAAGGCCTCATCGTTAGCCTTGAACAAAGCGATTTGAGCCAAGACTTGGTTAGAGAAAGAACAAGACATGACAAAGGAGGAGTGACCAGTGGCACAACCCAAGTTGACCAATCTACCCTCAGCCAACAAGATGATGTGACGACCAGACTTCATGGTGAAACGGTCAACTTGTGGCTTGATGTTGACGGTCTCAACGGCGTTGGCCTTCAACCAAGCAACATCAATTTCAATGTCAAAGTGACCAATGTTACAGACAATGGCATCTTCTGGCATTTGCTCAAAGTGGTCCTTGGTGAGG
>comp59585_c0_seq1
TTCTTTGGATGCACTCTCAAGGTAACATTCTTACCTGGAGCCAAGTCCTTCAATCCCAAAATGTCAACAGTGTCATCTGGGTTGATCTTGTCGTAAGCAGCTGGATCAACAAAGTTCAATGGCAAAAGACCTTGCTTCTTCAAGTTGGTCTCGTGGATACGAGCGAAGGACTTTGTAATAATAGCGAAACCACCGAGGAAACGTGGCTCCAAAGCAGCATGCTCACGGGAAGAACCTTCACCAAAGTTCTCACCACCAACAACGACCCACTTAATACCAGCATCTCTGTAAGCAATGGCAGTGTCTGGAACACCAGCATATTCACCAGTGTACAAGTTCTTAACAGTGTTGGCCTTACCGTTCTCAGCGTTGATAGCACCAATCATGTAGTTGTTAGAGATGTTTTGCAAGTGACCTCTGTATTTCAACCATGGACCGGCCATAGAAATGTGGTCAGTGGTGGTCTTACCAACAGACTTGATCAAGATTGGCATGTTCAAACCATCCTTACCATCCCATGGCTTGAATGGAGTCAACTTTTGCAAACGGTCAGACTCTGGAGAAATTTGGACTTGAACAGAAGCACGGTCAGCTGGTGGAGCTTGGTAGGTGTTCTCACCTGGGTCGTAACCACGTTGTGGAAGACCGTCACCGGAAGGTGGCTTCAACTTGAATTCCTTACCATCAGCACCAACAAGGGTATCAGTTACTGGGTTGAATCTCAAGTCACCTGCAATGGCGTAAGCAGTAACCATCTCTGGAGAAGCGACGAAAGCATGGGTAGCTGGGTTACCATCGTTTCTGGCAGTGAAGTTTCTGTTGTAAGAAGAGACGATTGTGTTCTTGTCACCCTTCTTGATGTCTTGTCTGTCCCATTGACCGATACATGGACCACAAGCGTTGGCCAAGACAATACCACCGAACTCCTCGAAGGTTTGCAATTGACCGTCACGGGCAATAGTTGCTCTAATTTGTTCAGAACCTGGGGTAACAGTGAACAAGGACTTGGCCTTGATACCGTGGTCAGCAGCATCCTTGATGATGGAAGCAGATCTGGACATATCCTCGTAAGAAGAGTTGGTACATGAACCAATCAAACCAACCTTAACCTCCAATGGCCAGTCGTTCTCAATGGCAACTTCCTTCATCTTGGAGACTGGGGTAGCCAAATCTGGAGTGAATGGACCATTGATGTATGGCTCCAAGGTGTTCAAGTCAATCTCGA
>comp60072_c0_seq1
GGGACAATGGTCAAACCGGAGTGACCACCGACAACGGTGACCTTCTCGGTGGTTGGGTCAGTGTTGACAACCTCAGAGAGGAAACGGGAAGAACGCAAAACGTCCAAGGTGGTGACACCGAACAACTTCTTCTTGTTGTAGACACCCTTGGCCTTGAGTACCTCACGGACAATTGGCACGGTGGAGTTGACTGGGTTGGAGATCACCAAGACAGCGGCGTTTGGAGCGTGGTCAGCAATGGCGGAGGCCAAGTCTCTGACGATACCAGCGTTGATGTTGAACAAGTCATCACGGGTCATACCTGGCTTTCTTGGAACACCAGCTGGGATCAAGACAACGTCGGCACCGGTCAACGCCTTCTCCAAGCCACCTTCCTCGTCTGGAGTGAAACCTTGGACAACAGAGTTGGTTGGGACGTGGGACACGTCCGCAGCAACACCCTTGGCACCCTTAAGATCGTACAAGTTGAGGCCAGTGACTCTGTGGTTGAGCTTCAACAAGAGCGACAATGGCTGACCAATACCACCGGCAGCACCGAGAACGGTCACCTTGTATGGGTTAGCAGCAGTGGAGGAGAAGGATCTTCTGGCAATGTTTCTG
>comp60386_c0_seq1
TGACGTTCAATAAGCTCAAGCTGAGATCAAGTTGTTCAACAAGTGGTCTTTTGCTGAAGTTACCGTCAAGGACATCTCCTTGACCGACTACATCCAAATCACCAAGCCAACTTTCATCTCCCACACTGCCGGTCGTTACGCTTCCAAGAGATTCAGAAAGGCCCAATGTCCAATCGTTGAGCGTTTGACCAACTCTCTTATGATGAACGGTAGAAACAACGGTAAGAAGTTGAAAGCTGTCAGAATCGTCAAGCACACTTTGGAGATCATCAACGTTTTGACCGACCAAAACCCATTGCAAGTTCTCGTTGACGCCGTTGTCAACACCGGTCCAAGAGAAGATGCCACCAGAGTTGGTTCTTCCGGTACCGTCAGAAGACAAGCTGTTGATGTCTCCCCATTGAGAAGAGTCAACCAAGCTATTGCTCTCTTGACCATTGGTGCTCGTGAGGCTTCTTTCAGAAACATCAAGACTATTGCTGAGTGTTTGGCTGAGGAGTTGATCAACGCTGCTAAGGGTTCCTCCACTTCCTACGCCATCAAGAAGAAGGATGAGTTGGAGCGTGTTGCCAAGTCTAACCGTTAAGAACCTGTAAGGATGCAGAACAGTTTGGG
>comp60498_c0_seq1
AAGTCCATCAAGAACGCTGTTGTTACAGTGCCAGCTTACTTCAACGATTCCCAAAGACAAGCCACCAAGGATGCCGGTCAAATTGTCGGTTTGAACGTGTTGCGTGTCGTTAACGAGCCAACCGCTGCCGCTTTGGCTTATGGTTTGGAGAAGACCGAGACCAAGGTTGTTGCTGTCTTTGATTTGGGTGGTGGTACCTTCGATATCTCCATCTTGGATATCGACAACGGTGTCTTTGAGGTCAAGTCCACGAACGGTGACACCCACTTGGGTGGTGAG
>comp60600_c0_seq1
TCCACTGCTCTTAGAACTGTTGCTCGTGCTCAAGCTGTTGCTAGAAGAAGCTATGCTGACGTTGCCACCTCTGACGTTTTGAAGCTCTCTTTGGCTCTTCCACATGAGACCATCTTTTCATCCGAGACCGTCACACAGGTGAACGTTCCAGGTGTCTCTGGTGAGTTTGGTATCTTGGCCAACCACGTTCCAATCATCGAGCAATTGAAGCCAGGTGTTGTCCAGATCACCGAGTCCTCCGGCTCCATCAAGGAGTACTTTGTCGCTGGTGGCTTTGCTACCGTTCAGCCAGGCTCCACGTTGTCCATCACCACTGTTGAGG
>comp61078_c0_seq1
TGAGCACTTTGCTAAGTACGGTGAGCCTCTGTTCTCTTCCCACATGTTGGATTTGTCTGAGGAGACTGACGATGAGAACATTGCCACTTGTGTGAAGTACTTCACCAGAATGGCCAAGTTGGGCCAATGGCTTGAGATGGAGATTGGTATCACTGGTGGTGAAGAGGATGGTGTCAACAACGAGCACGTTGAGAAGGATGCCCTTTACACTTCCCCAGAGACCGTGTTTGCCGTCCACAAGGCCCTTGCTGCCATTGATCCAAAGTTCTCCATTGCTGCTGCCTTTGGTAACGTTCACGGTGTCTACAAGCCAGGTAACGTTCAATTGAAGCCATCCATCTTGGGTGACCACCAAGCCTACGCCAAGAAGGAGTTGAGCTCCCAGAAGAACCACCCATTGTACTTGGTGTTCCACGGTGGTTCCGGTTCCACCCAAGAGGAGTTTGACACTGCCATCAAGAACGGTGTTGTCAAGGTGAACTTGGATACCGACTGTCAATACGCTTACCTCACAGGTATCAGAGACTACGTCCTCAACAAGAAGGACTACCTCATGTCCCAGGTTGGTAACCCAGAGGGTGACGACAAGCCAAACAAGAAGTACTTTGACCCAAGAGTGTGGGTCAGAGAAGGTGAGAAGACCATGTCTGCTAGAATCACAGAGGCTTTGAACATCTTCCACACCAAGGGTCAATTGTAA
>comp62197_c0_seq1
CGTCGATGTCGAAGGTGACCTCGATTTGTGGAACACCCTTTGGAGCTGGTGGGATACCAGACAAGGTGAAGTTACCAATCAACTTGTTGTCACGGACCAATTCACGCTCACCTTGGAACACTCTAATCTCAACGGAGGTTTGACCTTCAGCAGCAGTGGAGAAGATTTGGGACTTCTTTGTTGGGATAGTGGTGTTTCTTGGGATCAATCTGGTGAAGACACCACCCAAGGTCTCGATACCGAGGGACAATGGGGTAACATCAAGCAACAAGACATCGGTAACTTCACCAGCCAAGACAGCACCTTGGATAGCAGCACCAATGGCGACAGCCTCATCTGGGTTGACAGCCTTAGATGGCTCCTTGTTGAAGAGGGACTTGACGGTCTCAACAACCTTTGGCATTCTGGTCATACCACCAACAAGGATAACCTCACCAATGTCAGAGGTGGACAAACCGGCATCCTTCAAAGCCTTCTTAACTGGGTCGACAGTCTTCTTGATCAATGGATCAACAAGGGTCTCGAATTGAGCTCTAGAGATCTTTGTGTTAATGTGCTTTGGACCGGAAGCGTCGGCAGTGATAAATGGCAAGTTAATCTCGGTGGAGACAGTGGATGACAACTCAATCTTAGCCTTCTCAGCAGCCTCTCTG
>comp63349_c0_seq1
ACTTGAAGACTGAGTTGGCTTCTATTGATCCAACTTCTGCCACTTCTGGTAGCGTTAAGACAACCTCCCTTGCTTGTCCTGCTGAGGCTTCTACATGGCGTGCATCTGCCGAGCTTCCTCCAACTCCAGATGAGGCTGTTTGTGACTGTTTGGATTACACTTTGGCTTGTGTTGTTGACAGCAGCGTTGATGAAGAGGATTACAGTG
>comp6344_c0_seq4
AGGGTATGTACTTATGACCTTATAATTAAAAAAATTATGTTTGCTGAATATGTTTAAATACTCCTTAATCTAACATATTAATTAAATGCATCTGACGTAAACTTACATACAAACAAAATGTTTATAAATAATAATTAAGCATTTATTCCATTATATATGTTGAAAAAAAAAAATGTTTTTCTTGGCCTTATGCACTTGTGGAAGCCGTAGGTTCAGCTGCAGGTGGCGAACGAGCAGTAGGTCGTGGTGAAGTAGCTAATGGTGTCTTAACAGCCAGAGCTTCTATAATAGAAATAAGTTCACCTTTTTGAAGAGGGCCATCACATTCACAATAGTTTTCTGCATCGGAGTCGTCTAACTCAAAAGGATTGAATTTGCCCCAGAATCCATGAGGAAGGTTTCCATGGTGTCCTCTGGGTCTACCACCACAGTGACGACCGTGGCGACCATGATGTTTTGGTCCAAATCCGTGATGACCGTGATGCCCTTTTCCAAAACCGTGATGACCATGGTGTCCTTTTCCAAAACCGTGATGACCATGGTGTCCTTTTCCAAAGCCACGATGACCGTGGTGTACCAAGCCAGAATGACGATGTCCTAGTTCAAATCCGTGTCCCAGACCGTGGCGTCCGAAGCGGTGATGTCCTGGACCAAATCCATGACGTCCTGGCCCAAATCCATGTGGAAATGGGCCAAATCCATGTGGTTCTAAGCCGAATTCATGGTGTCCAAAGCGCTTGTGACACTTCATTGTTTATTTATTACCACACACGTCACACTCGCTAACAACTGTCTGCTCTGCTTTGTTCAAAT
>comp63507_c0_seq1
GTGATTTGTTTCATTCAAGCGTTATGTACAAAGATTAGAGCTCTAGAGCGATGATGGAAAGAGGCGGTGGGTGAAAGGGTCTCATTCAACAACACCACCATGTTCTTCCCATTCCAACTCCTCATCAGGGACATCTTCAATGGTGACTTTCTTCAACTTTGGCTTTTCCGCCTCTTCAACCTTTGGGACCTTGATAGTCAACAATCCGTTGAAGTACTTGGCCTTGATGTTGTCGTCGTCAATCTTTGGGAAAGTTGGGAACTTGACACGTCTTTCGATGGAACCGGTCTTGATCTCATTGACTTTCACACCGGTGGCATCTGCTATTGGGTCTGGAATGGTACCCTTGATGACGATCTCGTTCAAAGAAGGATGGAAATAGATATCCAAATCCTTCAATTGAGCACCTGGAATGGCAAGTATCAAGGTGTATTCCTTTTCTGACTCGTAGAGGTTTGTCTGTGGAGAG
>comp63792_c0_seq1
ATTATAATGTCTGAAATTGAGAAGAAAGAGCAACAACAAGAAGTTGTCATCCACAAGATCAAGATGACCTTGGTTTCCACCAAGGTTAAGCAATTGGAGAAGGTCTGTGCCTCCATTGTCTCCAACGCTTCTGAGAAGAAATTGGTCACCAAGGGTCCAATCAGAATGCCAACCAAGGTTTTGAAGATTGCCACCAGAAAGACTCCAAACGGTG
>comp63883_c0_seq1
TCTGCGCTCTGAATTTACCAGTCAATCTGAAGTCACGTTCAATGAGTTGTTTTTCAAACTGATCCAAGTTATAGCGAACCCTCTTGTTATCGTTGGTCAGGTATCGTGAGACAGACACATAAGAACCACCTGCGGTCAAGAAAGTCAAGATAATGCCCCATGGCAGTAAACCCTCGAATGGAATCATCTCTTGGTCTACTTCGATTACGTCGTTG
>comp64218_c0_seq1
AACAGCTATAAATCCAGCTATTAATGTAGTTATAGCACCTAATCAAAGACTAAATAATAACATATTAGGACAATATTCCATAATAGCTGATGATCTAATTAATAAATAAATTCCTGCAATAACTAAAGTAGCTGCATGTAATAATACTGATACAGGTGTAGGTCCAGCCATAGCTCAAATTAATCAGTTATGTAATCCAAATTGAGCACTTTTAGCACTAGCTGCTAAAATAAAACATAAGATAATTAAAGAATTAATATCAGGATTAATATAT
>comp64249_c0_seq1
GTCGAAATGGGAGGCGTTCGTGAAAAAAAAGCTGAGTACTTTACCAAGTTGAGAGAGTTGCTCGAAGAGTACAAGTCTATCTTCGTTGTTGGTGTTGACAATGTCTCTTCCCAACAATTGCACGAGGTTAGAAAGTCCTTGAGAGGTAAGGCCGTTGTCCTTATGGGTAAGAACACCATGATCAGACGTGCTATCCGTGGTTTCTTGTCTGACTTGCCAGAGTTCGAGAAGTTGTTGCCATTCATCAGAGGTAACGTTGGTTTCATCTTCACCAACGACAACTTGCCAGAGATCAGAGAGGCTATCTTGTCTAACAGAGTTGCCGCTCCAGCTCGTGCCGGTGCCATTGCTCCAGATGATGTCTGGGTTCCAGCTCAAAACACTGGTTTGGATCCATCCAAGACCTCTTTCTTCCAAGCTGTTGGTTTGCCATCCAAGATTGCCAGAGGTACCATTGAAATTACCTCCGACGTTAAG
>comp64317_c0_seq1
GTTAATGGCAATGTAGTCAGAGATGTCACACAAACCTGGGTTGTTAATGGTAGCAACGTGGGTGTCGACAGAGACAACTGGGCCAGTGTAACCGGAAGCAGTCAAAGCAGATCTACCAGTGGAGACGTAGGAAGCAACTTGGGAAACAGTAGCAGAACCACCGTTGACAAGCTCGTTACCGATGGAGACGGTGTAAACATCGTCCCAAGAACCGTAGGAGCTGATAGCAGAAGCCATTTGAGAGATACCGGCCTCAATTTGATCCATGAAGTAGATACCCAGGAAAAGCTTTTGACCGGAAGCCTTAGCTTGCAAAACGTTCTCAACTTGGTTACAGTCAACACCGTACAATCTAATAAGACTGTAGGAAGAGAGCTCAGCAAGGTCAGACTTGACTTCAGAAAGTGACTTACAAGCACCAGAAGAGGTGTATGGAGAGTAAGTAATACCCTTGGCACCGGCAGCGAAGCTGGAAGAGTCATCATCTGGAAGAGAACCATCTCCGGTGGAAGAAGCCGTGGCTTGAGAGGTGGAGGAG
>comp65057_c0_seq1
ATACAACGGCTTCTTTCCATATCTTGTTTGACTATATTCATCCTGAAATCACGCCGCAATCAACTTTCTACGCTGATTTTGAATCTCTTTATACTCCAGAAGAGACTGGTGATTATGAATTTGGTTTAGTTGTGGTTGGTACAGCTTTGTTGTACGTCGACGACCAATTGGTTGTTGATAACAAGACCAAACAAACACATGGTCAATCTTTCTTCAACTCTGGTACAATCGAGGAGACTGGAAAGATCCACTTGGAAAAGGGTAAGGAGTATAAGATCCGCATCGAATTCGGTTCAACAAAGACTTATACTCTTAAGGACAGAGATGGCGTTGATTTCAGTTCCAATGGTGCCATCAGCTTTGGCTGTGCGAGAGTCATCGACGCTCAAGAAGAGATTCTGAAAGCTGCTGAGTTGGCCAGATCCGTGGATAAAGCCATTGTTGTTATTGGAACCAACGGTGAGTGGGAATCCGAAGGTTATGACAGAAAGTCCATGGCATTGCCAGGTCATGTTGATGAATTGGTTAGATCTGTGATCAAAGCCAATCCAAACACTGTCATTGTTAACCAGTCGGGTACTCCAGTGGAATTCCCGTG
>comp65459_c0_seq1
CTTCACTACACACCAGAAATGTCTGCACCAGCTGTTAACTACAAAGTCGCTGATATCTCCCTTGCCGCCTTTGGCCGTAAGGAAATTGAGCTCTCTGAGAACGAGATGCCAGGTTTGATGGAGATCAGAAGAAAGTACGCTGATCAACAACCATTGAAGGGCGCTAGAATTGCCGGTTGTTTGCACATGACCATCCAAACCGCTGTCTTGATCGAGACTTTGGTTGCTCTTGGTGCCGAGGTCACCTGGTCTTCCTGTAACATCTTCTCTACCCAAGACCACGCTGCCGCTGCCATTGCCGCCGCTGG
>comp65510_c0_seq1
CGCTGGAGTACCATCCTCGTACTCAACCAACTCATCGAACAAGACTCTACCCATGGCAATAGAACCACCTGGGAAGTATGGGTTGTAGTTGGAACCTGGTGGAAGAGTGACACCTGCTGGTGGCTCTTCTGGGTAACCGGTCAACAAGGCAAAGATGTAATCACAGGCACCGTGTCTAGCCTTGACAATCAAGGACAAATCTGGTGGAAGAGCACCTTGGTTGGCAG
>comp65613_c0_seq1
TTGAATTGTACGTTCCAAGAAAGTGCTCTGCCACCAACAGAATTATCAAGGCTAAGGACCACGCTTCTGTCCAAATCAACATTGTCAACGTTGACGAGTCTGGTCGTGCTATCCCAGGTTCTTTCACCACCTACGCTCTTTCCGGTTACGTTAGAGCCCGTGGTGAGGCTGATGACTCCTTGAACAGATTGGCTTCCAAGGATGGTTTGTTGAAGAACGTCTGGTCTTACTCCCGTTAAAGAGAG
>comp65631_c0_seq1
GGCCAAAGTTCCATCTGGGGAGATGGTGATGGTGGAGACGTAACCGGTGTGACCAATGTAGTCACCGGTCAAAGCGTACTTGTCCAAGTCCCAAGACTTAACAAGCTTATCCCAACCAGCAGAAACAACAACTGGAGAGTCACTTGGAGAGAATCTAACAGAGGAGACCCAGTCGGAGTGACCTCTCAAAGTGGACATACAGG
>comp65635_c0_seq1
AGTAAATCTGCACGAAAGTCACCGGCAGTATGAGCATGGCAAGGTGTCTTACAAGTGCCATTGCGCCAAACATCTCCCCACTGGTATTCTTGGAACTGTATTTGATTATTGAGCTTTGTATTGTCGGAGAAACCATCCCACTGAGCGATTGTAACAGTGCGGAAAGGTAGACTGCTGTGGAGCTATCCCACACAATGAGCAGTAGACTTGATAGAAATACAAAGACAAGGGAGCTGACAATGCACGCTTTGTCCATTTTGTCAAGCGAGTCGCTCTTTTGCTCCATGTGAAAGACCTTTTGCAGTGTCTTTAAGAACAGCGGAGCAACGAGAAGCAGAACGCCTGCTCTACCGAAGCCACTTATAGACATATAGTAGCCAATCTCAACCGAGGTCCATTTGAATTGCAAAACTGTGTAAAGCGTGATAACACTCATTGTTCCTGCAGTTGCAGCCA
>comp65711_c0_seq1
CAACAGTGCTAACCGCCGGTTTCAAGATATTTGTATAGAGCTTTCATCTCAAAGATCCATACGAATTCTACCTGACTTTGTTCAACTCCAACTTCAAGTCAGTCAAAGTGTTTTCAAATCTTTTATCTTCAAGACACCACCCTTTCAACAACAAGCGTGCCTCTGCTACTGGATCGGGAAGTGATAATATATTCTTTTATTAATTTTACTCACGCAAACAATGGTTTCAATTAAAGTTAACAACGACTCTGTCAAGTACTCTGAGGACAACTCAAAGTTATCTACTACGTACACCTACAAGAACTCCATCGTCAAGGAGTCCGAGCCTGGTGTGTTTACCGTTTCTCCTTTCACAAAGGATTACGAATTTGACGTGAACTTGAAAGTTCCAAAGGTTG
>comp65766_c0_seq1
GTGATTAACGACATTGACTACTCTTCCTCTATGACCAGAGACCAGCTGGAGGAGTTGGTTCAACCATTGTTGGACCGTGTTAACGTTCCAATCGAGCAGGCTTTGAAGCAATCTGGTTTGTCCAAGGACGACTTGGACTTTGTCGAGGTCATCGGTGGTGGTTCCAGAGTTCCATCCCTTAAGGAGAGATTGGCTGAGACTTTTGGCAAGCCATTGTCCTTCCACTTGAACCAGGATGAGTCCATTGCTAAGGGTGCCACTTTTATCTGTGCCATCCACTCCCCAACTTTGAGAGTCCGTCCATTTAAGTTCACCGATGTCAACGAGTTCTCCATCACTTACCAATGGGATCAACAAGTTGAAGGTGACGATGACCACTTGGAAGTTTTCCCAGCTGGCTCATCGTACCCAT
>comp65883_c0_seq1
GAGCTTTGCGTGTTGAAACCGGTAACTTCTCCTGGGGTTCCGAGGGTGTCACCAGAAAGACCAGAATTGCCGGTGTTGTCTACCATCCATCTAACAACGAGTTGGTTAGAACTAACACTTTGACCAAGTCTGCTATCGTTCAAATCGATGCTACTCCATTCAGACAATGGTACGAGACTCACTACGGTCAACAAGTTGGTAAGAAGAGAAACCAAAAGTCCGAGGAGGCTGAGGTTTCCAAGTCCAGAAAGGTTGTCAGAAAGTTGGCTTCCAGAGCTGCTGCTTCTAAGATTGAGCACGCTGTCGACTCCCAATTCGGTGCCGGTAGATTGTACGCTTGTATCTCTTCTAGACCAGGTCAATCCGGTAGAGCTGATGGTTACATCTTGGAAGGTGAGGAGTTGGCTTTCTACTTGCGTAGATTGACTGCTAAGAAGTAAACCCGGTGATAGTGTTTAATAGTTTTTCTCATGTTTCATCAATAAAATCATTTACGTTTAATG
>comp65965_c0_seq1
TTCTTGTCTCAATTGGTTGGTCTTGTCCTTCAACTGGGTGATGAACTGCAAACCACCGTTCAAATCAGCCCAAACAGGTGACTTTTGACACAATTGCGTGATTTCCGGAGTCAAGAGACCCAACAAGTTGAATCCCATCTCCGCTTGAGAGAAAGTTCTCACACCCAAGTTCTCAATACCTTCAGAGATGATGTTGTTAGCACTCATCAAACCAGTACCTCTAGTCCAACCGATAACGGCACCACAGATGGTGAGTTGGTTAGCCCAGTTTTCAGAGAACCATCTGTTGAACAAAGTCTCCAAGGACAACTTGGACTCAGAGTACAAACCATCACTACCAAAAGTACCATGGTTTGGACACAATGGCAAGATAACTTGAGCTGGTCTTGTCTCAATACCTCTGGAAGACTTTTGTTGTTTAACAGCACCCATAATTCTCAAGACATTGGTCAACATGATACGGTGGGCCAATTCAGACTTGGAGTCAATTTGAGCCAAGTCGATACCATTCTCTGGAATGGCAGCGAATGGAATGATGGCGTCCAAATCCCAACCTAAACCACCCTTCTTTACATCGTCGTAAATGTACTCAACGAGGGCATTGACATCTTGCTTGGAGCCTTGGTTGAATGGAACAACAACCAAAGTCGAACCTCTAGCACCATAGGTTGCGTACATCTCTTGGTAGAAGTCAGTGACCTTCTTGGAGAATCTAGAAGTCGTG
>comp66057_c0_seq1
TGAAAATGTTCGCCAGACAACTCGTTCAAACCTCCAAGAGAGCCTTCTCATCCTCCTCCAAATCTGCTGTTCACTTCAAGGAGGGTGTCTATGAGAACATCCCATTCAAGGTGCACAACAGAAAGATCCCATACGCCGTGATCCACTTTGGCTTCTTTGGTATTGCCGCTGCTGTTCCATTCATTGCTTCCTTTGTCCAATTGAAGAGATCTGGTGCTTTCTAATTGCCGAGGAAGTAACACTTATATTCTATATTACATTACATGACAGTTCTTTTTGACTTTGTTGTAGGGTTGTCGTTG
>comp66411_c0_seq1
ATCGATTGTAAAGCAAGTGAGAAGAGTTATACACGAAATGTCTGCTGACGAGTACAAAGCACAAGGTAACACCGCGTTTGCCGCTAAGGATTTCCAAAAGGCCATTGATCTGTTCACGAAGGCGATTGATGCCTCCACGACACCAAACCATGTGCTCTACTCGAACCGTTCGGCCTCTTATGCTTCTTTGAAGCAATTCGACAAGGCGCTTGAAGATGCACAGAAGACTGTTGAGATCAATCCGACCTGG
>comp664473_c0_seq1
GGGCTCTGGATGTTTACTTTGTTTTGATTGACTGGCTGCTTCAACACAGCTTCAGTTGGCCAATAGGGCGGGAAAGAGGAATGTCTTCAAAGGAGATGCAGAGGGAAAGAGCGCAGTGCTCTTTCAACACGAGAGAGCTTACGCACTTCCTCGATAACGGAGCTGAGAACACGGCTAAGCTGGAGAAGATGATGCTTCAGTTCGAAAGGGACCCGGTGTTTAAGATCCCACTGTACGATCTCTCTTGGAAAGAGC
>comp66605_c0_seq1
GATGCCTTTGGTACTGCCCACAGAGCGCACTCTTCCATGGTTGGTTTCGATTTGCCACAGAGAGCTGCTGGTTTCCTCATGTCCAAGGAGTTGACCTACTTCGCTAAGGCTTTGGAGAACCCAGTCAGACCATTCTTGGCCATCTTGTGTGGTGCTAAGGTTTCCGACAAGATCCAATTGATTGACAACTTGCTCGACAAGGTTGACATCCTCATCATTGGTGGTGGTATGGCTTTCACCTTCAAGAAGGTTATCGACAACACCGCTATTGGTGACTCTATCTACGATGAGGAGGGTGCCAAGATTGTCCCACAATTGGTCGAGAAGGCTAAGAAGAACAACGTTGAGATTGTTCTCCCAGTCGACTTCGTCACCGCTGACAAGTTTGCTGCTGACGCTACTGTTGGTTACGCTACTGCCGAGGCCGGTATCCCAGACCACCTCCAAGGTTTGGACAACGGTCCAAAGACCAGAGAGTTGTTCGATGCTGCCATTGCCAAGGCTAAGACCATCGTCTGGAACGGTCCACCAGGTGTCTTTGAGTTCGACAACTTTGCTGCTG
>comp66633_c0_seq1
TGGCCAAGCCCCAGGCCACGACTCTGATGTCTACTTGAGACCAGTTGCTATGTACGCCGACCCATTCAGAAGAGGTGACAACATCATCGTCCTTGCTGAGTGTTGGAACAACGATGGTACTCCAAACAAGTTCAACCACAGACACGAGTGTGAAAAGTTGATGCTTGCACACAAGGATGAGGACATCTGGTTTGGTTTGGAGCAAGAATACACTTTGTTCGACACCAACGACAACGTTTACGGATGGCCAAAGGGTGGTTTCCCAGCCCCACAAGGTCCATACTACTGTGGTGTTGGTGCCGGTAAGGTTTACGCCCGTGATTTTATCGAGG
>comp66714_c0_seq1
TCACCCTCAGTTCTTTGCATTCGGTTCCTCTTTTTTTGTATATGTGATAGAGGAGAGAAACAAGAGAGGGATCAACAAATGTTGTCAATTCAACACTTTAAATGGCCTCCTTCAAAGCCTGGTTCAACTTGGCAACCTTGGAAGCAACAGACAAGTCAACGGTTCTATCACCAACCTCGACGATTAATCCACCTTGGATATCAGCGTCAACCTTGTTTTGCAATCTCAATGTCTTACCAGAGCCGACAAACTTGGACTTGGTGATAGAGGACTCAATCTTCTTCAAGATCTTAGAGTCCAATTGGGTAGCAGAGGTAACAACAGCCTCGACAACACCACTGTGAGCATCGGTCAACACCTTGAACTGAGCAAAGATACCCTCGAGCAAGTTCAATCTGTTGTTGTCACCCAAGACCTTCAACAGGTTGGCGACAGACGAGTCCAGAGACACCTGCTTGGCCAAGGTGTCAACAACAACAGCACGGTCCTCGAAGGACAACGCTGGGTTACCCAATTGCACCAACCTTGGCGTCTTGGGAAACGAGTGTCTTCAAAG
>comp66714_c0_seq2
TCACCCTCAGTTCTTTGCATTCGGTTCCTCTTTTTTTGTATATGTGATAGAGGAGAGAAACAAGAGAGGGATCAACAAATGTTGTCAATTCAACACTTTAAATGGCCTCCTTCAAAGCCTGGTTCAACTTGGCAACCTTGGAAGCAACAGACAAGTCAACGGTTCTATCACCAACCTCGACGATTAATCCACCTTGGATATCAGTCAACCTTA
>comp66902_c0_seq1
CACCAAACACCTCTGCGACTTCCTCCAAGGAACGGCCGGAGGTTTCCGGGTAGAACAGCACCACGGTGACAACCTCGACGGCCAGGACACAGCAGTAGACGATGTAGTACTTCCATTCGATCGCATCCATCGCAATAGGGTTGACAAACGAGTTATATACAAGCACGATCTGCATCCAGAACTGGAAGATGTTGATTCCCTTAGCCCTGTGGGAGTATGGCAAGATCTCGGTGATGTAGAGGAATGGAAGTCCGTTAAGACCGATGTCATAGGCGAAATAGTATAGGAAGATCATTGCCAGAACACCATTGGAGAGACCTTTATCTTCAAAGTTCCGCTGCTGGTTGATGGCAG
>comp67012_c0_seq1
GTGGAGAGGACAACATCTTCTTGTTTGGTCACTTGGCTGAGCGTGTCGAGGACATTAGACACGAGCACCGTTTCAGTGGCTACAAGATCCCAGAGACGTTGGAGGCTGTGTTTGATGCCATTGAGAATGGCAGCTTCGGTAATGGTGACGAGTTCAGAACCCTCATCGACTCCATCAAGTACCAAGGTGATCACTACTTGGTTTCTGATGACTTTGAGTCGTACTTGCAAGCCCATGAGCTTGTTGACGAGGCCTACTTGGACCAAAAGGCTTGGATCAAGAAGTCCATCATCAACGTTGCAAACACCGGCTTCTTCTCCTCTGACAGATGTATCCAAGAGTACGCTGAAGGTATCTGGAACATTGAGCCAATTGAGCAATGAGTTAATTAGTAATCTCTGTGGGTG
>comp67350_c0_seq1
GTTTTTATCATCTCCTCGTTTCCTTCTCTTTAAAGTAAATTGCAATGTCTGCTGCTGCTGAAACTTTCCTCTTCACCTCCGAGTCTGTCGGTGAAGGTCACCCAGATAAGATCTGTGACCAAGTTTCCGATGCCATTCTCGATGCTTGTTTGGCTGTTGATCCGCTCTCCAAGGTTGCCTGTGAGACCGCTTCCAAGACTGGTATGATCATGGTTTTCGGTGAGATCACCACCAAGGCTCAATTGGACTACCAAAAGATCATCAGAGACACCATCAAGCACATTGGTTACGACTCTTCTGATAAGGGCTTTGACTACAAGACCTGTAACGTTCTTGTTGCCATTGAGCAACAATCCCCAGATATTGCTCAAGGTTTGCACTACGAGAAGGCTCTTGAGGAGCTCGGTGCCGGTGACCAAGGTATCATGTTTGGTTATGCCACCGATGAAACCGACGAGAAGTTGCCATTGACCATCTTGTTGGCTCACAAGTTGAACGCTGCACTTGCTGACGCTAGAAGATCAGGTGCTTTGCCATGGTTGAGACCTGACACCAAGACCCAAGTTACTGTTGAGTACAAGAAGGATGGTGGTGCCGTCATCCCACTCAGAGTTGACACCATTGTCATCTCCACTCAACACGCTGAGGAGATCTCCACTGAGGACTTGAGAAGTGAGATCATCAAGCACATTGTCCAAAAGGTTATTCCAGAGCACTTGCTCGATGACAAGACCATCTACCACATCCAACCATCTGGTAGATTCGTCATTGGTGGTCCACAAGGTGACGCTGGTTTGACCGGTAGAAAGATCATCG
>comp67350_c0_seq2
GTTTTTATCATCTCCTCGTTTCCTTCTCTTTAAAGTAAATTGCAATGTCTGCTGCTGCTGAAACTTTCCTCTTCACCTCCGAGTCTGTCGGTGAAGGTCACCCAGATAAGATCTGTGACCAAGTTTCCGATGCCATTCTCGATGCTTGTTTGGCTGTTGATCCGCTCTCCAAGGTTGCCTGTGAGACCGCTTCCAAGACTGGTATGATCATGGTTTTCGGTGAGATCACCACCAAGGCTCAATTGGACTACCAAAAGATCATCAGAGACACCATCAAGCACATTGGTTACGACTCTTCTGATAAGGGCTTTGACTACAAGACCTGTAACGTTCTTGTTGCCATTGAGCAACAATCCCCAGATATTGCTCAAGGTTTGCACTACGAGAAGGCTCTTGAGGAGCTCGGTGCCGGTGACCAAGGTATCATGTTTGGTTATGCCACCGATGAAACCGACGAGAAGTTGCCATTGACCATCTTGTTGGCTCACAAGTTGAACGCTGCACTTGCTGACGCTAGAAGATCAGGTGCTTTGCCATGGTTGAGACCTGACACCAAGACCCAAGTTACTGTTGAGTACAAGAAGGATGGTGGTGCCGTCATCCCACTCAGAGTTGACACCATTGTCATCTCCACTCAACACGCTGAGGAGATCTCCACTGAGGACTTGAGAAGTGAGATCATCAAGCACATTGTCCAAAAGGTTATTCCAGAGCACTTGCTCGATGACAAGACCATCTACCAA
>comp67350_c0_seq3
GTTTTTATCATCTCCTCGTTTCCTTCTCTTTAAAGTAAATTGCAATGTCTGCTGCTGCTGAAACTTTCCTCTTCACCTCCGAGTCTGTCGGTGAAGGTCACCCAGATAAGATCTGTGACCAAGTTTCCGATGCCATTCTCGATGCTTGTTTGGCTGTTGATCCGCTCTCCAAGGTTGCCTGTGAGACCGCTTCCAAGACTGGTATGATCATGGTTTTCGGTGAGATCACCACCAAGGCTCAATTGGACTACCAAAAGATCATCAGAGACACCATCAAGCACATTGGTTACGACTCTTCTGATAAGGGCTTTGACTACAAGACCTGTAACGTTCTTGTTGCCATTGAGCAACAATCCCCAGATATTGCTCAAGGTTTGCACTACGAGAAGGCTCTTGAGGAGCTCGGTGCCGGTGACCAAGGTATCATGTTTGGTTATGCCACCGATGAAACCGACGAGAAGTTGCCATTGACCATCTTGTTGGCTCACAAGTTGAACGCTGCACTTGCTGACGCTAGAAGATCAGGTGCTTTGCCATGGTTGAGACCTGACACCAAGACCCAAGTTACTGTTGAGTACAAGAAGGATGGTGGTGCCGTCATCCCACTCAGAGTTGACACCATTGTCATCTCCACTCAACACGCTGAGGAGATCTCCACTGAGGACTTGAGAAGTGAGATCATCAAGCACATTGTCCAAAAGGTTATTCCAGAGCACTTGCTCGATGACAAGACCATCTACCAT
>comp67388_c0_seq1
TAAGCAATCCAAACATCACCAACCTGTCTTGCAGCGATATAGTATCCTCGTTGTAAACATCTGGTGGCAACTCAGCCTTCTTTGGCTTGTTCTTATTGTGGAGGACAAAGATACCGAACTTGGTTCCAGAATCTTCAACTTTGATGCCCCTTTCTTCACACTGCTTCGCCAAATCCTTCTTCAACTCTGACACCGCGTAGTGCAATGTGGTTCTTGTATCATCAACCTCATCAACGATCAGGATCTTCTTGCCAATCAAGGTGAAGTCAGTCGACGTGTAATCCAACCATTGGG
>comp67430_c0_seq1
GACACTAACACAACGTGCACAGACCACCGGAGTTGAAGACGTCAACATTCTTGGTTACGAACCGCTGTTGTCGCCAGCACTTTTGCAAAGTGAAGTCCCAGCATCCCAGAAGTCTATTGAGACTGCTCTTAAGGGACGTAGTGACTCTATCAAGGTCATCAAGCAAGAAGACGATCGTTTGCTCGTTGTTGTTGGTCCATGTTCCATCCACGATTACGACGCTGCCATGGATTACGCCACTAGATTGAAAAAGCTCAGTGATGAGTTGCAAAACGAACTGGTTGTCGTCAT
>comp67505_c0_seq1
CTTGTGTGTCATTCTGATCTGTGGTGGTGCCTCTTCTACTGGCTACATTGGTGCAAAGTATTGGCACAACCCAGGTGCCTTTGCAAACTCTTTCAAAGGTGTGTGTGCTGTGTTTGTCAATGCTGCATTCTCTTTTGGTTGCACCGAGTTTCTGGCCTTCTCTGCTGCTGAACAGCCAAACCCACGTCGTTCCATTCCATCGGCTACCAAGCAAGTTGTTTACCGTATTGTGTTCCTCTTTGTCATTCCATTGTTCTTGATTGGTTTGTTGGTTCCATACAACTCTCCAGATTTGCTCGGTGCTTCTGGTTCCCAGTCTCACACTTCTCCATTCGTCATTGCTGTTTCGCAAGTCAACGTTGTTCCACACATTGTCAACGCAGTCATCTTGCTTGCGGTCTTGTCTGTCGGTAACTCTGCCATGTTCTGTTCTTCCCGTACACTGCAATCTCTTGCTGAACAAGGAATGGCTCCTTCTTTCTTCAACTACATCGACAGAACCGGG
>comp67567_c0_seq1
AGACAAGTACAAAGAGACGTCCGAGTCCTTGCACAAGTTTGGACAGTACTTGATCACGACTTTGCCAAAGTTCATCCAGAAGTTCACTGTTTGGAAGGATGACTTGACCATCTACGTTTCGCCAACGGCCTTGCTCCCGGTGATGGATTTCTTGAAGAACCACACAACCACTCAGTTCAAATCCATCGTTGATATCACCGGTGTAGACTACCCAAGCCGTACAAACAGATTCGACGTTGTTTACCACTTGCTGTCTGTTCGTTACAACTCGAGAATCAGAGTCAAAACCTATGCATCTGAAGTTTCCCCAGTTCCAAGTATTACCTCTTTGTATGAAGGTGCCAACTGGTATGAGAGGGAAACGTATGACATGTACGGAATCTTCTTCGAGGGCCACCCAGATTTGAGAAGAATCTTGACGGATTACGGCTTCACCGGCCACCCTCTCAGAAAGGACTTCCCAACCACCG
>comp67579_c0_seq1
GAAAAAAGAAAACAATTGCAAAGTCTCACCATTTTTAAATCCTCTTCAATACCAGCGAGAGCGATCGGTTCCAACTACAACAACCAAGATTTGCATAGCTCTGTGCGGAGGGTAACGAGATGAGAGCAGCTGTTAGATCCAAATTCACAAACAACTTGTTCTACACGACGTTTGCGGTGGCGTTTGTCACCGTTGCTGGCTCCTCTGTGATGCCATGTCCGGCACACAGCATCAACAACGAAGATGAGACGATGTACAACCAACAAGAGAAGAAAGAGAAGAAACAATAGCACGGGGTATTTGGGTATACTGCA
>comp67684_c0_seq1
TGGATCATCAAGAGACAAGATGGCCAAAATATCACCAGCCGCAACGTTAGAACCTGGCTGTTTAACCAATTGAACAGTACCATTTTCTTGAGCAATTAATGGCATGCACATCTTCATCACCTCAACCTCGGCAAATGGTTGACCAGCGTTAATATGCTCACCAGTCTGAACCAAGTACTTCACCAACTTACCAGGAGATGGGGTTCTTAACTGTGTAGGATCG
>comp67955_c0_seq1
GCAACCATTATGCCAGCGTCCGTGCCGAAGCGCGTTCCTCGGTCTGGGCTGGCCGCATGGCACCCCCGGCTATAAGACACCCCGAGGGGTGTTACATTCCGGGGGCCTTTAACCGGCCGCCCAAACCGACGCTGGCCCGCCCCCGGGGAAGTACACCGGCCCGAAAGCCGGCTGAACCCCGTGGGCGAGTCTGGTCGCAAGTGCTTCCCTTTCAACAATT
>comp68330_c0_seq1
AACATACTCTGTTCCAGAGGTTCAAAGAATCACCAGAATGGCCGCATTCATGGCCTTGCAACACAACCCACCATTGCCAATCTGGTCTTTGGACAAGGCCAACGTCTTGGCCTCCTCCAGATTGTGGAGAAAGGTTGTCACTGAGACCATCGAGAAGGAATTCCCACAATTGACCGTTCAACACCAGTTGATCGACTCCGCTGCCATGATCCTCATCAAGAACCCAACACAACTCAACGGTATAGTCA
>comp68354_c0_seq1
AATGTTTCAACTCATCATCATCTATTACAGGAAACTCAATTGAATCATCATTTTCAATTGATACCCGTTATACACAACAAACAAACAAAACTAAAACAATCGATACCATGAGCGAAATCACATTGGGACGTTACCTCTTCGAGAGACTCAAACAAGTTGAGGTCAACACCGTTTTCGGTCTTCCAGGTGACTTCAACCTTTGTCTCTTGGATAAGCTCTACGAAGTTGACGGCATGAGATGGGCTGGTAACGCCAACGAGTTGAACGCCGCCTACGCCGCTGATGGTTACTCCAGAATTAAGAAGCTTGCTGCTATCATCACCACTTTCGGTGTCGGTGAGTTGTCTGCCTTGAACGGTATCGCCGGTTCTTACTCTGAGCACGTTGGTTTGCTCCACATTGTTGGTGTCCCATCTATCTCATCCCAGGCTAAGCAATTGCTTTTGCATCACACTTTGGGTAACGGTGACTTCACAGTCTTCCACAGAATGTCATCAAACATTTCCCAAACAACCGCTTTCATCAAGGACATCAACTCTGCTGCCTCTGAAATCGACCGTTGTATCAGAACCGCTTACGTCTACCAAAGACCAGTGTACCTTGCCCTTCCAGCAAACTTGGTTGACGATTTGGTTCCAGCCTCCCTTTTGAACACACCAATTGATTTGTCATTGAAGCCAAACGACCCAGAAGCTGAGGATGAGGTCATCCAAACCGTTTGTGAGATGGTTCAAAAGGCTAAGAACCCAGTCATCTTGGTTGATGCCTGTGCCTCTCGTCACGATGTCAAGAAGGAGACAAAGGATTTGATTGATGCTACTCAATTCCCAGCCTTTGTCACACCTATGGGTAAGGGTGGTGTCGATGAACAACACCCAAGATTCGGTGGTGTTTACGTCGGTACTTTGTCTAAGCCAGATGTCAAGGAGGCTGTCGAGTCTGCTGACTTGGTTTTGTCTGTCGGTGCCATCTTGTCCGATTTCAACACCGGTTCTTTCTCTTACTCCTACA
>comp68571_c0_seq1
ACCCGATTTGACTTAGTTTCTTCTGAAACCACCTCTTCTTGGTCTCTCTGGAGCAGACTCTTGCAATCTGGTCTTTGGAGCAATGGTCTCTGGGAGGTGGAAGTACTCACGCAAGTACTCAACACCCTCATCGGTAAGGGTGTAGTAGTAGTATTGCCAGGAGAACTGAGTCTTAACGTAACCCTTAGAGGTCAAGGATTGCAAAGCCTTGATGACATACAAGTTTCTGGTGTCAATCTCCTCGTGCTTTGGTTGGTTGAAGTCCTTCTTGGCGACAGCAACACCCTCTTGGAACAAGTACTTGAAGATCTTGTCTCTCTCCTCTTTTGGAATCAGCATTCTG
>comp68728_c0_seq1
GTTTTTTTCCTCCCCATCAACTCTTTGTCGTCAGCTTGAACCAGAAAGGGAAACTACGGAAACGAAAGATGTTATTCTACTCAACAATCTACAACACCATCTTCAAGAGAAACTCCATCTTTGTCGGTACCATCTTTGCCGGTGCATTTGTCTTCCAACCAGTCTTCGACTCTGGTGTTACCAGATGGTACGAGTACCACAACAGAGGCAAGTTGTGGAAGGACATCAAGGGCAAGTACGTTGGTGGCGGAGATGACGAGGAGGAGGACGAGGACGACGAGTAAATGTTGTCGCTAGGATATTCATGAACATAGAAAAATCAGTTGTGCTGAATCCAATCCACGCTCTCTTTTAAACCCACTGTTGATCAACATCATATTACAGAACACATTGTCCATCTACAAAGTGGTTTAAGAAGGAGCACTCAGCACACGTACACACACTAGTCCAAAA
>comp68752_c0_seq1
CCCAAAGAACCCATTGGCTGAGGCAAGCCATTGAAGTTCGGTATCGGTCAAGCTATCCAACCAAAGAGAAACTTGTCCAGATTCGTCAAGTGGCCAGAGTACGTCCGTCTCCAAAGACAAAGAAAGGTTTTGTCCTTGAGATTGAAGGTTCCACCAGCTATTGCCCAATTCCAACACACTTTGGACAGAAACACCGCTGCTGAGGCTTTCAAGTTGTTCAACAAGTACAGACCAGAGACCA
>comp68752_c0_seq2
TAAGCCATTGAAGTTCGGTATCGGTCAAGCTATCCAACCAAAGAGAAACTTGTCCAGATTCGTCAAGTGGCCAGAGTACGTCCGTCTCCAAAGACAAAGAAAGGTTTTGTCCTTGAGATTGAAGGTTCCACCAGCTATTGCCCAATTCCAACACACTTTGGACAGAAACACCGCTGCTGAGGCTTTCAAGTTGTTCAACAAGTACAGACCAGAGACCA
>comp68774_c0_seq1
GAATTTTATGGCTTTTCACCTCGTTACCATAATAGCAGTAGGCTAACTAACGCACGATTAGACCAACAAGAAGGCTAAGTCCGCCAACAAGTACACCGTCGATGTCTCCGCTCCAACCGAGAACGGTGTCTTTGACCCAGCTTCCTACGTGAAGTTCTTGAACGACAAGATCAAAGTTGAGGGTGTTGTCGGTAACTTGGGTAACGACATTGTCGTTGAGGAGTCCAACAACGTTGTCACTGTTG
>comp69403_c0_seq1
ATTGATGGTCTCTCATCCTCATTCTCTAGAAAGAAGGCCAGAGTCTTTGATTCCTCATGGAATTGGTCAAGACAATCCTTGTTGACCTTGTACTTTGAAATCATCCACGGATTGTTGAAGAGAGTCGACAGAGAATTGGTCTCTGAAGCTATCAACATTATGAACCGTTCAAACGCTGCCTTGATTAAGTTCATGGAGTACCACATCAACAAGGCGAAG
>comp70767_c0_seq1
CAAAATTCGATCCAAATGAGGTTAAGTTCATCTACTTGAGAGCTGTCGGTGGTGAAGTCGGTGCTTCCGCTGCCCTTGCTCCAAAGATTGGTCCATTGGGTCTTTCTCCAAAGAAGGTTGGTGAAGATATTGCTAAGGCTACCACCAAGTTCAAAGGTATCAAGGTTACCGTTCAACTTAGAATCCAAAACAGACAAGCTGTTGCTTCTGTTGTCCCATCTGCTTCCTCTTTGGTTATCACTGCTTTGAAGGAGGCTCCAAGAGACAGAAAGAAAGAGAAGAACGTTAAGCACAACGGTAACTTGCAACTCGAGGAGATCATTGAGATTGCCAGACAAATGAGAGAGAAGTCCTTCGGTAAGAACTTGGCTTCTGTCACCAAGGAGATCTTGGGTACTGCTCAATCCGTTGGTTGTAGAGTCAACTTCAAGAACCCACACGACATCATCGAGGCCATTAACGCTGGTGAGATCGATATCCCAGAGAACTAAGTAGGTCAG
>comp71046_c0_seq2
GCGAAGGGGCTGGGGAGGCCGGCGTCGGTGTAGCAGGTAGCCTTGGAGGCGCTGCACTGGGACTGGTTGGCGTTGGGGAGACCGCGGCAGGTGTTGTCCTGGGTGTCGCAGCAGTCGGCGGCCTGGGCGGCGCACGCAGCCTGGTTGGCGTCGGGCAGGGCCTGGCACTTGGAGCGGATGTCGGTGCAGCTCACGTTGGAGGCACGCTTGCCGTAAGGGCTGGGGAGGCCGGCGTTGCCGTAGCAGGTGGCCTTGTCGGCGGAGCACTGGGCCTGGTTGGCATCGCCGGTGGTGCGGCAGACGTCAGCGGCGGCGTCGCAGCA
>comp71337_c0_seq1
CGACGATGATGACGACGACGATGACGACGACACCAGCGCAGACACGCCCCACGCATCCACTCCTCTCGCCATCATCAGCGCATCCTGTAACACACCACCAACAACACCAAGCACCAGCCCCTTCCTCAGCACACTCACCGTCGCACTCCTGTTCAGATGCCTCCATCTCGAGTACGCAGTACCAACCAGCACGCTCGTAGCTATCGTGCTCAAGCAGTCGATCCGTCCCCTGGCCTTGTCTATCATCGCCTCCAGCCCAAACACCGCAAGCGTGAAACCACCAGTCTTCAGCCCAAGCTTCACGCCTCCCTTCACCGCTCCTTGCAAGCACACCCAGTTCTTACGCTTGTAGTACCAGTACCACCCTCCCTTGGTCTTAGGCAGCCGGTGGGAGTTCTCAACGAGGTACTGCTGGCCAGTTCTGGCGTAGCTTGAGTG
>comp72422_c0_seq1
TGGGTGGTGCTCCATGTTCTTCCAGCTGGTGGTGATGGTCTTTGGGTGGGTGAGGAACTTGAAGGCAGTTGGACCGTAGAAGTGGAGGTCACCCAAGAAGGAGTTCTTGTTGGAGGTGAAACCGAAGGCGGCGTGTGGGATTGGGACGGAAACGTTGACACCGACCTGGTTGACGTTGATCTCCTTAGTGAACTTGTTGGCAGCTGGACCGGACTGGGTGAAGACAGCAACGGAGTTACCGAACTCGTTCTTGTTGATGTAGTCAATGGTGTACTCCATGGTTGGGACCTCGACGATGGTGAAGATAGGACCGAAAAGTTCCTCATCGACACATCTCATACCCTTCTTGACACCCTTAAGGACGGTTGGGCCGATGAAGTAACCGTTCTTGAACTCCTCACCAGATGGCTTGTTCAAACGACCATCGACGAGCACCTCGGCACCCTTGGCCTCAGCATCGGCAATGACAGCCTCAATTCTCTCGAGAGATTGCTTAGAGACGACTGGACCGAAGTCACCATCTTCGAAACCTGGAGCAGCCTTCAATTGCTTGACGGTCTCGACGATATCTGGGATCATCTCACGGGCCTCACCGACGAGGAAGAGGATATCAGTGGAGAGACAGACCTGACCAGTGGAGGAGAAAGCACCACTGACAACACCCTTGAGGACAGCATCCTTGTCGGCATCTGGCAAGACGACAACGTGGTTCTTAGCACCCAAGTTACATTGGACACGCTTCTGGTGCTTGGTAGCTGTTTGGTGCACGTACTTACCAGCGTTGTTACCACCAACGAAAGTGACAGCAGCGATACGTGGGTCGGAGGCCAACTTGGTGACAGTTGGAGCCTTACCGTGGATGATGTTGATGACACCGTCTGGGACACCAGCCTCCTTGGCGATCTCAGCGAGGAGGGCACCAGTACCTGGACAGAACTCGGATGGCTTGATGACAGTGGTGTTACCAGTGGCAATGATGTAAGGGATGGTCCACAATGGAATCATCACTGGGAAGTTGAATGGCATGATGGAGCCGACAACACCGATTG
>comp74247_c0_seq1
CTCCTCGTACTCACCACCCCAGTTATTGACGACAACAACAGAGGCACCAACAACCTTTCTGGCGTTACCCTCACGGTCGATCTTACCCAAACCGGCCCACTCACCCAACAACTTGGCGTCAGCAACCTTGATCAATGGGATCTTGACCTCTGGCTCGTTACACAAAGCCTCAATCAAAGTGACGATGGAAGCCTCGGTGACAGAGTCACACAAGACACACAACTCAGCTTCACCACGGGACAAAGCCTTGGAGGACTCTCTCAAACCTCTGGCCAAACCGTCACGGACCAAAGCGTTTCTCAAGACAACCTTAACGGCATCCTCAACGGTGATGGAACCAGACTCCTCAACGACAACTTCGACTTGCTCAACTTGTTCAACGTCAGACATTTTTGATAATTAGGTATAGG
>comp75458_c0_seq1
AAAAAAATTAACAATGTCCGGTGCTCAAAGAAAACTCAAGACCTCCAGAAAGAAAAAAGACCCAAATGCGCCAAAGCGTTCTCTTTCCGCTTACATGTTCTTTGCCAACGAGAACAGAGACATTGTCCGTGCTGAGAACCCAGGTATCTCCTTCGGTGGTGTCGGTAAGCTCCTCGGTGAGAAGTGGAAAGCCTTGACCCCAGAGGGTAAGGTTCCATACGAGCAAAAGGCTGAAGCTGACAAGAAGAGATACGAGCAAGAGAAGGCAAACTACCAAGCTCAACAACAAGAGTAATCTAATTGAGCGTGTGTCGGTTTGTTTGTGCGTGCATTGCCTTTAGTCAA
>comp7551_c0_seq1
AACAAAATGACCTACACTCGTTTAACTATTCTGCTTACGATCTTCTCAACAACCATCTTGGCTGCAACAAGTACTTTCAACATGGTCCTTGAGGCACCTGATACGCTTGTTGAAGGATTTTATCTGTCCAGTATTGGTTCACGTGTTGATATTACCAAAGCAGAAAACTCAATGTCAGGTTACATTAATGATGACGGTCAGTTGATAGTGGATGGAAAACCAATGGGTGTTGGGAGAAACTTTTTGGCAACAGTTGCTAGCTCTTCCTTTTGGTCTGTGTCCTACAATTTCACTATTGAAGATAGCTACCTAAAGCTCTATGACTCTGACTTTCACGCAGTGCCAAATGGTGAAGGTTTGGGTGATTATGTGCTTGGCTCTGTCAATGCTGCAGCTGGAAGAAGCGATATGATCGAAGTTAAAATACTTGCAGTTGATTCTGATGGTAATCCAATCGCTGATTTCAACCCAAATGTGGTTGTGTCATCTTCCTCAGTCTCTTCTAGCTCTTCTGACTCTTCAACCTCTTCAACCTCTTCAACCTCTTCAACCTCTTCAACCTCTTCAACCTCTTCAACCTCTTCAACCTCTTCAACCTCTTCAACCTCTTCAACCTCTTCAAC
>comp7551_c0_seq2
CTCTTCAACCTCTTCAACCTCTTCGACCTCTTCATCAGAAGAAGAAACATCTTCATCTGTCAGTTCCACCGACGAGATCACTTCAGCAGTTACTTCTGAAGAGATTACATCTTCGGTGACCCCTACTGCTCAGTCATCTCTCTCCGTATCTGCATCTGATATTTCTGCGGATTATTCATCAATTGTTACCCAAATGAGTTTCAGCAACATATCTACTTCGACCGTTTCTCTCGATAAAACAACAGTGGTCACAATTACCTCTTGTGAAACAGAATCTTGTACTACCGGAGTCTTTACCACTGGTGTCACTGTTGTAACTGAAACTGTTAATGGTATGGTCACCGAATACACAACGTACTGTCCAATTGAAACTGCCACAACAGTGGTGGTGAGTTCAAAGGAAACAACAATTGAAGCAATAACTACACAGGAAGCCACTACACAGGAGACTACCGAAACCACAGGTACTGAAGCCCATGGGACAGAAACTATAAAGTCTGCAAGCACCATTACCAAGACATCTGAAGGTACCACCAAAGCCACTACTGGAGCAGCCACTTCAACTGTCGAAGGCACTACCCTTCCAGAAGTTAGCACTTTCCAGGGTGATGCATTGCGG
>comp7551_c0_seq3
CCTACTGCTCAGTCATCTCTCTCCGTATCTACATCTGGTATTTCTGCGGATTATTCATCAATTGTTACCCAAATGAGTTTCAGCAACATATCTACTTCTACCGTTTCTCTTGATAAAACAACAGTGGTCACAATTACCTCTTGTGAAACAGAATCTTGTACTACCGGAGTCTTTACCACTGGTGTCACTGTTGTAACTGAAACTGTTAATGGTATGGTCACCGAATACACAACGTACTGTCCAATTGAAACTGCCACAACAGTGGTGGTGAGTTCAAAGGAAACAACAATTGAAGCAATAACTACACAGGAAGCCACTACACAGGAGACTACCGAAACCACAGGTACTGAAGCCCATGGGACAGAAACTATAAAGTCTGCAAGCACCATTACCAAGACATCTGAAGGTACCACCAAAGCCACTACTGGAGCAGCCACTTCAACTGTCGAAGGCACTACCCTTCCAGAAGTTAGCACTTTCCAGGGTGATGCATTGCGG
>comp75627_c0_seq1
AAACCTCTAGAGTTTCTCTTACCTCTAGCTCTCTCGAACTTTCTACCCTTGGACAAGATTCTTGGGGCTTTGTTCTTGTGTGGACCGAAACCAAAGTGTCTAACAGCCTCTCTGGAGTTTCTTGGACCTCTGACGAGCAAAGTGTTTTGACCCTTTGGAGCACGGGTAGCCAATTGATCCAAAGTGATGGCCTCACCACCAGCCTTCAAGATCTTAGCACGAGCACCAGCAGTGAATCTCAAAGCAGCAACGGTAGCCTTTGGGAACTCAAAGATACGGTTGTCATCGGTGACGGTACCAACAACAACAATGGTCTTGTCAGCAGCACCCTTTTGAGACAAAGCACGGGAGATTCTGGAAACAGAAACTGGTGGTCTGTTGATCTTTGAGAGGAACAAAGACTTAAGGACAACCTTGTTGAATGGAGCATCGGTACGACGAGCCAAGAAGGAGTACAACTTGACCAACAACTTCAAGTAGACGTTGTCAGACTTTGGAGCCTCTCTGTGACCGGATCTAGCGTGTTGCTTAGTGAAGTGATCTCTACCCATTTTGTGATGTTCTTTGAA
>comp75656_c0_seq1
AATCTGACGTAAGCCTTCTTGGTACCGTTTGGTCTGATCAAAGTGTTAACAGCCAAAACGTCAACCTCGTAAAGATCCTTGACGGCTTGCTTGATTTGGTGCTTGTTGGCCTTGATGTCAACTTGGAAAACAAGGGTGTTACCATCCTCAACCTTCTTCATAGCGGTTTCAGAGGCAATTGGGGCAACAATGACCTTGTAGTTGTCCAATCTTTGGTAGTGTGGAACAGCCTTACGAGCGTACTTTGGAGCACGGGTAAGCTTCAAAGTCTTTGGAAGACGGAAG
>comp75832_c0_seq1
TCGGAGGAAAGTTGCTCCAACTCGTTGGAAAACAAGTGGATACACAATGGGAAGTCATCGACGGAGGCCTTCTTTCTACCCAAGTCGTAGATACGGATCTTAGAGTCTGGAACAGCTCTGTTGTATCTGGACTTTGGGTAAGGCTTGTTCTTTTGGTATCTGTAACATCTAGCTGGACGACGAGCCATCTTGAATGTATATCTTGAAGATGTTTTCTAAAGGTATATAGATGGCAAAGGAAGACGGAGATGATGAATGCCTTTTTTTTCCACCTAGGGGGGTGACGCTGCATTTTTCACTGTGTGCTTAGAAATCAAAGCTGGCGCGGAGTGTGTGGCGTGTGGTGTTTGGGTGTGTGTGGATTTGTGACTGCTG
>comp75855_c0_seq1
GGGGCAACCTCGTAGATGGCGGAAACCAACTTGAACATGTCAAAGTCTGGCAAGTGCTTCAAGGCAAACTCTCTTTGGGCGGTGTAACGTGGGTCAGTCTTTCTCAAGACGGCGTGACCGTAACCTGGAACGACTCTACCAGCGTTCAAAGTATCCCACAAGTACTTCTCAATGGTCTCCTTGGAGAAATCGTTACCGACAGCCTTCTTGAAGGTCTCCAACCATTCCAAAACTTCTTGGTTAGCACGACCGTGGAGTGGACCAGCCAATCCGTTCAAACCAGCAGCAAGGGACAAGAATGGAGAAGAAAGGGCGGAACCGACCAAGTGGGTAGTGTGGGCAGAAACGTTACCACCCTCGTGGTCAGAGTGGATGGTCAAATACAATCTCATCAACTCGACAAACTCAGCGTTGGAACCGTAACCCAAAAGGTTGGCCAAGTTGGCACCGTAATCCAAATCCTTGTTAACGGCTGGAAGC
>comp75929_c0_seq1
TCGTTTCCTTGAAGAAAGGTGAGCTCAAGGTGTTGGGATCCGCTTACGATAAGTTCTTTGGTGGTAGAGACTTTGACTACGCCATTGCCAACTACTTTGCCGATGAGTTGGATGCTAAGCACAAGACCGATGTGCGCTCCAACCCAAAGTCCTTCTCCAGAATGCTCGCATCTGCTGAGAAGTTGAAAAAGATCTTGTCTGCCAACACCCAGGCCCCG
>comp75949_c0_seq1
AGAGTCTCACGATGAACACTAGTTTAGTTGATTCCAGCATTTACAGACCATTAGTCCATTTAACGCCACCAGTGGGGTGGATGAACGACCCTAATGGTCTCTTCTACGATTCATATGAATCTACCTACCATGTGTACTACCAATACAACCCAAACGATACGATTTGGGGATTGCCTCTATATTGGGGACATGCCACCTCTGATGATTTGTTAACGTGGGACCACCA
>comp76030_c0_seq1
GGCGAAGGGTAAAACCGCCGAACTACGTCTTGGCTGACGGGGTGGGTTCTCAGTTAATTGAAAACTGTAAGGAAGTTTTGGACATTGACCCTGTCTACAAGGATATTTCCTACCCATTGGCCCCAAAGACCACTGTTGACCACAAGGGTAACATCTCTTACTCTGAGGAGCCAAGAGAGAATGTTCGTAAGTTGCAGCAATACGTTCATGAAATGGCTCAAGGTTCCACCATAACCAAGGAGGAGAGACCAACCATTGCTGATGATTTGACAAAGGTTTACAAAGCCATTACAAAGCAAACTGAAGTTTCAGAATCATCCAAGATTCAATTGGAGAAAGTTTACGGTGAATTGATTAAATTCTTGGAATCCAACGATGAGATTGAGATGCACAGATCCACCACTGTTGCTGGTATCAACGATGACAACTTGGATACTGATTCTGCGAAGGAAGTTGCTTCTTTGCAAAAGAGTTCTTCTATCTCAAACCCAGTCTCTAAGGCCATTCCACCAGAAACCATTCCTTTCTTGCACTTGAAGAAGAGATTGCCAAACAACGAATGGTCCTATGACCGCCA
>comp76156_c0_seq1
GTTTTGAGTAGACAGAATCATCAGCAAAAATGCCTCCAAAAATTCAACAATCCAAGGCTGCTAAAGCTGCTGCTGCCATGGCCGGTGGTAAGAAGTCCAAGAAGAAATGGTCCAAAGGTCGTGTTAAAGACAAAGCTCAACACGCCATCATGCTTGACCAGGACAAATTCGACAGAATTATCAAGGAGGTTCCAACTTTCAGATTCATCTCTGTCTCCATCCTTGTTGACCGTATGAAAATTGGTGGTTCCCTTGCCCGTGTCGCCATCAAGCACTTGGAGAACGAGGGTTTGATTAAGCCAGTCTCCAAGCACGCTACCCAATTGATCTACGTCCGTGCTACCTCTTCCGAGTAAATACGGGTGTCACA
>comp76224_c0_seq1
AAGATGTCCAAAGAACATGTATCTTGCATGGTCCTGTTGCTGCTCAATTCACCAACGATGTTGATGAGCCAGTCAAGTCCATTTTGGATGGTATTCACGAGGGTCACATCCAGAAGTTAGTTAAGGACTGTTATGGTGGTGATGCTTCCAAGATCCCAGTTGTTGAGTACTTTGGTGGAGAGGAGCCTGTTTCTGTGAAGTATGATGCAGTTGAATCTGGTAACAAGGTTATATACACTGCTTCCAACTCTACTGATCCTGCGGAGTGGTTTAAGTTGTTGGCCGGTCCAAAGCGTTCATGGAGACATGCATTTATTTCCACACACCGTGTTGTTCAAGGCCACAACTTTGTTGCCAACCCAGCAACTCAAGTTTTGGCTCCAGCTAAGGGTGTCGTTGTTGAGATTGTCAACCCAGACGAACCATCAAAGACAGTTTTGACTGTCTCTGAGCCAATTCAGGGTAAGCTTCAACCAGTCGTCACTTTGAAGGCTTTGGATGCCACTACTATTGAGTTGTCATTGATCGAGCATAGAAACGTTAAGAAGG
>comp76305_c0_seq1
GTTGTCAAGGTCATCAAGTCCAAGAAGCTCAGAGCTGGTAAGGGTAAGCTCAGAGGCAGACGTTACGTCCAAAGACGTGGTCCATTGGTTGTCTACGGTGAGGACAACGGTTTGGTCAAGGCCTTCAGAAACATCCCAGTTGTCGAGACTGCTAACGTCTCCTCCCTTGGTTTGTTGCAATTGGCCCCAGGTGCTCACGTTGGTAGATTCATCATCTGGACCGAGTCTGCTTTCGCCAAGTTGGACTCCGTCTGGGGTTCCGAGGCTGTTGCCTCCTCCAAGTCTGGCTACTCCTTGCCAGCCAACATCTTGAGATCGGAAG
>comp76520_c0_seq1
GTTACATTTACATACGAATCAAGTACTAACAGTTGGTGGATAGCATGGGTTTGTCAATTTCTAAATTGTTGTCTGGCCTTTTCGGTCGCAAAGAGATGAGAATCTTGATGGTTGGTCTTGATGCCGCCGGTAAGACCACCATCTTGTATAAGTTGAAGCTTGGTGAAATTGTCACCACCATCCCAACCATCGGTTTCAACGTCGAGACCGTGGAGTACAAGAACATCTCCTTCACCGTCTGGGATTTCGGTGGACAAGACAAGATCCGTCCATTGTGGAGACACTACTTCCAAAACACCCAAGGTATCATCTTTGTCGTTGATTCTAACGATAGAGACCGTATTGCTGAGGCCCGTGACGAATTGCAAAGAATGCTTAACGAGGATGAATTGCGTGATGCCCTTCTCTTGGTGTTTGCCAACAAGCAAGATTTGCCAAACGCTATGAACGCTGCTGAGATCACTGAAAAGCTCGGATTGCACTCCATTCGTCAACGTCCATGGTACATCCAGGCTACATGTGCCACCTCTGGTGACGGTTTGTACGAAGGTTTGGAATGGTTGAGTACAAACTTGAAGAGCACTGCTTGAAGCAGACAGAACCAAGTCTTTTAGATTCAATTGTTTTTTCTTCTTTTCATTCGAACAGACGCTAGGAGAGAGGA
>comp76801_c0_seq1
AGGTTACCCAGGTGCCCGTTACTACGGTGGTAACGAGCACATTGACAGAATCGAACTCTTGTGTCAACAAAGAGCTCTCGATGCCTTCCACTTGGACAAGGAGAAGTGGGGAGTTAACGTGCAAACTTTGTCCGGTTCTCCAGCCAACTTGCAAGGGTACCAAGCCATCATGAAGCAACACGAGAGATTGATGGGTTTGGACTTGCCACACGGTGGTCACTTGTCCCACGGTTACCAAACCGACACCAGAAAGATCTCTGCTGTCTCCACTTACTTTGAGACCAT
>comp76908_c0_seq1
ATGATGGTGTCTCTCTCTTGTTGGGACAACTCAGAGTGGATAGCAGAAACGGTGTACTTGTCAGCGGTCAAACGCTCAGTCAACTCCTCAACTTTTCTTCTGGTGTTACAGAAGATGACAGCTTGGGTGACGGAGATGGTGTCGTAAAGATCAACCAAACAGTCGTACTTGAACTCCTCCTTCTCAACGTTGATGAAGAATTGCTTGATACCTTCCAAAGTCAACTCATCCTTCTTGACAAGAATTCTGATTGGGTTTCTCATGAACTTGGTGGTGACCTCCAAGACATCTTGTGGCATGGTAGCAGACAACAAGACAACTTGGGTGGTGGTTGGCAAGAGGGAACAGATGTTGTAGATTTGCTCCTTGAAACCAGAGGACAACATCTCATCGGCCTCATCCAAGATGAACATCTTAACGTTGGAGGTGTTGAAGATACGACGAGCAATCATGTCGTAGACACGACCTGGGGTACCGACAATGATCTGAGCACCCTTCTTGAAGGCCTCAATATCGTCTTGGATGGAGG
>comp76941_c0_seq1
CAGACATGTCTCACAGAAAGTACGAAGCACCACGTCACGGTCACTTGGGTTTCCTCCCAAGAAAGAGAGCTGCCTCCATCAGAGTTAGAGTGAAAGCCTTCCCAAAGGACGATACGTCCAAGCCAGTCCACTTGACTGCTTTCTTGGGTTACAAGGCTGGTATGACCACCATTGTCCGTGACTTGGACCGTCCAGGTTCTAAGATGCACAAGCGTGAGATCGTTGAGGCTGTTTCCGTTGTCGACACTCCACCAGTTGTTGTTGTCGGTGTCGTCGGTTACGTCGAGACCCCAAGAGGTTTGAGATCTTTGACCACTGTCTGGGCTGAGCACTTGTCTGACGAGGTCAAGAGAAGATTCTACAAGAACTGGTACAAGTCCAAGAAGAAAGCTTTCACCAAGTACTCTGCTAAGTACGCCAGCCAAAACGCTGAACAAGTTGAGCGTGAGTTGGCCAGAATTACCAAGTACGCTTCTGTTGTCAGAGTTTTGGTTCACACTCAAATCAAGAAGACCCATTGGCTCAAAAGAAGGCTCACTTGGCTGAGATCCAAATCAACGGTGGTTCCATCGCTGACAAGGTTAACTGGGCTAAGGAGAACTTTGAGAAGACCGTTGCTGTTGACTCCGTGATTGAGCAAAACGAGAACATTGACGTTATTGCTGTCACCAAGGGTCACGGTTTCGAGGGTGTTACCCACAGATGGGGTACCAAGAAGTTGCCACGTAAGACTCACAGAGGTTTGCGTAAGGTTGCTTGTATCGGTGCTTGGCATCCGGCCCACGTCAACTGGACTGTTGCTCGTGCTGGTCAAAACGGTTACCACTCCAGAACCTCTATCAACCACAAGGTTTACAGAGTTGGTAAGGGTGATGATGAGGCCAACGGTGCCACTGAGTTCGACCGTACCAAGAAGACCATCACTCCATTGGGTGGTTTCGTCAGATACGGTGAGATCAAGAACGACTTTGTCATCCTTAAGGGTTCTATTCCAGGTCCAAGAAAGAGAAT
>comp76955_c0_seq1
GTTCGTGTCATCATTGCTGGTGTCTTGGATAACTCCATTGATGATGAGTTTGGTTACAAGCAGGAATTGTTCGACTTGAACGACAATGTTAAGTTTGCCCAAAACTGGTTACTTGAGTACCAACCAAAATTGGTGAAGACTAAGGGTGGTAAGGTTTACGTTGATACCAAGTTTTCCAGACTTCTCGGTAGAGCCCCAATCTTGGTTCCAGGTATGACTCCAACCACTGTTCACCCAGACTTTGTTGCTGCTACTTTGAACGCTGGTTACCACATTGAAATTGCAGGTGGTGGTTACTTTGACCCAAAGACCTTCACTGATGCTTTGGAGAAG
>comp76983_c0_seq1
TGTAACCTCTGTCTGATCTCATACCTTCGGTGACTTCCAACTCATCCTCCAAGGTCTTACCCTCCTTGACGGTGATGACACCTTCCTTACCAACCTTTTCCATGGCGGATGCAAGCAATTGACCAATGTGAGCATCACCGTTAGCAGAGATAGTGGCAACTTGTGCAATCTCAGCAGAAGTGGTGATTTCCTTCTTGTTCTTTTGCAAGAAGTCAACAACGGCCTCAACAGCGGCTTGAGAACCACGTCTCAAATCCATTGGGTTGCAACCAGCAGCAACGTTCTTAACAGACTCGGTGAAGATGGCTCTACCCAAGACAGTGGCAGAGGTGGTACCATCACCAGCAGCCTCGTTGGTCTTTGATGCAACCTCTTGCAACAACTTAGCACCCATGTTCTCAAACTTGTCTTGCAAAGTGATGGATCTGGCAACAGTAACACCATCCTTGGTGATCTTTGGAGAACCAAAGTCTTGTTCGATCAACACGTTTCTACCCTTTGGACCCAAGGTA
>comp77085_c0_seq1
GGAGGATGATTGCCATCCAGAGATGTACACGGTGTCCAAGTACTTGGCCATCTGCGTAACGTGGATTGGGTCCAAGGCTCCAAAGGTGAAGGAGGCCGTCTTGTTACGGTCGTGCTCCTCCAACAGCTTGTACAACTTCTTAGCCTGGTCGGAGGATGGGTAGTGGATCTGGAGGGTACCTCTCTTCTGGACAATGTCCTTAGCGGTGTAGATACGCTTGGTCTTTCTCCATCTTGGTTCCTTC
>comp77263_c0_seq1
CACATTTATTAATTTTGAACAATGGCACCAAAGGCTGAAAAGAAACCTGCTTCCAAAGCTCCAGCTGAGAAGAAACCAGCTGCTAAGAAGACCTCTTCTTCCTCTGAGGGTCCAAAGAAGAGAACCAAAGCTAGAAAAGAGACTTACGCCTCTTACATCTACAAGGTTTTGAAGCAAACTCACCCAGATACCGGTATCTCCCAAAAGGCCATGTCTATCATGAACTCTTTTGTCAACGATATCTTTGAGAGAATTGCCTCTGAGGCCTCCAAGTTGGCTGCTTACAACAAGAAGTCCACCATCTCTGCTCGTGAGATCCAAACTGCTGTTAGATTGATCTTGCCAGGTGAGTTGGCTAAGCACGCCGTTTCCGAAGGTACAAGAG
>comp77418_c0_seq1
TCAAGGTCCAATACGCCTTGACCACCATCAGAGGTGTCGGTCGTCGTTACTCCAACTTGGTTTGTAAGAAGGCTGATGTCGATCTCTCCAAGAGAGCTGGTGAGTTGACCCAAGAAGAGCTTGAGCGTGTTGTTACCATCTTGCAAAACCCAACTCAATACAAGATCCCAGCTTGGTTCTTGAACAGACAAAAAGACATTGTTGACGGTAAGGACTACCACGTCTTGGCCAACAACTTGGAGTCTAAGTTGAGAGATGATTTGGAGAGATTGAAAAAGATCAGATCTCACCGTGGTATCCGTCACTTCTGGGGTTTGCGTGTCAGAGGTCAACACACCAAGACCACTGGTCGTCGTGGTAAGTCTGCTTAAGCGCTTTTTTCTTAATAGGGAGTTTTAAATCAACAAGTTTTAAGTCACGAGCATTGTATATTTAGACGGGTCTGT
>comp77551_c0_seq1
TCAACACGACCACCACCGGCAACAACACCAATGACACCTCTGGCATCGGAGGACAACACCTTCTTAGCACCAGATGGCAATTTCACTCTGGTCTTGTTCTCATCTGGGTTGTGACCAATGACAATGACGTAGTTACCAGAGGTTCTACCCAAAGCACCTCTGTCACCTGGCTTCTCCTCAACGTTAGAAACGATGGTACCTTCTGGGACGGAACCCAATGGCAAGATGTTACCAACGTTCAAAGAGGCCTTCTTACCGGCGTAAATGAATTGACCAGTGTAGACACCTTCGTTGGCGATGAAGGTCTCCTCACGCAATTTGTATTTGTATGGGTCACGGAAGACAACCTTGGCCAATGGAGCACCACGACCAGCATCGTGGACAATTTGCTTGACAACACCACGGATGTAACCGTGACGCTCAG
>comp77561_c0_seq1
GTGGTCTGTCACCAGACTTGAGGCTGAAAGTAGCAGCCAAGTATTGTTGGAGTAGTGGGGTCTTCTTGATTTGTGTGAGCAAAGCAGCGTCAATGGTCTTTTGGTCAGCAATACGCTCAGCCTTGATCTCCTTCTTTGGAGCACCCTCACCGAAGAACTCAGCCTCAGACTTGGACTTCTTGGAAGACTTCTCACGGGCAAAGTAAGCAACGTCAAACTTGGAAACATCAACGGAAGAAAAGTCA
>comp77623_c0_seq1
GTGGATTCTGTGGTTTGTGTAGTTTGCTGAGACGTTGTGCCTGTCTGTTGATTAGTGGTTGTTGAGCCGTCTGTGCTGGTTGTCTGTGCGTTCGTGCTCGTCGTAGCACCTCTACCGCTTGTTGTCGTGCTGCTTGATGTGGAGTCGTCGGCAATGGCACTAACGTCGCTATTGGAATACACATCATAGGCATTTGAGCCACCGCACGTCTCGTCGCCGTAACCG
>comp77694_c0_seq1
GGACAAGTTGGGTGTCTTGATTTACGAGATTGGTGAGTTGGAGGATCAATTCATTGACAGATATGACCAATACAGATTGACCTTGAAGTCCATCAGAGACATTGAAGGTTCTGTCCAACCATCCAGAGACCGTAAGGACAGAATCACCGACAAGATTGCCTACTTGAAGTACAAGGACCCTCAATCTCCAAAGATTGTTGTTTTGGAGCAAGAGTTGGTTCGTGCCGAGGCTGAATCCCTTGTTGCTGAGGCTCAATTGTCAAACATCACCAGAGAAAAGTTGAAAACCGCCTTCAACTACCAATTCGACTCCTTGAGAGAACACACCGAGAAGTTGGCTTTGATTGCTGGTTACGGTAAGGCCCTCTTGGAGTTGTTGGATGACGCTCCTGTTACTCCAGGTGAGACCAGACCGGCTTATGACGGTTACGAGGCTTCTAAGCAAATCATCATTGACGCTGAGAACGCATTGGCTTCATGGACTTTGGACCATGCCGTTGTCAAGCCAACTTTGTCCATAAGACACACCGATGAGGTTTATGACGATGAAGAAAATGAACAAGAACTCGCTGATGCTGAGCAAGAGTGGGCTGAAGGTGAAACCGAAGAGCAACCAGCTCAAGCTTAAGCGAAGTTGCTGCTTTCTCCTTTTTGTTTATCAAAC
>comp77719_c0_seq1
CATGATACCAGCAGAAGTGGTCAAGATAACGTAACCGAATTGTCTAGCTGGCAACAAGTTGTCGGTCCACTTCTCAATGTCACCAATTCTAACGTTGAATCTTGGAGAGATGACACCAACCTTGTTCAAACGACCGTTCAATTGAACAACGATCTTACCGGATCTGTGGTCGTCAATGTACTCGAACTCACCAATGTAACCGTGCTTTTGGATAACTTGCAAGAACTTGATGATAACGTTAGAGGATGGTCTGATGATGACCTGTCTCTTACCGGTCTTCTCGGCGTTGTTGATGGCGTTCAAAG
>comp77803_c0_seq1
TGGCCTTCGATCTCCCTAATACGAATAGAGACAATCTTGTGAATAGCTTTTCTAGACAACTTGTTGAACACCACAATAGATGAAATTCTGTTGATAAATTCCGGTCTGAAGTGACCACGCACAGCGTTCATAACAAGGGCCTTGGTGTCTTCAGAGATTTTGGCAGTGTTCTGACTAATAATGAACTGAGAACCCAAGTTCGATGTCATGATAACAATGGAGTTTGAGGCATCAATGGTCTTACCTTGACCAGAAGTGATACGTCCATCATCTAAAAGTTGCAACAACACAGTCAAAACCTCCGGAGCAGCCTTCTCAACTTCATCAAACAAGATAACAGAGTAAGGCTTTCTGGCCAATTGGTTGGTAAGTAGACCACCTTCTTCGTAACCGATGTAACCAGCAGTAGTACCCAATAATTTTGAAACGGAATGCTTCTCCATCAACTCAGAACAGTCAATTCTAATCATGGCATTCTCATCATTGAAAAGGAAGCCAGCAAGTTTCTTAGCCAACTCGGTCTTACCAGAACCTGACAAACCAAGGAACAAGAAGGAAGCAGGCTGTCTTGG
>comp77808_c0_seq1
ACAGCCACCACCAAGGCCGTTGGCAAAGGCGATTGGACCCGGAGTCATAGCGGATGCAGCACCGGCAGCAGCCATACCTGCAACCATTTGGGAAATCATCATCAAAATACCTCTCACTGGTGGGATGGCTCTTGCAAGCATAAGAGTCAAGGTAACAGCAGGGTTCAAGTTACCACCAGAAACTCTGAAGAAAATGAAGACAGCAAACAGAACAGAGAAACCGAAACCGAAGGAAATCATAAGCAATTGAGGTGGGTGTGAACCAGGCTCACTAACAGATGTATCTTGGTTGGCAATTTGAGCGATAACGAAAGCAGACCAAAGGAACATAAATGTACCTACAAATTCACCAGTAACAGCAACGAAGTGGTTTCTAACACCGTCATCGCCGAAAGTGAATTTGTGCTTTGGTACGTATGGTGGAATATACTCTTCAGCTGGTTGTGCAGCTTGAGCCTCAACGTCAGTTCGAGCAGACATTCTTGTTAGAGGTAATTGTTGTTAACGAGGG
>comp77846_c0_seq1
TTTGTTAACGTGGGACCACCATGCGCCTGCAATTGGACCTGAAAATGATGATGAGGGTATTTACTCTGGATCTATAGTCATAGACTACAATAATACCTCAGGGTTCTTTGATGATTCAACAAGACCAGAACAGAGAATCGTTGCCATTTATACCAATAACTTACCAGATGTCGAGACGCAAGACATTGCCTATTCCACGGACGGTGGTTATACTTTCGAAAAGTATGAAAACAACCCAGTTATAGACGTCAATTCGACCCAATTTAGGGATCCGAAGGTGATTTGGTATGAGGAAACTGAGCAATGGGTCATGACTG
>comp77863_c0_seq1
TTGATAACTAACATGTTATGCTTTAGATGAGGGCGTGAATGTGTCGCAAATGCTGTTTTCCACGTCATTGGTTGCCGCTGTAGGGTCAGGCAGTGGCCCTTCTTCAAGCCCAAGGAGGTTGAGGATTTTGAACACCAAGAAGAAGTCGAACATCTGCGAACTCACATTCCCAACCGCCGTGTTGTCCGTGAAGCTGAACCGAAAGAGACTAGTAGCGGTGCTGATCGACCAGATCTATATCTATGATATAAGCTGTATGAAG
>comp78237_c0_seq1
GGTTTGCTCGGTCCACACAACGGCCTTCTTGATGTTGGCATCAGTGTAAGAGTAACCAGCAGCTTGACCAGAAGCACGGCCAAAGACACCGTGCAAGTTTGGACCAACCTTGTGGGCACCACCAGCCTCAACGGTGTGACATTGGAGACATCTGGTCTTGAAAAGAGTAGCACCCTTCTTCTCGGAACCCTTCTTGTATGGAGCTGGCATTGTGGTACAAATAAATTAATAAAACAACAAAAAAACACTTGTTTGTCGATCCGGG
>comp78346_c0_seq1
CCTCTGTTGCTGGCCTCCGTGGGTAAGGATGCCACCAAGGCATTCAACGGTGGTGTCTATCTCCATTCCAACGCTGCCCACAACCTGTTGGCCACTATGAGAGTCGCCGTGATAAGGGACTCATTTGCGCAGAAGAGAGCCGAAAATGAGTTGAAGAAGCAAAACTAGGCAAAACAACAAGTAATAACAAATCCAGAAAATTAGTTTATACACTTGGAATTTTATGAAATGGG
>comp78554_c0_seq1
TACGGTCCTTCGCTCATGCCAGGTGGTGATGCCGAGGCTTGGCCATACATCAAGGAGATCTTCCAATCCATCTCTGCTAAGTCTGACGGTGAGCCATGTTGTGACTGGGTTGGTCCAGCAGGTGCCGGTCACTACGTCAAGATGGTGCACAACGGTATCGAGTACGGTGACATGCAACTGATCTCTGAGGCCTACTACATCATGAAGACCGTTGGTGGCTTGACCGACAAGGAG
>comp78559_c0_seq1
TTCGGTGTTGATGAGGTTGTCCAGGCTAAGGACGGTGCTGGTTCCGCCACTTTGTCTATGGCCCAAGCCGGTGCCCGTTTCGCTGGTTCCGTCTTGAAGGGTTTCGACGGTTAGAAGGATGTCATCGAGCCAACTTTCATCGAGAACCCAGTCTTTGCCTCTGAGGGTATCGACTTCTTCGCTACCAACGTCACCTTGGGTCCAAACGGTGTCGAGCACATCCACGCTCTTGGTGAGCTTGCTGACTACGAGGATGAGATGATTGCTGTTGCCAAGGAGACCTTGAAGAAGAACATCGCCAAGGGTGCCAACTTCGTTGCTCA
>comp78715_c0_seq1
GTCCAAACCAGATTCCCAAACAACACCACTGGTATCTCCCAAGTCTTGTGGGGTTCTATTGGTTACTCTGTTGGTGCTGCTTTGGGTGCCGTTGCAGCTGCTGAGGAAGTTGACAAGGAGAAGAGAGTTATCTTGTTCGTCGGTGATGGTTCCTTGCAATTGACCGTCCAAGAGATCTCTACTATGATCAGATGGGGTTTGACTCCATACATCTTTGTCTTGAACAACGATGGTTACACCATTGAGAGATTGATCCACGGTGAAAAGGCTGGTTACAACGATATCCAGAACTGGGACCACTTGGCTCTCTTGCCAACCTTCGGTGCTAAGGTGTACGACAGCATCAGAGTCTCCACTACAGGTGAGTTTGAGCAATTGACTCAAAGTGCTGAGTTTGCCAAGAACTCCAAGATTAGATTGATTGAGGTCATGTTGCCAACTATGGATGCTCCATTGAACTTGGTCAAGCAAGCCCAATTGACTGCCAACACCAACAAGCAGCAGTAAAAGGAAACCGGAGCAGGACCGGGCTGTCTTTCT
>comp79338_c0_seq1
GGCAAGGGCAAAATGAACAACTCTGCATATATACAAGATCTGTGTATTATACTTCGTCTACACGCTTCCAAGAGTTGAGGGGCAAACGTCATACAATAACAACTGTGACGTGATGAGATGGGACGGGCGCGTTTACTCTTGGATCTTTGCGAGGATCTCAGCGTCTCTGAAGAGGATAACCTCATCGTCACCAACCTTGATTGGAGAGCCGCCAAAGCTTGGAATCAAGACGGTCTCTCCTGGAGCAACGTTTGGCACAACCTTGTTACCGTTCTGGTCGGTGAAGCCTGGCCCAACAGCCAACACCTTGGCCTGGTTGAGCTTCTCAACGTTCTTCTCCGGCAAAAGAATACCTGACGCAGTCTTAGCCTCCGCCTTGACTCTTTGAACAAGGACTCTGTCGAGCAGTGGAACAATGGAGGAAATTGACTTGAGAGCAGCAGACATGGTGATTGATTTTGTTGATGTG
>comp79385_c0_seq1
TAAAGTACATCAAAGATGGGTAAATCTCGTGGTTACAGATCCGGTACTAGATACGCCTTCCAAAGAGACTTCAAGAAGAGAGGTACTATTCCTCTCTCCACCTACTTGAAGACCTACAAGGTTGGTGACATTGTGGACATCAAGGCCAACGGTTCTATCCAAAAGGGTATGCCACACAAGTACTACCACGGTAAGACTGGTATTGTTTACAACATCACCAAGTCTTCTGTTGGTGTTATCATCAACAAGATTGTTGGTAACCGTTACATCGAGAAGCGTGTTAACTTGAGAGTTGAGCACGTTAAGCACTCCAAGTGTCGTCAAGAGTTCTTGGACCGTGTTA
>comp79418_c0_seq1
GTACGACTGGTGTACTGCTGGTGTGACTGACCAGAGTGAATGCGCCAGCTGGACTTATGCCGGATCTTATGACTACATGACCGGATGTAATGACTATGATGAGGATTCGTCTACTTCCAAGACGGATGCTCCAAGTTACGGATGGCCGGCTGAATGCTATAATTATAACAATGGTGGACGTGAAGATGGTTCAACAAGTGCGGTATCACAGGATATTACAACCACAGGTGCGGAGTTCACGAACAGCCAGAGCTCTACCACTTTATTATCTCGCG
>comp79476_c0_seq1
GTCAACTCAAGGCTGTTTCTACTGAGAGAATAGTTGAAAATGGTGAAGTTAGACACGTTATCAAAGCTATCATTGGTACCGAAGATGGTTTGGGTGTTGAATCTCTTAGAGGCTCAGGTTTGATTGCAGGTGCTACATCTAGGGCTTACAAAGATATCTTCACCATCACTTTGGTTACTTGCAGATCTGTCGGTATCGGTGCATATTTGGTCAGATTGGGTCAAAGAGCCATCCAAGTTGAAGGTCAACCAATCATCCTTACTGGTGCTCCTGCTATCAACAAGTTGTTGGGCCGTGAAGTTTATTCATCCAACTTGCAACTTGGTGGTCCACAGATCATGTACAGAAACGGTGTTTCTCATTTGACTGTGCCGGACGATCTTGCTGGTGTTTGCCAGAT
>comp79613_c0_seq1
GCGCTTCGACAAAATCAATTCACAAGTCCAAGGGCCTCTGGCTGAGAGTCCTTCTTAACCGTGATCCCAACAGCCTTCTCGCTGTTCTCACCCTTGAGTTGCTTCACATACTCGGCTCTGATCTTCTCAGCACGAGCCTTCTCCTTTGGTCTATGGAGACACTCAAAGTAATCATCAGCCAATGGTGTGCACTCACGTGGATGTTTGGTATCACTGTTTGTGTAGCACTCCATGAAGTTTTGCCACACGTTGAAGCAGCGACCTGTACCTCCTGAGAAACCGTAACCTGAAGACATGCTTTCTGTTTTGTTCTGCTTTACTTGCTG
>comp79795_c0_seq1
ATTCCTTTTGGATGTTGTAGTCCGCCAGGGTCCTGCCATCCTCCAATTGCTTTCCGGCGAAGATCAAACGCTGCTGATCTGGAGGAATCCCTTCCTTATCCTGGATCTTGGCCTTGACGTTGTCAATCGTGTCAGAGCTCTCCACCTCCAGAGTAATCGTCTTCCCCGTTAGGGTTTTGACAAAGATCTGCATACCTCCACGAAGACGGAGGACAAGATGGAGGGTTGACTCCTTCTGGATA
>comp79795_c0_seq2
TGGGTATTGTAATCAGCCAATGTACGGCCGTCCTCCAATTGCTTGCCGGCGAAGATCAACCTTTGCTGATCCGGTGGAATTCCTTCCTTGTCCTGGATCTTGGCCTTGACGTTGTCAATCGTGTCAGAGCTCTCCACCTCCAGAGTAATCGTCTTCCCCGTTAGGGTTTTGACAAAGATCTGCATACCTCCACGAAGACGGAGGACAAGATGGAGGGTTGACTCCTTCTGGATA
>comp79795_c0_seq3
TGGGTATTGTAATCAGCCAATGTACGGCCGTCCTCCAATTGCTTGCCGGCGAAGATCAACCTTTGCTGATCCGGTGGAATTCCTTCCTTGTCCTGGATCTTGGCCTTGACGTTGTCAATTGTGTCAGAGCTCTCCACCTCTAGCGTTATGGTCTTCCCTGTAAGGGTCTTGACGAAGATCTGCATACCTCCACGGAGACGGAGGACAAGG
>comp79850_c0_seq1
ATTCTTTCAGTTTTAATCTCTAAATAAAGCAATCCAAAGAAAAAGATGAGACCTTCCCAATACTTGTTCAACGCTGCCAAGAAGTCTGGTGTTGCCATTCCACTTGAATTGACCCCATTGTTTGTGGTTATGGGTGTCGCTGTCTCCTCTGCTACTTTCTTCACCTACAAGAAGTTTGCTCACGACAAATCCTTGAGATTGGCCAGAAACCCAGCCCAATCTGCTGCTACTTCTGAGTTGCTTAAGTCTGAGCCAGCTGCTGAGGCTCCAGCTCCAGCTGTTGAGGCTCCAGCTCCAGTCGCTGAGCCAGTTGCTGAAAAGTCTGAGTAAAAGGATCAGAGGTTCTTTTTTTCATAATAGAAGAAGCGATAGCGGCGGAGGATTGAGA
>comp80054_c0_seq1
TAATAAGCACCGTTACAACCAGTACCAAAGATCAATCCCATCTTTGTCTCTGGATCGGTGTAAGCAGAAGCCACCAAAGTACCAGTGGTGTCGTTGATCAAAGCGACAACCTCGATTGGAACATCATGTTTCTTCAACGCATCCTGCAACATTGGGACAACGTCGTGGCCCTCGACACCATCGATATCGTAACCCTTGGTCCATCTCTGCAAGATACCCTCGTTGATGGCACTCTGGGAAGCTGGGTAGGAGAAGGTGAAACCCAATGGCAAAGGCTTATCAACACCGTTTGGATAGTGCTCATTGACAAACTTCTTCAAACAGACGGCAATGAACTCCCATAGCTCTTCCTTCTTTGCAGTTCTGATGTTGTCTGGTAGAGCGTACTTCACTTGGGAGGTCTCGAACTTGGAGTTACCAAGCAGATGAACGATGACAACTCTCAAGTTTGTTCCACCCAAGTCGATGGCCAAGTAGGCACCAGTCTCCTGACCAGTAGGATACTCCAAGACCCAACCTGGGATCATTGGAATGTTACCTCCCTTCTTAGAAAGTCCCTTCTGCAACTCTGTCACGAAATGATCGGTGATCTGTTG
>comp80193_c0_seq1
GGTAAGCTTCTCGTGGCCTTGACGTTCTTCATCGTACTTGGCTCTCAATGGCTGCAACTCCTCTTCCAAATCTGCTTCTTTCTTTCTAGCCTGAGTCAATCTCTCCTTCGTTGTTTCATCGGTCTCTTGATCTCTCTCCAAAGCCTTGATCTCAACTTGGATCAACTGCAATTGACGCTCTTTGGAATCCAACTCTTCAGGTTTAGAGTCACGAGCCACTGCAACACCAGCACAAGCGATATCCACAAGGTCAATAGCAGAATCTGGTAATCTTCTATATGGCAAGTAACGCTTAGCCAATTGAGCTGCACTAACCAAAGCAGAGTCCAAGGTTCTAACACCGTGGTGGATCTCATATCTTG
>comp80348_c0_seq1
TTGGTGGATGGTCTTCAAATTCGACGCGTTCTTACCGACAACGGTACCCTTCAGATCCATCTGTCTGAACATGTTTAGAGCTGAAGTCTCGCTGTCCTCCGCCTGCTTGTTCTTCTCCGGGTCGTCAATCGCGTGTGAAAGGACCCAGTTGGTCTCATCACCTTGGAACACAACAGGGTGACAACTATGGCCCGCTGCAATGACGGTGGACTCGTTAGCGAAAATACACGAGGTGAACGGCAAATAAGACGTAGACACGCTCAATGCAGAACGTGGTGGTTGGTTGGCGCCTCCTGGGTAAACCACGGTCACCGTAGAGTCATGAGACACGAATGCCAACACATCG
>comp80353_c0_seq1
GGCTTGGGCCTTCTCGTGGGCCTTACCGGTAACATCGTTCCAGACAGCGTAGGAGGAGTTGATACCACGGCCCTCCTTGAAAAGGGATCTGACGGTTCTACCAGAACCCTTTGGAGCAACGAGGATAACGTCAACGTTCTTTGGTGGGACAACGTGGGTCAAGTCCTTGAACACTGGGGAGAAACCGTGGGAGAAGTACAAGGTCTTACCCT
>comp80424_c0_seq1
GAGGATGCCAAGTTGCTTTTGGCTGCTAACGTTCACTTGGGTTCCAAGAACGTTCAAGTTCACAACGAGCCATACGTTTACAAGACCCGTCCAGATGGTGTCAACGTGATCAACGTTGGTAAGACTTGGGAGAAGATTGTCCTTGCTGCCCGTGTCATCGCTGCTATTCCAAACCCAGCTGACGTTGTTGCTGTCTCTTCCCGTACTTTCGGTCAACGTGCTGTTCTTAAGTTTGCCGCCCACACCGGTGCCACTGCCATTGCTGGTCGTTTCACCCCAGGTAACTTCACCAACTACATCACCCGTTCCTTCAAGGAGCCACGTTTGATCATCGTCACTGACCCAAGAACCGATGCTCAAGCCATCAAGGAGTCCTCTTACGTTAACATCCCAGTCATTGCTTTGTCTGACTTGGACTCTCCATCCGAGTACGTTGATGTCGCTATCCCA
>comp80505_c0_seq1
GCAGTACGCCAAGGTGTCTGATGACAAGCTCATGTACTTGGACTACAAGAACATCACCAAGGTGATCGAGACCGGCCGTATCATCTACGTCGACGACGGTGTGTTGTCGTTCGAGGTTCTCGAGGTTGTCGATGAGCAGACCTTGAAGGTGCGCTCCTTGAACGCTGGTAAGATCTGCGCCCACAAGGGTGTCAACTTGCCAAACACCGACGTTGACTTGCCAGCTCTGTCCGAGAAGGACAAGGCTGACTTGCGTTTCGGTGTCAAGAACCGTGTCCACATGGTTTTTGCCTCCTTCATCAGAACCAAGCAGGATATCCTCACCATCAGAGAGGTTTTGGGTGAAGATGGTAAGGACATCAAGATCATTGCAAAGATTGAGAACCAACAGGGTGTCAACAACTTTGACGAGATCCTCGAGGTCACCGACGGTGTCATGGTTGCTCGTGGTGACTTGGGTATTGAGATCCCAGCCCCAGAGGTGTTTGTTGTCCAAAAGCAATTGATTGCCAAGTGTAACATTGCCGGTAAGCCAGTCATCTGTGCCACCCAAATGCTTGAGTCCATGACGTATAACCCAAGACCAACCCGT
>comp80562_c0_seq1
AGTCACCTTGAGTGGCTTCTCACCCTTGGATTCACGCTCAGCGTTAATCTTCTCCAAAGTAATGATACAGGCAGCAAGACACTGGACACCGTTGGCCAAGACGTGTGCTGGCTTAACCTCGACCCAGCCTGGGTTTGGGAATCTCAGAGTTGGTCCTCTGGAGTCGTGGTCATCCTCAATCTCCAGGTCCTCGTTGGCAGAGATGGTAATACCCTCGGCAGACAAGATCTTAGTCTCACCATCAGCGGTGGTGTTG
>comp80575_c0_seq1
AACCATTTCTCTTACCAGATTGGTACTTTTGTTCGAAATCTTTCTTGATGGCCTTCTTAGCGTTCTATCTGAGGGTTGGCTCGGAGAAAGTCTCGGTGGACAACTCGCTCTTGAAGGACTCGACATCCAAGGTGTAACGGGTTGGCAACAAGTGGTTGTAGTTGACAACCTTGATGAATGGCTTGACCTTGGATCTCTTAGCAGCCTTCTTAGCACCGGCAGACTTACCAACCTTGCTTGGGTATCTCTCAACACCGGCAACAATGGCGTGTGGGAATTGGTGAGCCTTGGAACCCTCGTCGTGTGGTTTCACA
>comp80603_c0_seq1
GTATGTGGTGTATGAGGTAAGAGCACCTTCAAACTCGCTGGTAACAACAGTAGCACCTGTTGTGACTGGAACCTCAGTACATGCTTGATCTTCACATGATGTAATGGTAACAACAGTTGTCTTCACGTCATTCTTTACTGGGCAGACAGTGATGTAGCTAGTAACAACACCATCGCTGCGTGTTGTGTAGACTGTGCTTGTAGTAATTTGAACAACGGTGTATGCTGGTCTGTCGACGATGACAACAGCTGATTCGTCAGATGTCTTTGTAATTGCACCAGTACGTGAAGTGTCTGGGGAAACGGTGTGAGTAGATGTACAAGTAGACGATTCCACACCACACAAAGACTCGTAGAATTGGAATTCTTCACAGCTGTCCCATGTCAAAAGCTCTTTGCTTGTGTCTTCCATGTAGTAAACGTTGTAACAGTTTGAAGTGAGCAAGATACCTGATTGGTCATCTGCGTAGTAAATGATT
>comp80951_c0_seq1
GTAGGCATCACCTTGCTTCTTGCGCAAGTCCTTCTTGTAGGAATCGAATTGCTGCTCAAACTCTTCCCTCGACAAGTCGCTGGTCCATCTATAGCCATAGGCAGGATGGTGCTTGCCCAGGTGGCTCGCACCCTTCACACCTGTCAGGTTTTCCCTCAGCGTACCACCTGGAACTGGGTAATCGTCCCAGAAGAGTCCCTTTGCCTTTAGCTTTGGAATGACGAGATCTATGAGCTCATCATAGGAATCTGGGTTGATGGCTGATGCA
>comp81563_c0_seq1
GTCCTGTTAAGCCGAAGAAGGACGTTGCTAAGAGTGAGCTTCCTGCCGTGTGTCCAATGAAGAAGGATGGCGGTGAGACGCTGAACCCCCTGAACAACATGCCACACGTGATCTCTGACAGGAAGATGCCTGGTCAGAAGCTGGACCTGCCAACGGAGAGAACGTTCTCCACGATTCCAAGAGGAGAAGATGAGAACGAAGGCGTGTGGGAGTACCCTTCGCCACAGCAGATGTTCAACGCTATGCTCCGTA
>comp82083_c0_seq1
TTTGTTTGGTGCTCAATTCTTCATCACAAACATTGGTCAAATCGATGACTTTGTCCACTTCTTGTTGAAGGAGTGGAACAGACTCTCCATCTCCATCACTGACACCGAGATTGCCAGAGGTAAGCAATTGTTGAAGAACAAGCTTGCCTTTGCTTTGGACTCACAAGCTGCCGTCAACCAATCCATTGGTCCCCAAATCGTTGTCTCTGGTAGAAGAGCTTCTCTCGAAGAGGCTTTTGCCAAGATTGACAAGGTTGACTCTGCTGCCATCAAGGCATGGGCCCAAGCCAACTTGTGGGATCAAGACATCGCCGTTGCA
>comp82123_c0_seq1
TGCCACTGCTAAGTACAACATTGGTTTCTGGAAGCCAGGTTCCGGTATCTTTCACCAAATTGTCTTGGAGAACTACGCTTTCCCAGGTGCTTTGATCATTGGTACTGATTCCCACACTCCAAACGCTGGTGGTTTGGGTCAATTGGCTATTGGTGTCGGTGGTGCTGATGCCGTTGATGTCATGGCTGACTTGCCATGGGAGTTGAAGGCTCCAAAGATTATGGGTGTTAAGTTGACTGGTAAGATGAACGGTTGGACTTCTCCAAAGGATATTATCTTGAAGTTGGCTGGTATCACTACTGTTAAGGGTGGTACCGGTAAGATTGTCGAGTACTTCGGTGAGGGTGTTGACACTTTCTCTTGTACTGGTATGGGTACTATCTGTAATATGGGTGCTGAAATCGGTGCCACTACATCTGTTTTCCCATTCAACAAGTCTACGGTTGACTACTTGAACGCAACTGGCCGTAACAAGATTGCTGAGTTTGCTACTTTGTACAAGAATGACTTCTTGTCCGCTGATGCTGGTTGTGAGTATGATGAGGTTATCGAGATTGACTTGAA
>comp82270_c0_seq1
AATCAACGCTGGTGTCTTTGTCAAGCTCACCAAGGCTACTTCCGAGCTCTTGAAGCTTGTTGAGCCATACGTTGCTTACGGTTACCCATCCCTTTCTACCATCAAGCAATTGATCTACAAGAGAGGTTACGGTAAGGTCAACAAGCAAAGAATCCCATTGTCTGAGAACGCCATCATCGAGGCTGCTCTTGGTCAATTCGGTATCGTCTCCATTGAGGATTTGATCCACGAGATCTACACCGTTGGTCCAAACTTCAAGCAAGCTAACAACTTCTTGTGGCCATTCAAGTTGTCCAACCCATCTGGTGGTTGGGGTGTTCCAAGAAAGTTCCAACACTTCATCCAAGGTGGTTCTACTGGTAACAGAGAGGAG
>comp82385_c0_seq1
CACACTATGTACAAAATAACGATAAAGCAAACAAACTAAACGCTAGAAACAGTCCCCATAGGGTTGTCTGTCCGCTCACTTCTTGTTTGCAGCTTGTTCTGCCATGTACTCCTTCTTCAACTTTGTGAGCTCTTCCTCCGTGATTGGAGGGATTGGAACATCGCTGAAATCATCCTTGCCGAGGAAACTGTAGGTATAAGCGTAGATGGAGACCGTTATGGTCGACAAAACAGCAAACGTGGCAGCGTTCTTCCAGAAGAACGGTCTTCTGGCCCTGATCATTGCAGGTGTCATCTTGAACGTTCTTGGATCATGGTACTTGGATTGTTGTCTTTGAAGCTAGGTGTTAGTAATAGCGCTCTCACCGCTCCAGCCCCTCCGCCGAG
>comp82410_c0_seq1
AGGAGGTTAAGGCCTACACCCCAGTCAAGGCTGATATCTCCAAGCAATTGAAGTCGCTTGAGGCATTCGAGGCCAAGGCCGTTGAGAACGCCACCGCCACCGAGTCCGTTGTCTCCAAGGAATTGGCTGACTTGGAGAAGACCTTGCTCAACATCAACGCTGCCAGACCATTCGACGAGTTGACCGTTGAGGACGTTGTCAAGGCCAGACCAGACATTGACGAGAAGGTTGAGCTCTTGGTCAAGAAGGG
>comp82457_c0_seq1
GCAGACGATGGCCAGTGCTAAATCAACACCGGGGGACCTGCGCAGACCTGGTCACATATGTCCACTAAGAGCAGTTGATGGGCTGCTACAGAAGAGACAGGGCCACACGGAAGCTGGTGTCCAGCTATCGAAACTGGCTGGCTTGCAAGAGGCTGCGTGTATCTGCGAGCTGGTCAGAGACCAGGACGGGCTAATGATGAGGCTGGAGGACTGTGAAGA
>comp82871_c0_seq1
GTCGCCACTTGAGGATCCAAACTTGAAGTTTGTGTATTGTCCTCTTGAAGCCTGGATCTGTTGAGCGTATGCTTCATAACGACGCAATTCAGCATCACTGACAGAGCGCTTAGCAGTCTTCATAGCCTCTTCAAAGTGAGCCTTTGTGATATATGGAACAGCATCCTCTTCCTCTTCCTCTTCACCCTCCTTCATATCAACATCATCGCCTTCTTGTTTTACCTTGGCCTCTTTCTCCTTTGCTTGACGGATTTGAGCCTCAATGGAATCCTTGATAGCGAACTTTGCAGCTCTTTGAACAATGTATGATAAATCAGCACCAGAGAAACCATGTGTCGTCTTTGCAATCGCACCCAAGTCCAAGCCTGGCTCTAAAGGTGTCTTTCTCAACTGTGCCTGCAAGATAGAGAGACGTGCTGGTTCATCTGGAAGTGGGACATAGATCAATTGATCCAAACGACCTGGACGCAAGATAGCAGGATCGATTTGATCAGGTCTGTTAGTTGCACCAACA
>comp82948_c0_seq1
GCAAGGTAGAAAGTACACCACTCTCGGTGACTTGTCCGCCTCTGTTGGTTGGAAGTACAGCGATGTTGTTTCCAAGTTGGAGGACAAGAGAAGAGTTAGAGCTGCTGAGTACTATGCTAAGAAGAAAGCTGCTACCAAGAAGGTTGAGGCTGCTAAGGCTTCCCAAGCTGATTCTAAGGTGACCAAGGAATTGGCTGCCCTTGGTTACTAAGCGGTTTTGATGATGAAAGAGGAAAAACGAG
>comp82998_c0_seq1
TGTTACACGATATTTACATTAACCATACAAATTTTGTAAAAAGTTGAAAGGTTCATCGACATCAGCACGAAATTCCTGCACCAGAAGGAATGCCTTTGCAAGTTTTGGTTTTGGATCCACCTGAGACGGAGATGCCAGAGAAATGCCAGTCGGAGGCGCTTTCTACTAAAATGTAAACATTTACGCCACTAGAGTCGACTGAACCTTTAACATTCTTCACAGTCAAACCGGTGATTGGAACGCCTCCAGTTGG
>comp83202_c0_seq1
GGCATACCTTCAAATCGATGAGATTATCAAGATTGCTAAGGAACACAACGTTGACATGATCCATCCAGGTTACGGTTTCCTCTCTGAGAACTCTGAGTTTGCACAAAAGGTTGTCGATGCCGGTATCACTTGGATTGGTCCAACTGCAAAGATCATTGATTCTGTCGGTGACAAGGTGAGTGCGCGTAACTTGGCTGCTGCTGCTAACGTGCCGGTGGTTCCAGGTACTGATGGTCCAATTGACTCTGTCGAAGAAGCGGAGGAATTCGTTGCCAAGTACGGCTTCCCAGTTATCATCAAGGCTGCCTTCGGTGGTGGTGG
>comp83202_c0_seq2
GGCATACCTTCAAATCGATGAGATTATCAAGATTGCTAAGGAACACAACGTTGACATGATCCATCCAGGTTACGGTTTCCTCTCTGAGAACTCTGAGTTTGCACAAAAGGTTGTCGATGCCGGTATCACTTGGATTGGTCCAACTGCAAAGATCATTGATTCTGTCGGTGACAAGGTGAGTGCGCGTAACTTGGCTGCTGCTGCTAACGTGCCGGTGGTTCCAGGTACTGATGGTCCAATTGACTCTGTCGAAGAAGCGGAGGCATTT
>comp83231_c0_seq1
AAGACCATCTTCAACTCTGTCAAGTCTAGTGGTAAGGTCTTGCTTGAACTTCCAACCAAGGAAATTATCCAAATTGGTTCTGTTGATTGTGAAGCCGGTGAGTCACACGGTAACCCAGTTGTTGATTACTTGACTAGAAATGGTACCACCATCGAACAGAGTGTCAAGTTTGAGAATAGCATTCCAATCACTAGTGTTGAAGCTCGTGCCCCAGGTACCAACGAACCATATGCTGTTGTCTCTGGTGACTACAACCCTATCCACGTTTCTCGTGTGTTCTCCAGATATGCCAACTTGCCAGGCACTATTACTCATGGTATGTACTCGAGTGCTGCTGTGCGTGCCATTGTCGAATCTTGGGCTGCTGATTCTGCTTCCCACAGAGTTCGTGCATTCTCTGTCAACTTTGTTGGCATGGTTTTGCCAAATGACACACTGACTACACGCTTGGAACACGTCGGTATGATCAATGGTCGTAAGATCATCAAGGTTGAAACTGTGAACGAGAATGGTGACATTGTTCTGACGGGTGAAGCAGAGATTGACCAGCCAGTGACTACTTTTGTCTTCACTGGTCAAGGTTCTCAAGAGCAAGGTATGGGTATGGACCTGTACGAGAAGTCTGAGGTTGCAAGAAACGTTTGGGACAGAGCCGATGTTCATTTCTTGAACACCTATGGTTTCTCTATCATTGATATTGTGAAGAACAACCCAAGCGAGTTGACTATTCACTTTGGTGGTGAAAAGGGTAGAGCCATTAGAGAAAACTACACCAAGA
>comp83327_c0_seq1
GTCCAGTCACCATCTTTAGATGGTCTTTCCCAAGAGTTGACGCTTCTCAAAAGACCCAAGCTTTGCAATTGGGTTTGGCTTTGAGAGATGAGGTCAACGACTTGGAGGCTGCCGGTATCAAGGTTATCCAAGTCGATGAGCCAGCTTTGAGAGAAGGTTTGCCATTGAGAGCGGGTGAGGAGAGACAAGACTACTACAAGTGGGCTGCTGAGTCCTTCAGAATCGCCACTGCCGGTGTCAAGAACGCTACTCAGATCCACTCCCACTTCTGTTACTCTGACTTGGATCCAAACCACATCAAGGCCTTGGATGCTGATGTTGTCTCCATTGAGTTCTCCAAGAAGGACGATCCAAACTACATCCGTGAGTTCTCTGACTATCCAAACCACGCTGGTCTCGGTTTGTTCGATATCCACTCCCCAAGAATCCCATCTAAGGAGGAGTTTATCCAAAAGATCGCCACCATCTTGGAGGTTTACCCAGTTGAGAAGTTCTG
>comp83433_c0_seq1
CACCCGTGAGACTGCTCAAGCCATCAACGGTTGGCCATTGGAGAAGGCTCAAAAGTACCTTGCCCAAGTTACTAAGCACGAGAGAGCCATCCCATTCAGACGTTTCAACTCTTCCATTGGTCGTACTGCTCAAGGTAAGGAGTTCGGTGTCACCAAGGCTAGATGGCCAGAAAAATCTGTCAAGTTCATCCAAGGTTTGTTGACCAACGCTGCTTCCAACGCTGACGATAAGGGTTTGGACTTGTCAAAGCTGTATATCTCTCACATCCAAGTTAACCAAGCTCCAAAGCAAAGAAGAAGAACCTTCAGAGCTCACGGTAGAATTAACGCTTACCAATCTTCTCCATCCCACATTGAGTTGGTTTTGACCGAGAAGGAGGAG
>comp83630_c0_seq1
AACGTTACCAGTGGCAACGACAACGGCGTTGCTGCTGACGTAGTTGTCCTTGTGGAACTTAGCCAAGTCGCTGGTGATCAAGTCAGAGATGGTCTCGGAAGTACCTCTCTTTGGCAAGGCCAATGGCGTGTTTTGGAAAGCAGTGTTGTGCAAGTGTTCCAAGGCCTTCTCGCCAAACTGGGTCTCTTCAAAAGTTGCAACCTCCTGGGCAAGGGACTCACGGTACTTGGAGACGGTGGCATCGTTCAACTCAAAGGACGCAACCTTGGAGTTCAAGAATTCAACAGCATCGGATAGCGAAGAGGACGAGCCTTGGACAAGGTAGGATGAGTACTCTCTCTCGGTGTTGGCGGAGAAGACGAGTCCCTTCTTAGCAGCCTCGGCGGTGTTCTCACCAACAACAGCCTTGTTCAGCAAGTTGGAGGCACCGTTGTTCCACGCATTCTCAGCAGTGGAACCGGCACCGTAG
>comp83657_c0_seq1
GTCTAGTTGAAATTTTATAATTAAAATTCGCATTTAGTAACAGAAGGACCACTACCACCATCGCTATGCTTAATGAAAATTGAACGGGTAGTGAAAGCAAGATGTAAGAGGCATCAACAGCAGCAGCAGCATCAACACCAACCACAGGTGCCACAAGACGATCGTAAACAAGAGGATGTCAGCATACCGCAAGATGACGTTTCCGTTGATATGCCGGTGGAACAACCGTTCTACGTGAATGCCAAGCAGTACCATCGTATTCTGAAACGTCGGTTAGCCAGGGCTAAGCTGGAGGAATCCCTGAAAGTTGCACGGGGAAGAA
>comp83809_c0_seq1
GATTTCTCCAAGGTTGACAGATCCGCTGCTTACGCTGCCAGATGGATTGCTAAGTCCCTTGTCCACGCTAAGTTGGCTAGAAGAGCTCTTGTTCAATTGTCCTACGCCATTGGTGTTGCTGAGCCATTGTCCATTTACGTGGACACTTACGGTACCTCCAAGTACACCTCTGAACAACTTGTTGACATCATCAAGGGTAACTTTGATTTGAGACCAGGTGTCGTTGTCAAGGAGTTGGACTTGGCTAGACCAATCTACTTCAAGACTGCTTCCTACGGTCACTTCACTGACCAATCCAACCCATGGGAACAACCAAAGCCATTGAAGTTCTAAAGATTCCAAATTTGGCATCAACAACAAGAAATAATTAAC
>comp84149_c0_seq1
AATTAATAGCCACTATGTCATTAAAGAGAATCACCAAGGAGTTGAACGATCTTGGAAGAGATCCCCCATCTTCTTGTTCTGCCGGCCCAGTTGGTGACGATTTGTTCCACTGGCAAGCATCTATCATGGGTCCAGCCGACTCTCCATACGCAGGAGGTGTTTTCTTCCTCTCCATCCACTTCCCAACTGACTATCCACTCAAACCACCAAAAGTGCAATTTACAACAAAGATTTACCATCCAAACATCAACTCCAACGGTAACATTTGTCTAGACATTCTCAAAGACCAATGGTCCCCAGCATTGACAATCTCTAAGGTGCTTTTGTCCATTTGCTCGTTATTGACAGACGCAAACCCAGATGATCCACTTGTTCCAGAAATTGCTCATATATACAAGACCAACCCTGAGCTATATCAAAAGAACGCTAAGGAGTGGACAAAGAAGTATGCCATCTGAATACAAAAAGAG
>comp84188_c0_seq1
AAGTCATCGACCCATTCCAAAGAAAGGAGTGGTTTGACATCAAGGCCCCATCCACTTTCGAGAACAGAAACGTTGGTAAGACTTTGGTCAACAAGTCCACCGGTTTGAAGAACGCTGCCGATGCTTTGAAGGGCCGTGTTGTCGAGGTCTCTCTTGCTGACTTACAAGGTTCTGAGGACTACTCCTTCAGAAACATCAAGTTGAGAGTTGACGAGGTTCAAGGTAACAACTTGCTCACCAACTTCCACGGTATGGACATGACCTCTGACAAGCTCAG
>comp84222_c0_seq1
AATCGTTGCAGAGACCTTCAAATCCTACGGTGTCTTCAACCCAAAGAGACTGTTTGGTGTCACTACTTTGGACATTGTCAGAGCCAACACTTTCCTCAAGGAGTACGATTCATCATTGCAGGGTGTTGAGTCTGTCAAAGTTGACGTTATCGGTGGCCATTCGGGCGAAACCATCGTCCCAGTGTTCTCCACTTCAAACGCCAGAGACATCTTTGCAAAGCTCTCCACTGACCAGAAG
>comp84229_c0_seq1
GCTGGTGCACCCAGAGAAGTAACCTCTGATACCGAAGAGGAACTTGACTCTCCAACAGTAGACTTGACAGTATATGCTGGTGCTAAGGAGGTGGTTCCCTTTGAAACGGTTCTTACGGTGTACGCTGGCTTATCAACAGTTGTTGTCTTCATCGTCTGTTCTGGAGCAGCGTTAGTGACCAGACAGTTTCCCTCATCTATACAGTTCTCAACTGTTGTGGTTGGTGCCGTCGAACATGAAAGCGTACCTGTTGGTTCAGTTGGCAAGTCACACGCAGCCAAAGCAGATGAAGCATATGGTCCGTAGTTGTTCCATAGAGTCCAACCACACTCCAAACAAGCAGCGTAGTTTCTCATCAAGTTGGAATTTGAAGAACA
>comp84302_c0_seq1
GAAGTCAGAGCCTAAGATTGATGAACAAGATGTGCTGCCGGTGCCCAAGCCAGCATACACAGCATTTACATCGAGGAGAAAGTGGTTTGCCATTATCATTGTGAGTCTAACGGGGTTTCTAGGGCCGTTGACGGGTAATATCTACATTCCAATCCTACCACAGCTGCAGCAGGTGTTCAATACCTCAGAGACTGCTATCAATGCGACGGTTTCGGTGTTTATGG
>comp84320_c0_seq1
TGGTATTGTTCCTGGTAACCGTAACGCTGATAACATTGACCAAGAATTGGAGAAGTTTGAGTATCTCTTATTCCCATCAAAGTCCATCAAGACTGATGGTGTCAAGGCTGTTTCTGTCACCTCTTTCGGTTTCGGTCAAAAGGGTGCACAAGCAATTGCCATCAACGCAGACTACTTGTATGCCGTATTGTCCAAGGATGAGTACGAATCATATGCCAAGAAATTCAACGAGAGACACAACAAGGCCTACTCTCATTACCACAAGGCATTTGTTACCAACACCTTGTTCAAGAGTAAGGAGCATGCTCCATACACTGAAGACTTGCAAAACCCAGTGTACTTGGACCCATTGGTTAGAGTTTCTAAGGTCG
>comp84347_c0_seq1
AGCATCCCAAGATGACAACTTCATGGTACCGTTCTTAGCAAGGTTCAAGTGCATCTTGAAGGCATCAGCCAAGATGTGTGGCTCGTGCATAGACTTGGTCTTGTTGGCATAGTGCTCAGCTCTGTTAACGTAGTCAAGCAATTGGTCAACGTAGTCTGGGTGAGCAATGTTCTTGATGATAACTCTAGATCTCTCTCTTGGGCACAATCCTCTCAAATCGGCCAAACCGTGGTCAGTTACGAGAACATCCAAGTCGTGCTCAGTGTGGTCAATGTGGGAGACGAACGGAACGACACAGGAGATACCAGTTGGGTCGGTCTTGGATGGACGTGCCGCAGGGGTGTGCATGATGGACACCTTTGCGTTACGCAAGAAATCACCGGAACCACCCAATCCATGCAACATCTTAGAGCCTTGGACGTTGGTGGAGTTGGCATGGGCGTAGATGTCAACCTCCACTGGAGTGTTCATAGCAATGACACCCAATCTTCTAATGATCTCTGGCGAGTTGGAGACGACTTGGGAACGAAGACACAACTTCTTGGAGAATTCGTCCCAGTTGTTGAAGAATCTTTCGAAACCAGCTTCGGTCAATCTGACAGACGTAGAGGTGGCATAGTCCAAGGAACCGTTCTCGAA
>comp84442_c0_seq1
TGGCCAGTCGGCACGCTCGTACACAACCTCATCAACACCACCAAAGTTGATGGTCTTGACACCTCTCACACCGGCAACCTTGGTGGCGGTTCTGAGTGCTGGACGAGTGGCAGCAGAGGACAAGGCTCTCTTAGCAATGGAGGCACCGGCAGTGCGGGCAATTCTGAGGGAAGCGTTTCTGAAAGACATAGTGCTTAACGATAAAAGTCTG
>comp84619_c0_seq1
TATGAAGAGGCTATATCCACCTGAGTTCATCAACCGTATTGATGATATCCTTTTTCAACAGATTGTCCAAAGAAGTTCTTCGTAGTATTGTGGACATCAGACTTGAAGAAGTTCAAGAAAGACTGGTTGATAAGAGAATCACATTGAACTTGACGGACGCTGCAAAGGATTGGCTAACAGAGAATGGTTATGACAGCTTATACGGTGCCAGACCTTTGAACAGACTGATTCAAAAGAGATTGTTGAATCCAATGGCTATCTACATGCTGAAA
>comp84682_c0_seq1
CGGAGCCCCCCGAGGAGCCCCGGAGACCACCGGAGAAACTCAACAGAGACCAACAGAACCCACGAGAGGACCCCGAGCGGCAGCAGAGCTCACCGAGGAACACAGAAGGCCTCCAAAGACCACCAAAACCCAACAAAGACCACCAAAACCCACCGAAGAGCCCCAAAAGGCCACCATCAAAACCCACCAGAGACCTCCGAAGATCACCAAAACTCACTGAACATCCCCAGAGACCACCGAACGCCCCTAAAGACCGCCAAAACCCAACGAAGACCCCCAAAGACCAGCAGAACCCACCAAAGACCACCCAGAACCCAACGAAGACCGCCAAAGGCCACCAAAACCCAACAAAGACCTTCAAGGAACCCCAAAGACCGCCAAAACCCAACGAAGACCCCCAAAGACCAGCAGAACCCACCAAAGACCACCCAGAACCCAACGAAGACCGCCAAAGGCCACCAAAACCCAACAAAGACCTTCAAGGAACCCC
>comp84687_c0_seq1
GTTCGTGACTCCAGCAGTACACCAGTCATACTGAATCTGGAAGCTTGGCATCACAACTTTACCGTTAGAATCAGCAGTAAGTGTCAAGGAAACAGTTGCCTCCCAGTTACCAGGATCAGTGATCAAATAGACCTTCGAGTTTCTAGAGTAAAGAAGCTTGTAAACGTTACCAATGATTTTCAGTTCACTCAATGAGAATAGAGACATGGACTCGTCAGATGAGAACTTGATGGTAACGTCATAGTTATCACCTCCTGTCCACTTAGCACTGGAAACAATAATGTCAGCAAGAGGGAAGTTCGCATTCTTGGCATGAGTAGTCAGATCCAGTCCTGAACATTGAGCTTTAACGTCAGAACATTGCGTAGAA
>comp84920_c0_seq1
GGTTGTAACGGTGCTTATTACGAGGCTGCTCATTCAGTTGACAAGTTGGAGGGATTGTATGCCGATGATGTCACAGAGGACAGCGTTATGGCAATTAACTGTGAATATGGTGCCTTTGATAACGAGCACGTGATTCTTCCAAGAACAAAGTACGATATCCAAATCGACGAAGAATCCCCAAGACCAGGTCAACAAACCTATGAGAAGATGATTGCTGGTTACTACTTGGGTGAGTTGATTCGTTTGATCTTGCTCGATATCTACGACACCAAGAAGATCATCTTTAAGAGTCAAGACGTTTCCAAGTTGAGAGTTCCATTCGTCTTTGACACATCTGTTCCAGCGATCGCTGAACAAGATAACACTGAGTCACTTGAGCACATAGACGAACTGTTCAAGAAGGATGCTGGTAT
>comp84920_c0_seq2
GGTTGTAACGGTGCTTATTACGAGGCTGCTCATTCAGTTGACAAGTTGGAGGGATTGTATGCCGATGATGTCACAGAGGACAGCGTTATGGCAATTAACTGTGAATATGGTGCCTTTGATAACGAGCACGTGATTCTTCCAAGAACAAAGTACGATATCCAAATCGACGAAGAATCCCTACGCCCAGGTCAACAAACCTATGATAAGAATCCCCAAGACCAG
>comp84922_c0_seq1
ACGGATCCAGATACCAAAGTTCTTAACCTTGGTTGGGTGGGCCTCAGAGATAACGTTGACAGAGACAATCTCACCAGAAGCTCTCTTGACCTTGTGCAATTTTTGGAGGAAGTACCAGTAACGGGACTTGGCAACGACAACGTTTGGAGCAAAGATTCTCATACGGAACAACTTTGGCTCTGGAACGGACTCAGTTGGGAGACGACGACCAATAACTTGGTACTCAGTAAGACGAGACACTGTGTTTGACTTGTTAGTACACTGCTCCGAAG
>comp85133_c0_seq1
GTCTTGACTGCTGCTTACTCCCATGAGTTGCCACGTTACGGTATCACCCACGGTTTGACCAACTGGTCTGCTGCTTACGCTACCGGTTTGTTGGTTGCCAGAAGAGCTTTGCAAAAGTTGGGTTTGGACGAGACTTACCAAGGTGTTGAGGAAGTTGAGGGTGAGTTCGAGCTCACCGAGGCCGTTGAGGATGGTCCAAGACCATTCAAGGTCTTCTTGGATGTTGGTTTGACCAGAACCACCACCGGTGCCCGTGTCTTCGGTGCCTTGAAGGGTGCCTCTGACGGTGGTTTTTACATCCCACACTCTCCAAACAGATTCCCAGGTTGGGATATCGAATCCGAGGAGTTGGA
>comp85590_c0_seq1
TGCAGACTCAATTCTCAGAGTATTAAACTTTATGTTCCTGACCATCGTCCTTGGTCTGACGGGTTCGCTTATCCATGGTCAAGACCACTCTAATTCCAGGGTCAACTTTGCCCTGTTTGCCTCAGTCTTTGGTTTGGTGTTCTCATCATTCTACGGGTTGCTTGCCAACTTTGTCGAGTTCCTCGCATGGCCGGTGATCCTCGTGGCCTTGGACTTCTTGAACTTCGTCTTCACCTTCTCCGCTGCCACTGCACTGGCTGTTGG
>comp85762_c0_seq1
AACATCAGAATGACATTTACTTGTCCTCTGGCTTAGCCTCGTTGGAGCTGTTCTTGTACAAGTCCTCGAACAACTTCAAGGAAGCAGCTCTCAACTCCTCGGTCTTGGTCTTCAACTCCTCAGCGTTGACCTCCTCACCAGCTTGGGCACGAGCAACCAACTCCTTCAAAGAGTCGATTTGCTTTTGAACCTCACCAGCCTTCTCCTTGTCAATCTTCTCCTCAAACTCCTTGAGAGACTTCTCAGTGTCGTTGATGGTTTGGTCAGCCTTGTTGGCGTTCTCAACAGCCTCTCTTCTAGCCTTATCTTGTTCAGCGTACTTCTCAGCATCGTTAACCATCTTCTCGATTTCAGCATCGGACAAACCAGAAGAACCAGCAACGGTGATAGAAGCATCCTTGTTAGAGGCTTTGTCTCTAGCAGAGACGTTGATGATACCATCAGCGTCGATGTCGAAG
>comp86240_c0_seq1
AAACCTTGATCGAGTGCAACGTCACTGCAAAGACTTCTGACGACTACATTGTCAGAGTGTTTGCCATTGCATTCACCAAGCGTCAAGCCAACCAAATCAAGAAGACCACTTACGCCCAATCTTCTCACATTAGAGCCATCAGAAAGCAAATGACCGAGATCATCAACAGAGAGGTTCAGAACGCCACCTTGGCTCAACTCACCTCCAAGTTGATCCCAGAGGTTATAGGCCGTGAAATTGAGAAGACTACAAAGAACATCTTCCCATTGCAAAACGTGCACATCAGAAAGGTCAAGTTGCTAAAACAACCAAAATTCGACTTGGGTGCTTTGTTGGCTCTCCACGGTGAGGCCTCTTCTGAGGAGAAGGGTAAGAAGGTTGCTTCTGGTTTCAAGGATGAGATCTTGGAGACTGTTTAAGGTTCCTCTTAAATAAAAA
>comp86462_c0_seq1
GGTGTCCCATCTTTGGAGGTTGCCACTGAGTACATTGAGACTCTTGGTTTGACTCATTTGGGTTTGAAGCCAGGTTCTGTTGAATCCATCTCTCAAGCCATTGCCATTGCTAAAGCCCATCCAACTTTCCCAATCGTCTTGCAATGGACCGGTGGTCGTGGTGGTGGTCACCACTCTTTTGAAGACTTCCATGCACCAATCTTGCAAATGTACTCTAAGATTAGAAGATGTCCAAATATCTCTTTGATTGCCGGTTCAGGGTTTGGTTCTGCCGAGGATACGTACCCATACTTGACTGGTGAGTGGTCTGCTAAGTTCAACTACCCACCAATGCCATTTGATGGTGTTTTGACCGGCTCTAGAGTTATGATTGCTAAGGAGGCATTCACTTCTCCAGATTCTAAGAAGGCCATTGCTGCAGCTCCTGGTGTTCCAGACTCTCAATGGGAGCAAACGTACAAGAAGCCAACAGGTGGTATCATCACTGTCAGATCCGAGATGGGCGAGCCAATTCACAAACTGGCTACACGTGGTGTTATGTTGTG
>comp87088_c0_seq1
ACACAAGAAGTCGATTGGGGTTCTGGTGTACTCGTACTTCAAGGAGTACTTCAACTCGGCAACAGTGAATGGATAGGCAAAGTTCTCGTAGGTGGCCTCTGCGGTCTTGGAAGCAAGGGCAACAGGCAATTGGTTGGCTTGATCCTTTTGGAACAACTCCAAAATCAATGGAGCTCTTGAACCATAGTTAGCAGCCAAGTGCTCGGCCAATTCAGCATCAACGTGGTACTTTTGGGACAATCTTGGTGCAACGGTAACGTCAAAATTCTCACCACCGGCCAAGATCAATTGCTTCGTAACGGTTGGCTTAGCAGTCAAG
>comp87334_c0_seq1
ATCCATTGGACGTCTGTGAGATTGGTGAGGCTGTTGGTTACACCGGCCAAGTCAAGCAAGTGAAGGTTCTTGGTGTCATGGCGTTGTTGGACGAAGGTGAGACCGACTGGAAGGTGATTGTCATTGACGTCAACGACCCATTGGCTCCAAAGTTGAACGACATTGAGGACGTTGAACGTCACTTGCCAGGTTTGTTGAGAGCCACCAACGAATGGTTCAGAATCTACAAGATCCCAGATGGAAAGCCA
>comp88160_c0_seq1
CCATCAAGACCTTCCCAGTTGACTTGGAGGCTGGTGTCACTGATGCCCAGGCTAAGGACATTGCCGCTGTCTTGGGTTTCACCAAGCACGCCCAACCAGAGGCTGCTGAGACCATCAAGAAGTTGTACCAGATCTTCAACGACAAGGATGCCACCCAAATCGATATCAACCCATTGTCTGAGACTGTGGACCACAAGGTTTTGGCCATGGATGCCAAGTTTGGTTTCGACGACAACGCTGAGTACCGTCAAAAGGAGGTCTTCTCCTGGAGAGATTTGACCCAAGAGGACCCAGACGAGGTTGAGGCTGGTAAGTCCAACTTGAACTTTATCAAATTGGACGGTAACATTGGTTGTTTGGTTAACGGTGCCGGTTTGGCCATGG
>comp88160_c0_seq2
GTGAAGTCCTTGGCCAAGGAGTTCTTGCACCACAAGATCATCACCAAGCAGACCGGTGCCGCTGGTAAGGAGGTGACCGCTGTGTACGTTGTCGAGAGAGCCTTTGCCAGAACCGAGGCTTACTTGGCCATCTTGTTGGACAGAGCCACCCAGAAGCCAATCATTGTTGCTTCCGCTCAAGGTGGTATGGACATTGAAGGTGTCGCTGCTAAGGACCCATCTGCCATCAAGACCTTCCCAGTTGACTTGGAGGCTGGTGTCACTGATGCC
>comp89548_c0_seq1
GATCAACATATGTCAGGCCTTGATAACCAATATCTTTGTAAAGCCAAATTGACCAAGATATTGGAGAACCATCACCAGAAGGGTCACCTTGCTTGTAGACTCCGAGCTGATCTTTCAAAACATTATATCTAGCGTTGTTGGTCGTTTCCACATCTTTGTCACCTCTTTCTTTGGATGCGTAGACGGGTCCAAACTCACCATTCCAAACAGGAACCCTGTTTTGAACGTGATCCTCGATTTTTCTCTGATACTGAGTCTCCAATTTACTCTTTTCCTCTTTGGAGCCAGAGTAGAG
>comp89785_c0_seq1
TGAAGATCGAGAAGCTCGTTCTCAACATTTGTGTTGGTGAATCTGGTGACAGATTGACCAGAGCTTCCAAGGTTTTGGAACAATTGTCTGGTCAAACCCCAGTTCAATCCAAGGCTAGATACACCGTCAGAACCTTTGGTATCAGAAGAAACGAGAAGATTGCCGTTCACGTTACCATCAGAGGTCCAAAGGCTGAGGAGATCTTGGAGAGAGGTTTGAAGGTCAAGGAGTACCAATTGAGAGAGAGAAACTTCTCCGAGACTGGTAACTTTGGTTTCGGTATCCAAGAGCACATTGACTTGGGTATCAAGTACGACCCAGCTATCGGTATCTACGGTATGGACTTCTACGTTGTCATGGGTAGACCAGGTGCTAGAATCGCCAGAAGAAAG
>comp90490_c0_seq1
AAAAAAAAACACAACAACCAGGAGAAACAACAAGGAGAAGCTCTCTGCTCAATCCTTGTAGATTCTGGCTCTCTTGTAAGTACCGTTACCATTCTCCTTCTCCTTCTTCTGTCTCTCCTCCTCTTCAAGTAGCACCTTCTCCCAGCCTTGCAGCTCTTCAACCTTGGCTGGAGCGTTGTGCTTCTCATCGTACATACTCAACCCAATAGAACCCAAGAGCAAGCCCACGGTCAGGAACTGTGCGTACATTCTGGCCTGCACTATCTTCTGAGTCTTCGTCATGATTGGATCACGGTCCACGAAGACCCATGACCCCCACATGGAAGCGGCCCATGCTCCAACAATGATCTTGTACTTGTTGTTGGCAGCACCTTGCACGAACTTCTGGCTCAATGGCAGCTCTGCCCATCTCTTGTGCTCCTCCAACTTGAGCTTTGCGTTGTAGTCGTTGGAGTACATCTCTCTATCAAATGCATTGGACGCCTCCTCCGCACCAATGGTGATACCCACCGTTGGTGGCG
>comp90748_c0_seq1
ACGGCATATGCGTTGTACGGTACTGGTGGTTTACTCGAACAGGCGTTTTCACGTTGGGGAGGATTTGGCAAATTCTGTGTCGTTATTATGCTGTTCTCTCTTGTCGAATAATATATGTAACACCTATTCATCTGCTTTTGCCTTCCAACTACTTGGACGTTTCTTTGCAAAGATTCCAAGATGGATCTGGGTTCTCGTCATCACGGCGATTTACTTCTGTTGTTCCATTGCAGGTCGTTATCACTTCAGTGATTTCTTGGGGAACCTTCTTCCTATGATTGGTTACTG
>comp91468_c0_seq1
CGTTAAAAGAAGCTATATAGGGAAAACGTTACTCATACTTAGATGTTGACAGACTTTCTGAAGTTGGCACCGGCGTAGATGGCCTTGTCACCCAACGTTTGCTCGATTCTCAAGATTTGGTTCAACTTGGCCAATCTCTCAGATCTGGCTGGAGCACCGGTCTTGATTTGACCAGATCTCAAACCGACAGCCAAGTCAGCGATGAAGGTGTCCTCAGTCTCACCAGATCTGTGGGAGACCATGACACCCCAGCCGGCAGCGTAGGAGTCCAAAGCAACCTCGATGGACTCAGAAAGGGTACCGATTTGGTTGACCTTAAGCAAAAGAGCAGAAG
>comp92277_c0_seq1
GAAAATTGGTCGCTTACGGTGTCTTCTACGCCGAATTGAACGAGTTCTTCACCAGAGAACTTGCTGAACAAGGTTATGCTGGTTGTGAGGTCAGAGTCACCCCAACCAAGACCGAGGTTATCGTCAGAGCCACCCAAACCAACGCTGTCTTGGGTGAGAACGGTAGAAGAATCTTCGAGTTGACCTCCCTTGTCCAAAAGAGATTCAGATTCGCTCCA
>comp9321_c0_seq1
GAAGACTGGCGTTGTTTCTTCTTCGACCACCACTGATGCTGCTGGTAATGTTGTGACATCTGCAGTGACTTCATGGTTGGCTGATGACGTGTACACTACAACTTACACAGATGCTACCACCACGAAGACTGGCGTTGTTTCTTCTTTGACCACCACTGATGCTGCTGGTAATGTTGTGACATCTGCAGTGACTTCATGGTTGGCTGATGACGTGTACACTACAACTTACACA
>comp93687_c0_seq1
AATTGTTGTACTCTGCCTCCTTCAGAAACGGATTGGGTAACCCACTCTACTACGACGGTGTCGAAAAGGTGACTTTGGATGACATCAAGGCATTTGCCGACAAGGTCTATGTCAAGGACAACATTGAGATCATTGCTAAGGGTGTTGACGCCAAGGCTCTCAATGGTTTCGTCCAGGACTCTGCCTTGAGTCAGCTCCCAGCTGGTGCTTCCCTCGCTGCTACTTCCACG
>comp93764_c0_seq1
CAGGCATCCAAGTTTGCCAAGGACTGGGCCATCTCCGGTAACGGTCCTTTGGTGTTGGAATACGAGACGTACAGATACGGTGGTCACTCCATGTCCGACCCAGGTACCACTTACAGAACCCGTGAGGAGATTCAACACATGAGATCCAGAAACGACCCAATCGCTGGCTTGAAACACCACTTGTTGGAGTTGGGTATCGCCACCGAGGAGGAGATCAAGTCCTACGACAAGGCTGCTAGATCCTACGTCGATGAACAAGTTGAGTTGGCTGATGCTTCTCCAGCTCCAGAGGCTAAGATGTCCATCTTGTTCGAGGACGTTTACGTCCCAG
>comp94083_c0_seq1
ATCCGGTCCAAACGGTCGTATTGTCAAGGAGGATGTCGAGAAGCTCGTTGCCGCTAAGGAGTCTGCTCCTGCTGCCAACGCTGGTGCCGCTGCTTCTGCACCAGGCGCAACACCAGCTGCTGCTTCATTCGAGGACATTCCAATCTCGAACATGCGTCGTATCATTGGTGAGCGTTTGCTCCATTCCACACAGACAAACCCATCGTACATTGTCTCGTCTAACATTAGCGTCTCCAAGTTGTTGAAGTTGCGTGCTTCCCTCAATGCCTCTGCAAACGACCGTTACAGACTCTCCATCAACGATATCTTGATCAAGGCTATTGCAGTTGCCGCTCGTCGTGTTCCAGAGGCCAACTCTCACTGGTTGGAG
>comp94129_c0_seq1
GGATCTCATATTTTGGTTGCAAACCTCTAAGAATAGCCACAGCTTCTCTGACAGTTGGCTCTTTAACATCGATCTTCTGGAATCTTCTTTCGAAGGCACCATCCTTTTCAATGATAGCTCTGTACTCGTTGTTTGTAGTGGCACCGATCACTTTCAAGTTACCTCTTGACAAGGCCGGTTTCAAGATGTTTGCAGCATCATCCTTACCGTTGCCCATAAGCATGTGAATCTCATCGATGAATAAGAT
>comp94367_c0_seq1
GGAGTGATACCGTTGGTAACGTTTGTGAACTTGGAGGCACCGTAGATGTTGACAAAGTCCTTGAAGATCGTGGTCTTTAGCAATTCAGAGTGCAATTCAGCAACACCGTTAACCTTGTGAGAACCAATGATAGCCAAGTAAGCCATTCTGATGTTCTTTGCAGAGGCCTCCTCCACAATGGATACACGGGACAAGAGATCACGATCCTTAGGGAACTTCTTCTCAACGTGTTGTAAGAAGAACAAGTTGATGTCATAGATGATCTCCAAATGACGTGGCAACAATCTCTCCATCAATGACACTGGCCATTTCTCCAATGCCTCTTGCATGACGGTATGGTTAGTGTAGCCAAAGGTCTCTGTGACAATTGCCCAGGCCTCATCCCACTCCAAGCCTTCCAAATCAACCAAGACACGCTGCAACTCTGGGATGGCCAAA
>comp94489_c0_seq1
GAGCAGCACCAACACCAGATCCATCCTTTGCGATCTGGATGTGCACTGATCTCTCTCCGTCAGGCCCAATTGGTGAAAGAGCCAGAGCGTGTCTAATCATGGATCTAAACCCTGGGTAGTACTCCACAACAGAGCCGTCAACACCAATCTCAACCTCCTTGTGGTAACCGTCAAGGGCCTTGGTTCTGATGAGAATGGCAGCCAATGGCACAGCAGCGAGGTAGGCAGCACGACGAGAGATTGCTCTCACTATGGCTTGGATCGCCTTACGCTCCTCGATAGTTGTTGGCAGTCTCAAGGATTGCAACAGTGATAGCTCAGTCTCTCTGAGGTTG
>comp94686_c0_seq1
TCTTTGCCCTCTTTGGTGCTGCCGCTGTGGAGGGCTCCATCAAATGGTGGGGCCATTCACACAGAATCCATCACAGATACACCGATACCAACAGAGACCCATACGACGCCAGAAAGGGCTTCTGGTACTCGCACATGGGGTGGATGCTTACGAAGCCAAACCCAAAGTACAAAGCTCGTGCGGACATCTCTGATTTGATTGACGACTGGATTGTGAGATTCCAACACAGACACTACCTTGCCATCATGTTCTTTATGTCGTACATTTTCCCAACTTTGGTGTGTGGCTACCTCTTCAACGATTACAAAGGTGGCTTTGTCTATGCCGGTATCCTAAGAGCATGCTTCATCCAACAGGCCACCTTCTGCGTTAACTCACTTGCCCACTGGATCGGAGTCCAACCTTTTGACGATAGAAGAACTCCAAGGGACCACGTTTTGACCGCGCTGGTCACTATGGGTGAAGGTTACCACAACTTCCACCACGAGTTCCCATCCGACTACAGAAACGCCATCAAGTGGTACCAGTACGACCCAACCAAGGTGCTCATTTACCTCTGCTCGTGCGTCGGGCTGGCGTACAACCTGAAGACCTTCTCACAGAATGCCATCGAGCAAGGATTGGTCCAGCAACAG
>comp94734_c0_seq1
CCGAGAGAGACGAAGAACTTGTGACCAAGAGTATAGTTCTTGATGAACAAACCAGTGTGGAACATTGTAATGATGGCGAAGATGGAGAGGAAAACAGCAGATGGGGCAACGTCAGAGTTCGTTGGGTAGTCACCAAAGATAGCTGGCTGCTTAGCTCTGACCAAACTTTCCAATCTTGATGGGACTTCCACTCCGGCTGGCATAGATCCTCCAAAGAACCCTTTGATCAGGTCCTTAGCCATTGACATCAATTTCATAGAACCGGTACCGTAAGCAGCACCATTGGTCATTATCTTGAAGAGACCGAGCAGTTGAGAGTCGGTGAAGACTGTGGAAACTTTGTTCATGAGCAATGTGACCAATGTGGTACCTTGCTCTTCGTAGGCTTGGGCAACTTGTTCATTATCAGCGGCCTTTGCGGCAAGGAACAAGGTTGAAGTGACGTTTTGGAAGCTTGCAATCATTGTAAGAAGCTGAGCTGGCTTCAAAGAAGTGAGCAATCCGTTAACGACAGTAGAGTTCGAAGCAAGAACACCTTCAACCTGTGTGACATTAAGTTGTGAGATCACAGCTGG
>comp94791_c0_seq1
AGAGTAACAGACATAATAACAATGGCTTACACCAAGACTGCTATTCTCTCTGTCTACGACAAGACAGGACTGTTGGACCTTGCTAAGGGACTTGTCGAGAACAATGTGCGTATCCTGGCCTCCGGTGGTACCGCGAAGATGGTGAGAGAGGCTGGGTTCCCAGTTGATGACGTTTCCTCCATCACACATGCTCCAGAGATGCCCGGAG
>comp94805_c0_seq1
GGGTAAGCCAAGAGGTTTGAACTCCGCTAGAAAGTTGAGAGTCCACAGAAGAAACAACCGTTGGGCTGAACAATCTTACAAGAAGAGATTGTTGGGAACTGCTTTCAAGTCCTCTCCATTCGGTGGTTCTTCTCACGCTAAGGGTATCGTCTTGGAAAAGATTGGTATTGAGTCCAAGCAACCAAACTCTGCTATCAGAAAGTGTGTCAGAGTTCAATTGATCAAGAA
>comp95092_c0_seq1
GTCCTTGTTTGAAGACTTTGGAATCACACCTAAACCTCGCTGTGTGGCCCATCTGAGCAGCACCTGTGAAGGCTGCTTACCGTGGGCTTTGGCAATTGCGTTGATGACTTCGTGCTCGAACAAAGGCTGCAAATCCTTAACCTTTGGATGGTCCAATTCAACAAAGGATTGAGGTCCAAACGAGGAATACGCAACGACCCACAATCCGGATCTCTGAGCGTATTCAACCAGTCTTGGCTGCACGAGGTATGGGTGGTGCTCAATCTGCAATGCTGAAGGCTTCACCTTTGCACCTCTGAGCAAATCTTGAAGCAAAGCACCGTTGAAATTGGAAACACCAA
>comp95190_c0_seq1
TCGTAGAGCTTAACCTGCTTATCACATCCTCCCGATATCACCTTGGTACCATCACTCGTCCATCTTGTGGACAGAACGGGAGCATCGTGCTCATACATGGCACGTCCTTCAGTGGATCCATTGGCGCTCACCTCGTATATACGGATCTTCTTGTCCCATGAAGAGGCGGAAAAGAACTCTGCTTGTGGTGAAAAGGAGATGTCAGATATCGAATCTTCCGG
>comp95312_c0_seq1
TGGGAAACGAGCCTCCTTGGTACCTTTTCTCTTACCGTAACCGGTGTGACGACCAGCACGCTTGGACTCAGCCAAAGCTCTAGCACGGGATCTGGAGTGAACACGAGCTGGCTTCTTGACGATGGTACCGTTCTTGTAAAGCTTTCTAATAGCTTGACGAGAGTTGGCTTGAGCAATCTCAGAGGACTCATTTGGGTCCAACCAGATTTTTCTCTTACCAACACCGACAACGGAAGCAGCAAGTCTCTTTTGAGTTCTCAAGTTAGCCATCTTTA
>comp95422_c0_seq1
TGTTGGTATCCATTCCACCGGTTTCAAGGATTTCCTTCTCAAGCCGGAGCTCATGAGAGCAATCGTTGATTGTGGTTTCGAACATCCATCTGAAGTTCAACAAGTTTGTATTCCACAATCCATCCATGGTACCGATGTCTTATGCCAGGCCAAGTCAGGTTTAGGTAAGACTGCGGTTTTCGTCTTGTCCACTTTGCAGCAGTTGGATCCAGTTCCAGGTGAGATCTCTACTGTTGTGGTTTGTCATACCAGAG
>comp95476_c0_seq1
GCTCGGAATACTTTTCGTGATCGGATGAGCGTTCCAATTTCAGGTTTGAGATGAATTTGATACCTTTGATGAAGTGCTTGTCCACCTTGTTCTCATCTATAACCTCGCTTATACCAAAGACCGCCAACTGCAAACGTTTCAGTGCGTCTTGCACATCGGCATCTTCATCCTTCGAAGCATCCAAGTAGTACTTCTTGAAGTCGTCAAGTAGCTCCTCTTCGCTCTGTTCAAAGACCTCTCTGGCGTTCTGTTGTGCATGTGCACGCTCACTGAGAACGTGTCTAATCCTCCACATCGTTTCACGGACTCTATCGCTGGCGGCCATGAACTGTTGGTCAGGT
>comp95529_c0_seq1
GGAGAACGCCAAGTTTTACATGGGCTAAGCTGTTCTTGTCGATTTCTTCCTGTATATTTATTGGGTTTGTCTTCTTCGATGCTGATTTAACTATACAAGGGTTACAGAACCAGATGTTTGCACTCTTCATGTTCTTGACCATTTTCAACCCAATGATTCAGCAGCAGTTGCCAATGTTTGTTTCCCAAAGAGACCTGTACGAAGTGAGAGAACGTCCTTCTAAAACCTTTTCTTGGAAGGCCTTCATGGCTGCACAGATTGTCG
>comp95799_c0_seq1
CTTTAAAGGACAACATGCCAAAAAAGAGAGCTTCCAACGGTAGAAACAAAAAGGGTAGAGGTCACGTCAAGCCAGTTAGATGTGTCAACTGTGCTAAGTGTGTTCCAAAGGACAAGGCCATCAAGAGAGTCACCGTCAGAAACATCGTCGAGGCTGCTGCTGTTAGAGATTTGAGTGAGGCTTCCGTCTACTCCGAGTACGCTCTTCCAAAGTTGTACAACAAGTTGCACTACTGTGTCTCTTGTGCCATCCACGCCAGAATCGTCAGAGTCAGATCTAGAGAGGCTAGAAGAATCAGAACTCCTCCACAGAGACCAAGATTCGGTGGTGCTAGATCTAACCCAAACGACATTGCTAAGAAGGCTTTGTAAATATGATCTAAAAATACAACACTGTTTTTATTTCGACACAGAGGG
>comp95803_c0_seq1
CGTTAAGAGAGCTTCTAAGGCTTTGATTGAGCGTTACTACCCAAAGTTGACTTTGGACTTTGAGACCAACAAGCGTTTGACCTCTGAGATTGCTACCATCCCATCCAAGCGTTTGAGAAACAAGATTGCTGGTTACACCACCCACTTGATGAAGAGAATTCAAAAGGGTCCAGTTATAGGTATTTCCTTCAAGTTGCAAGAGGAGG
>comp95830_c0_seq1
TGCTGAGCCAACTTCTTTGGCAAAGAAGGCCATCATTGGAGGGGTTGCTGCTTCCGGTTTGACTGCTTCTTACCTCCTTTACGAGGACTCTGTCTTTGCCGAAGCCATGACTGCCGCTGAGCACGGTCTTCACCCACCAGCTTACCCATGGTCACACAATGGTATGTTTGACACATTCGACCACGCTTCCATCAGAAGAGGTTACCAAGTTTACCGTGAAGTTTGTGCTGCTTGTCACTCTTTGGACAGAGTTGCCTGGAGAACCATGGTTGGTGTTTCCCACACCAACTCTGAAGTTAGAGCCATGGCTGAGGAGTTTGAGTACGACGATGAACCAGATGATGAAGGTAACCCAAGAAAGAGAAACGGTAAGTTGGCTGATTACATCCCAGGTCCATACGCCAACGAACAAGCCG
>comp95979_c0_seq1
TGAGACCATCGAGGGTGTTGTTACCGAGTACACCACCTACTGCCCACTCTCCACCTCCACCACCACCACCGAGGAGATCTCCACCACCGTTGTCACCATCACCTCTTGTGAGGAGGACAAGTGTACTGAAGTTCCAGTCACCACCGGTGTCACCACCGTCACCAAGACCGAGAACGGTGAGGAGACCGTCTACACCACCTACTGCCCAACCACCGAGGTTCCAGAGACTGAGGCTCCAAAGACCGAGGCCCCAACCACTGAGGCCCCAACCACCGAGGCTCCAAAGACTGAGGCCCCAGAGACCACCGTCACCAAGGAGACTGTCACTTTGACCAAGTCTTCTGAGGGTTAGACCACCAAGGCTCCAGAGACCGAGGCTCCAAAGACCGG
>comp96007_c0_seq1
AGGCATTGAAGGAGGCGGACAAGAAGACAATTCTTATCAACCCGAACATTGCCACCAATCAGACGTCTCATGCGCTTGCTGATGAAATCTACTACTTGCCAGTTACCGCTGAGTACATTACTTACATCATTGAGAGGGAAAAACCAGATGGTATCCTGTTGACCTTTGGTGGTCAAACAGGTTTGAACGTTGGTGTCCAGTT
>comp96380_c0_seq1
GTTGAAAGGAATATTCACTTGAACGGCATCGGCAACCAAGTTCTCCAAGTCACGCAATTTGTGCAATTTGTATTTGGACAAGACGTAGTCACGATCAGCAGCAATCATTCTAGCCATCAAACCACCCAATGGAGTGATACCGTTTCTCTCACCAATACCCAAAACAGAGACATCGATCAATCTTGCACCAGCCTCCAAAGCAGTGTAAGCGTTAGCAATGGCACAACCGGTATCATTGTGGAAATGTGTTTCAATGTCACAGTGCACGACGGATTTCAAAGTACGCACCAAATCGTAAACTTGTCTTGGGTTAGCACAACCGACGGTATCAGCGATACCAACTCTGTTCACACCAATCTTGTCAACGGTTCTGTAAATGTTGAGCAGATCGACAATGTCAGATCTGAA
>comp96462_c0_seq1
TGATACTGGTAAGACCAAGTTGTTGGATAAGATCCGTCAAACAAACGTGCAAGGTGGTGAAGCTGGTGGTATTACCCAACAGATCGGTGCCACATACTTCCCAATCGATGCCATTAAGCAAAAGACCGCTGTCATGGCACAGTACGAGAAGCAAACCTTTGATGTTCCAGGTTTATTGATCATTGATACACCAGGTCACGAGTCTTTTACAAACTTGCGTTCTCGTGGTTCCTCG
>comp96960_c0_seq1
TATCTTTTACGGTTGCGACGTGTTTGCAGTTTATGAGGGCTACACCGGCTTGGTGAAAGGTGGCGATCTGTTGAAGAAGATGGAGTGGGACGACGTTCGTGGCTGGCTGGCTCTCGGTGGTACGCTGATCGGTACTGCTCGTTGTGCGGAATTCCGTGAAAGATGGGGTCGTGTTGCCGGTGCAAAGAACATGATTGACAATGGTATCGATTCTCTCATCGTGTGCGGTGG
>comp97034_c0_seq1
GCCGTAACTGTTCGACAAACCTTGCAATATAGCCCCGATCAATGCGACGGTTTGACCCGTGACAATGACGAACTTTCTACCATATCTGTCACAGAGATATGGAGCAAAGAAGAACACACCCATGGAACCAAAGATGGGTGCTGCACTCAAGGCACCTAGACGGTCACCTGTTGGATACCCCATGTATCTCTGCCAGTAGTCAAGGGACTGTAAACCGTTAAGCATAGAGCCATCGAACCCGTTGTTCGTTGATGTTAGGGTGATGACAAAGACATGGAAGCAGAGTGTACGTAGATGTGGTACTCTATACCAAGGTCTTGTTTCATGGATATAGTCGTTGATGTTGTTCTTCTCTTCCAATTGAAGAGAATTGGAGTTTGTG
>comp97066_c0_seq1
GAAACAATTCACAATGGCTGCCTTGAAGAGATTCTCCACTCCAATTTTGAAGCCATACTGGCCATTCTTCGTCGGTGGTGTTGCTGTGTACTGGTTGATTGGTAAGGCCGCCTCTGCCTCTGCTGGTACCTCTGAGTTCATCAACGATCCAAGAAACCCACGTTTCGCCAGAGGTGAGAAGCCAGTCGAGACCAAGTAAGCGTGCACGAGTGTTCATCAAGACATAAATATTCATCTTACGAAGTTTTAGAGACGTTATCGAACCATGAGAAAACAGAAATAAAAG
>comp97124_c0_seq1
ACACGTTTCATACAGTCACAATGAAGGTTGAAGTTGATTCTTTCTCTGGTTCCAAGATCTACCCAGGTAGAGGTACTTTGTTTGTCCGTGGTGACTCCAAGATCTTCAGATTCCAAAACTCCAAGTCTGCTTCTTTGTTCCACCAAAGAAAGAACCCAAGAAGAATCTCTTGGACCGTCTTGTACAGAAGACACCACAAGAAGGGTTTGACTGAGGAGGTTGCTAAGAAGAGAACCAGAAAGACCGTCAAGGCTCAAAGAGCCATTGTTGGTGCTTCCCTTGAGTTGATCAAGGAGAGACGTTCCCTCAAGCCAGAAGCCAGAAAGGCTCAAAGAGATGCTGCTGTCAAGGCCGACAAGGAAAAGA
>comp97124_c0_seq2
ACACGTTTCATACAGTCACAATGAAGGTTGAAGTTGATTCTTTCTCTGGTTCCAAGATCTACCCAGGTAGAGGTACTTTGTTTGTCCGTGGTGACTCCAAGATCTTCAGATTCCAAAACTCCAAGTCTGCTTCTTTGTTCCACCAAAGAAAGAACCCAAGAAGAATCTCTTGGACCGTCTTGTACAGAAGACACCACAAGAAGGGTTTGACTGAGGAGGTTGCTAAGAAGAGAACCAGAAAGACCGTCAAGGCTCAAAGAGCCATTGTTGGTGCTTCCCTTCAGTTGATC
>comp97257_c0_seq1
TTACGAATTGCGTACCAAGTCCAAGGAACAATTGGAGGAGCAACTTGTCTCCTTGAAGCAAGAGCTTGCCAACTTGAAGGTTCAAAAGCTCACCAGACCATCTTTGCCAAAGATTGGTACTGTTAGAAAGGACATTGCCCGTGTCTTGACTGTCATCAACTTGAACCAAAGAGAGGCTGTCAGAGCTTTCTACGCTGGTAAGAAGTACCAACCAAAGGACCTTAGAGCTAAGAAGACCAGAGCTTTGAGAAGAAAGCTCACCAAGTTCGAGGCTTCCCAAGTCACTGAGAAGCAAAAGAAGAAGCAACTTGCTTTCCCACAAAGAAAGTACGCTATCAAGGCTTAAATTGACTGAG
>comp9755_c0_seq1
TTCTATTATCATTATTTATTTTCTTGCAATATAAACATTGGCAATGTATAAAATCAGCAGGAGACTCCAGTTCCTGCTGGGATTCCTTTGCAGCTCATTTTCTTTTGTCCGCCAGTTACATTAATGTCAGAGAAATGCCAGTCCGAAGCATTTTCAACTAGAATGTATATGTTAGCGCCCCCTTTGTCAACAGTGCCTGTAACATTCTTTAGAGTGAGATGGGAAATCGGCACACCACCAGTGGGCACACCTCCTGAAGAACCATAGTCGCCCTGCATGGTGATGCCGTATCTGTGAATGTTCTTCAGCACTATATTTTGATAGGTGACGTCGGACACGGATCCAGTCTCTCCGTATTTGGTTTTAATCCTGATTCCGTTGTCGGAATCGACGATTTGGCAACCGTCGACCAATACTCCTTGAACTGTAGCACCGTTGCCCACGGAACCGATAGAAATACCATGACCCCCAGAGCAGTAGTTGTCTAAGAAGTAGGTGTTATATCCGGAGTTCATCGCCATGCAGTCGTCTTGGTTGTAAACGGTGCAATGCTTTATGGTGATGTTGTTGCAGGAATTAACGTTAAATGCGTCCGTATTGTGGCCGCCTTTAGTGTCTCCATCCTTATTGTCGATGGTTATGTATTGTACGACGGAATCGATGCAACCATTTACTGAGAAAGCTTGGACGGGAGTATTTTTAATGTTTAATTTGTGGATGACGGAGTTTGTTACGGTGGCTTTCATGAAGTGCGGCTTGACTTTGCCTCCGTTTCCTCCCTTACCATCCCACCACAGCGCACCTCTGCCGTCGAGCACGTGGTCGTCGGAACCGGTGACCTCTACATTGGTTCCTTTAATTAACAGTAACGGTCCCTCCCATTCTGCGTATTGCCATACGGTGGTACCTCGGAATATCAACTTGGCACCGGTTTTAAGTTTGGTTAGATCCAGAGTTACACCATATGGGACGATTAGGCTGTCGATGGTGATTTCAGAGCATTCACTTTGGGCTTGGTTGATGTGGTCCAAGTTGTATTTTGAGATGGTACAGGAAACGGCGGTGGCGTTTTGTGACGCGGAATGGCAGGCTACTGCTGTGAGCAGTAGGACGAAGAGCGCAACGAAATGTCCCATTTTATACTTCAGAGTTTCGTCAAATCAGTCAGATGGTACAGGAAACGGC
>comp9755_c0_seq2
TTCTATTATCATTATTTATTTTCTTGCAATATAAACATTGGCAATGTATAAAATCAGCAGGAGACTCCAGTTCCTGCTGGGATTCCTTTGCAGCTCATTTTCTTTTGTCCGCCAGTTACATTAATGTCAGAGAAATGCCAGTCCGAAGCATTTTCAACTAGAATGTATATGTTAGCGCCCCCTTTGTCAACAGTGCCTGTAACATTCTTTAGAGTGAGATGGGAAATCGGCACACCACCAGTGGGCACACCTCCTGAAGAACCATAGTCGCCCTGCATGGTGATGCCGTATCTGTGAATGTTCTTCAGCACTATATTTTGATAGGTGACGTCGGACACGGATCCAGTCTCTCCGTATTTGGTTTTAATCCTGATTCCGTTGTCGGAATCGACGATTTGGCAACCGTCGACCAATACTCCTTGAACTGTAGCACCGTTGCCCACGGAACCGATAGAAATACCATGACCCCCAGAGCAGTAGTTGTCTAAGAAGTAGGTGTTATATCCGGAGTTCATCGCCATGCAGTCGTCTTGGTTGTAAACGGTGCAATGCTTTATGGTGATGTTGTTGCAGGAATTAACGTTAAATGCGTCAGTGTTGTGACCGCCCTTATTCTTGTCACCATCCTTATCGTCGACGGTTATATATTCTATCACGGAATCGATACAACCATTAACTGATACTGCATTCTTGGGGGCATTTTTAATGTATAAATTGCGAACAACGGAGTTAGTTACAGTTACCCTCAAAAACTTCGGCTTGATTTTACCTCCATTCCCTCCCAGACCGTCCCACCACAGGGCACCTCTGCCGTCGAGCACGTGATTGTCGGCACCGGTGATCTCCACATTCGTTCCTTTGATCTTAATTAACGGTCCTTCCCATTCTGTGTACTGCCATACAGTGGTACCTTGAAATATCACCTTGGTACCTGGTTGAAGCCCGGTTAGATCCAAACTTACTCCATATGGTACGATTATTCCGTCGATGATGATTTCAGAACATTCCTTTTGGGCGTTTTTGATGTGGTCAGCGTTGTATTTTGAAATGGTACAGGAAACAGCAGTGACGTTTTGTGATGCCGAATGGCAGGCTACTGCTGTGAGTAGTAGGACGAACAGCGCTAAAAAATGCCCCATTTTATACTTTCGAGTGCTG
>comp9755_c0_seq3
TTCTATTATCATTATTTATTTTCTTGCAATATAAACATTGGCAATGTATAAAATCAGCAGGAGACTCCAGTTCCTGCTGGGATTCCTTTGCAGCTCACTTTCTTTTCCCCACCAGTCACGTTAATGTCAGAAAAATGCCAATCCGAAGCATTTTCTACAAGAATGTATATGTTAGCTCCCCCTTTGTCAACGGTGCCTGAAATATTCTTTAGAGTCACATGGGAAATAGGCACACCACCAGTAGGTACACCTTCTTTAGACCCATAGTCCCCTTGCAGGATGATGCCGTATTTATGGATGTTTTTCAGGACTATATTTTGATAGGTGACGTCAGATACGGATCCTGTTTCCCCGTATTTGGTTTTAATCCTGATTCCGTTGTCGGAATCGACGATTTGGCAACCGTCGACCAATACTCCTTTAACTTCACTACCACCGCCCACGGAACCGATAGAAATACCATGACCCCCAGAGCAGTAGTTGTCTAAGAAGTAGGTGTTATATCCGGAGTTCATCGCCATGCAGTCGTCTTGGTTGTAAACGGTGCAATGCTTTATGGTGATGTTGTTGCAGGAATTAACGTTAAATGCGTCAGTGTTGTGACCGCCCTTATTCTTGTCACCATCCTTATCGTCGACGGTTATATATTCTATCACGGAATCGATACAACCATTAACTGATACTGCATTCTTGGGGGCATTTTTAATGTATAAATTGCGAACAACGGAGTTAGTTACAGATACCCTCAAAAACTTCGGCTTAACTTTACCTCCATCTCCTTTGCCATCCCACCACAGTGCACCTCTGCCGTCGAGCACGTGATTGTCGGCACCGGTGATCTCCACATTCGTTCCTTTAATCTTAATTAATGGTCCCCCCCATTCTGAATACTCCCAAGCGAGGGTACCTTGAAATATGACCTTGGTACCTGATTTAAGGCTGGTTAAATCCAAAGTTACTCCATATGGAACGATTATTCCGTCGATGATGATATCAGAACATTCATTTTGGGCGTTTTTGATGTGGTCCCCCTAGGATTTTGAAAGCCCCCAAAAAACGGCAGTGACGTTTTG
>comp97649_c0_seq1
CGACAGAAACGGCCAACCTGCCGTCGAAGTTGAGTTTGGAGGCGAGGACAAGGTGTTCACACCAGAGGAAATTTCCGCCATGATCTTGGGTAAGATGAAGCAAATCGCTGAAGATTACTTGGGTAAGCCAGTCACCCACGCAGTTGTTACAGTCCCAGCTTACTTCAACGACGCTCAAAAACAAGCGACTAAGGATGCCGGTGCAATTGCTGGTTTGAACGTTCTGAGAATTGTCAACG
>comp97662_c0_seq1
GGCGGTGAGGACGATGAAGATGAGGATGAGGATGAAGATGAATTGGACATCGCTGACGTTGAGGCTGAAGATGACGATGAGGATGTTGACGCAGAGGACGATGAGGATGACAACGAGGATGACGAAGATGAGGACGATGAGGATGACGAGGACGATGATGATCTCGATGACGATGATGTTGAGGAGTTTGTTGTGTGTACTTTGTCACCAAAGTCTCAATTCCAACAGACATTGGACTTCACCATCTCCCCTGATGAGGAAATCTTCTTCGTCGTTACCG
>comp97779_c0_seq1
GGAAAGATTTGGAAGAAGACTTTGGAAACTCCGTGTTTCAGCTGCGGAGATCAGAATAATGTGTACAGATCCTAAGACTGGTGTTCCATTCCCATTGAGAGCAATGATTAACAACATGTCTGGTTTCGTTGTTAAGTCTGAGTTGTACATGGAAGTGAAGAACAGTCAAGGTGAATGGGTTTTCAAATCACTTGGAACTCCAGGATCCATGCACTTGAGACCAATCTCTACACCTTACCCAGCTAAGAATCAGTTACAA
>comp98086_c0_seq1
TCTGGAGTACAGTTCTCTGGTTTGATGTCCAACTCCTCGTTGAAGACGGTACCACCGGTCAAGATGGCGATATCACCAAGGGTGTTCTTCTTGTTGTCACCGAAACCTGGAGCCTTAACAGCACAGACGGACAATTGACCTCTGATCTTGTTAAGGATACATGCAGCAAGGGCTTCACCGTCAATGTCATCAGCAATGATAAGCAATGGTCTTCTAGATTTGACAGCAATTTCAAAGGCTGGCAAGATATCGGTAAGAGCGGAAATCTTCTTCTCGGAGAGCAAGATCAATGGTCTTTCCAACTCGGCCTTACCGTTCTTGGTGTTTGTGACAAAGTATGGGGAAATGTAACCTCTG
>comp98369_c0_seq1
GAAGAATCTACCAAAGAGCCTTCGGTGGTCAATCTAAGGAGTACGGTAAGGGTGGTCAAGCCTACAGAACATGTGCTGTTGCTGACAGAACCGGTCACGCCTTGTTGCATTCTCTTTACGGTCAAGCCTTGAGACACAACACACACTTCTTCATCGAGTTCTTCGCTTTGGACTTGTTGATGGACAACGTCGAGTGTGTCGGTGTTATGGCTTACAACCAAGAAGATGGTACTTTGCACAGATTCAGAGCTCACAAGACTGTTATTGCTACTGGTGGTTACGGTCGTGCCTACTTCTCTTGTACTTCTGCCCACACATGTACTGGTGATGGTTTCGCCATGGTGTCCCGTGCTGGTTTGCCATTGCAAGATTTGGAGTTCATTCAATTCCACCCATCTGGTATCTACGGTTCCGGTTGTTTGATCACAGAAGGTGCTCGTGGTGAAGGTGGTTTCTTGATCAACTCTGAG
>comp98518_c0_seq1
CGCGTCCTTCTTTGGCTCCTCAGGTTGCTCCTTCTTCTGCTCTTGCAACTTCTGGGTGAATTTTTGGTACGCCTCGGCCTCCTTCTTGGCTCTGGCAGCCTCCTCCTTCTCGTTCTCGGCAGATTGGTAACGGCCTCTGATCAGGTTACCCTTGGAGGCCAACTCCTCGTACTTGGCGGTGTAGACACCCAAGGAGGCATCCTCGTGGTCGTACAACCAGTCCTCAGCGTTCATCAAGAGCTCGGACAAGTCCTCCTTCTCCTTTTCAGAGACGAATGGAGCATAAATTCCATCCAACTTGGATCTGAAGTCGTAGATGTACTCCTCAATCTCGTTTCTCTTGTTTTGGATCTTGAAGACAAGCTCATCGGTGGAGGTCAATTGGGCCTCCTTCTCGAAGTACTCGTTCAACTTGTCCTGTGGAAGGGCAGCGTCCTTGGTGGTGATGGACAAATCATCCTTCTTGACGAGCTTCTTAACCTTCTTGTACTGTGGCTCGTAGTCCTCTGGCTTCTCACCTTCACCTTCGTATGGGATCTCCTCTTCAACTTCAACTTCTTCCACGGTGTAAGCAGACTCGATGGATGCGAATCCGGATTCGTTGTTTCTGAGCTTAGCCTTAACAGAGATTGTGCTTTGGCCGTCTGCAAGTTTGACACCTTGGATCTTCCAGGAAGCAATCTCCTCTGGAGTACCAGCTGGCAATTCCTTCACGTTGGTGTATCTAGCAGAGACGTTGAAGTCACCGGTACGTTCCAAAGTGATAACTTTAGTAGATGGGTACGATGAGCCAGCTGGG
>comp98734_c0_seq1
ATCCAGCAAAGAATGAGGCGATTGCAGAGGCTGTTGGCAATTGAGGAACTCTGTTCTTCAACTTGTCAGCAACGAGTTCATAAGAGTACGTCTTCAAGATGCGTTCGAGGGATTGTTCGGTTGGCTTAGTGTTAAACCCACCATAAATGGTAGCAGCAGTCAAATCAAACATTGCCTCTTCGTACTTGCCCAGCTGCTCGTAAGCAGTGGC
>comp99057_c0_seq1
GCCAATTCCTTCCAGCAGCAGAATCCCAAGCTCCTTAGTCCAGAGCGACTTTCCTCCAAACGAATAGAGCGGTTTATTTTGAACTTGATCACCCAACGTCGTGAGGGCCAAGATTGGGCAAGTAATACTTGGGAATTTCTCCTTGACAAGTCCCTTGACGATGTTGGACTGTGCCACAGCCAACTGCGACTTACGGCCACCAATGAAAATCTGGTCCGGAACGTATGGAATGTCAAATT
>comp99190_c0_seq1
GTGCAATTAGTGCCAATGGTACTAGTGGTGTCTATGGTGCGTTCTCTTACTGTGGTGACAAGGCTAAGTTGTCCTATGTTCTCAACCAATACTACGTTGATAACGGTAAGCACTCCACCGACTGTGACTTTGGTGGCTCTGCTTCTTTGGTTTCTACATCCACAGCTTCTACCTGTTCTTCGATCTTGTCAAGTGCAAGTGCTGCAGTTTCTAACGCTGCCACTTCTACAGCATCAGGTTCCGATTCCGCTTCCGGTTCTTCTTCAACTTCTTCATCTACCGCATCTGCTTCTGCATCTGCTTCATCCACTGGTAAGAGTTCTGCTGGTGCAGTCAACCCAGTCGGTGCTTCCAACGTTGCACTTTTGATGACTATCGC
>comp99190_c0_seq2
GTGCAATTAGTGCCAATGGTACTAGTGGTGTCTATGGTGCGTTCTCTTACTGTGGTGACAAGGCTAAGTTGTCCTATGTTCTCAACCAATACTACGTTGATAACGGTAAGCACTCCACCGACTGTGACTTTGGTGGCTCTGCTTCTTTGGTTTCTACATCCACAGCTTCTACCTGTTCTTCGATCTTGTCAAGTGCAAGTGCTGCAGTTTCTAACGCTGCCACTTCTACAGCATCAGGTTCCGATTCCGCTTCCGGTTCTTCTTCAACTTCTTCATCTACCGCATCTGCTTCTGCATCTGCTTCCT
>comp99624_c0_seq1
GCACCGGCTTCCTTCTCTGCTTCCAAACCTGCCTGTATCTCAGTAACTTCAAATCTTACAAGCTCAACATCCTTTGCATCAGTTGAGTTGCCAGTGTGTATTCTGCTCAGAATGTCTTCAGCTCTATCGACTTTACCTCTTGCAACCAAATAACGAGGAGACTCAGGAACCCACCATAGCATCGCAAGCTGGACTAAAGGGAAGAAGCCTTGCAGATAAGATGGGATTCTCCAGGAGTAGCTCGATTCGATGGTTCTCGTGAAATAGGTGACAATTGCAGCAATCAATGCACCGAGATACCAGCATAGGTTATAGGCGAAGGTGCACACCTCTCTGTGCTTGGATAGGCAATCTCAGAGATCAAAGTTGGACAGCCAACAGTTGCAGTAGCAGAACCAAGTCCAATGATGAAACGAGAGGCAAAGAAGAAGCCGTAACTGTTCGACACACCTTGTAATATAGCCCCGATCAAAGCGACGGTTTGACCTGTGACAATGACGAACTTTCTACCA
>comp100158_c0_seq1
GTTTTGTCGTGGACCGATAATCCGGGCGATCCGCAGCACCGGATTAGTCAGCGTGCTTACGACATTTTAAGTCAGACAAAAGATGCTCGTGGACGAAATTTAATAATTCATAAAATGGATTTGCCGCAGCGTCCTGTAAAATTGACGGCACTGGAAGCAGAAGGGGTTGATCCAATTAACGGAATGTTACCCCGCACGGAAGGGCAACGGTTAACCGC
>comp100160_c0_seq1
AATAATGCCGCGCTGAGCATCTCCCAAATGAGTGTTGATGATGTTGCAGGCTCGTATGTTAAGTATATTGGTGCAGGAATGATGCTTTGTGGTGGAATTATCGGTGCAGTTAAGTTAATCCCGGTAATTTGGACTTCGATTAAAAAAGTACTTAATGCGCGAAATAGCACTACTGAAGATAAAAATGCGTTCGGGTTAATTGCCTTGTTAGCTTCAGTAATTGCCATTTTTATCGCTGGTTTTATTATTTCAGGGTCGGTTGTCGTTGCCTTGCTTGGCGGGATTTTAACGTTAGTTTTATCGTTGCTGTTTGTAATTGTTTCTGCACGACTAGCCGGGACGATTGGCTGTTCTAACGAACCAGTGTCAGGGATGACTATTGCATCGCTAGTAATCATGACTTTGGCCTTCGTATTGATGGGATGGACTACCAAAAATTACACAGAAATTTTGCTGTTGTTTGGGGTATTCATTGTAACTACGGTTTCAGTCGGTGGTGGATATATGCAAACCCAAAAAGTTAACTACATGATTGGCGGCTCAAACAAGGAAATGATGAAGTACTACATGATTGC
>comp100168_c0_seq1
TATGCGCCGCACGGGGAGCTCGGGGCCGGAGTAACGCTGCTGGGGAGGTACGCACCTCTCGAAGCGAAACTAAGGTTGCCGCCCCAATAGTTACTAATAGCGTCAGGAGTGCCGCTAAAGCAATTGCACGCCAATCCACAGGAATTTTAACGATTTCTACCACGTACTCCTGGTACATTGCTAACACGATCCGGGGAATCAACTGGTTCCCTAGCACTGCTCCCACAGCTGCACCGCTAATTCCGGCTAAACCTGCGTAGGCAACGTATTGGAAAACAATTGCACCTTTCCCATAGCCCAAAGCCTTAAGCGTCCCCATTTGTCCGCGCTGTTCCTCCACCATTCGCGTTACGGTTGTG
>comp100170_c0_seq1
CGCGGTGAATGGCTATCAATTGTGGGGCGAAATGGTACTGGAAAGTCAACCTTACTAAAATGTCTAATGGGGATGGAAAAAGCGCGACGAGGTAAAATTACCGTGTTCAATCGTAAACTTGCTAAATGGGAAAGCGGTCAGTTGTACCGAATGGTGGGGTATTTATCGCAAAATCCTGCCGATCACTTTAGTTACGATACGGTGCTTGAGGAATTGGTTAACCGAGCCAAACAATTAGGATCAGCGGAACCCCAAGAAATTGCTGAGTCAATGCTAACGCGTTTAAAAATTAACTCCTTGAAAAATAAAAATCCACACGATACCAGTGGCG
>comp100172_c0_seq1
AGCCGCTTTAGGGACGTCCTTTTTAGCAACCTTTTCCCAAGAAATCACTTGGTGCCGCTTGGTGTTATATCCGACCTTTAAATATGCATGTAGTTTTAAGGGCCGTTCTAGCCCACCTCTAAACTTAGCCATTACTTGTTGGCCATTTTGATCATAGATCGGTTGATGATACATGTAATCCACGACTTGGCTGCCCGAGTCATCTTTTTCAACAATTTTGGTTCCCTGATTAATGATTTGAGTGTAATAATTTTCGGTACCGTAGTTGGACTTATACCAGAAATAAGCACCCCCGAAAATGAATAAAAATATTGCAACAATGATACCGCTAGCTATAACTCGTTTACGCATAAACTATTCTCCCATTCTAAAAAAAGGCTAACAAGA
>comp100197_c0_seq1
GCGATTGCCGCCCCGATAACTTCTGCGATATCGGTCGCCATGATCGCCAACTCCGTTAATATCCACAAGACGATTCCCAGTGCTCTACTAGTCCGCGCCCGAATTGCTTGGGCGAGGTCCATCTGACTCACAATTCCCAGTTTAGCCGCCATGTATTGTAACAACATCGCGATTAAACTCGAAATCAAGATAATCGACATTAACATGTACTGGAAGTTTTGCCCCCCAGTGATTGATGTTGACCAATTACCAGGGTCCATATAACCTACCGCAACTAATGCGCCTGGCCCCGAATACATAAACAAAGTTTTCCAAAAACCAATATTTTTAGGAACCTTAACCGTCCCGTTGATTTCCTCCAACGAACGGCCGTTTGCGTACGAAATTAATTTTCGCCGCTTCTTAGGGTTCTTGATCTCGTTACTCATTTTAAATTCCTTCCTTTCCTCAATCTTGAACCACAGACATCATATCATATTCGATTTGTTTGACAACCCCGCAAAATGCCTTTAGACGGGCATTTATTAG
>comp100216_c0_seq1
GGAACGTTTACCAAGGAAACCGATATTATGGACGTTTGGTTCGACTCCGGTTCTTCACATCAAGGGGTTTTGGCAAAACGCGATTACTTGAAGTATCCGGCTGACCTAACTTTGGAAGGTTCTGACCAATACCGCGGCTGGTTCAACTCTAGTTTGATTACTAGTGTAGCGATGTCGGGTCACGCACCATACAAGCAGGTGATTTCGCAAGGCTTTACCCTTGACGGACAGAGCCATAAGATGAGTAAGTCCTTAGGTAACACAATTGTGCCAGCAGACATCATTAAGAAGATGGGTGCTGAAATCATTCGGTTATGGGTACTTTCCATTGATTCATCGTCTGACGTGCGGGTTTCGCAAGATAACTTTGTAAAGATTTCAGATTCTTACAAGAAGATCCGGAATACAATCCGTTACCTATTAGCAAACACGGCGGACTTTGATCCTCAAGCTAATACCGTAGCTTACGCTGACTTGCAGCCAGAAGATCGTTACATGT
>comp100272_c0_seq1
CGGGCCGACATTATCGTGGGCGGGGTGTTACCATTGGTGATGCTACTTCAGATGATTGACTCGGACCGGGTAATCTTTTCAGAAAGTGGCGTACGGGAAGGCATTATTTCAGAATACATTAACCAACATGTAAAGGGAGTTAATTTATGATTGAAGGATACCATCGGTTAAGCCGGCAAGCCCAGTTAGAATTATTGTCAGAAGTGACTGGCGTAGGGGTGGCTACGTTAGCAAAACTGCCAATTGACGCTGTACGGCAGCAACAAATCGAAAATTACTTAACTGATTTCCGAGTACCGGAAGGAATTGCGGTG
>comp100548_c0_seq1
GCTGCCTTTTCCAAACATGTTTAGCAATGATGGGAAGGTTAACGAAACGACCGCATTCGCAGTCCAGTTAACAAAACTACCAAATGAATTTCCTAATCCCCGAATATTTAGCGGGAAGATTTCACCGATCATTACCCACATTACAGGTCCCCAAGTTGCAGAGAAGACCGCAATATAAACGGTCATGGCGACTACGGCAATTACCGCTGCAGTAAACGAGCTGTGGGAGTATTTAAGTCCGTAACTCATCACTAGCAACGAAATCCCCATAAAGAAACCAACCCAGAAAAGCATCTTTCGGCGATCAATTTTATCCATAATTGCTACTGCCACGGCGGTAACGATTACGTTAAAGATTCCAATTCCAATATGTGCAATCAACGCAGCATTAACCCCAAATCCAGCGTCAGTGAAAA
>comp100685_c0_seq1
ATTATTCTTTTTATAATTCCCCTAGCCCTAGTTTTTTTTTCGGGAAACCAGGTTATTCATGAAAAACCGTCTACAGCTGCTAGCACAGCTAGTTCACATTTGGCTGCTAAAAAAAGTAAGGAAGCCTCAATCAAAGACGACAAATTTGAAAAAATGAACAGTGATAGTCAGGCAGCGTCACAACAGGCTGCTAAAGAAAGAAACATTACTGCTAGTCTTAAGAAAAATTTGAAGTCATTAGGCGACCTCACCTTTAACGCAGATCAAAAAGTATTCGTGGTTACCCCAACTGATGCGAATAGCAAAAAAGCTTTCAGCGCTTGGGTGAAAGATTCCCGAACGATTGATAAAGATAGCTACGCAGGGCTAAAGAAACAATTTACTGGACTTTCAAAATCCTTAAAGAAGGAGTTAGGCTCTGGGTATACGGTAAAACTTTTACAACCCGATAGTAACCGAG
>comp100694_c0_seq1
GGATAAAAAACAATTTCGGCAACGTCAGATAGAACGGTTGCAACAGTTGTCTCCGGATGTTAAGGCTAAGCTAGAAGAGCAAATTATGGAACGGTTCTTTGAACAAACTGCGGTCAGTACGGCAAAAAACGTAGCAATTACGTTAAGTCAAAAATTTGAGCTAAACACGGCCCCCATTATCCGAAGCCTGCAAGAGCGCAAGATTTCAGTGTTGGTTCCTAAAACTTTTGAAAATCGACGGATGGAGTTTGTTCCGTTAACCTCCGAGACCCAGTTGGCACCCCAGGCCTTTGGCATTTTAGAGCCCGTGGGCGGGGTTCCGGTTGCACCCACAGCTCTTGACTTGATTGTGGTCCCGGGGCTAGCTTACGAGCAAACAGGCGGTAATCGTTTAGGATTTGGCGGAGGATACTACGATCGTTATTTAAAACGGGCTCCGCAAGCACATAAAATTGTGTTAGCATTTAATCAGCAAGTTTATCCTGCTGCTCACTGGCCGGTAGATCAATTTGA
>comp100773_c0_seq1
TGCCGCACTGGTTGCGCGGGTGAGCGAGTTTGTCGAAGACCTTAAACAGCAGTTTGCTGATCAATCCGTACTATTAATTTGTCATGGGATGACAACTCGGGCAATTTTTGCAGCCATCTTCAACGTTGACGTAGCTGAATTTGGCATTGTTCAAAACGTAACCCTAAATCAAATTCACCTTGATGAAAAGGACCACTTTAAGCCCCGG
>comp100874_c0_seq1
ATTGGCCGTGGGCAATCGTAATTTTCATTAACTTTGTTTACTGGTTGGGTATGCAAACCAAGAGTCAGGTAACCGTGTACTTCTTCAAATACAACATGCATAACGCGGGATTAGCCTCGCTAGTATTAGGAATTCAAGTAGTTGCGTTAGTGGCTGTAATCCTCACACCTGCTTGCGCTAGAAAAATTGGTAAGCGTAACACGATGCTGTTAGGAATGCTTTTGGCAATTGTGGGTCAATTAGTTTTGAGTATCGGTGCTAG
>comp101009_c0_seq1
GGAACACACTTAGAAGTTAAGTTCTCAGGTGTATTCATAATTGACTTTATAATGACAGTTTTTTTGAATTAGTTAGTTATTTTTTCTGCATCAATTTTTGAACGACCGTAATCTGTGGGGTAACTTTTAAAGTACGTTGCCCTTCGTAAATCACAAATCCCGGTTTAGCACCATTCGGTTTACGGATATTCTTTACTGGTACGTAATCAACAGGTACGTTAGCTGAATTCTTTCCCTTTGAATAATATGCTGCAATTGTAGCTGCTTCAATCAGGGTTTGTTCTGACGGCTGGCTACTTTCTATGATAACGTGTGAACCAGGAATATCTTTAGCATGTAGCCAATAGTAATCTTTTTT
>comp101090_c0_seq1
GACTTCATTAATTCCATTCAGAAAAACACCACGGAAGAATTCCACGAAAAGTATCGCAACGTGGACCTTTTGTTAGTGGACGACGTACAGTTTTTCGCGGACAAGGAAGCTACTCAAGAAGAGTTCTTCCATACTTTTGAGGCGTTGTACAACGCGCAAAAACAAATTGTGCTAACGTCCGACCGGTTGCCTAACGAAATTCCTAAATTGCAAGAGCGGTTGGTTTCCCGGTTTAAATGGGGGTTGTCCGTTGACATTAC
>comp101213_c0_seq1
TCGATTGTGCTGGCAAAGATGGAAATTAGTGGGATTAAGGTTGACCGCGAGCGTTTAGGGGCTATGCAAAGCGAATTGACCGAACGGCTTAGTGAGTTGGAAAGCCAGATTCATCAAGAGGCCGGGGAAGAGTTTAACATTAACTCGCCTAAACAATTGGGACACATTTTATTTGAAAAACTTGAATTTCCAGTAATAAAAAAGACCAAGACCGGATATTCGACAGCGGTCAACGTCTTAGAGAAACTGCGCGGCTACTCGCCAATTATTGATCATATTTTAGATTACCGAACGATTGCTAAAATTAAATCGACGTACGTGGATGGTTTGTTGAAGGTGATTCATTCTACGGATCAAAAGGTGCACACTACCTACCAACAAACCTTGACACAAACCGGGCGGTTGTCATCAACAGACCCGAATTTACAAAATATTCCAATTCGGATTGAAGAAGGCAAGAAGA
>comp101244_c0_seq1
GTCTTCGGTTAAAGTGATTTCCTTATTAGTCCGGTTGGCCTCAATCGTAACTAGCGAACGCAATAGTTCAATTCGTTCTTCTGGGCTCCGTTTATTGAATGGCGGAAGCTGGATCGTAATTGGAATTCGCCGTACAAAGGTTTGCAATAAGGTACTTTCGGGATCTTCGGTTGTCGCACACACTAGTCGAACGTTAGCATGGTGGGTCTTAGCAGTT
>comp101347_c0_seq1
CTTCGGGGCTTGCAACCCTAATTCGCCCAGATCTAAACGTCAATGAAGAAGAACGGTCGGCGGGAATCTCCGCCATGTTAATGGCGTTGATTGGTATTACGGAAGGAGCCATCCCACTGGCAACGACCCGGCCAGGACAAGTATTTCCGGGAATCATCATCGGTTCAGCAGTTGCCGGCGCCACCGGGATGATTTTTAAGATTACGGACGCGGTTCCCCATGGCGGCCCGATTGTCGGTGTGCTTGGG
>comp101350_c0_seq1
GGCCGACTTGCGGCCTCTTGCGGTGCAATTTGAGGAGATGATGCCGGATAAGTTGATTTGGATACTTGATCACTAGCAGCTACGGAAATGGGGGACAACATAACGTTTAGTCCAATGGTCACACCGACTAAGCTAGTGATGAACCATTTACGACCGTAATTATAGAACCGTTGGTAGTGATTTGTTCCCAAGATGATGAACCCTCCAGACATATTTTTAGAGTTGGATCTTTAAAAATATCTTCAACAAATCATCTTAAGGAGTTTTT
>comp101361_c0_seq1
GGTTGTTCCAATTCCAGTAATTATCGACGGAAAAAGTTATAAAGAAGGCGTTGATATTACTACCGAAGAATTTTACGAACGCCTGCGTACGTCGCAATCATTTCCTAGCACATCACAGCCTCCATTAGGAGAAATGATTGAACTTTACCAAGATTTAGCTAAACGGGGTTATGAAAATATCATCAGTATCCACTTAGCTAGTACGATTTCAGGTTTAGTGGCGAGCTTAAAGAGTCTAGAAGGGACCATTGACGG
>comp101476_c0_seq1
GCGTCAGTACCAAAATGGCTGGTTAATTGTTTAATAAACTTGGCGTTCCCCGTAAAACTCATAAAATACGCAATTTTAAAGTGCGTGGGACGTCGTCGCAAAAACCAATCAACTAGCCGAACTAGCAGCAAATATAACTTCTTCAAGAAAATAACCCCTTATAAGGTCGGCTCGTAAAAGTGACCTAGAATTTTAATTGTGTCCGTAATACTTACAAAAGCGTGCGGATCGGAAACTTCCATCGCTGCTTCTAATTCCGGCATCTCATACCGCGAAACAATCGTGAAAAGAACCGTTTTTTCTTTGTGGTTATACGCACCTTCTGCACCATGGATAATGGTAATCCCCCGGCGCATATTATTTTGGATACTATCAATCACGCTCTTAGGCCGATCTGTAATAATCATCACCTGCA
>comp101501_c0_seq1
AACAGTTTGTGGCTGAGATTGATGAAGTAGGCCGCGGATGCTTAGCTGGACCAGTGGTGACGGCGGCAGTGGTCCTAGACGACCATTTTGATTTGGTAGAAGTTAACGACTCCAAACAGTTGTCCTTAAAGCTTAGGGAATCTCTGTACGCCCAAATTCTATCTGAAGCAGTTAGTGTTGGTATCGGGGTGCGTTCTAACCAGCAAATTGATCAAATGGG
>comp101537_c0_seq1
TGGGCGAGATTATCAAAGTGCAAAGGAACTCAATGATTCAATTTCTGGGTCGTTTGACGAAGAACAAATCTTTCGGATTGACCACTACCTAGGTAAGGAACCGATTCAATCAATTGCGGGACTTCGCTTTGGAAATGCCTTATTTAACTCGTTATGGAATAAGGAGCATATTGACAACATTCAAATCACCTTAGCAGAATCACTGGGGGTTGAAGAACGGGCTGGTTATTACGAAACGGCTGGAGCAATGCGGGATATGTTGCAAAACCATATCATGCAAATCGTGTCGCTATTAACGATGGAACGGCCGGAAGTATTTGATTCCAAACATTTGCAAGACAAGAAAATTGAAGCGTTAGAAAATATCCAAACGTACAGTAAGGAAGAAGCTGCGCAGAACTTTGTCCGTGGTCAATATGGTGAAGATGCTGCGCATACCCAATTAGCCTACCGTGAAGAAGAAGGAACGGCGGATGATTCTAGCATTGAAACCTTTGTAGCTGGAAAATTAATTACCCACAATCCTTCTTTAGATGGGGTGCCAATTTACGTACGGACGGGGAAGCGG
>comp101547_c0_seq1
TGATTCCGCAAGCGTAACGTTTGAAAATTCTATTAAAGCTGAAAGTGACGGTTATCCTGGTGACTTAAAGGTGGCAATCACCTACACGTTGAATAATCTCAATCAGGTAATTATCCAGTATCACGGTCAGGCATTCAACCAGCCCGTATTATTCAACCCTACTAACCACGTTTATTTTAATTTGACGGGAAATGCTGATATTTTAGATCATGA
>comp101591_c0_seq1
CCATAACGCGTTTCGACTGTGCAGCATAGAATCCAATAAAAAAATAATCCCCCGGGCCAACCAGCAATTTGCCCACGGTTCGGGGGATTATTTTATTCAGTAATATCACCAAAGGTACCATGAACCAAGTCAGCGAGGTCCGTAGCTTTTAACTGAACGGAACGGCCAATTTTACCCGAAGAAACGATAATAGTCCCTTGTTCCTTAGCGATTTCCGAAATGTAAATTGGAAATCCCTTGGTTTCGTAAATGCCAATCGGGGTGTTGGCGCCGTGTTCGTACCCAGTCGTTGCCACCAAGTTCTTTAGCGGAATCATACCGACTTTTTTATTTCCGGACAGCTTCGCTAATTTTTTATAGCTAAGGTGTTCGTCCACGGGGATTACCCCAACCAGCGGACCGGTTTGGCTGCCGGTTAAAGCGAGGGTTTTATAAATGACGTGGTCGTCGATTCCGATGTGGTCGACGTTGAGTTGCTTAACGTCCCCATCTTGGTACGTTGGAAAAACGAATTGTTGGTACTCAATTTTATGCTTATCTAAAATTTGTTCTACTAAGGTTTTGGAAAGTTTTCCTTTTTTCTTTTTCTTCGACATA
>comp101625_c0_seq1
GGCCAACCTTGTCAACTACCGAAGCTGCTAAATTGCAAAAATTGGTTAAACAAAACCAAGCTTCTATGAAAAAGGATGCTACTAAGTACGTAAAAGCTAAGGTAACCGCAACGGTTAAGAACACCTTAAAAGCTGCTTTACAGAAAAATCCCCGGATGAGTCCTGCCGAGCAGAAGAAGTTAACCGATCAAACAACTGCTGAAGCTACCAAGAAGTTTAGTGCCGAGTATCAAGCACAAATGATGCAAAAACTAATTGAGCAAGC
>comp101648_c0_seq1
AAAATAGCGTAGCAATTGATTTGTTAGTAACCAAAGTTCGCGATATTCTTGCACATGCAGGTCGCGACCGACAATATAATAAATAATTTTTGAGGTGAAAGAATGGCAGACGAAAAAAGATATCCAATGACTTTGGATGGTAAGCAAAAGTTAGAAGAAGAGTTAGAAACTTTAAAAACGGAAACTCGGCCACAAGTAATCGAACGGATTAAGATCGCCCGTAGCTTTGGAGATTTATCTGAAAACTCAGAATATGAA
>comp101703_c0_seq1
GCCGGTTAGAGGGACTTCCCCGACACTTTTCAACGCATGCAGCGGGAATTGTTTTAAGTCAAGACGAACTGGTGGAAAGCGTGCCGGTTCAAGATGGTAACGAAGGGATGCTGATGAGCCAGTATTCCAAGAATTTTGTTGAGCAAGTTGGCTTATTAAAGATGGATTTTTTAGGACTTCGGAACCTTTCTTTAATGAATAACATTTTAGAACTGGTTCACCGTACCGAACCGCAATTTGAGATTGAAAAGATTGAGTTAAACGATCCGCAAACTTTACAGTTATTTCAGCGGGGG
>comp101720_c0_seq1
GTCAGTTTATTTGCAACCATGATCATTTCGGCGATTTTAACACCATTTGTCCGAAGAATTGCTTTTAAAATTGGAGCGGTTGATAAGCCGAACGCTCGGCGGGTTAATAAGGTGCCGATGCCGACGATGGGCGGGTTAGCAATCTTCTTGGCATTTAATTTCTCACTTTTTTTCTTATTAAGAAATCAAATTCCTAACCCGCAA
>comp101789_c0_seq1
CAAAGATATCGTTTGGGAGCAAATTTTGAAGACTTGCCGATTAATCGTCCGGTAGTCCCGGTACACAATTATGAACGTGATGGCGCTATGAAGGCCACGCAGGGACCGGAAGTAAATTATGAACCCAACTCCTTTGACGGACCTACTGAAGATCGGGATGCTTCCATTAAACCTTTCAAGGTGGACGGAGAAGCGCTGGCACAACCTTATGAATACCAGGTTGATTATACGACTCAAGCAGGCGACCTTTATCGCCTAATGTCAGCAGCTGAAAAAGATCGG
>comp101820_c0_seq1
GTTCTTGACCAAAACGGACGTGCAATTCCAGTTATCATGGGTTGCTATGGTATCGGGGTTAGTCGGTTACTTTCTGCAGTTTCAGAACAGTTAGCTGATGAAAATGGGCTAGTTTGGCCGAAGAATATTGCGCCATTTGACGTGCACGTAATTCCAGTTAATGCGAAGAATGACGAACAAATGCAAGTTGCTGATCAAATCAATACAGAATTGGTTGCAGCAGGTTACGACGTTTTGATTGATGATCGTAAAGAACGGGCTGGAGTTAAGTTTGCGGATTCAGACTTGATTGGAATTCCTTTACGCGTCACGGTTGGTAAAAAGGCTAGTGAAGGAATTGTGGAAGTTAAATTGCGTCAAACTGGCGAAACGGTGG
>comp101917_c0_seq1
GCGGAAAAATCTCGATAAGTTTCCAATATGATCATAAAAGATATAAACTATTGATGAGGCGTCGCTCGGTAAATCGCCTTTATGAAATTCTTACAAAGGAGTAGATCATTATGAACGATATTGAGATTTCCCAAAATGCAGAAATGCTACCCATTCAAGAAATTGCCCAGCAGGCGGGATTTAATGAAAAAACCGTCGAACCATATGGGCGTTACAAGGCAAAGATTGATATTTTTGCTGAAGACGAAGAAGCTGCTCAATTAGGTAAACTAGTTTTGGTTACTTCAATTAATCCTACCCCGGCTGGAGAGGGG
>comp101994_c0_seq1
TAAATATGCACATTGATATACTTAAGTTCGATCAATTTCGCGGCCACCAGGTCGAAAAAATTCGCTTAACTAATGACCACAATGTTTCCGTTGGGGTGCTCACCATGGGAGCCATCCTAAATGAATTTTCGGTCCCCCAAGCTGATGGCCGAAAAAATCTCGTACTTAGTTTTGACCAAACTAAAAAGTATTACGATAACCCCTTTTACATTGGAATGGCAATCGGTCGAACCGCGGGACGCATTAAGGACGGAACCATGCCGTTAGCAAAAGGGGCGGTTCATTTACCACCAAACGAAAATAATAATACTCACCACGGCGGTCCCCACGGTTTCTTTGATTACCTCTGGGACTACCATCTGCAAAAGGGTGAAGACTTTTTGTCCGTCACCTTTACTTATCAAATCAAAGAAA
>comp102093_c0_seq1
ATTCGGCGGCTCCCCATCATCCCGTTCGCCATGTTCCAAAAGCGGTAGTCATCAGTGTAGCGAATGTATTCGTGGCGCACTGCAAAATGGGTCATAAAAAGTACTGACTTAGATTGGGCTGCTTGAAGTTGTCGTTCCGTTTGCTGCAGTACGCGATCCATCCGTTCAATGTCGGAGATTGGCTGCTCAATCGCTGTATCTACCCAAAAAGTTTTTTTCCA
>comp102235_c0_seq1
GTTGGAATTAAATATTTACCGGGAATTGGGAAAGCAGAAGCCCAAAAGGTTATTCAGGATCTCACGGAACAACTTTCGGATCCGGATCGTAAGCTGCCTGGTGGGTATCTGTATATGTCCGATTTATTGGGGCACCCGGACACCTTGCGTTCAATTGGACGGATGCTAGCTAGTGAGTACGTATTTTCCGACGTCGATGCGGTAATGACCGTGGAAACTAAAGGAATCCCGCTAGCCCAAGCAGTAGCCAACTATTTAAACGTTCCGTTTATCATTGTGCGGCACGAATCGGTGATTACAGAAGGTTCGACAATTTCGGTCAATTACGTATCCCGCTCTTCGGAACGTATCCAAAAAATGGAGCTTTCTAAACGCAGTTTACA
>comp102320_c0_seq1
CGATTAACAGCGATGCTTTTAATAACAAATATTTTCAAGGAATCATTAATGAAATTGCAAAAAACACCACGGCGGTTAAGGGCAGCCAGCACCTTGCTATGTCGGGATTGAACCAATTAGGCCGGATTGGGATTGCGGCTGAGCACGTGATGATTGCGTTATTCTTAAGCTTAGTTTTCAACTTAACTTACAACCACTTACGGGAG
>comp102476_c0_seq1
ACGGTCATGGTTTGATTCCGGTGGCCCGGTATACTGAACAAGCGGGCGCCACTGGTTTTTGCGTGGCAATTTTAGACGAGGCACTGACTCTACGAGAGGCGGGCTTTGCCGAACCAATCTTAGTTTTAGGAATCACTAACGTAAAGTGGGCGGCCTTGGCTGCTGAAAAGAACGTTTCTTTGACCGTGGGAGACGTGGAGTGGTTGACTAAGGCGGCTCCCCAGTTAACGGCAGAACATCCGTTAAAGGTTCATTTAGCATTAGACACTGGAATGGGACGGATTGGTTTTCAAGAGTCAGACGGTCTTAACCAGGCGGCGGAATTGCTCATCA
>comp102517_c0_seq1
GACGATTTCCCTAGCGATGGCGCAAGCCGCCAAGAAAGTTTACGGAGTCGAAATTGTTAAGGAAGCCGTCCAGGATGCGAAGGTTAACGCCGTCCAAAACCAAGCTAAGAACGTTAAATTTGTGGTCGGCAAGGCGGAAGACCAAATGGCGAAGTGGCAAGCTGAAGGGATGCAACCAGACGTTGTGGTAGTGGATCCGCCACGCAAAGGCCTCGACGAAAGTGTGATTAACGCAACCGTGGCAATGGCTCCTAAACGAGTGGTTTACGTCAGTTGTAACCCAGCAACGCTGGTTCGAGACATCGACCGGTTCCAAGCTCAAGGCTACAAGGTGGATCAACCAATCACGCCAGTGGACCAGTTCCCGCAGACGCCGCATGTTGAGAGCGTCACAGTAATGTCG
>comp102519_c0_seq1
TTCTTTACAAACTCGGTCTTGGCGGCCGTATAGCCATCACGATCGTATTCATAAGGCTTCCAAAGCGCCAGTTTTAATTCTTCATACTGGTGGGCAATTTCGGGATGATTATTTAGGTAATCCCGAAAATATATTTCATCATTATCTCCAGGCACCCGCAAATGAAGGTGAAAAACTCGCTCGGCAAAACCTTGGGGCAGGTATCCCTTATTAAAATCACTCCGG
>comp102588_c0_seq1
TGGAGAAAAAACTCTAATGCGTTGGAAATCTCAAATTGGGTTAATATTGGTAGTTATATTGACTGGCCTACTCGTGGTGGGCTTAGTACAGCATGACGACGTGATTTACCGGACCCCGTTAGGTCGAATTGAACGGGTTACTAATTTAAAAAAGGTTCCGCAAACCGACAATTTTAATAATCACGATTATCGTGCCAAGCAACGCCTCCAGATTAAAATTTTAAACGGAAAACACCGG
>comp10261_c0_seq1
[truncated: 1,082,569 more chars]
