# Supplementary material for: Functional genomics and microbiome profiling of the Asian longhorned beetle (Anoplophora glabripennis) reveal insights into the digestive physiology and nutritional ecology of wood feeding beetles
Source: BMC Genomics. 2014 Dec 12;15(1):1096. doi: 10.1186/1471-2164-15-1096 (PMC4299006; doi:10.1186/1471-2164-15-1096)
Supplement: Supplementary file 8 — Additional file 8: Supplemental file 3. Highest scoring BLASTX alignments of protein coding genes assembled from the A. glabripennis midgut contents. (XLSX 251 KB) [file 12864_2014_6803_MOESM8_ESM.xlsx]

## Sheet: microbial.transcripts.midgut.co
comp125661_c0	comp125661_c0_seq1	Homocitrate synthase, mitochondrial
comp216985_c0	comp216985_c0_seq1	Aminomethyltransferase, mitochondrial
comp221504_c0	comp221504_c0_seq1	Translation machinery-associated protein 22
comp294227_c0	comp294227_c0_seq1	.
comp363677_c0	comp363677_c0_seq1	Uncharacterized oxidoreductase YvaG
comp100055_c0	comp100055_c0_seq1	.
comp100176_c0	comp100176_c0_seq1	.
comp1001914_c0	comp1001914_c0_seq1	.
comp10028_c1	comp10028_c1_seq5	.
comp1003176_c0	comp1003176_c0_seq1	.
comp100402_c0	comp100402_c0_seq2	.
comp1004107_c0	comp1004107_c0_seq1	.
comp1004300_c0	comp1004300_c0_seq1	.
comp100480_c0	comp100480_c0_seq1	Citrate synthase, mitochondrial
comp100584_c0	comp100584_c0_seq1	.
comp1006325_c0	comp1006325_c0_seq1	.
comp1007405_c0	comp1007405_c0_seq1	Peroxisomal biogenesis factor 6
comp1009000_c0	comp1009000_c0_seq1	.
comp100919_c0	comp100919_c0_seq2	.
comp1009891_c0	comp1009891_c0_seq1	.
comp1010029_c0	comp1010029_c0_seq1	.
comp1010201_c0	comp1010201_c0_seq1	Alpha-glucosidase
comp101020_c0	comp101020_c0_seq2	.
comp1010312_c0	comp1010312_c0_seq1	.
comp1010466_c0	comp1010466_c0_seq1	.
comp1011039_c0	comp1011039_c0_seq1	.
comp1011050_c0	comp1011050_c0_seq1	.
comp1011060_c0	comp1011060_c0_seq1	.
comp1011111_c0	comp1011111_c0_seq1	.
comp1011443_c0	comp1011443_c0_seq1	Diacetyl reductase [(R)-acetoin forming]
comp1011510_c0	comp1011510_c0_seq1	.
comp1011658_c0	comp1011658_c0_seq1	.
comp1011804_c0	comp1011804_c0_seq1	.
comp1012114_c0	comp1012114_c0_seq1	Midasin
comp1012139_c0	comp1012139_c0_seq1	.
comp10123_c0	comp10123_c0_seq1	Probable endopolygalacturonase AFUA_1G17220
comp1012505_c0	comp1012505_c0_seq1	.
comp1012604_c0	comp1012604_c0_seq1	.
comp1012882_c0	comp1012882_c0_seq1	.
comp1012948_c0	comp1012948_c0_seq1	.
comp1013095_c0	comp1013095_c0_seq1	Phosphoenolpyruvate carboxykinase [ATP]
comp1013375_c0	comp1013375_c0_seq1	Anthranilate synthase component 1
comp1013414_c0	comp1013414_c0_seq1	Uncharacterized oxidoreductase C736.13
comp1013461_c0	comp1013461_c0_seq1	BTB/POZ domain-containing protein 1
comp1013579_c0	comp1013579_c0_seq1	.
comp1013720_c0	comp1013720_c0_seq1	.
comp101414_c0	comp101414_c0_seq2	.
comp1014256_c0	comp1014256_c0_seq1	Malate dehydrogenase, mitochondrial
comp1014652_c0	comp1014652_c0_seq1	.
comp1015043_c0	comp1015043_c0_seq1	Ribosome biogenesis protein ERB1
comp1015093_c0	comp1015093_c0_seq1	.
comp1015154_c0	comp1015154_c0_seq1	.
comp1015185_c0	comp1015185_c0_seq1	.
comp1015207_c0	comp1015207_c0_seq1	.
comp1015211_c0	comp1015211_c0_seq1	.
comp1015331_c0	comp1015331_c0_seq1	Enhancer of translation termination 1
comp1015347_c0	comp1015347_c0_seq1	Cell division control protein 48	biological_process	nucleus-associated proteasomal ubiquitin-dependent protein catabolic process`GO:0034727	biological_process	piecemeal microautophagy of nucleus`GO:1900182	biological_process	positive regulation of protein localization to nucleus`GO:0030970	biological_process	retrograde protein transport, ER to cytosol`GO:0034517	biological_process	ribophagy`GO:0031134	biological_process	sister chromatid biorientation	.
comp1015431_c0	comp1015431_c0_seq1	.
comp1015610_c0	comp1015610_c0_seq1	.
comp1015839_c0	comp1015839_c0_seq1	.
comp1016022_c0	comp1016022_c0_seq1	Fructose-2,6-bisphosphatase
comp1016030_c0	comp1016030_c0_seq1	Protein BFR2
comp1016284_c0	comp1016284_c0_seq1	.
comp1016509_c0	comp1016509_c0_seq1	.
comp1017099_c0	comp1017099_c0_seq1	Basic amino-acid permease
comp1017268_c0	comp1017268_c0_seq1	Serine/threonine-protein phosphatase 4 regulatory subunit 3
comp1017394_c0	comp1017394_c0_seq1	.
comp1017400_c0	comp1017400_c0_seq1	.
comp1018026_c0	comp1018026_c0_seq1	Type 1 phosphatases regulator YPI1
comp1018229_c0	comp1018229_c0_seq1	.
comp1018377_c0	comp1018377_c0_seq1	.
comp1018397_c0	comp1018397_c0_seq1	Actin cytoskeleton-regulatory complex protein SLA1
comp1018406_c0	comp1018406_c0_seq1	.
comp1018760_c0	comp1018760_c0_seq1	.
comp1018854_c0	comp1018854_c0_seq1	.
comp1019020_c0	comp1019020_c0_seq1	Protein kinase C-like 1
comp1019157_c0	comp1019157_c0_seq1	.
comp1019166_c0	comp1019166_c0_seq1	.
comp101916_c0	comp101916_c0_seq3	.
comp1019757_c0	comp1019757_c0_seq1	.
comp1020033_c0	comp1020033_c0_seq1	SEH-associated protein 4
comp1020196_c0	comp1020196_c0_seq1	.
comp1020196_c0	comp1020196_c0_seq2	.
comp1020255_c0	comp1020255_c0_seq1	.
comp1020477_c0	comp1020477_c0_seq1	Lon protease homolog, mitochondrial
comp1020642_c0	comp1020642_c0_seq1	.
comp1020767_c0	comp1020767_c0_seq1	3-oxoacyl-[acyl-carrier-protein] synthase, mitochondrial
comp1020813_c0	comp1020813_c0_seq1	.
comp1020844_c0	comp1020844_c0_seq1	.
comp1020953_c0	comp1020953_c0_seq1	.
comp1020981_c0	comp1020981_c0_seq1	.
comp1021139_c0	comp1021139_c0_seq1	.
comp1021206_c0	comp1021206_c0_seq1	.
comp1021372_c0	comp1021372_c0_seq1	Maltose permease MAL31
comp1021379_c0	comp1021379_c0_seq1	Pore membrane protein of 33 kDa
comp1021529_c0	comp1021529_c0_seq1	.
comp1021600_c0	comp1021600_c0_seq1	.
comp1021651_c0	comp1021651_c0_seq1	.
comp10219_c1	comp10219_c1_seq15	.
comp1022235_c0	comp1022235_c0_seq1	.
comp1022368_c0	comp1022368_c0_seq1	Putative serine/threonine-protein kinase VPS15
comp1022438_c0	comp1022438_c0_seq1	.
comp1022554_c0	comp1022554_c0_seq1	Uncharacterized protein YJR061W
comp1022718_c0	comp1022718_c0_seq1	.
comp1022837_c0	comp1022837_c0_seq1	.
comp1022837_c0	comp1022837_c0_seq2	.
comp1023014_c0	comp1023014_c0_seq1	.
comp10230_c0	comp10230_c0_seq3	.
comp1023298_c0	comp1023298_c0_seq1	Uncharacterized mitochondrial carrier C12D12.05c
comp1023322_c0	comp1023322_c0_seq1	.
comp1023575_c0	comp1023575_c0_seq1	S-adenosylmethionine decarboxylase proenzyme
comp1024081_c0	comp1024081_c0_seq1	Pre-mRNA-processing ATP-dependent RNA helicase PRP5
comp1024370_c0	comp1024370_c0_seq1	.
comp102449_c0	comp102449_c0_seq2	.
comp1024554_c0	comp1024554_c0_seq1	Putative mitochondrial ATP-dependent helicase irc3
comp1024581_c0	comp1024581_c0_seq1	Multidrug resistance protein CDR1
comp102464_c0	comp102464_c0_seq5	.
comp1024778_c0	comp1024778_c0_seq1	Protein MEMO1
comp1024797_c0	comp1024797_c0_seq1	.
comp102498_c0	comp102498_c0_seq2	.
comp1025080_c0	comp1025080_c0_seq1	.
comp1025252_c0	comp1025252_c0_seq1	Clathrin heavy chain
comp1025499_c0	comp1025499_c0_seq1	.
comp1025763_c0	comp1025763_c0_seq1	.
comp1025918_c0	comp1025918_c0_seq1	Pescadillo homolog
comp1026423_c0	comp1026423_c0_seq1	.
comp1026505_c0	comp1026505_c0_seq1	Peroxisomal biogenesis factor 3
comp1026668_c0	comp1026668_c0_seq1	.
comp1026854_c0	comp1026854_c0_seq1	Aconitate hydratase, mitochondrial
comp1026904_c0	comp1026904_c0_seq1	.
comp1026972_c0	comp1026972_c0_seq1	SWR1-complex protein 4
comp1027049_c0	comp1027049_c0_seq1	.
comp1027201_c0	comp1027201_c0_seq1	.
comp1027243_c0	comp1027243_c0_seq1	.
comp1028161_c0	comp1028161_c0_seq1	.
comp1028206_c0	comp1028206_c0_seq1	NAD-specific glutamate dehydrogenase
comp1028273_c0	comp1028273_c0_seq1	Inorganic phosphate transporter PHO84
comp1028452_c0	comp1028452_c0_seq1	General amino acid permease AGP2
comp1028499_c0	comp1028499_c0_seq1	.
comp1028764_c0	comp1028764_c0_seq1	.
comp1029040_c0	comp1029040_c0_seq1	Heat shock 70 kDa protein 2
comp1029104_c0	comp1029104_c0_seq1	.
comp1029301_c0	comp1029301_c0_seq1	.
comp1029427_c0	comp1029427_c0_seq1	U3 small nucleolar RNA-associated protein 12
comp1029462_c0	comp1029462_c0_seq1	.
comp1029494_c0	comp1029494_c0_seq1	.
comp1029517_c0	comp1029517_c0_seq1	Pyruvate dehydrogenase complex protein X component, mitochondrial
comp102971_c0	comp102971_c0_seq4	.
comp1029843_c0	comp1029843_c0_seq1	.
comp1029857_c0	comp1029857_c0_seq1	Regulator of rDNA transcription protein 8
comp1029918_c0	comp1029918_c0_seq1	.
comp1029973_c0	comp1029973_c0_seq1	.
comp1030324_c0	comp1030324_c0_seq1	.
comp103037_c0	comp103037_c0_seq1	.
comp1030745_c0	comp1030745_c0_seq1	Mitochondrial import inner membrane translocase subunit TIM50
comp1030764_c0	comp1030764_c0_seq1	.
comp1030957_c0	comp1030957_c0_seq1	.
comp1030986_c0	comp1030986_c0_seq1	V-type proton ATPase subunit D
comp1031056_c0	comp1031056_c0_seq1	.
comp1031286_c0	comp1031286_c0_seq1	Probable NADPH reductase TAH18
comp1031301_c0	comp1031301_c0_seq1	ER-derived vesicles protein ERV14
comp1031344_c0	comp1031344_c0_seq1	.
comp1031418_c0	comp1031418_c0_seq1	.
comp1031551_c0	comp1031551_c0_seq1	.
comp1031723_c0	comp1031723_c0_seq1	.
comp1031798_c0	comp1031798_c0_seq1	.
comp1031874_c0	comp1031874_c0_seq1	Protein kinase-like protein SCY1
comp1031923_c0	comp1031923_c0_seq1	.
comp1032044_c0	comp1032044_c0_seq1	.
comp1032348_c0	comp1032348_c0_seq1	.
comp1032383_c0	comp1032383_c0_seq1	.
comp1032451_c0	comp1032451_c0_seq1	Uncharacterized membrane protein YMR034C
comp1032451_c0	comp1032451_c0_seq2	Uncharacterized membrane protein YMR034C
comp1032736_c0	comp1032736_c0_seq1	.
comp1032910_c0	comp1032910_c0_seq1	.
comp1033008_c0	comp1033008_c0_seq1	Urea amidolyase
comp1033271_c0	comp1033271_c0_seq1	Ammonium transporter MEP3
comp1033350_c0	comp1033350_c0_seq1	.
comp1033377_c0	comp1033377_c0_seq1	.
comp1033756_c0	comp1033756_c0_seq1	Putative transcription factor SEF1
comp1033847_c0	comp1033847_c0_seq1	.
comp1034042_c0	comp1034042_c0_seq1	D-3-phosphoglycerate dehydrogenase 1
comp1034269_c0	comp1034269_c0_seq1	.
comp1034332_c0	comp1034332_c0_seq1	.
comp1034518_c0	comp1034518_c0_seq1	ATP-dependent molecular chaperone HSC82
comp1034689_c0	comp1034689_c0_seq1	.
comp103472_c0	comp103472_c0_seq1	.
comp1034762_c0	comp1034762_c0_seq1	.
comp1034849_c0	comp1034849_c0_seq1	.
comp1035004_c0	comp1035004_c0_seq1	La protein homolog
comp1035644_c0	comp1035644_c0_seq1	.
comp1035763_c0	comp1035763_c0_seq1	.
comp103583_c0	comp103583_c0_seq1	.
comp103611_c0	comp103611_c0_seq2	.
comp1036148_c0	comp1036148_c0_seq1	.
comp10361_c0	comp10361_c0_seq34	.
comp10361_c0	comp10361_c0_seq56	.
comp1036328_c0	comp1036328_c0_seq1	.
comp1036335_c0	comp1036335_c0_seq1	.
comp1036421_c0	comp1036421_c0_seq1	Cytochrome b mRNA maturase bI3
comp1036472_c0	comp1036472_c0_seq1	.
comp1036531_c0	comp1036531_c0_seq1	.
comp1036724_c0	comp1036724_c0_seq1	.
comp1037121_c0	comp1037121_c0_seq1	.
comp103716_c0	comp103716_c0_seq1	.
comp1037284_c0	comp1037284_c0_seq1	AdoMet-dependent rRNA methyltransferase SPB1
comp1037716_c0	comp1037716_c0_seq1	.
comp1038032_c0	comp1038032_c0_seq1	RNA polymerase II degradation factor 1
comp1038259_c0	comp1038259_c0_seq1	Protein BNI1	formin-nucleated actin cable assembly	.
comp1038411_c0	comp1038411_c0_seq1	.
comp103849_c0	comp103849_c0_seq1	.
comp1038810_c0	comp1038810_c0_seq1	.
comp1038871_c0	comp1038871_c0_seq1	.
comp1038976_c0	comp1038976_c0_seq1	Thioredoxin reductase
comp1039090_c0	comp1039090_c0_seq1	.
comp1039316_c0	comp1039316_c0_seq1	.
comp1039422_c0	comp1039422_c0_seq1	.
comp1039628_c0	comp1039628_c0_seq1	.
comp103970_c0	comp103970_c0_seq1	Myo-inositol transporter 2
comp1039739_c0	comp1039739_c0_seq1	.
comp1040050_c0	comp1040050_c0_seq1	.
comp1040068_c0	comp1040068_c0_seq1	Cytochrome c heme lyase
comp1040153_c0	comp1040153_c0_seq1	.
comp1040311_c0	comp1040311_c0_seq1	.
comp1040422_c0	comp1040422_c0_seq1	Anthranilate synthase component 1
comp1040434_c0	comp1040434_c0_seq1	.
comp1040572_c0	comp1040572_c0_seq1	Chromatin structure-remodeling complex protein RSC6
comp104086_c0	comp104086_c0_seq1	.
comp1041491_c0	comp1041491_c0_seq1	Ornithine decarboxylase
comp104164_c0	comp104164_c0_seq1	.
comp1042095_c0	comp1042095_c0_seq1	.
comp1042212_c0	comp1042212_c0_seq1	Uncharacterized MFS-type transporter PB1E7.08c
comp1042769_c0	comp1042769_c0_seq1	.
comp1042785_c0	comp1042785_c0_seq1	.
comp1042859_c0	comp1042859_c0_seq1	.
comp1042876_c0	comp1042876_c0_seq1	Tricalbin-3
comp1042970_c0	comp1042970_c0_seq1	.
comp1043065_c0	comp1043065_c0_seq1	.
comp104335_c0	comp104335_c0_seq4	.
comp10433_c0	comp10433_c0_seq3	.
comp1043633_c0	comp1043633_c0_seq1	.
comp1044137_c0	comp1044137_c0_seq1	.
comp1044282_c0	comp1044282_c0_seq1	Glutathione transporter 1
comp1044650_c0	comp1044650_c0_seq1	.
comp1045126_c0	comp1045126_c0_seq1	.
comp104515_c0	comp104515_c0_seq4	.
comp1045258_c0	comp1045258_c0_seq1	.
comp1045401_c0	comp1045401_c0_seq1	.
comp104656_c0	comp104656_c0_seq4	.
comp1047120_c0	comp1047120_c0_seq1	.
comp1047405_c0	comp1047405_c0_seq1	.
comp104756_c0	comp104756_c0_seq1	.
comp1047779_c0	comp1047779_c0_seq1	.
comp1047959_c0	comp1047959_c0_seq1	.
comp1048133_c0	comp1048133_c0_seq1	.
comp1048209_c0	comp1048209_c0_seq1	.
comp104825_c0	comp104825_c0_seq3	.
comp1048532_c0	comp1048532_c0_seq1	.
comp1048846_c0	comp1048846_c0_seq1	.
comp1048906_c0	comp1048906_c0_seq1	.
comp1048943_c0	comp1048943_c0_seq1	.
comp1049021_c0	comp1049021_c0_seq1	.
comp104925_c0	comp104925_c0_seq2	.
comp1049441_c0	comp1049441_c0_seq1	.
comp1049613_c0	comp1049613_c0_seq1	Sorting nexin MVP1
comp1049867_c0	comp1049867_c0_seq1	General amino acid permease AGP2
comp1050127_c0	comp1050127_c0_seq1	Glutamate synthase [NADH]
comp1050136_c0	comp1050136_c0_seq1	.
comp105031_c0	comp105031_c0_seq1	.
comp1050322_c0	comp1050322_c0_seq1	26S proteasome regulatory subunit rpn-8
comp1050379_c0	comp1050379_c0_seq1	.
comp1050535_c0	comp1050535_c0_seq1	Uncharacterized protein C4C5.03
comp1050672_c0	comp1050672_c0_seq1	Probable secretory pathway GDP dissociation inhibitor 1
comp105089_c0	comp105089_c0_seq3	.
comp1050966_c0	comp1050966_c0_seq1	.
comp1051014_c0	comp1051014_c0_seq1	.
comp1051887_c0	comp1051887_c0_seq1	.
comp1053111_c0	comp1053111_c0_seq1	Autophagy-related protein 8
comp1054065_c0	comp1054065_c0_seq1	Metal resistance protein YCF1
comp1054411_c0	comp1054411_c0_seq1	.
comp1054808_c0	comp1054808_c0_seq1	.
comp1054834_c0	comp1054834_c0_seq1	.
comp1055562_c0	comp1055562_c0_seq1	Protein BFR2
comp1056225_c0	comp1056225_c0_seq1	.
comp1056417_c0	comp1056417_c0_seq1	.
comp1057185_c0	comp1057185_c0_seq1	.
comp1057442_c0	comp1057442_c0_seq1	.
comp1058264_c0	comp1058264_c0_seq1	Topoisomerase 1-associated factor 1
comp105867_c0	comp105867_c0_seq14	.
comp1058844_c0	comp1058844_c0_seq1	.
comp1058887_c0	comp1058887_c0_seq1	Acetyl-coenzyme A synthetase 2
comp1059092_c0	comp1059092_c0_seq1	TBC1 domain family member 22B
comp1059195_c0	comp1059195_c0_seq1	Transcriptional activator protein DAL81
comp1059247_c0	comp1059247_c0_seq1	Putative uncharacterized hydrolase C1020.07
comp1060022_c0	comp1060022_c0_seq1	.
comp1060356_c0	comp1060356_c0_seq1	.
comp10604_c0	comp10604_c0_seq5	.
comp1060527_c0	comp1060527_c0_seq1	.
comp1060839_c0	comp1060839_c0_seq1	.
comp1061294_c0	comp1061294_c0_seq1	Increased recombination centers protein 6
comp1061360_c0	comp1061360_c0_seq1	.
comp1061439_c0	comp1061439_c0_seq1	Thiosulfate sulfurtransferase TUM1
comp1061769_c0	comp1061769_c0_seq1	Ribose-phosphate pyrophosphokinase 1
comp1061813_c0	comp1061813_c0_seq1	.
comp10618_c0	comp10618_c0_seq3	.
comp1062237_c0	comp1062237_c0_seq1	.
comp1062312_c0	comp1062312_c0_seq1	.
comp1062410_c0	comp1062410_c0_seq1	.
comp1062470_c0	comp1062470_c0_seq1	.
comp106279_c0	comp106279_c0_seq1	.
comp1063053_c0	comp1063053_c0_seq1	.
comp106343_c0	comp106343_c0_seq1	.
comp1063481_c0	comp1063481_c0_seq1	.
comp1063499_c0	comp1063499_c0_seq1	.
comp1063627_c0	comp1063627_c0_seq1	.
comp1064054_c0	comp1064054_c0_seq1	.
comp1064277_c0	comp1064277_c0_seq1	.
comp1065224_c0	comp1065224_c0_seq1	.
comp1065752_c0	comp1065752_c0_seq1	UDP-N-acetylglucosamine pyrophosphorylase
comp1065856_c0	comp1065856_c0_seq1	.
comp1065870_c0	comp1065870_c0_seq1	.
comp1065965_c0	comp1065965_c0_seq1	Acetyl-CoA carboxylase
comp1066069_c0	comp1066069_c0_seq1	.
comp1066231_c0	comp1066231_c0_seq1	.
comp1066300_c0	comp1066300_c0_seq1	.
comp1066314_c0	comp1066314_c0_seq1	Protein RMD9, mitochondrial
comp1067962_c0	comp1067962_c0_seq1	.
comp1068036_c0	comp1068036_c0_seq1	Kynureninase
comp1068112_c0	comp1068112_c0_seq1	.
comp1069024_c0	comp1069024_c0_seq1	.
comp1069040_c0	comp1069040_c0_seq1	.
comp1069123_c0	comp1069123_c0_seq1	Eukaryotic translation initiation factor 2 subunit beta
comp1069259_c0	comp1069259_c0_seq1	.
comp1069540_c0	comp1069540_c0_seq1	.
comp1069620_c0	comp1069620_c0_seq1	.
comp1069789_c0	comp1069789_c0_seq1	Trehalose synthase complex regulatory subunit TPS3
comp106_c1053	comp106_c1053_seq3	.
comp106_c1087	comp106_c1087_seq1	.
comp106_c1109	comp106_c1109_seq1	.
comp106_c1147	comp106_c1147_seq1	.
comp106_c1167	comp106_c1167_seq15	.
comp106_c1167	comp106_c1167_seq17	.
comp106_c1167	comp106_c1167_seq18	.
comp106_c1167	comp106_c1167_seq7	.
comp106_c119	comp106_c119_seq3	.
comp106_c1210	comp106_c1210_seq50	.
comp106_c1235	comp106_c1235_seq1	.
comp106_c1324	comp106_c1324_seq5	.
comp106_c1359	comp106_c1359_seq1	.
comp106_c1388	comp106_c1388_seq1	.
comp106_c1470	comp106_c1470_seq1	.
comp106_c1490	comp106_c1490_seq2	.
comp106_c1541	comp106_c1541_seq1	.
comp106_c1544	comp106_c1544_seq3	.
comp106_c1544	comp106_c1544_seq7	.
comp106_c1571	comp106_c1571_seq1	.
comp106_c165	comp106_c165_seq1028	.
comp106_c165	comp106_c165_seq1738	.
comp106_c165	comp106_c165_seq1966	.
comp106_c165	comp106_c165_seq2094	.
comp106_c165	comp106_c165_seq2105	.
comp106_c165	comp106_c165_seq2167	.
comp106_c165	comp106_c165_seq2253	.
comp106_c165	comp106_c165_seq2350	.
comp106_c165	comp106_c165_seq2377	.
comp106_c165	comp106_c165_seq2387	.
comp106_c165	comp106_c165_seq2512	.
comp106_c165	comp106_c165_seq2586	.
comp106_c165	comp106_c165_seq2659	.
comp106_c165	comp106_c165_seq2723	.
comp106_c165	comp106_c165_seq2745	.
comp106_c165	comp106_c165_seq2763	.
comp106_c165	comp106_c165_seq2863	.
comp106_c165	comp106_c165_seq2947	.
comp106_c165	comp106_c165_seq2949	.
comp106_c165	comp106_c165_seq2987	.
comp106_c165	comp106_c165_seq3013	.
comp106_c165	comp106_c165_seq3069	.
comp106_c165	comp106_c165_seq3211	.
comp106_c165	comp106_c165_seq3305	.
comp106_c165	comp106_c165_seq3367	.
comp106_c165	comp106_c165_seq3372	.
comp106_c165	comp106_c165_seq3375	.
comp106_c165	comp106_c165_seq3405	.
comp106_c165	comp106_c165_seq3435	.
comp106_c165	comp106_c165_seq3492	.
comp106_c165	comp106_c165_seq3534	.
comp106_c165	comp106_c165_seq3600	.
comp106_c165	comp106_c165_seq3617	.
comp106_c165	comp106_c165_seq3620	.
comp106_c165	comp106_c165_seq3640	.
comp106_c165	comp106_c165_seq3678	.
comp106_c165	comp106_c165_seq3704	.
comp106_c165	comp106_c165_seq3722	.
comp106_c165	comp106_c165_seq3746	.
comp106_c165	comp106_c165_seq3790	.
comp106_c165	comp106_c165_seq3792	.
comp106_c165	comp106_c165_seq3799	.
comp106_c165	comp106_c165_seq3800	.
comp106_c165	comp106_c165_seq3888	.
comp106_c165	comp106_c165_seq3920	.
comp106_c165	comp106_c165_seq3935	.
comp106_c165	comp106_c165_seq4008	.
comp106_c165	comp106_c165_seq4038	.
comp106_c165	comp106_c165_seq4129	.
comp106_c165	comp106_c165_seq4206	.
comp106_c165	comp106_c165_seq4208	.
comp106_c165	comp106_c165_seq4225	.
comp106_c165	comp106_c165_seq4276	.
comp106_c165	comp106_c165_seq4322	.
comp106_c165	comp106_c165_seq4340	.
comp106_c165	comp106_c165_seq4370	.
comp106_c165	comp106_c165_seq4408	.
comp106_c165	comp106_c165_seq4438	.
comp106_c165	comp106_c165_seq4477	.
comp106_c165	comp106_c165_seq4608	.
comp106_c165	comp106_c165_seq4632	.
comp106_c165	comp106_c165_seq4651	.
comp106_c165	comp106_c165_seq4653	.
comp106_c165	comp106_c165_seq4658	.
comp106_c165	comp106_c165_seq4700	.
comp106_c165	comp106_c165_seq4715	.
comp106_c165	comp106_c165_seq4771	.
comp106_c165	comp106_c165_seq4788	.
comp106_c165	comp106_c165_seq4809	.
comp106_c165	comp106_c165_seq4857	.
comp106_c165	comp106_c165_seq4878	.
comp106_c165	comp106_c165_seq4950	.
comp106_c165	comp106_c165_seq4969	.
comp106_c165	comp106_c165_seq4990	.
comp106_c165	comp106_c165_seq5004	.
comp106_c165	comp106_c165_seq5006	.
comp106_c165	comp106_c165_seq5012	.
comp106_c165	comp106_c165_seq5016	.
comp106_c165	comp106_c165_seq5045	.
comp106_c165	comp106_c165_seq5047	.
comp106_c165	comp106_c165_seq5049	.
comp106_c165	comp106_c165_seq5053	.
comp106_c165	comp106_c165_seq5055	.
comp106_c165	comp106_c165_seq5071	.
comp106_c165	comp106_c165_seq5073	.
comp106_c165	comp106_c165_seq5104	.
comp106_c165	comp106_c165_seq5110	.
comp106_c165	comp106_c165_seq5119	.
comp106_c165	comp106_c165_seq5137	.
comp106_c165	comp106_c165_seq5187	.
comp106_c165	comp106_c165_seq5226	.
comp106_c165	comp106_c165_seq5246	.
comp106_c165	comp106_c165_seq5343	.
comp106_c165	comp106_c165_seq5359	.
comp106_c165	comp106_c165_seq5377	.
comp106_c165	comp106_c165_seq5385	.
comp106_c165	comp106_c165_seq5387	.
comp106_c165	comp106_c165_seq5414	.
comp106_c165	comp106_c165_seq5423	.
comp106_c165	comp106_c165_seq5450	.
comp106_c165	comp106_c165_seq5462	.
comp106_c165	comp106_c165_seq5465	.
comp106_c165	comp106_c165_seq5468	.
comp106_c165	comp106_c165_seq5472	.
comp106_c165	comp106_c165_seq5509	.
comp106_c165	comp106_c165_seq5515	.
comp106_c165	comp106_c165_seq5587	.
comp106_c165	comp106_c165_seq5605	.
comp106_c1698	comp106_c1698_seq5	.
comp106_c1832	comp106_c1832_seq34	.
comp106_c1896	comp106_c1896_seq3	.
comp106_c1909	comp106_c1909_seq3	.
comp106_c1925	comp106_c1925_seq27	.
comp106_c1953	comp106_c1953_seq1	.
comp106_c195	comp106_c195_seq2	.
comp106_c203	comp106_c203_seq8	.
comp106_c2071	comp106_c2071_seq2	.
comp106_c2216	comp106_c2216_seq2	.
comp106_c2235	comp106_c2235_seq3	.
comp106_c2272	comp106_c2272_seq4	.
comp106_c2308	comp106_c2308_seq2	.
comp106_c2328	comp106_c2328_seq2	.
comp106_c2395	comp106_c2395_seq1	.
comp106_c2410	comp106_c2410_seq1	.
comp106_c2452	comp106_c2452_seq1	.
comp106_c2478	comp106_c2478_seq2	.
comp106_c2583	comp106_c2583_seq15	.
comp106_c2655	comp106_c2655_seq2	.
comp106_c37	comp106_c37_seq2	.
comp106_c435	comp106_c435_seq1	.
comp106_c451	comp106_c451_seq1	.
comp106_c485	comp106_c485_seq2	.
comp106_c585	comp106_c585_seq40	.
comp106_c590	comp106_c590_seq1	.
comp106_c622	comp106_c622_seq2	.
comp106_c75	comp106_c75_seq55	.
comp106_c76	comp106_c76_seq1	.
comp106_c806	comp106_c806_seq8	.
comp106_c859	comp106_c859_seq12	.
comp106_c85	comp106_c85_seq5	.
comp106_c864	comp106_c864_seq2	.
comp106_c931	comp106_c931_seq1	.
comp1070429_c0	comp1070429_c0_seq1	Beta-glucan synthesis-associated protein KRE6
comp1070438_c0	comp1070438_c0_seq1	.
comp1070798_c0	comp1070798_c0_seq1	.
comp1070847_c0	comp1070847_c0_seq1	.
comp1071427_c0	comp1071427_c0_seq1	.
comp1071434_c0	comp1071434_c0_seq1	.
comp1071484_c0	comp1071484_c0_seq1	Serine/threonine-protein kinase ssp1	.
comp1071675_c0	comp1071675_c0_seq1	.
comp1071726_c0	comp1071726_c0_seq1	.
comp1071828_c0	comp1071828_c0_seq1	.
comp1072184_c0	comp1072184_c0_seq1	.
comp1072302_c0	comp1072302_c0_seq1	Fatty acid synthase subunit alpha
comp1072302_c0	comp1072302_c0_seq2	Fatty acid synthase subunit alpha
comp107248_c0	comp107248_c0_seq1	.
comp1073026_c0	comp1073026_c0_seq1	.
comp10730_c0	comp10730_c0_seq3	.
comp10730_c0	comp10730_c0_seq5	.
comp1073192_c0	comp1073192_c0_seq1	Uncharacterized protein C56F8.02
comp1073253_c0	comp1073253_c0_seq1	.
comp1073364_c0	comp1073364_c0_seq1	.
comp1074499_c0	comp1074499_c0_seq1	.
comp1074877_c0	comp1074877_c0_seq1	.
comp1075223_c0	comp1075223_c0_seq1	Sphingomyelin phosphodiesterase 1
comp10759_c0	comp10759_c0_seq6	.
comp107615_c0	comp107615_c0_seq1	.
comp1076277_c0	comp1076277_c0_seq1	.
comp1076401_c0	comp1076401_c0_seq1	Dihydrosphingosine 1-phosphate phosphatase YSR3
comp1076430_c0	comp1076430_c0_seq1	.
comp1077103_c0	comp1077103_c0_seq1	Uncharacterized acyltransferase CST26
comp1078630_c0	comp1078630_c0_seq1	Membrane protein TMS1
comp1078846_c0	comp1078846_c0_seq1	Ribosome biogenesis protein BMS1
comp1078952_c0	comp1078952_c0_seq1	Chitin synthase 6
comp1079038_c0	comp1079038_c0_seq1	.
comp1080420_c0	comp1080420_c0_seq1	.
comp1080986_c0	comp1080986_c0_seq1	.
comp1081630_c0	comp1081630_c0_seq1	26S proteasome regulatory subunit rpn-1
comp1081744_c0	comp1081744_c0_seq1	Inositol hexakisphosphate kinase 1
comp1081794_c0	comp1081794_c0_seq1	.
comp10819_c1	comp10819_c1_seq50	.
comp1082646_c0	comp1082646_c0_seq1	.
comp1083121_c0	comp1083121_c0_seq1	.
comp1083412_c0	comp1083412_c0_seq1	Exocyst complex component SEC6
comp1083513_c0	comp1083513_c0_seq1	.
comp1083721_c0	comp1083721_c0_seq1	.
comp108394_c0	comp108394_c0_seq1	Endopolygalacturonase 1
comp1084951_c0	comp1084951_c0_seq1	.
comp1085016_c0	comp1085016_c0_seq1	.
comp1085244_c0	comp1085244_c0_seq1	Transcription factor RLM1
comp1085254_c0	comp1085254_c0_seq1	.
comp1085725_c0	comp1085725_c0_seq1	Trimethyllysine dioxygenase
comp1086126_c0	comp1086126_c0_seq1	Vacuolar protein sorting-associated protein 13
comp1086249_c0	comp1086249_c0_seq1	Cytochrome c oxidase subunit 2
comp1086372_c0	comp1086372_c0_seq1	.
comp108649_c0	comp108649_c0_seq1	.
comp1086530_c0	comp1086530_c0_seq1	.
comp1087109_c0	comp1087109_c0_seq1	Ribosome-releasing factor 2, mitochondrial
comp1087357_c0	comp1087357_c0_seq1	.
comp1087537_c0	comp1087537_c0_seq1	.
comp1087818_c0	comp1087818_c0_seq1	.
comp1087827_c0	comp1087827_c0_seq1	.
comp1087855_c0	comp1087855_c0_seq1	.
comp108803_c0	comp108803_c0_seq2	.
comp1088072_c0	comp1088072_c0_seq1	.
comp1088105_c0	comp1088105_c0_seq1	Uncharacterized protein YbiU
comp108817_c0	comp108817_c0_seq1	.
comp1088268_c0	comp1088268_c0_seq1	C-5 sterol desaturase
comp1088362_c0	comp1088362_c0_seq1	Serine/threonine-protein kinase DBF20
comp1088506_c0	comp1088506_c0_seq1	.
comp1088915_c0	comp1088915_c0_seq1	Polyphosphatidylinositol phosphatase INP53
comp1089353_c0	comp1089353_c0_seq1	.
comp1089662_c0	comp1089662_c0_seq1	.
comp1090551_c0	comp1090551_c0_seq1	.
comp109061_c0	comp109061_c0_seq1	.
comp1090663_c0	comp1090663_c0_seq1	DNA repair protein rhp41
comp1091139_c0	comp1091139_c0_seq1	Iron-sulfur assembly protein 1
comp109197_c0	comp109197_c0_seq1	.
comp1091993_c0	comp1091993_c0_seq1	.
comp1092121_c0	comp1092121_c0_seq1	.
comp1092383_c0	comp1092383_c0_seq1	Protein SCO1, mitochondrial
comp1092419_c0	comp1092419_c0_seq1	.
comp109262_c0	comp109262_c0_seq1	.
comp1092751_c0	comp1092751_c0_seq1	Elongation factor 2
comp1092802_c0	comp1092802_c0_seq1	.
comp1093049_c0	comp1093049_c0_seq1	Putative alpha-ketoglutarate-dependent sulfonate dioxygenase
comp1093112_c0	comp1093112_c0_seq1	Aldehyde dehydrogenase 5, mitochondrial
comp109348_c0	comp109348_c0_seq1	.
comp10944_c1	comp10944_c1_seq12	.
comp1094624_c0	comp1094624_c0_seq1	.
comp1094743_c0	comp1094743_c0_seq1	Ketol-acid reductoisomerase, mitochondrial
comp1095587_c0	comp1095587_c0_seq1	Uricase
comp1095956_c0	comp1095956_c0_seq1	Cystathionine gamma-synthase
comp1096854_c0	comp1096854_c0_seq1	.
comp1097611_c0	comp1097611_c0_seq1	.
comp1097833_c0	comp1097833_c0_seq1	.
comp1098330_c0	comp1098330_c0_seq1	.
comp109841_c0	comp109841_c0_seq1	D-arabinitol 2-dehydrogenase [ribulose-forming]
comp109901_c0	comp109901_c0_seq1	.
comp1099108_c0	comp1099108_c0_seq1	E3 ubiquitin-protein ligase UBR1	biological_process	ubiquitin-dependent protein catabolic process	.
comp1099164_c0	comp1099164_c0_seq1	.
comp10992_c2	comp10992_c2_seq14	.
comp1100001_c0	comp1100001_c0_seq1	.
comp1100006_c0	comp1100006_c0_seq1	.
comp1100165_c0	comp1100165_c0_seq1	Reduced viability upon starvation protein 161
comp110024_c0	comp110024_c0_seq5	.
comp1100626_c0	comp1100626_c0_seq1	ABC transporter G family member 2
comp1100849_c0	comp1100849_c0_seq1	.
comp1101045_c0	comp1101045_c0_seq1	.
comp1102188_c0	comp1102188_c0_seq1	.
comp1102944_c0	comp1102944_c0_seq1	.
comp1102959_c0	comp1102959_c0_seq1	Probable cleavage and polyadenylation specificity factor subunit 2
comp1103053_c0	comp1103053_c0_seq1	.
comp1103569_c0	comp1103569_c0_seq1	.
comp1104597_c0	comp1104597_c0_seq1	.
comp1104659_c0	comp1104659_c0_seq1	.
comp1104740_c0	comp1104740_c0_seq1	.
comp1104831_c0	comp1104831_c0_seq1	.
comp1104885_c0	comp1104885_c0_seq1	E3 ubiquitin-protein ligase TOM1	regulation of transcription, DNA-dependent`GO:0006351	biological_process	transcription, DNA-dependent	.
comp1105135_c0	comp1105135_c0_seq1	.
comp1105321_c0	comp1105321_c0_seq1	Ribosome biogenesis protein MAK21
comp110549_c0	comp110549_c0_seq4	.
comp1106275_c0	comp1106275_c0_seq1	.
comp1106337_c0	comp1106337_c0_seq1	.
comp1107068_c0	comp1107068_c0_seq1	.
comp1107431_c0	comp1107431_c0_seq1	.
comp1108030_c0	comp1108030_c0_seq1	.
comp110808_c0	comp110808_c0_seq1	.
comp11084_c0	comp11084_c0_seq15	.
comp110937_c0	comp110937_c0_seq3	.
comp1110084_c0	comp1110084_c0_seq1	Carnitine O-acetyltransferase, mitochondrial
comp1110241_c0	comp1110241_c0_seq1	Nuclear localization sequence-binding protein
comp1110386_c0	comp1110386_c0_seq1	.
comp1111115_c0	comp1111115_c0_seq1	.
comp1111460_c0	comp1111460_c0_seq1	Putative lipase YOR059C
comp1111626_c0	comp1111626_c0_seq1	.
comp1111940_c0	comp1111940_c0_seq1	Autophagy-related protein 8
comp1112455_c0	comp1112455_c0_seq1	.
comp111275_c0	comp111275_c0_seq1	.
comp111277_c0	comp111277_c0_seq4	.
comp1113012_c0	comp1113012_c0_seq1	.
comp1113337_c0	comp1113337_c0_seq1	ATP synthase subunit 5, mitochondrial
comp1114204_c0	comp1114204_c0_seq1	.
comp1114964_c0	comp1114964_c0_seq1	Manganese resistance protein MNR2
comp1115208_c0	comp1115208_c0_seq1	Putative uncharacterized transporter YOL163W
comp1115369_c0	comp1115369_c0_seq1	.
comp1115588_c0	comp1115588_c0_seq1	.
comp1115746_c0	comp1115746_c0_seq1	.
comp1116151_c0	comp1116151_c0_seq1	.
comp1116471_c0	comp1116471_c0_seq1	.
comp1116608_c0	comp1116608_c0_seq1	.
comp1116741_c0	comp1116741_c0_seq1	NAD-dependent protein deacetylase HST1
comp1116778_c0	comp1116778_c0_seq1	AdoMet-dependent rRNA methyltransferase SPB1
comp1116900_c0	comp1116900_c0_seq1	.
comp1117140_c0	comp1117140_c0_seq1	.
comp1117233_c0	comp1117233_c0_seq1	.
comp1118248_c0	comp1118248_c0_seq1	.
comp111826_c0	comp111826_c0_seq4	.
comp1118737_c0	comp1118737_c0_seq1	Ubiquitin-activating enzyme E1 1
comp1119557_c0	comp1119557_c0_seq1	Peptidyl-prolyl cis-trans isomerase
comp1120369_c0	comp1120369_c0_seq1	.
comp1120530_c0	comp1120530_c0_seq1	Ribose-phosphate pyrophosphokinase 3
comp1120779_c0	comp1120779_c0_seq1	.
comp1121026_c0	comp1121026_c0_seq1	.
comp1121270_c0	comp1121270_c0_seq1	.
comp112169_c0	comp112169_c0_seq3	.
comp1122073_c0	comp1122073_c0_seq1	.
comp1122095_c0	comp1122095_c0_seq1	.
comp1122202_c0	comp1122202_c0_seq1	Signal recognition particle subunit SRP68
comp1122402_c0	comp1122402_c0_seq1	.
comp112245_c0	comp112245_c0_seq4	.
comp1122905_c0	comp1122905_c0_seq1	.
comp1123945_c0	comp1123945_c0_seq1	.
comp112411_c0	comp112411_c0_seq1	.
comp1124397_c0	comp1124397_c0_seq1	Threonine--tRNA ligase, cytoplasmic
comp1124975_c0	comp1124975_c0_seq1	.
comp1125156_c0	comp1125156_c0_seq1	Probable aminopeptidase YDR415C
comp1125733_c0	comp1125733_c0_seq1	.
comp1126515_c0	comp1126515_c0_seq1	.
comp1126784_c0	comp1126784_c0_seq1	Isoleucine--tRNA ligase, cytoplasmic
comp1126935_c0	comp1126935_c0_seq1	.
comp1127083_c0	comp1127083_c0_seq1	26S proteasome regulatory subunit RPN2
comp112737_c0	comp112737_c0_seq1	.
comp1127861_c0	comp1127861_c0_seq1	.
comp1128166_c0	comp1128166_c0_seq1	.
comp1129998_c0	comp1129998_c0_seq1	.
comp1130155_c0	comp1130155_c0_seq1	Arginine--tRNA ligase, cytoplasmic
comp1130213_c0	comp1130213_c0_seq1	.
comp1131659_c0	comp1131659_c0_seq1	U3 small nucleolar RNA-associated protein 22
comp1132051_c0	comp1132051_c0_seq1	.
comp1132366_c0	comp1132366_c0_seq1	Calcium-channel protein CCH1
comp113239_c1	comp113239_c1_seq1	.
comp1132476_c0	comp1132476_c0_seq1	.
comp113259_c0	comp113259_c0_seq1	Plasma membrane ATPase
comp1132622_c0	comp1132622_c0_seq1	.
comp11333_c0	comp11333_c0_seq7	.
comp1133_c8	comp1133_c8_seq1	.
comp1134120_c0	comp1134120_c0_seq1	.
comp113473_c0	comp113473_c0_seq1	Candidapepsin-9
comp1134940_c0	comp1134940_c0_seq1	.
comp1135506_c0	comp1135506_c0_seq1	.
comp1135521_c0	comp1135521_c0_seq1	.
comp1135746_c0	comp1135746_c0_seq1	.
comp1135898_c0	comp1135898_c0_seq1	.
comp1136138_c0	comp1136138_c0_seq1	.
comp1136675_c0	comp1136675_c0_seq1	.
comp1136833_c0	comp1136833_c0_seq1	.
comp1137507_c0	comp1137507_c0_seq1	.
comp1137554_c0	comp1137554_c0_seq1	.
comp1138091_c0	comp1138091_c0_seq1	Sterol 24-C-methyltransferase
comp1139284_c0	comp1139284_c0_seq1	.
comp1140062_c0	comp1140062_c0_seq1	.
comp114072_c0	comp114072_c0_seq1	Peroxisomal membrane protein PMP27
comp1140828_c0	comp1140828_c0_seq1	Ribose-phosphate pyrophosphokinase 4
comp1141078_c0	comp1141078_c0_seq1	Serine/threonine-protein kinase HAL4/SAT4
comp1141082_c0	comp1141082_c0_seq1	.
comp1141176_c0	comp1141176_c0_seq1	.
comp1142671_c0	comp1142671_c0_seq1	.
comp1142680_c0	comp1142680_c0_seq1	Protein hob3
comp114322_c0	comp114322_c0_seq10	.
comp114322_c0	comp114322_c0_seq4	.
comp114341_c0	comp114341_c0_seq2	.
comp1143736_c0	comp1143736_c0_seq1	.
comp114392_c0	comp114392_c0_seq1	.
comp1144349_c0	comp1144349_c0_seq1	.
comp1144885_c0	comp1144885_c0_seq1	.
comp1145929_c0	comp1145929_c0_seq1	Cytochrome b2, mitochondrial
comp1146981_c0	comp1146981_c0_seq1	.
comp1147154_c0	comp1147154_c0_seq1	.
comp1150555_c0	comp1150555_c0_seq1	.
comp1151111_c0	comp1151111_c0_seq1	.
comp115183_c0	comp115183_c0_seq1	.
comp1152082_c0	comp1152082_c0_seq1	Choline/ethanolaminephosphotransferase 1
comp1153078_c0	comp1153078_c0_seq1	Acetyl-CoA carboxylase
comp1154229_c0	comp1154229_c0_seq1	.
comp1154247_c0	comp1154247_c0_seq1	.
comp1154356_c0	comp1154356_c0_seq1	.
comp115479_c0	comp115479_c0_seq1	.
comp1155927_c0	comp1155927_c0_seq1	Nitrate transporter
comp1155927_c0	comp1155927_c0_seq2	Nitrate transporter
comp1156366_c0	comp1156366_c0_seq1	.
comp1156533_c0	comp1156533_c0_seq1	.
comp11581_c0	comp11581_c0_seq14	.
comp115849_c0	comp115849_c0_seq1	Protein SIS1
comp1158825_c0	comp1158825_c0_seq1	.
comp1160242_c0	comp1160242_c0_seq1	.
comp1160380_c0	comp1160380_c0_seq1	ATP-dependent permease MDL1, mitochondrial
comp116095_c0	comp116095_c0_seq1	.
comp116143_c0	comp116143_c0_seq1	.
comp1161652_c0	comp1161652_c0_seq1	.
comp116183_c0	comp116183_c0_seq3	.
comp116214_c0	comp116214_c0_seq10	.
comp11631_c0	comp11631_c0_seq56	.
comp1164548_c0	comp1164548_c0_seq1	.
comp116620_c0	comp116620_c0_seq3	.
comp116935_c0	comp116935_c0_seq2	.
comp1169780_c0	comp1169780_c0_seq1	.
comp116987_c0	comp116987_c0_seq1	.
comp1169921_c0	comp1169921_c0_seq1	.
comp1171706_c0	comp1171706_c0_seq1	.
comp117344_c0	comp117344_c0_seq1	Uncharacterized protein YBR016W
comp117371_c0	comp117371_c0_seq1	.
comp1174745_c0	comp1174745_c0_seq1	.
comp117499_c0	comp117499_c0_seq6	.
comp117499_c0	comp117499_c0_seq7	.
comp117645_c0	comp117645_c0_seq4	.
comp117670_c1	comp117670_c1_seq2	.
comp1177038_c0	comp1177038_c0_seq1	Myosin-1
comp1178486_c0	comp1178486_c0_seq1	Probable cation-transporting ATPase 1
comp117901_c0	comp117901_c0_seq1	.
comp117919_c0	comp117919_c0_seq1	.
comp1179465_c0	comp1179465_c0_seq1	5'-3' exoribonuclease 1
comp118123_c0	comp118123_c0_seq11	.
comp118123_c0	comp118123_c0_seq7	.
comp1181278_c0	comp1181278_c0_seq1	.
comp118233_c0	comp118233_c0_seq1	.
comp118246_c0	comp118246_c0_seq1	.
comp118251_c0	comp118251_c0_seq2	.
comp11842_c0	comp11842_c0_seq19	.
comp1184971_c0	comp1184971_c0_seq1	.
comp11849_c2	comp11849_c2_seq1	.
comp118634_c0	comp118634_c0_seq1	DNA-directed RNA polymerase I subunit RPA190
comp1186427_c0	comp1186427_c0_seq1	.
comp1187253_c0	comp1187253_c0_seq1	.
comp11874_c0	comp11874_c0_seq2	.
comp118951_c0	comp118951_c0_seq1	.
comp119010_c0	comp119010_c0_seq3	.
comp1191670_c0	comp1191670_c0_seq1	.
comp1191769_c0	comp1191769_c0_seq1	.
comp119269_c0	comp119269_c0_seq1	.
comp1192773_c0	comp1192773_c0_seq1	.
comp119399_c0	comp119399_c0_seq1	.
comp1194196_c0	comp1194196_c0_seq1	.
comp1194665_c0	comp1194665_c0_seq1	.
comp11949_c0	comp11949_c0_seq32	.
comp1196659_c0	comp1196659_c0_seq1	.
comp119734_c0	comp119734_c0_seq3	.
comp119788_c0	comp119788_c0_seq3	.
comp11979_c1	comp11979_c1_seq18	.
comp1199142_c0	comp1199142_c0_seq1	Phosphoglycerate kinase
comp119965_c0	comp119965_c0_seq1	.
comp120112_c0	comp120112_c0_seq1	.
comp1201588_c0	comp1201588_c0_seq1	Uncharacterized protein YLR177W
comp120193_c0	comp120193_c0_seq1	.
comp120299_c0	comp120299_c0_seq1	Heat shock protein 70 2
comp120498_c0	comp120498_c0_seq3	.
comp1206473_c0	comp1206473_c0_seq1	Transketolase
comp120677_c0	comp120677_c0_seq1	.
comp120680_c0	comp120680_c0_seq1	.
comp120731_c0	comp120731_c0_seq1	.
comp120732_c0	comp120732_c0_seq2	.
comp1210857_c0	comp1210857_c0_seq1	.
comp121138_c0	comp121138_c0_seq1	Putative band 7 family protein R614
comp121247_c0	comp121247_c0_seq1	.
comp1214399_c0	comp1214399_c0_seq1	.
comp1214689_c0	comp1214689_c0_seq1	.
comp121765_c0	comp121765_c0_seq1	.
comp1218155_c0	comp1218155_c0_seq1	.
comp122133_c0	comp122133_c0_seq1	.
comp1224834_c0	comp1224834_c0_seq1	.
comp122504_c2	comp122504_c2_seq1	.
comp122504_c2	comp122504_c2_seq3	.
comp12266_c0	comp12266_c0_seq2	.
comp1228479_c0	comp1228479_c0_seq1	COPII coat assembly protein SEC16
comp122918_c0	comp122918_c0_seq1	.
comp1229206_c0	comp1229206_c0_seq1	.
comp12297_c0	comp12297_c0_seq33	.
comp1230140_c0	comp1230140_c0_seq1	Probable phospholipid-transporting ATPase DRS2
comp1230968_c0	comp1230968_c0_seq1	.
comp12333_c1	comp12333_c1_seq3	.
comp1234357_c0	comp1234357_c0_seq1	.
comp1234543_c0	comp1234543_c0_seq1	Putative uncharacterized transporter YOL163W
comp123454_c0	comp123454_c0_seq1	.
comp1237110_c0	comp1237110_c0_seq1	Probable E3 ubiquitin-protein ligase hulA
comp123830_c0	comp123830_c0_seq7	.
comp123830_c0	comp123830_c0_seq8	.
comp12398_c1	comp12398_c1_seq4	.
comp1244526_c0	comp1244526_c0_seq1	.
comp124509_c0	comp124509_c0_seq6	.
comp124522_c0	comp124522_c0_seq1	.
comp124561_c0	comp124561_c0_seq1	.
comp1246553_c0	comp1246553_c0_seq1	ATP-dependent RNA helicase DOB1	biological_process	U5 snRNA 3'-end processing	.
comp124663_c0	comp124663_c0_seq2	.
comp124666_c0	comp124666_c0_seq3	.
comp124786_c0	comp124786_c0_seq1	.
comp1249149_c0	comp1249149_c0_seq1	Inosine-5'-monophosphate dehydrogenase
comp125027_c0	comp125027_c0_seq1	.
comp1250424_c0	comp1250424_c0_seq1	.
comp1250837_c0	comp1250837_c0_seq1	.
comp125232_c0	comp125232_c0_seq1	.
comp125539_c0	comp125539_c0_seq1	.
comp1258372_c0	comp1258372_c0_seq1	.
comp125956_c0	comp125956_c0_seq1	AP-1-like transcription factor
comp1259763_c0	comp1259763_c0_seq1	.
comp1259857_c0	comp1259857_c0_seq1	Opaque-specific ABC transporter CDR3
comp1262776_c0	comp1262776_c0_seq1	Calcium-transporting ATPase 3
comp126312_c0	comp126312_c0_seq2	.
comp126392_c0	comp126392_c0_seq1	.
comp1265057_c0	comp1265057_c0_seq1	.
comp126508_c0	comp126508_c0_seq1	.
comp1266105_c0	comp1266105_c0_seq1	.
comp1266926_c0	comp1266926_c0_seq1	.
comp1268403_c0	comp1268403_c0_seq1	.
comp126894_c0	comp126894_c0_seq2	.
comp12690_c0	comp12690_c0_seq5	.
comp1269674_c0	comp1269674_c0_seq1	CDP-diacylglycerol--serine O-phosphatidyltransferase
comp1271234_c0	comp1271234_c0_seq1	.
comp1272308_c0	comp1272308_c0_seq1	.
comp1272501_c0	comp1272501_c0_seq1	.
comp127379_c0	comp127379_c0_seq1	.
comp127414_c0	comp127414_c0_seq1	.
comp127447_c0	comp127447_c0_seq1	.
comp1276226_c0	comp1276226_c0_seq1	.
comp127629_c0	comp127629_c0_seq5	.
comp127741_c0	comp127741_c0_seq1	.
comp127763_c0	comp127763_c0_seq1	.
comp1277828_c0	comp1277828_c0_seq1	.
comp127824_c0	comp127824_c0_seq1	.
comp1278477_c0	comp1278477_c0_seq1	.
comp1278590_c0	comp1278590_c0_seq1	.
comp127890_c0	comp127890_c0_seq6	.
comp12814_c2	comp12814_c2_seq24	.
comp12814_c2	comp12814_c2_seq29	.
comp12814_c2	comp12814_c2_seq33	.
comp12814_c2	comp12814_c2_seq38	.
comp12814_c2	comp12814_c2_seq48	.
comp12816_c1	comp12816_c1_seq29	.
comp1283410_c0	comp1283410_c0_seq1	Long-chain-fatty-acid--CoA ligase 4
comp128437_c0	comp128437_c0_seq1	.
comp1285004_c0	comp1285004_c0_seq1	.
comp128509_c0	comp128509_c0_seq1	.
comp128568_c0	comp128568_c0_seq1	.
comp12856_c1	comp12856_c1_seq3	.
comp128575_c0	comp128575_c0_seq1	.
comp128603_c0	comp128603_c0_seq1	.
comp1288289_c0	comp1288289_c0_seq1	.
comp1294021_c0	comp1294021_c0_seq1	Mitochondrial import receptor subunit TOM40
comp129428_c0	comp129428_c0_seq1	.
comp1294608_c0	comp1294608_c0_seq1	.
comp1294623_c0	comp1294623_c0_seq1	.
comp129517_c0	comp129517_c0_seq1	.
comp129575_c0	comp129575_c0_seq1	.
comp129852_c0	comp129852_c0_seq2	.
comp129903_c0	comp129903_c0_seq1	.
comp130041_c0	comp130041_c0_seq1	.
comp13059_c2	comp13059_c2_seq3	.
comp130623_c0	comp130623_c0_seq1	.
comp1306553_c0	comp1306553_c0_seq1	Protein MGA2
comp13079_c1	comp13079_c1_seq8	.
comp13082_c1	comp13082_c1_seq7	.
comp13082_c5	comp13082_c5_seq25	.
comp13082_c5	comp13082_c5_seq36	.
comp1309294_c0	comp1309294_c0_seq1	.
comp131094_c0	comp131094_c0_seq1	.
comp13139_c2	comp13139_c2_seq10	.
comp131672_c0	comp131672_c0_seq4	.
comp1320493_c0	comp1320493_c0_seq1	DNA-directed RNA polymerase II subunit RPB1
comp13204_c1	comp13204_c1_seq28	.
comp13204_c1	comp13204_c1_seq56	.
comp1322151_c0	comp1322151_c0_seq1	.
comp132254_c0	comp132254_c0_seq1	Peroxisomal hydratase-dehydrogenase-epimerase
comp1323351_c0	comp1323351_c0_seq1	.
comp1325693_c0	comp1325693_c0_seq1	.
comp1327663_c0	comp1327663_c0_seq1	.
comp1328075_c0	comp1328075_c0_seq1	.
comp132846_c0	comp132846_c0_seq1	.
comp132851_c0	comp132851_c0_seq1	.
comp1328755_c0	comp1328755_c0_seq1	.
comp132930_c0	comp132930_c0_seq1	.
comp13319_c0	comp13319_c0_seq7	.
comp1332692_c0	comp1332692_c0_seq1	Tyrosine-protein phosphatase 3
comp133279_c0	comp133279_c0_seq1	.
comp1334602_c0	comp1334602_c0_seq1	.
comp133680_c0	comp133680_c0_seq1	.
comp133878_c0	comp133878_c0_seq1	.
comp1341578_c0	comp1341578_c0_seq1	.
comp134329_c0	comp134329_c0_seq1	.
comp134478_c0	comp134478_c0_seq1	.
comp1345328_c0	comp1345328_c0_seq1	.
comp134930_c0	comp134930_c0_seq2	.
comp135176_c0	comp135176_c0_seq2	.
comp135192_c0	comp135192_c0_seq1	.
comp13521_c1	comp13521_c1_seq3	.
comp135235_c0	comp135235_c0_seq1	.
comp135333_c0	comp135333_c0_seq1	Conserved oligomeric Golgi complex subunit 6
comp1354710_c0	comp1354710_c0_seq1	Probable cation-transporting ATPase 1
comp135471_c0	comp135471_c0_seq1	.
comp1357349_c0	comp1357349_c0_seq1	.
comp135900_c0	comp135900_c0_seq1	.
comp136604_c0	comp136604_c0_seq1	.
comp136743_c0	comp136743_c0_seq3	.
comp1369461_c0	comp1369461_c0_seq1	.
comp13697_c0	comp13697_c0_seq12	.
comp136986_c0	comp136986_c0_seq1	.
comp137096_c0	comp137096_c0_seq5	.
comp137143_c0	comp137143_c0_seq1	.
comp137280_c0	comp137280_c0_seq1	.
comp137497_c0	comp137497_c0_seq1	.
comp137541_c0	comp137541_c0_seq1	.
comp137710_c0	comp137710_c0_seq1	.
comp137831_c0	comp137831_c0_seq2	.
comp138162_c0	comp138162_c0_seq1	.
comp138183_c0	comp138183_c0_seq1	Class E vacuolar protein-sorting machinery protein HSE1
comp138262_c0	comp138262_c0_seq1	.
comp138457_c0	comp138457_c0_seq1	.
comp138458_c0	comp138458_c0_seq2	.
comp138568_c0	comp138568_c0_seq12	.
comp138753_c2	comp138753_c2_seq1	.
comp13877_c2	comp13877_c2_seq18	.
comp13877_c6	comp13877_c6_seq7	.
comp138855_c0	comp138855_c0_seq3	.
comp139030_c0	comp139030_c0_seq6	.
comp13912_c0	comp13912_c0_seq2	.
comp139352_c0	comp139352_c0_seq1	.
comp1397213_c0	comp1397213_c0_seq1	Mitochondrial presequence protease
comp139729_c0	comp139729_c0_seq1	Oxysterol-binding protein-like protein OBPa
comp14001_c0	comp14001_c0_seq16	.
comp14001_c0	comp14001_c0_seq29	.
comp14044_c0	comp14044_c0_seq13	.
comp14044_c0	comp14044_c0_seq7	.
comp140512_c0	comp140512_c0_seq1	.
comp140512_c0	comp140512_c0_seq4	.
comp14062_c1	comp14062_c1_seq20	.
comp14072_c1	comp14072_c1_seq8	.
comp14079_c0	comp14079_c0_seq1	Polygalacturonase
comp140882_c0	comp140882_c0_seq1	.
comp140964_c0	comp140964_c0_seq10	.
comp14113_c1	comp14113_c1_seq2	.
comp141323_c0	comp141323_c0_seq1	.
comp141495_c0	comp141495_c0_seq6	.
comp141511_c0	comp141511_c0_seq2	.
comp141613_c0	comp141613_c0_seq1	Hexose transporter 2
comp141638_c0	comp141638_c0_seq1	.
comp14194_c0	comp14194_c0_seq10	.
comp14194_c0	comp14194_c0_seq13	.
comp142034_c0	comp142034_c0_seq1	Protein PRY2
comp142044_c0	comp142044_c0_seq1	.
comp142134_c0	comp142134_c0_seq1	Uncharacterized CDP-alcohol phosphatidyltransferase class-I family protein C22A12.08c
comp142188_c0	comp142188_c0_seq5	.
comp142286_c0	comp142286_c0_seq1	.
comp142303_c0	comp142303_c0_seq1	.
comp142389_c0	comp142389_c0_seq2	.
comp142784_c0	comp142784_c0_seq1	.
comp143067_c0	comp143067_c0_seq1	.
comp143323_c0	comp143323_c0_seq1	Mediator of RNA polymerase II transcription subunit 15
comp1434210_c0	comp1434210_c0_seq1	.
comp143423_c0	comp143423_c0_seq2	.
comp143512_c0	comp143512_c0_seq1	Heat shock 70 kDa protein
comp143512_c0	comp143512_c0_seq2	Heat shock protein SSC1, mitochondrial
comp143549_c0	comp143549_c0_seq5	.
comp143590_c0	comp143590_c0_seq1	Oligopeptide transporter 1
comp143844_c0	comp143844_c0_seq1	.
comp14399_c0	comp14399_c0_seq21	.
comp144063_c0	comp144063_c0_seq2	.
comp144355_c0	comp144355_c0_seq1	.
comp14463_c3	comp14463_c3_seq62	.
comp14463_c3	comp14463_c3_seq65	.
comp14463_c3	comp14463_c3_seq66	.
comp145024_c0	comp145024_c0_seq1	.
comp145125_c0	comp145125_c0_seq1	.
comp1451795_c0	comp1451795_c0_seq1	.
comp14549_c0	comp14549_c0_seq1	Pyruvate decarboxylase
comp145827_c0	comp145827_c0_seq1	.
comp145871_c0	comp145871_c0_seq1	.
comp145871_c0	comp145871_c0_seq2	.
comp146067_c0	comp146067_c0_seq1	Transmembrane E3 ubiquitin-protein ligase 1
comp146260_c0	comp146260_c0_seq1	.
comp146318_c0	comp146318_c0_seq1	.
comp146353_c0	comp146353_c0_seq1	.
comp146696_c0	comp146696_c0_seq1	.
comp146825_c0	comp146825_c0_seq1	.
comp147933_c0	comp147933_c0_seq1	.
comp147988_c0	comp147988_c0_seq1	.
comp148209_c0	comp148209_c0_seq1	High-affinity glucose transporter RGT2
comp14837_c0	comp14837_c0_seq18	.
comp14837_c0	comp14837_c0_seq21	.
comp14837_c0	comp14837_c0_seq32	.
comp14837_c0	comp14837_c0_seq34	.
comp148407_c0	comp148407_c0_seq1	.
comp148468_c0	comp148468_c0_seq1	.
comp148970_c0	comp148970_c0_seq1	Phosphate metabolism protein 7
comp149193_c0	comp149193_c0_seq1	Cytochrome c peroxidase, mitochondrial
comp149478_c0	comp149478_c0_seq1	.
comp149517_c0	comp149517_c0_seq2	.
comp149645_c0	comp149645_c0_seq1	.
comp149657_c0	comp149657_c0_seq1	.
comp149719_c0	comp149719_c0_seq1	.
comp149972_c0	comp149972_c0_seq3	.
comp150352_c0	comp150352_c0_seq2	.
comp150352_c0	comp150352_c0_seq3	.
comp15065_c1	comp15065_c1_seq7	.
comp150678_c0	comp150678_c0_seq1	Dihydrolipoyl dehydrogenase, mitochondrial	biological_process	isoleucine catabolic process`GO:0006564	biological_process	L-serine biosynthetic process`GO:0006552	biological_process	leucine catabolic process`GO:0006090	biological_process	pyruvate metabolic process`GO:0006574	biological_process	valine catabolic process	.
comp150693_c0	comp150693_c0_seq1	.
comp15071_c0	comp15071_c0_seq1	.
comp150759_c0	comp150759_c0_seq1	.
comp150819_c0	comp150819_c0_seq1	.
comp151072_c0	comp151072_c0_seq2	.
comp151072_c0	comp151072_c0_seq7	.
comp15136_c0	comp15136_c0_seq25	.
comp152941_c0	comp152941_c0_seq1	.
comp15335_c0	comp15335_c0_seq5	.
comp153388_c0	comp153388_c0_seq3	.
comp15359_c0	comp15359_c0_seq16	.
comp153686_c0	comp153686_c0_seq2	.
comp153802_c0	comp153802_c0_seq1	.
comp15383_c1	comp15383_c1_seq3	.
comp15387_c0	comp15387_c0_seq30	.
comp15394_c0	comp15394_c0_seq31	.
comp15429_c0	comp15429_c0_seq30	.
comp154428_c0	comp154428_c0_seq1	.
comp154510_c0	comp154510_c0_seq1	.
comp154534_c0	comp154534_c0_seq1	.
comp154785_c0	comp154785_c0_seq2	.
comp154881_c0	comp154881_c0_seq2	.
comp155581_c0	comp155581_c0_seq1	.
comp15572_c0	comp15572_c0_seq6	.
comp15572_c0	comp15572_c0_seq7	.
comp15572_c1	comp15572_c1_seq12	.
comp15572_c1	comp15572_c1_seq18	.
comp155896_c0	comp155896_c0_seq1	.
comp156321_c0	comp156321_c0_seq1	.
comp156374_c0	comp156374_c0_seq1	.
comp15640_c3	comp15640_c3_seq15	.
comp156851_c0	comp156851_c0_seq2	.
comp157044_c0	comp157044_c0_seq1	.
comp157070_c0	comp157070_c0_seq3	.
comp157295_c0	comp157295_c0_seq1	.
comp15785_c3	comp15785_c3_seq120	.
comp15785_c3	comp15785_c3_seq60	.
comp15785_c3	comp15785_c3_seq94	.
comp158155_c0	comp158155_c0_seq1	.
comp158217_c0	comp158217_c0_seq1	.
comp158235_c0	comp158235_c0_seq1	.
comp158370_c0	comp158370_c0_seq1	.
comp158486_c0	comp158486_c0_seq1	.
comp158799_c0	comp158799_c0_seq1	.
comp159170_c0	comp159170_c0_seq1	.
comp159610_c0	comp159610_c0_seq1	.
comp160038_c0	comp160038_c0_seq1	.
comp160038_c0	comp160038_c0_seq2	.
comp160230_c0	comp160230_c0_seq1	.
comp160338_c0	comp160338_c0_seq2	.
comp160423_c0	comp160423_c0_seq1	.
comp160997_c0	comp160997_c0_seq1	Elongation factor 2
comp160997_c0	comp160997_c0_seq1	Elongation factor 2
comp161249_c0	comp161249_c0_seq1	.
comp161428_c0	comp161428_c0_seq1	Acyl-CoA desaturase 1
comp161716_c0	comp161716_c0_seq1	.
comp161749_c0	comp161749_c0_seq1	.
comp162384_c0	comp162384_c0_seq1	Eukaryotic translation initiation factor 2 subunit alpha
comp162647_c0	comp162647_c0_seq1	.
comp16265_c0	comp16265_c0_seq3	.
comp163037_c0	comp163037_c0_seq1	.
comp1635_c2	comp1635_c2_seq120	.
comp1635_c2	comp1635_c2_seq90	.
comp1635_c2	comp1635_c2_seq91	.
comp16390_c0	comp16390_c0_seq10	.
comp163930_c0	comp163930_c0_seq1	.
comp163_c0	comp163_c0_seq1	.
comp1642_c3	comp1642_c3_seq49	.
comp16432_c0	comp16432_c0_seq41	.
comp164387_c0	comp164387_c0_seq2	.
comp164547_c0	comp164547_c0_seq1	.
comp164622_c0	comp164622_c0_seq7	.
comp16472_c1	comp16472_c1_seq3	.
comp164941_c0	comp164941_c0_seq1	.
comp164986_c0	comp164986_c0_seq1	.
comp164_c0	comp164_c0_seq1	Polygalacturonase 1
comp165111_c0	comp165111_c0_seq2	.
comp165138_c0	comp165138_c0_seq1	.
comp165148_c0	comp165148_c0_seq1	40S ribosomal protein S15
comp165148_c0	comp165148_c0_seq2	40S ribosomal protein S15
comp165468_c0	comp165468_c0_seq1	Acetyl-CoA carboxylase
comp1654_c2	comp1654_c2_seq14	.
comp16558_c0	comp16558_c0_seq5	Autophagy-related protein 2
comp16558_c0	comp16558_c0_seq6	.
comp16561_c0	comp16561_c0_seq31	.
comp16594_c0	comp16594_c0_seq1	.
comp165998_c0	comp165998_c0_seq1	.
comp166598_c0	comp166598_c0_seq1	.
comp167161_c0	comp167161_c0_seq1	.
comp167323_c0	comp167323_c0_seq1	Calcium-transporting ATPase 3
comp16737_c0	comp16737_c0_seq9	.
comp16741_c0	comp16741_c0_seq4	.
comp167456_c0	comp167456_c0_seq1	.
comp167625_c0	comp167625_c0_seq1	.
comp167695_c0	comp167695_c0_seq1	.
comp167863_c0	comp167863_c0_seq3	.
comp168485_c0	comp168485_c0_seq1	.
comp168666_c0	comp168666_c0_seq2	.
comp168690_c0	comp168690_c0_seq1	.
comp169023_c0	comp169023_c0_seq1	Copper amine oxidase 1
comp169023_c0	comp169023_c0_seq2	Copper amine oxidase 1
comp16910_c0	comp16910_c0_seq9	.
comp169244_c0	comp169244_c0_seq1	.
comp169407_c0	comp169407_c0_seq1	Peroxisomal membrane protein PEX13
comp16988_c0	comp16988_c0_seq5	.
comp170029_c0	comp170029_c0_seq2	.
comp170043_c0	comp170043_c0_seq4	.
comp170136_c0	comp170136_c0_seq2	.
comp170204_c0	comp170204_c0_seq1	.
comp170367_c0	comp170367_c0_seq1	.
comp170419_c0	comp170419_c0_seq1	Protein SNA2
comp170521_c0	comp170521_c0_seq1	.
comp17058_c0	comp17058_c0_seq1	.
comp17074_c0	comp17074_c0_seq10	.
comp17081_c0	comp17081_c0_seq10	.
comp170854_c0	comp170854_c0_seq1	pH-response transcription factor pacC/RIM101	entry into host`GO:0036171	biological_process	filamentous growth of a population of unicellular organisms in response to chemical stimulus`GO:0036178	biological_process	filamentous growth of a population of unicellular organisms in response to neutral pH`GO:0044416	biological_process	induction by symbiont of host defense response`GO:0009405	biological_process	pathogenesis`GO:1900439	biological_process	positive regulation of filamentous growth of a population of unicellular organisms in response to chemical stimulus`GO:0002666	biological_process	positive regulation of T cell tolerance induction`GO:0006357	biological_process	regulation of transcription from RNA polymerase II promoter`GO:0007165	biological_process	signal transduction	.
comp170900_c0	comp170900_c0_seq1	.
comp170957_c0	comp170957_c0_seq1	.
comp17103_c0	comp17103_c0_seq66	.
comp171497_c0	comp171497_c0_seq1	.
comp172265_c0	comp172265_c0_seq1	.
comp17230_c0	comp17230_c0_seq3	.
comp172559_c0	comp172559_c0_seq1	.
comp1729_c12	comp1729_c12_seq149	.
comp1729_c12	comp1729_c12_seq182	.
comp1729_c12	comp1729_c12_seq185	.
comp1729_c6	comp1729_c6_seq21	.
comp1729_c6	comp1729_c6_seq28	.
comp173393_c0	comp173393_c0_seq1	.
comp173614_c1	comp173614_c1_seq2	.
comp173647_c0	comp173647_c0_seq1	.
comp17375_c0	comp17375_c0_seq9	.
comp174320_c0	comp174320_c0_seq11	.
comp1743_c5	comp1743_c5_seq101	.
comp1743_c5	comp1743_c5_seq106	.
comp174564_c0	comp174564_c0_seq1	.
comp17464_c0	comp17464_c0_seq1	.
comp174673_c0	comp174673_c0_seq1	.
comp175020_c0	comp175020_c0_seq1	.
comp175049_c0	comp175049_c0_seq1	.
comp175057_c0	comp175057_c0_seq1	Non-classical export protein 2
comp175178_c0	comp175178_c0_seq1	Guanine nucleotide-binding protein alpha-3 subunit
comp175301_c0	comp175301_c0_seq2	.
comp175315_c0	comp175315_c0_seq2	.
comp175569_c0	comp175569_c0_seq2	.
comp175580_c0	comp175580_c0_seq1	.
comp175631_c0	comp175631_c0_seq1	.
comp175833_c0	comp175833_c0_seq2	.
comp175911_c0	comp175911_c0_seq1	.
comp175978_c0	comp175978_c0_seq1	.
comp175991_c0	comp175991_c0_seq4	.
comp176015_c0	comp176015_c0_seq1	.
comp176161_c0	comp176161_c0_seq3	.
comp176215_c0	comp176215_c0_seq1	.
comp176281_c0	comp176281_c0_seq1	40S ribosomal protein S9-B
comp176432_c0	comp176432_c0_seq1	.
comp176742_c0	comp176742_c0_seq6	.
comp17687_c0	comp17687_c0_seq3	.
comp177508_c0	comp177508_c0_seq1	.
comp177550_c0	comp177550_c0_seq1	.
comp177655_c0	comp177655_c0_seq1	.
comp178518_c0	comp178518_c0_seq1	.
comp17873_c0	comp17873_c0_seq1	.
comp178901_c0	comp178901_c0_seq1	.
comp178974_c0	comp178974_c0_seq1	.
comp17899_c0	comp17899_c0_seq10	.
comp179158_c0	comp179158_c0_seq1	.
comp179610_c0	comp179610_c0_seq1	.
comp179644_c0	comp179644_c0_seq1	Putative ribosomal RNA methyltransferase Nop2
comp17978_c0	comp17978_c0_seq13	.
comp179939_c0	comp179939_c0_seq1	.
comp180208_c0	comp180208_c0_seq1	.
comp18031_c0	comp18031_c0_seq2	.
comp180932_c0	comp180932_c0_seq1	.
comp180932_c0	comp180932_c0_seq2	.
comp181271_c0	comp181271_c0_seq1	.
comp181586_c0	comp181586_c0_seq1	.
comp181822_c0	comp181822_c0_seq1	.
comp181839_c0	comp181839_c0_seq1	.
comp181987_c0	comp181987_c0_seq1	.
comp182168_c0	comp182168_c0_seq1	.
comp182847_c0	comp182847_c0_seq1	.
comp182989_c0	comp182989_c0_seq2	.
comp18308_c0	comp18308_c0_seq2	.
comp183169_c0	comp183169_c0_seq1	.
comp183305_c0	comp183305_c0_seq1	.
comp18360_c2	comp18360_c2_seq14	.
comp183816_c0	comp183816_c0_seq1	.
comp183895_c0	comp183895_c0_seq2	.
comp184155_c0	comp184155_c0_seq1	.
comp1841_c4	comp1841_c4_seq11	.
comp184222_c0	comp184222_c0_seq1	.
comp184334_c0	comp184334_c0_seq1	.
comp184381_c0	comp184381_c0_seq2	.
comp184626_c0	comp184626_c0_seq2	.
comp184849_c0	comp184849_c0_seq1	.
comp184982_c0	comp184982_c0_seq2	.
comp185162_c0	comp185162_c0_seq1	.
comp185199_c0	comp185199_c0_seq1	Actin cytoskeleton-regulatory complex protein PAN1
comp185238_c0	comp185238_c0_seq1	.
comp185260_c0	comp185260_c0_seq1	.
comp185264_c0	comp185264_c0_seq1	.
comp185681_c0	comp185681_c0_seq2	.
comp185694_c0	comp185694_c0_seq9	.
comp185822_c0	comp185822_c0_seq1	Probable glucose transporter rco-3
comp18584_c1	comp18584_c1_seq2	.
comp18621_c0	comp18621_c0_seq15	.
comp18621_c0	comp18621_c0_seq17	.
comp186389_c0	comp186389_c0_seq1	.
comp18697_c0	comp18697_c0_seq2	.
comp187165_c0	comp187165_c0_seq1	.
comp187334_c0	comp187334_c0_seq1	.
comp187360_c0	comp187360_c0_seq1	.
comp187424_c0	comp187424_c0_seq1	.
comp187496_c0	comp187496_c0_seq2	.
comp187609_c0	comp187609_c0_seq1	.
comp187777_c0	comp187777_c0_seq3	.
comp187777_c0	comp187777_c0_seq4	.
comp188096_c0	comp188096_c0_seq1	Malate synthase, glyoxysomal
comp188252_c0	comp188252_c0_seq1	.
comp18874_c0	comp18874_c0_seq29	.
comp189490_c0	comp189490_c0_seq3	.
comp18950_c1	comp18950_c1_seq10	.
comp189959_c0	comp189959_c0_seq1	.
comp190734_c0	comp190734_c0_seq1	.
comp1907_c0	comp1907_c0_seq17	.
comp190836_c0	comp190836_c0_seq1	.
comp191373_c0	comp191373_c0_seq4	.
comp191392_c0	comp191392_c0_seq1	.
comp191403_c0	comp191403_c0_seq3	.
comp191466_c0	comp191466_c0_seq1	Malate synthase, glyoxysomal
comp191627_c0	comp191627_c0_seq1	.
comp19174_c0	comp19174_c0_seq21	.
comp19174_c0	comp19174_c0_seq28	.
comp192194_c0	comp192194_c0_seq1	Kinesin light chain
comp1922_c3	comp1922_c3_seq38	.
comp1922_c3	comp1922_c3_seq47	.
comp19232_c0	comp19232_c0_seq7	.
comp192857_c0	comp192857_c0_seq1	.
comp19300_c0	comp19300_c0_seq7	.
comp193010_c0	comp193010_c0_seq1	.
comp193143_c0	comp193143_c0_seq1	.
comp193356_c0	comp193356_c0_seq1	.
comp193402_c0	comp193402_c0_seq1	Heat shock protein SSA2
comp193456_c0	comp193456_c0_seq3	.
comp193634_c0	comp193634_c0_seq1	.
comp193930_c0	comp193930_c0_seq1	Vacuolar protein sorting-associated protein 1
comp193930_c0	comp193930_c0_seq2	Vacuolar protein sorting-associated protein 1
comp194038_c0	comp194038_c0_seq1	.
comp194183_c0	comp194183_c0_seq1	.
comp19420_c0	comp19420_c0_seq5	.
comp194307_c0	comp194307_c0_seq1	.
comp194360_c0	comp194360_c0_seq1	.
comp194791_c0	comp194791_c0_seq1	pH-response transcription factor pacC/RIM101
comp194934_c0	comp194934_c0_seq1	.
comp195095_c0	comp195095_c0_seq1	.
comp195216_c0	comp195216_c0_seq1	.
comp195305_c0	comp195305_c0_seq1	6-phosphogluconate dehydrogenase, decarboxylating
comp19534_c0	comp19534_c0_seq6	.
comp195367_c0	comp195367_c0_seq1	.
comp195423_c0	comp195423_c0_seq1	.
comp196059_c0	comp196059_c0_seq3	.
comp19607_c0	comp19607_c0_seq1	Polygalacturonase
comp19607_c0	comp19607_c0_seq2	Polygalacturonase
comp19607_c0	comp19607_c0_seq3	Polygalacturonase
comp19607_c0	comp19607_c0_seq4	Polygalacturonase
comp19607_c0	comp19607_c0_seq5	Endopolygalacturonase 1
comp196955_c0	comp196955_c0_seq1	ADP,ATP carrier protein 2
comp197894_c0	comp197894_c0_seq2	.
comp198081_c0	comp198081_c0_seq4	.
comp198416_c0	comp198416_c0_seq3	.
comp198466_c0	comp198466_c0_seq1	.
comp199213_c0	comp199213_c0_seq1	.
comp199527_c0	comp199527_c0_seq3	.
comp19961_c0	comp19961_c0_seq107	.
comp200037_c0	comp200037_c0_seq1	.
comp20051_c0	comp20051_c0_seq23	.
comp20084_c0	comp20084_c0_seq1	.
comp200916_c0	comp200916_c0_seq3	.
comp201064_c0	comp201064_c0_seq1	.
comp201289_c0	comp201289_c0_seq1	.
comp201318_c0	comp201318_c0_seq1	.
comp202179_c0	comp202179_c0_seq1	Nitrosoguanidine resistance protein SNG1
comp202179_c0	comp202179_c0_seq2	.
comp202545_c0	comp202545_c0_seq1	.
comp202582_c0	comp202582_c0_seq1	.
comp202593_c0	comp202593_c0_seq1	.
comp203054_c0	comp203054_c0_seq1	40S ribosomal protein S0
comp203116_c0	comp203116_c0_seq1	.
comp203132_c0	comp203132_c0_seq1	.
comp203156_c0	comp203156_c0_seq2	.
comp203325_c0	comp203325_c0_seq1	.
comp20350_c1	comp20350_c1_seq7	.
comp203613_c0	comp203613_c0_seq1	40S ribosomal protein S4
comp203743_c0	comp203743_c0_seq2	Elongation factor 3
comp203962_c0	comp203962_c0_seq1	.
comp204087_c0	comp204087_c0_seq1	.
comp204150_c0	comp204150_c0_seq1	.
comp204280_c0	comp204280_c0_seq2	.
comp204343_c0	comp204343_c0_seq1	.
comp20434_c0	comp20434_c0_seq10	.
comp20439_c0	comp20439_c0_seq11	.
comp204410_c0	comp204410_c0_seq1	.
comp204491_c0	comp204491_c0_seq1	.
comp20452_c1	comp20452_c1_seq9	.
comp204602_c0	comp204602_c0_seq4	.
comp204748_c0	comp204748_c0_seq1	.
comp204884_c0	comp204884_c0_seq1	.
comp205037_c0	comp205037_c0_seq1	.
comp205162_c0	comp205162_c0_seq1	.
comp205394_c0	comp205394_c0_seq1	.
comp205447_c0	comp205447_c0_seq1	.
comp205750_c0	comp205750_c0_seq1	Hyphally-regulated protein
comp205844_c0	comp205844_c0_seq1	.
comp206097_c0	comp206097_c0_seq1	.
comp206252_c0	comp206252_c0_seq1	.
comp206556_c0	comp206556_c0_seq1	.
comp206721_c0	comp206721_c0_seq1	.
comp206806_c0	comp206806_c0_seq1	.
comp206812_c0	comp206812_c0_seq1	.
comp206907_c0	comp206907_c0_seq1	NAD-specific glutamate dehydrogenase
comp206918_c0	comp206918_c0_seq1	Acyl-CoA desaturase 1
comp206962_c0	comp206962_c0_seq2	.
comp207073_c0	comp207073_c0_seq5	.
comp207073_c0	comp207073_c0_seq7	.
comp207281_c0	comp207281_c0_seq1	.
comp207457_c0	comp207457_c0_seq1	.
comp20754_c0	comp20754_c0_seq16	.
comp207595_c0	comp207595_c0_seq1	.
comp207603_c0	comp207603_c0_seq4	.
comp207831_c0	comp207831_c0_seq1	DNA-directed RNA polymerase II subunit RPB1
comp208000_c0	comp208000_c0_seq1	.
comp20881_c0	comp20881_c0_seq12	.
comp208956_c0	comp208956_c0_seq1	.
comp209155_c0	comp209155_c0_seq2	.
comp209368_c0	comp209368_c0_seq1	Uncharacterized sugar kinase YDR109C
comp20990_c0	comp20990_c0_seq6	.
comp21011_c0	comp21011_c0_seq12	.
comp21011_c0	comp21011_c0_seq23	.
comp211157_c0	comp211157_c0_seq1	.
comp21136_c0	comp21136_c0_seq3	.
comp211999_c0	comp211999_c0_seq1	.
comp212290_c0	comp212290_c0_seq1	DNA repair protein RAD2
comp212589_c0	comp212589_c0_seq1	.
comp213279_c0	comp213279_c0_seq1	.
comp2132_c4	comp2132_c4_seq54	.
comp2132_c4	comp2132_c4_seq59	.
comp2132_c4	comp2132_c4_seq68	.
comp213822_c0	comp213822_c0_seq1	.
comp213822_c0	comp213822_c0_seq2	.
comp21441_c0	comp21441_c0_seq2	.
comp214679_c0	comp214679_c0_seq1	.
comp214786_c0	comp214786_c0_seq1	.
comp214838_c0	comp214838_c0_seq5	.
comp214976_c0	comp214976_c0_seq1	.
comp214976_c0	comp214976_c0_seq2	.
comp215026_c0	comp215026_c0_seq1	.
comp215188_c0	comp215188_c0_seq1	.
comp21527_c0	comp21527_c0_seq1	.
comp215285_c0	comp215285_c0_seq4	.
comp215317_c0	comp215317_c0_seq1	Uncharacterized protein PB7E8.02
comp215422_c0	comp215422_c0_seq1	.
comp215987_c0	comp215987_c0_seq1	.
comp2159_c3	comp2159_c3_seq2	.
comp2159_c6	comp2159_c6_seq15	.
comp2159_c6	comp2159_c6_seq34	.
comp216033_c0	comp216033_c0_seq1	.
comp2161_c2	comp2161_c2_seq101	.
comp2161_c2	comp2161_c2_seq131	.
comp2161_c2	comp2161_c2_seq157	.
comp2161_c2	comp2161_c2_seq98	.
comp216226_c0	comp216226_c0_seq1	.
comp216402_c0	comp216402_c0_seq1	.
comp216759_c0	comp216759_c0_seq1	.
comp216775_c0	comp216775_c0_seq1	.
comp216793_c0	comp216793_c0_seq1	.
comp216878_c0	comp216878_c0_seq3	.
comp216958_c0	comp216958_c0_seq1	.
comp217001_c0	comp217001_c0_seq1	Sphingolipid long chain base-responsive protein PIL1
comp217255_c0	comp217255_c0_seq1	Probable DNA-binding protein SNT1
comp217288_c0	comp217288_c0_seq3	.
comp217346_c0	comp217346_c0_seq1	.
comp217492_c0	comp217492_c0_seq1	.
comp217656_c0	comp217656_c0_seq2	.
comp217914_c0	comp217914_c0_seq1	Heat shock protein 70 2
comp217914_c0	comp217914_c0_seq2	Heat shock protein 70 2
comp217914_c0	comp217914_c0_seq3	Heat shock protein SSA2
comp217914_c0	comp217914_c0_seq4	Heat shock protein SSA2
comp217914_c0	comp217914_c0_seq5	Heat shock protein SSA2
comp217914_c0	comp217914_c0_seq6	Heat shock protein SSA1
comp218085_c0	comp218085_c0_seq1	Glutamate synthase [NADH]
comp21808_c0	comp21808_c0_seq1	.
comp218329_c0	comp218329_c0_seq1	KNR4/SMI1 homolog 2
comp218329_c0	comp218329_c0_seq2	KNR4/SMI1 homolog 2
comp218342_c0	comp218342_c0_seq1	ATP-dependent RNA helicase DHH1
comp218369_c0	comp218369_c0_seq1	.
comp218819_c0	comp218819_c0_seq1	.
comp218916_c0	comp218916_c0_seq1	.
comp219565_c0	comp219565_c0_seq1	.
comp21965_c0	comp21965_c0_seq2	.
comp219707_c0	comp219707_c0_seq1	.
comp22002_c8	comp22002_c8_seq49	.
comp22002_c8	comp22002_c8_seq56	.
comp22002_c8	comp22002_c8_seq68	.
comp22002_c8	comp22002_c8_seq92	.
comp220460_c0	comp220460_c0_seq1	.
comp220481_c0	comp220481_c0_seq3	.
comp220562_c0	comp220562_c0_seq1	.
comp220980_c0	comp220980_c0_seq1	.
comp221183_c0	comp221183_c0_seq1	.
comp221292_c0	comp221292_c0_seq2	.
comp221513_c0	comp221513_c0_seq1	.
comp221562_c0	comp221562_c0_seq1	.
comp222014_c0	comp222014_c0_seq3	.
comp22245_c0	comp22245_c0_seq1	.
comp222630_c0	comp222630_c0_seq1	.
comp222785_c0	comp222785_c0_seq1	Osmosensing histidine protein kinase SLN1	protein autophosphorylation`GO:0006355	biological_process	regulation of transcription, DNA-dependent`GO:0023014	biological_process	signal transduction by phosphorylation	.
comp223260_c0	comp223260_c0_seq1	5-methyltetrahydropteroyltriglutamate--homocysteine methyltransferase
comp223260_c0	comp223260_c0_seq2	5-methyltetrahydropteroyltriglutamate--homocysteine methyltransferase
comp22329_c1	comp22329_c1_seq1	.
comp2232_c0	comp2232_c0_seq1	.
comp223378_c0	comp223378_c0_seq6	.
comp223864_c0	comp223864_c0_seq1	.
comp22409_c0	comp22409_c0_seq5	.
comp22411_c0	comp22411_c0_seq1	.
comp224204_c0	comp224204_c0_seq1	.
comp224221_c0	comp224221_c0_seq1	.
comp224281_c0	comp224281_c0_seq1	.
comp22430_c0	comp22430_c0_seq1	.
comp2245_c1	comp2245_c1_seq112	.
comp2245_c1	comp2245_c1_seq114	.
comp2245_c1	comp2245_c1_seq140	.
comp2245_c1	comp2245_c1_seq59	.
comp224894_c0	comp224894_c0_seq1	.
comp224984_c0	comp224984_c0_seq1	.
comp225255_c0	comp225255_c0_seq1	Alpha-ketoglutarate-dependent sulfonate dioxygenase
comp225313_c0	comp225313_c0_seq1	.
comp225697_c0	comp225697_c0_seq1	.
comp225780_c0	comp225780_c0_seq1	.
comp22657_c2	comp22657_c2_seq1	.
comp22657_c2	comp22657_c2_seq5	.
comp22709_c0	comp22709_c0_seq2	.
comp2270_c1	comp2270_c1_seq1	.
comp227225_c0	comp227225_c0_seq2	.
comp227801_c0	comp227801_c0_seq1	.
comp228244_c0	comp228244_c0_seq3	.
comp228293_c0	comp228293_c0_seq1	.
comp228394_c0	comp228394_c0_seq1	Plasma membrane iron permease
comp228504_c0	comp228504_c0_seq1	.
comp228525_c0	comp228525_c0_seq1	.
comp228551_c0	comp228551_c0_seq1	Uncharacterized membrane protein C24H6.13
comp228577_c0	comp228577_c0_seq1	Uncharacterized protein C637.03
comp228639_c0	comp228639_c0_seq1	.
comp228698_c0	comp228698_c0_seq1	Heat shock protein 78, mitochondrial
comp228873_c0	comp228873_c0_seq1	Plasma membrane ATPase 1
comp228895_c0	comp228895_c0_seq1	.
comp229131_c0	comp229131_c0_seq6	.
comp229445_c0	comp229445_c0_seq1	.
comp22951_c0	comp22951_c0_seq1	.
comp22957_c0	comp22957_c0_seq1	.
comp229733_c0	comp229733_c0_seq1	Branchpoint-bridging protein
comp230213_c0	comp230213_c0_seq1	.
comp230258_c0	comp230258_c0_seq1	.
comp231093_c0	comp231093_c0_seq1	Myosin-1
comp231468_c0	comp231468_c0_seq1	.
comp231745_c0	comp231745_c0_seq1	.
comp231927_c0	comp231927_c0_seq1	.
comp232473_c0	comp232473_c0_seq1	.
comp232504_c0	comp232504_c0_seq1	.
comp232909_c0	comp232909_c0_seq2	.
comp232987_c0	comp232987_c0_seq1	.
comp233174_c0	comp233174_c0_seq1	.
comp233327_c0	comp233327_c0_seq1	.
comp233502_c0	comp233502_c0_seq1	.
comp233693_c0	comp233693_c0_seq1	.
comp233862_c0	comp233862_c0_seq3	.
comp23396_c0	comp23396_c0_seq28	.
comp234402_c0	comp234402_c0_seq1	.
comp234425_c0	comp234425_c0_seq4	.
comp234571_c0	comp234571_c0_seq1	.
comp23462_c0	comp23462_c0_seq2	.
comp234761_c0	comp234761_c0_seq1	.
comp234983_c0	comp234983_c0_seq1	.
comp23538_c1	comp23538_c1_seq11	.
comp235431_c0	comp235431_c0_seq2	.
comp235646_c0	comp235646_c0_seq1	.
comp236236_c0	comp236236_c0_seq1	.
comp236246_c0	comp236246_c0_seq1	.
comp236267_c0	comp236267_c0_seq1	.
comp236704_c0	comp236704_c0_seq1	.
comp236765_c0	comp236765_c0_seq1	.
comp237291_c0	comp237291_c0_seq1	.
comp237688_c0	comp237688_c0_seq1	.
comp238261_c0	comp238261_c0_seq1	Plasma membrane ATPase 1
comp238624_c0	comp238624_c0_seq1	.
comp239619_c0	comp239619_c0_seq1	.
comp23971_c0	comp23971_c0_seq14	.
comp23971_c0	comp23971_c0_seq2	.
comp23971_c2	comp23971_c2_seq12	.
comp239918_c0	comp239918_c0_seq1	PAB1-binding protein 1
comp240438_c0	comp240438_c0_seq1	.
comp240636_c0	comp240636_c0_seq5	.
comp240881_c0	comp240881_c0_seq1	Glucan 1,3-beta-glucosidase
comp24142_c1	comp24142_c1_seq9	.
comp24153_c0	comp24153_c0_seq3	.
comp241672_c0	comp241672_c0_seq1	.
comp241710_c0	comp241710_c0_seq2	.
comp242377_c0	comp242377_c0_seq1	.
comp242437_c0	comp242437_c0_seq4	.
comp242555_c0	comp242555_c0_seq1	.
comp242680_c0	comp242680_c0_seq1	.
comp242910_c0	comp242910_c0_seq1	.
comp242940_c0	comp242940_c0_seq1	.
comp242954_c0	comp242954_c0_seq1	.
comp243151_c0	comp243151_c0_seq1	.
comp243197_c0	comp243197_c0_seq1	.
comp243265_c0	comp243265_c0_seq3	.
comp243634_c0	comp243634_c0_seq1	.
comp243654_c0	comp243654_c0_seq1	.
comp243795_c0	comp243795_c0_seq1	.
comp243962_c0	comp243962_c0_seq1	.
comp244012_c0	comp244012_c0_seq1	.
comp244171_c0	comp244171_c0_seq1	.
comp24440_c0	comp24440_c0_seq30	.
comp244699_c0	comp244699_c0_seq1	.
comp244908_c0	comp244908_c0_seq1	.
comp244982_c0	comp244982_c0_seq1	.
comp245483_c0	comp245483_c0_seq1	.
comp245531_c0	comp245531_c0_seq1	.
comp245684_c0	comp245684_c0_seq1	.
comp245955_c0	comp245955_c0_seq1	.
comp246009_c0	comp246009_c0_seq1	.
comp246039_c0	comp246039_c0_seq1	.
comp246076_c0	comp246076_c0_seq1	Metal resistance protein YCF1
comp246202_c0	comp246202_c0_seq1	.
comp246221_c0	comp246221_c0_seq1	.
comp246263_c0	comp246263_c0_seq1	.
comp246485_c0	comp246485_c0_seq1	.
comp246492_c0	comp246492_c0_seq1	.
comp24657_c0	comp24657_c0_seq15	.
comp247046_c0	comp247046_c0_seq1	3-ketoacyl-CoA thiolase B, peroxisomal
comp247114_c0	comp247114_c0_seq1	.
comp247180_c1	comp247180_c1_seq1	.
comp247252_c0	comp247252_c0_seq1	.
comp247738_c0	comp247738_c0_seq1	.
comp247949_c0	comp247949_c0_seq1	.
comp248647_c0	comp248647_c0_seq1	Heat shock protein 104
comp248741_c0	comp248741_c0_seq2	.
comp248947_c0	comp248947_c0_seq1	.
comp249299_c0	comp249299_c0_seq1	.
comp249710_c0	comp249710_c0_seq1	.
comp249854_c0	comp249854_c0_seq1	.
comp250203_c0	comp250203_c0_seq1	.
comp250397_c0	comp250397_c0_seq1	.
comp25043_c0	comp25043_c0_seq1	.
comp250533_c0	comp250533_c0_seq1	.
comp250703_c0	comp250703_c0_seq1	Heat shock protein 90 homolog
comp250855_c0	comp250855_c0_seq1	Initiation-specific alpha-1,6-mannosyltransferase
comp25090_c0	comp25090_c0_seq14	.
comp251305_c0	comp251305_c0_seq1	.
comp251335_c0	comp251335_c0_seq1	.
comp2517_c1	comp2517_c1_seq6	.
comp252028_c0	comp252028_c0_seq3	.
comp252407_c0	comp252407_c0_seq1	.
comp252598_c0	comp252598_c0_seq1	.
comp25273_c0	comp25273_c0_seq4	.
comp252862_c0	comp252862_c0_seq1	Acyl-coenzyme A oxidase
comp2528_c0	comp2528_c0_seq13	.
comp2528_c0	comp2528_c0_seq20	.
comp2528_c0	comp2528_c0_seq21	.
comp253287_c0	comp253287_c0_seq1	.
comp253591_c0	comp253591_c0_seq1	Oligomycin resistance ATP-dependent permease YOR1
comp254396_c0	comp254396_c0_seq1	.
comp254673_c0	comp254673_c0_seq1	.
comp254698_c0	comp254698_c0_seq1	.
comp254776_c0	comp254776_c0_seq1	.
comp25489_c0	comp25489_c0_seq1	Endopolygalacturonase I
comp25489_c0	comp25489_c0_seq2	Endopolygalacturonase I
comp25489_c0	comp25489_c0_seq3	Endopolygalacturonase I
comp255514_c0	comp255514_c0_seq1	.
comp257055_c0	comp257055_c0_seq1	.
comp2571_c0	comp2571_c0_seq21	.
comp2571_c0	comp2571_c0_seq36	.
comp2571_c0	comp2571_c0_seq42	.
comp257231_c0	comp257231_c0_seq2	.
comp257250_c0	comp257250_c0_seq2	.
comp25750_c0	comp25750_c0_seq12	.
comp25750_c0	comp25750_c0_seq9	.
comp258045_c0	comp258045_c0_seq1	.
comp258804_c0	comp258804_c0_seq1	60S ribosomal protein L5
comp259101_c0	comp259101_c0_seq1	.
comp259105_c0	comp259105_c0_seq1	.
comp259112_c0	comp259112_c0_seq1	.
comp25923_c1	comp25923_c1_seq19	.
comp25923_c1	comp25923_c1_seq28	.
comp25923_c1	comp25923_c1_seq29	.
comp25940_c0	comp25940_c0_seq21	.
comp259624_c0	comp259624_c0_seq1	.
comp259688_c0	comp259688_c0_seq1	.
comp259694_c0	comp259694_c0_seq3	.
comp259742_c0	comp259742_c0_seq1	.
comp259749_c0	comp259749_c0_seq1	.
comp259786_c0	comp259786_c0_seq1	.
comp259848_c0	comp259848_c0_seq3	.
comp259869_c0	comp259869_c0_seq1	Pumilio homology domain family member 4
comp259942_c0	comp259942_c0_seq1	.
comp260097_c0	comp260097_c0_seq1	.
comp26018_c0	comp26018_c0_seq1	.
comp260534_c0	comp260534_c0_seq1	.
comp260554_c0	comp260554_c0_seq1	.
comp260679_c0	comp260679_c0_seq1	.
comp260683_c0	comp260683_c0_seq1	.
comp260838_c0	comp260838_c0_seq1	.
comp261035_c0	comp261035_c0_seq1	.
comp26149_c0	comp26149_c0_seq30	.
comp261580_c0	comp261580_c0_seq1	.
comp261656_c0	comp261656_c0_seq1	.
comp26181_c0	comp26181_c0_seq63	.
comp262003_c0	comp262003_c0_seq1	.
comp262010_c0	comp262010_c0_seq1	.
comp262038_c0	comp262038_c0_seq1	.
comp262261_c0	comp262261_c0_seq1	Pyruvate carboxylase
comp26226_c1	comp26226_c1_seq4	.
comp262402_c0	comp262402_c0_seq1	.
comp262445_c0	comp262445_c0_seq4	.
comp262491_c0	comp262491_c0_seq1	.
comp262533_c0	comp262533_c0_seq1	.
comp262564_c0	comp262564_c0_seq1	.
comp262625_c0	comp262625_c0_seq1	Asparagine synthetase [glutamine-hydrolyzing] 2
comp263039_c0	comp263039_c0_seq1	3',5'-cyclic-nucleotide phosphodiesterase
comp263166_c0	comp263166_c0_seq1	.
comp263252_c0	comp263252_c0_seq1	.
comp263899_c0	comp263899_c0_seq1	.
comp264126_c0	comp264126_c0_seq1	.
comp264321_c0	comp264321_c0_seq1	Peroxisomal primary amine oxidase
comp264360_c0	comp264360_c0_seq1	.
comp264541_c0	comp264541_c0_seq1	.
comp264559_c0	comp264559_c0_seq1	.
comp264655_c0	comp264655_c0_seq1	.
comp264733_c0	comp264733_c0_seq1	.
comp26477_c0	comp26477_c0_seq18	.
comp26491_c0	comp26491_c0_seq1	.
comp264921_c0	comp264921_c0_seq1	.
comp265042_c0	comp265042_c0_seq5	.
comp265069_c0	comp265069_c0_seq1	Zinc finger protein STP3
comp265247_c0	comp265247_c0_seq1	Maltose permease MAL61
comp265247_c0	comp265247_c0_seq1	Maltose permease MAL61
comp265247_c0	comp265247_c0_seq2	Maltose permease MAL61
comp265247_c0	comp265247_c0_seq2	Maltose permease MAL61
comp26545_c0	comp26545_c0_seq2	.
comp26563_c0	comp26563_c0_seq1	Eukaryotic initiation factor 4F subunit p150
comp265731_c0	comp265731_c0_seq1	V-type proton ATPase subunit a, vacuolar isoform
comp26599_c0	comp26599_c0_seq6	.
comp266156_c0	comp266156_c0_seq1	.
comp26622_c0	comp26622_c0_seq6	.
comp266230_c0	comp266230_c0_seq1	.
comp266537_c0	comp266537_c0_seq2	.
comp266574_c0	comp266574_c0_seq1	.
comp266781_c0	comp266781_c0_seq1	.
comp266884_c0	comp266884_c0_seq1	.
comp26724_c0	comp26724_c0_seq15	E3 ubiquitin-protein ligase SIAH1B	.
comp267262_c0	comp267262_c0_seq1	.
comp267337_c0	comp267337_c0_seq1	.
comp267456_c0	comp267456_c0_seq1	Ubiquitin carboxyl-terminal hydrolase 16
comp268120_c0	comp268120_c0_seq1	Protein translation factor SUI1
comp268314_c0	comp268314_c0_seq1	.
comp268466_c0	comp268466_c0_seq1	.
comp26854_c0	comp26854_c0_seq1	.
comp268874_c0	comp268874_c0_seq1	.
comp268906_c0	comp268906_c0_seq2	.
comp2690_c2	comp2690_c2_seq71	.
comp269304_c0	comp269304_c0_seq1	.
comp270098_c0	comp270098_c0_seq1	Alpha-ketoglutarate-dependent sulfonate dioxygenase
comp27038_c0	comp27038_c0_seq35	.
comp270797_c0	comp270797_c0_seq1	.
comp27095_c1	comp27095_c1_seq1	.
comp271628_c0	comp271628_c0_seq1	.
comp27162_c0	comp27162_c0_seq21	.
comp271735_c0	comp271735_c0_seq1	.
comp271768_c0	comp271768_c0_seq1	.
comp271901_c0	comp271901_c0_seq1	Heat shock protein SSC1, mitochondrial
comp272599_c0	comp272599_c0_seq1	.
comp27288_c0	comp27288_c0_seq1	Heat shock protein 104
comp272957_c0	comp272957_c0_seq1	.
comp2731_c0	comp2731_c0_seq3	.
comp273635_c0	comp273635_c0_seq1	.
comp27395_c0	comp27395_c0_seq1	.
comp274158_c0	comp274158_c0_seq1	.
comp274377_c0	comp274377_c0_seq1	.
comp274444_c0	comp274444_c0_seq1	.
comp274569_c0	comp274569_c0_seq1	.
comp274781_c0	comp274781_c0_seq1	.
comp274891_c0	comp274891_c0_seq1	.
comp275339_c0	comp275339_c0_seq1	.
comp275936_c0	comp275936_c0_seq1	.
comp27593_c0	comp27593_c0_seq23	.
comp275999_c0	comp275999_c0_seq1	.
comp276161_c0	comp276161_c0_seq1	.
comp276164_c0	comp276164_c0_seq4	.
comp276445_c0	comp276445_c0_seq1	.
comp276452_c0	comp276452_c0_seq1	.
comp276731_c0	comp276731_c0_seq1	.
comp277083_c0	comp277083_c0_seq1	.
comp277257_c0	comp277257_c0_seq2	.
comp277315_c0	comp277315_c0_seq1	.
comp277716_c0	comp277716_c0_seq1	Kinesin light chain 3
comp27785_c1	comp27785_c1_seq3	.
comp278300_c0	comp278300_c0_seq1	.
comp278540_c0	comp278540_c0_seq1	.
comp278678_c0	comp278678_c0_seq1	.
comp278717_c0	comp278717_c0_seq1	DNA-directed RNA polymerase I subunit RPA135
comp278764_c0	comp278764_c0_seq1	Serine/threonine-protein kinase AKL1
comp278825_c0	comp278825_c0_seq1	Ubiquitin carboxyl-terminal hydrolase 15
comp279043_c0	comp279043_c0_seq1	.
comp279380_c0	comp279380_c0_seq1	.
comp279418_c0	comp279418_c0_seq1	.
comp279425_c0	comp279425_c0_seq1	1,3-beta-glucan synthase component GSC2
comp27951_c0	comp27951_c0_seq2	.
comp279538_c0	comp279538_c0_seq1	60S ribosomal protein L4-B
comp279559_c0	comp279559_c0_seq1	.
comp279632_c0	comp279632_c0_seq1	.
comp279920_c0	comp279920_c0_seq1	Glutamine synthetase
comp280172_c0	comp280172_c0_seq1	.
comp280276_c0	comp280276_c0_seq1	.
comp280679_c0	comp280679_c0_seq1	.
comp280935_c0	comp280935_c0_seq1	.
comp281214_c0	comp281214_c0_seq3	.
comp281324_c0	comp281324_c0_seq1	.
comp281391_c0	comp281391_c0_seq3	.
comp281444_c0	comp281444_c0_seq1	.
comp281673_c0	comp281673_c0_seq1	.
comp281703_c0	comp281703_c0_seq1	Sterol uptake control protein 2
comp281724_c0	comp281724_c0_seq1	.
comp282034_c0	comp282034_c0_seq1	Low-specificity L-threonine aldolase
comp282089_c0	comp282089_c0_seq2	.
comp282317_c0	comp282317_c0_seq1	.
comp282372_c0	comp282372_c0_seq1	.
comp282693_c0	comp282693_c0_seq1	.
comp282760_c0	comp282760_c0_seq1	Eukaryotic translation initiation factor 3 subunit G
comp2827_c1	comp2827_c1_seq5	.
comp283044_c0	comp283044_c0_seq1	Serine/threonine-protein kinase hal4
comp283258_c0	comp283258_c0_seq1	.
comp283295_c0	comp283295_c0_seq1	.
comp283430_c0	comp283430_c0_seq1	.
comp283607_c0	comp283607_c0_seq1	.
comp284362_c0	comp284362_c0_seq1	.
comp284596_c0	comp284596_c0_seq1	.
comp284854_c0	comp284854_c0_seq1	.
comp285553_c0	comp285553_c0_seq1	.
comp28601_c1	comp28601_c1_seq1	.
comp286083_c0	comp286083_c0_seq1	.
comp286091_c0	comp286091_c0_seq1	.
comp286379_c0	comp286379_c0_seq1	.
comp286446_c0	comp286446_c0_seq1	1,3-beta-glucan synthase component GSC2
comp286836_c0	comp286836_c0_seq1	Anucleate primary sterigmata protein A
comp287452_c0	comp287452_c0_seq1	Centromere/microtubule-binding protein CBF5
comp287457_c0	comp287457_c0_seq1	Protein SPT23
comp288130_c0	comp288130_c0_seq1	MAP kinase kinase MKK1/SSP32
comp288642_c0	comp288642_c0_seq1	Putative DNA helicase INO80
comp289439_c0	comp289439_c0_seq1	Eukaryotic translation initiation factor 6
comp289439_c0	comp289439_c0_seq2	Eukaryotic translation initiation factor 6
comp289455_c0	comp289455_c0_seq1	.
comp289455_c0	comp289455_c0_seq2	.
comp289978_c0	comp289978_c0_seq1	.
comp290017_c0	comp290017_c0_seq1	.
comp290254_c0	comp290254_c0_seq1	.
comp290445_c0	comp290445_c0_seq1	.
comp290530_c0	comp290530_c0_seq1	Protein BFR2
comp290720_c0	comp290720_c0_seq2	.
comp290978_c0	comp290978_c0_seq1	.
comp291094_c0	comp291094_c0_seq1	.
comp291204_c0	comp291204_c0_seq1	.
comp2913_c7	comp2913_c7_seq1	.
comp2913_c9	comp2913_c9_seq104	.
comp2913_c9	comp2913_c9_seq83	.
comp291411_c0	comp291411_c0_seq4	.
comp291414_c0	comp291414_c0_seq1	.
comp291473_c0	comp291473_c0_seq1	.
comp29275_c1	comp29275_c1_seq26	.
comp29283_c1	comp29283_c1_seq11	.
comp293122_c0	comp293122_c0_seq1	.
comp293581_c0	comp293581_c0_seq1	Acyl-coenzyme A oxidase
comp294516_c0	comp294516_c0_seq1	.
comp29471_c0	comp29471_c0_seq12	.
comp294958_c0	comp294958_c0_seq1	Myosin-1
comp2949_c1	comp2949_c1_seq3	.
comp295773_c0	comp295773_c0_seq1	.
comp295803_c0	comp295803_c0_seq1	.
comp296027_c0	comp296027_c0_seq1	.
comp29611_c0	comp29611_c0_seq6	.
comp296290_c0	comp296290_c0_seq1	Protein HRB1
comp296290_c0	comp296290_c0_seq2	Protein HRB1
comp296448_c0	comp296448_c0_seq1	Probable pectinesterase/pectinesterase inhibitor 47	.
comp296759_c0	comp296759_c0_seq1	.
comp29750_c0	comp29750_c0_seq1	.
comp297628_c0	comp297628_c0_seq1	.
comp297881_c0	comp297881_c0_seq1	.
comp29812_c0	comp29812_c0_seq5	.
comp298556_c0	comp298556_c0_seq1	.
comp298586_c0	comp298586_c0_seq1	.
comp29892_c0	comp29892_c0_seq8	.
comp29919_c0	comp29919_c0_seq25	.
comp299476_c0	comp299476_c0_seq1	.
comp2997_c3	comp2997_c3_seq23	.
comp30031_c0	comp30031_c0_seq1	.
comp300706_c0	comp300706_c0_seq2	.
comp300758_c0	comp300758_c0_seq1	.
comp300913_c0	comp300913_c0_seq1	.
comp300982_c0	comp300982_c0_seq1	.
comp30100_c0	comp30100_c0_seq22	.
comp301070_c0	comp301070_c0_seq1	.
comp301327_c0	comp301327_c0_seq1	.
comp30148_c0	comp30148_c0_seq6	.
comp301740_c0	comp301740_c0_seq1	Phosphatidate cytidylyltransferase
comp301744_c0	comp301744_c0_seq1	.
comp301744_c0	comp301744_c0_seq2	.
comp301763_c1	comp301763_c1_seq2	.
comp302086_c0	comp302086_c0_seq1	.
comp302228_c0	comp302228_c0_seq1	.
comp302855_c0	comp302855_c0_seq2	.
comp302872_c0	comp302872_c0_seq1	.
comp303152_c0	comp303152_c0_seq1	.
comp303233_c0	comp303233_c0_seq1	.
comp303375_c0	comp303375_c0_seq1	Calcium-transporting ATPase 2
comp303390_c0	comp303390_c0_seq1	.
comp303489_c0	comp303489_c0_seq1	.
comp303649_c0	comp303649_c0_seq1	60S ribosomal protein L9-B
comp303671_c0	comp303671_c0_seq1	.
comp303718_c0	comp303718_c0_seq1	.
comp303833_c0	comp303833_c0_seq1	.
comp303907_c0	comp303907_c0_seq1	.
comp304196_c0	comp304196_c0_seq2	.
comp304268_c0	comp304268_c0_seq5	.
comp304335_c0	comp304335_c0_seq1	.
comp304425_c0	comp304425_c0_seq1	.
comp304473_c0	comp304473_c0_seq1	.
comp304616_c0	comp304616_c0_seq1	.
comp30487_c1	comp30487_c1_seq2	.
comp30487_c1	comp30487_c1_seq3	.
comp304909_c0	comp304909_c0_seq1	.
comp304928_c0	comp304928_c0_seq1	Actin-binding protein
comp304931_c0	comp304931_c0_seq1	.
comp30495_c0	comp30495_c0_seq15	.
comp30495_c0	comp30495_c0_seq32	.
comp305173_c0	comp305173_c0_seq1	Sugar transporter STL1
comp305204_c0	comp305204_c0_seq1	.
comp305402_c0	comp305402_c0_seq1	.
comp305700_c0	comp305700_c0_seq1	.
comp305718_c0	comp305718_c0_seq10	.
comp305760_c0	comp305760_c0_seq1	.
comp306158_c0	comp306158_c0_seq1	Lon protease homolog 2, peroxisomal
comp306208_c0	comp306208_c0_seq1	.
comp306418_c0	comp306418_c0_seq1	.
comp306426_c0	comp306426_c0_seq1	.
comp306481_c0	comp306481_c0_seq1	.
comp306507_c0	comp306507_c0_seq1	.
comp306648_c0	comp306648_c0_seq1	Siderophore iron transporter mirB
comp306667_c0	comp306667_c0_seq1	.
comp30682_c0	comp30682_c0_seq20	.
comp306867_c0	comp306867_c0_seq1	[NU+] prion formation protein 1
comp306873_c0	comp306873_c0_seq1	.
comp306873_c0	comp306873_c0_seq2	.
comp30696_c1	comp30696_c1_seq5	.
comp307020_c0	comp307020_c0_seq1	.
comp30710_c0	comp30710_c0_seq4	.
comp307235_c0	comp307235_c0_seq1	Uncharacterized protein YLR290C, mitochondrial
comp30725_c0	comp30725_c0_seq13	.
comp307324_c0	comp307324_c0_seq1	.
comp307452_c0	comp307452_c0_seq1	.
comp30778_c0	comp30778_c0_seq20	.
comp308005_c0	comp308005_c0_seq1	Uncharacterized membrane protein YCR061W
comp308260_c0	comp308260_c0_seq1	.
comp308539_c0	comp308539_c0_seq1	.
comp30863_c0	comp30863_c0_seq6	.
comp3087_c0	comp3087_c0_seq16	.
comp30963_c0	comp30963_c0_seq2	.
comp31012_c0	comp31012_c0_seq8	.
comp310258_c0	comp310258_c0_seq1	.
comp310418_c0	comp310418_c0_seq1	Uncharacterized CDP-alcohol phosphatidyltransferase class-I family protein C22A12.08c
comp310496_c0	comp310496_c0_seq1	.
comp310556_c0	comp310556_c0_seq1	.
comp310864_c0	comp310864_c0_seq1	.
comp310987_c0	comp310987_c0_seq2	Horcolin
comp311282_c0	comp311282_c0_seq1	.
comp311353_c0	comp311353_c0_seq1	.
comp311775_c0	comp311775_c0_seq1	.
comp312273_c0	comp312273_c0_seq1	.
comp312291_c0	comp312291_c0_seq1	pH-response regulator protein palF/RIM8
comp312504_c0	comp312504_c0_seq1	.
comp312856_c0	comp312856_c0_seq2	.
comp313060_c0	comp313060_c0_seq1	Serine/threonine-protein kinase RIM11/MSD1
comp313300_c0	comp313300_c0_seq1	Magnesium transporter NIPA2
comp313432_c0	comp313432_c0_seq1	Autophagy-related protein 6
comp3137_c6	comp3137_c6_seq156	.
comp3137_c6	comp3137_c6_seq173	.
comp3137_c6	comp3137_c6_seq181	.
comp3137_c6	comp3137_c6_seq214	.
comp3137_c6	comp3137_c6_seq221	.
comp3137_c6	comp3137_c6_seq234	.
comp3137_c6	comp3137_c6_seq243	.
comp314065_c0	comp314065_c0_seq1	.
comp314089_c0	comp314089_c0_seq1	.
comp31437_c0	comp31437_c0_seq1	.
comp31437_c0	comp31437_c0_seq3	.
comp314804_c0	comp314804_c0_seq1	.
comp31520_c1	comp31520_c1_seq1	.
comp31564_c0	comp31564_c0_seq2	.
comp315797_c0	comp315797_c0_seq1	.
comp315802_c0	comp315802_c0_seq2	.
comp315875_c0	comp315875_c0_seq1	Iron transport multicopper oxidase FET3
comp316004_c0	comp316004_c0_seq1	.
comp316350_c0	comp316350_c0_seq1	.
comp316465_c0	comp316465_c0_seq1	.
comp316874_c0	comp316874_c0_seq1	.
comp317089_c0	comp317089_c0_seq1	.
comp31722_c2	comp31722_c2_seq8	.
comp31724_c0	comp31724_c0_seq24	.
comp317505_c0	comp317505_c0_seq1	.
comp317768_c0	comp317768_c0_seq1	.
comp317955_c0	comp317955_c0_seq1	Elongation factor 1-alpha
comp317961_c0	comp317961_c0_seq1	.
comp318235_c0	comp318235_c0_seq1	.
comp318322_c0	comp318322_c0_seq1	.
comp318512_c0	comp318512_c0_seq1	.
comp319261_c0	comp319261_c0_seq1	.
comp319509_c0	comp319509_c0_seq1	.
comp31954_c0	comp31954_c0_seq1	Myosin-1
comp320138_c0	comp320138_c0_seq1	.
comp320173_c0	comp320173_c0_seq1	.
comp320184_c0	comp320184_c0_seq1	.
comp320347_c0	comp320347_c0_seq1	.
comp320856_c0	comp320856_c0_seq1	.
comp321006_c0	comp321006_c0_seq1	Putative mitochondrial translation system component PET127
comp32100_c1	comp32100_c1_seq1	.
comp32162_c1	comp32162_c1_seq2	.
comp321630_c0	comp321630_c0_seq2	.
comp322872_c0	comp322872_c0_seq1	.
comp323010_c0	comp323010_c0_seq2	.
comp323094_c0	comp323094_c0_seq1	.
comp32314_c0	comp32314_c0_seq1	.
comp323157_c0	comp323157_c0_seq1	.
comp323295_c0	comp323295_c0_seq1	.
comp323498_c0	comp323498_c0_seq2	.
comp323558_c0	comp323558_c0_seq1	.
comp323821_c0	comp323821_c0_seq1	.
comp323849_c0	comp323849_c0_seq1	U3 small nucleolar RNA-associated protein 14
comp32398_c0	comp32398_c0_seq1	Sodium transport ATPase 5
comp32458_c0	comp32458_c0_seq6	.
comp32484_c0	comp32484_c0_seq30	.
comp324_c1	comp324_c1_seq2	.
comp325170_c0	comp325170_c0_seq1	Protein phosphatase 1 regulatory subunit 3C
comp325949_c0	comp325949_c0_seq1	.
[truncated: 6,032 more rows]
[truncated: 24 more columns]
