# Supplementary material for: Functional genomics and microbiome profiling of the Asian longhorned beetle (Anoplophora glabripennis) reveal insights into the digestive physiology and nutritional ecology of wood feeding beetles
Source: BMC Genomics. 2014 Dec 12;15(1):1096. doi: 10.1186/1471-2164-15-1096 (PMC4299006; doi:10.1186/1471-2164-15-1096)
Supplement: Supplementary file 9 — Additional file 9: Supplemental file 4. Highest scoring BLASTX alignments of protein coding genes assembled from the A. glabripennis intact midgut. (XLSX 89 KB) [file 12864_2014_6803_MOESM9_ESM.xlsx]

## Sheet: microbial.transcripts.intact.mi
comp100222_c0	Acetyl-CoA hydrolase
comp100328_c0	Glycogen [starch] synthase isoform 1
comp100366_c0	Actin-1
comp100731_c0	MYND-type zinc finger protein MUB1
comp100992_c0	Pyruvate carboxylase
comp101003_c0	Elongation factor 3
comp101330_c0	60S ribosomal protein L16-A
comp101532_c0	Saccharopine dehydrogenase [NAD(+), L-lysine-forming]
comp101718_c0
comp101805_c0	Branched-chain-amino-acid aminotransferase, mitochondrial
comp101985_c0	Hsp70 nucleotide exchange factor FES1
comp102342_c0	60S ribosomal protein L38
comp102464_c0	2-isopropylmalate synthase 2, mitochondrial
comp102468_c0
comp102638_c0	Mannose-1-phosphate guanyltransferase
comp102653_c0	Elongation factor 3
comp102654_c0	Fatty acid synthase subunit beta
comp103002_c0	1,3-beta-glucan synthase component FKS1
comp103199_c0	60S ribosomal protein L10a
comp103741_c0	Heat shock protein 60, mitochondrial
comp103751_c0	Ketol-acid reductoisomerase, mitochondrial
comp103938_c0	40S ribosomal protein S15
comp103938_c0	40S ribosomal protein S15
comp104196_c0	FK506-binding protein 1
comp104411_c0	Glycogen phosphorylase
comp104576_c0	Fatty acid synthase subunit beta
comp104721_c0
comp105242_c0	Omega-6 fatty acid desaturase, endoplasmic reticulum isozyme 1
comp105464_c0	Pyruvate carboxylase 2
comp105547_c0	Mitochondrial inner membrane i-AAA protease supercomplex subunit YME1
comp106015_c0	Acetyl-CoA carboxylase
comp106285_c0
comp106519_c0	Probable cytosolic iron-sulfur protein assembly protein 1
comp106598_c0	ATPase-stabilizing factor 15 kDa protein
comp106700_c0
comp106771_c0	Zinc-regulated transporter 2
comp107002_c0	Heat shock protein 78, mitochondrial
comp107207_c0	Asparagine--tRNA ligase, cytoplasmic
comp107322_c0	Uncharacterized globin-like protein YNL234W
comp107443_c0	Mitochondrial intermembrane space import and assembly protein 40
comp107673_c0	Respiratory growth induced protein 1
comp108937_c0	Protein AST2
comp109137_c0	DNA-directed RNA polymerase I subunit RPA12
comp109306_c0	Acetyl-CoA carboxylase
comp109523_c0	High-affinity methionine permease
comp109579_c0	Putative Xaa-Pro aminopeptidase FRA1
comp110861_c0	C-1-tetrahydrofolate synthase, cytoplasmic
comp111310_c0	60S ribosomal protein L4-B
comp111621_c0	Hsp90 co-chaperone AHA1
comp112031_c0	Pyruvate carboxylase 2
comp112750_c0	Peroxisomal membrane protein PAS20
comp113461_c0	Vacuolar protein sorting-associated protein 73
comp113727_c0	Homocitrate synthase, mitochondrial
comp113748_c0	Protein VMS1
comp114116_c0	6-phosphofructokinase subunit alpha
comp115321_c0	ABC transporter CDR4
comp115426_c0	Adenosylhomocysteinase
comp115962_c0	Succinate dehydrogenase [ubiquinone] iron-sulfur subunit, mitochondrial
comp116419_c0	Phosphoglycerate mutase
comp117699_c0	Hsp90 co-chaperone AHA1
comp117906_c0	Zinc finger protein ZPR1
comp117942_c0	Histone H2B.2
comp119908_c0	Superoxide dismutase [Cu-Zn]
comp119959_c0	DNA repair and recombination protein RDH54
comp120898_c0	40S ribosomal protein S3
comp122578_c0	Guanine nucleotide-binding protein subunit beta-like protein
comp123082_c0	Cytochrome c oxidase subunit 6A, mitochondrial
comp123180_c0	Retrovirus-related Pol polyprotein from transposon opus
comp123353_c0	Dihydrolipoyllysine-residue succinyltransferase component of 2-oxoglutarate dehydrogenase complex, mitochondrial
comp123517_c0	Arginine biosynthesis bifunctional protein ArgJ, mitochondrial
comp123528_c0
comp123705_c0	SEH-associated protein 4
comp123740_c0	Beta-glucosidase
comp123890_c0	Protein URA2
comp124158_c0	ATP synthase subunit 4, mitochondrial
comp124196_c0	60S ribosomal protein L39
comp124245_c0	Uncharacterized protein YNL024C
comp124369_c0	Synaptobrevin homolog YKT6
comp124616_c0	Fatty acid synthase subunit beta
comp124860_c0	Putative acyl-CoA-binding protein
comp124922_c0	NADH-ubiquinone oxidoreductase 20.8 kDa subunit
comp125053_c0	Protein ESC2
comp125067_c0	Eukaryotic translation initiation factor 3 subunit C
comp125374_c0	Kynurenine 3-monooxygenase
comp125553_c0	Elongation factor Tu, mitochondrial
comp125655_c0	Cytochrome c oxidase polypeptide 5A, mitochondrial
comp125661_c0	Homocitrate synthase, mitochondrial
comp125765_c0	Eukaryotic translation initiation factor 3 subunit A
comp125870_c0	Putative succinate dehydrogenase [ubiquinone] cytochrome b subunit, mitochondrial
comp126143_c0	NADH-ubiquinone oxidoreductase chain 1
comp126157_c0	Uncharacterized protein C16H5.12c
comp126437_c0	60S acidic ribosomal protein P2-alpha
comp126447_c0	2-isopropylmalate synthase
comp126651_c0	Importin subunit beta-3
comp126697_c0	Protein MSS51, mitochondrial
comp127055_c0	DNA-directed RNA polymerase II subunit RPB1
comp127503_c0	Mannan endo-1,6-alpha-mannosidase DCW1
comp127621_c0	Mediator of RNA polymerase II transcription subunit 21
comp127640_c0	60S ribosomal protein L20-B
comp127699_c0	Mitochondrial inner membrane i-AAA protease supercomplex subunit YME1
comp127699_c0	Mitochondrial inner membrane i-AAA protease supercomplex subunit YME1
comp127993_c0	60S ribosomal protein L15-A
comp128465_c0	60S ribosomal protein L6-A
comp12877_c0	Polygalacturonase
comp129239_c0	60S ribosomal protein L31
comp12928_c0	Probable endopolygalacturonase AFUA_1G17220
comp129469_c0	V-type proton ATPase subunit B
comp129518_c0	Phosphoenolpyruvate carboxykinase [ATP]
comp129535_c0	Uncharacterized membrane protein YML131W
comp129696_c0	Multiprotein-bridging factor 1
comp130158_c0
comp130298_c0	Cell wall protein ECM33
comp130473_c0	Adenylyl cyclase-associated protein
comp130477_c0	Fatty acid synthase subunit beta
comp130484_c0	Serine/threonine-protein kinase VHS1
comp130524_c0	Inosine-5'-monophosphate dehydrogenase 3
comp131270_c0	40S ribosomal protein S4-B
comp131461_c0	Phosphomannomutase
comp131746_c0	Pyridoxal biosynthesis lyase PdxS
comp131750_c0	Fatty acid synthase subunit beta
comp131979_c0	NADH-ubiquinone oxidoreductase 23 kDa subunit, mitochondrial
comp131986_c0	Antiviral protein SKI8
comp132377_c0	Cytochrome b-c1 complex subunit 2, mitochondrial
comp132602_c0	Dihydrolipoyllysine-residue acetyltransferase component of pyruvate dehydrogenase complex, mitochondrial
comp132670_c0	Serine hydroxymethyltransferase, mitochondrial
comp132843_c0	NADH-ubiquinone oxidoreductase 51 kDa subunit, mitochondrial
comp132954_c0	Pyruvate decarboxylase
comp133056_c0	Mitochondrial protein import protein MAS5
comp133139_c0	Acetyl-CoA carboxylase
comp133194_c0	Glucose-6-phosphate isomerase
comp133603_c0	Cell division control protein 48
comp134026_c0
comp134293_c0	ATP-dependent RNA helicase eIF4A
comp134444_c0	Myo-inositol transporter 2
comp134522_c0	Bifunctional purine biosynthesis protein ADE17
comp134907_c0
comp134950_c0	Ras-like protein 1
comp135859_c0	Importin subunit beta-3
comp135956_c0	Nucleoporin NUP192
comp136319_c0	Probable methylmalonate-semialdehyde dehydrogenase [acylating], mitochondrial
comp136422_c0	Pyruvate carboxylase
comp136516_c0	Polyamine transporter 4
comp136821_c0	Protein FMP42
comp136852_c0	Cytochrome b-c1 complex subunit 10
comp137166_c0
comp137202_c0	1,3-beta-glucan synthase component FKS1
comp137231_c0	Pyruvate carboxylase 2
comp137529_c0	Zinc/cadmium resistance protein
comp137585_c0	Proteasome subunit alpha type-4
comp137590_c0	Delta(12) fatty acid desaturase
comp137680_c0	Lactoylglutathione lyase
comp137795_c0	ATP synthase subunit gamma, mitochondrial
comp137809_c0	Vitamin B6 transporter TPN1
comp137900_c0
comp137903_c0	MAP kinase kinase PBS2
comp138111_c0	Heat shock protein SSA1
comp138476_c0	Triosephosphate isomerase
comp138867_c0	6-phosphofructokinase subunit alpha
comp139107_c0	Cell division control protein 48
comp139141_c0	Glycogen phosphorylase
comp139159_c0	1,3-beta-glucan synthase component GSC2
comp139251_c0	Phosphoribosylformylglycinamidine synthase
comp13936_c3
comp13936_c3
comp13936_c3
comp139615_c0	60S ribosomal protein L9-B
comp139906_c0	CAAX prenyl protease 1
comp140211_c0	Phosphoenolpyruvate carboxykinase [ATP]
comp140251_c0	Probable ATP-dependent RNA helicase DHR1
comp140269_c0	Vitamin B6 transporter TPN1
comp140322_c0	NADH-ubiquinone oxidoreductase 78 kDa subunit, mitochondrial
comp140411_c0	NADH dehydrogenase [ubiquinone] flavoprotein 1, mitochondrial
comp140432_c0	Probable succinyl-CoA ligase [ADP-forming] subunit alpha, mitochondrial
comp140435_c0	60S ribosomal protein L5
comp140435_c0	60S ribosomal protein L5
comp140800_c0	Pyridoxal biosynthesis lyase PdxS
comp140826_c0	Zuotin
comp141129_c0	5'-3' exoribonuclease 2
comp14115_c0	ATP synthase subunit 9, mitochondrial
comp141212_c0	Sterol regulatory element-binding protein 1
comp141534_c0	Mitochondrial intermembrane space cysteine motif-containing protein MIC17
comp141663_c0	1,3-beta-glucan synthase component FKS1
comp141944_c0	Carboxypeptidase S
comp142276_c0	40S ribosomal protein S13
comp142733_c0	Spore wall maturation protein DIT1
comp142779_c0	Indoleamine 2,3-dioxygenase family protein
comp143044_c0	Alcohol dehydrogenase 4, mitochondrial
comp143090_c0
comp14379_c0	Polygalacturonase
comp14379_c0	Endopolygalacturonase A
comp14379_c0	Endopolygalacturonase I
comp14379_c0	Endopolygalacturonase I
comp143816_c0	Adenylate kinase 1
comp143929_c0	U3 small nucleolar ribonucleoprotein protein mpp10
comp144503_c0	Riboflavin synthase
comp144884_c0	GMP synthase [glutamine-hydrolyzing]
comp144888_c0	V-type proton ATPase subunit d
comp145021_c0	Adenosylhomocysteinase
comp145293_c0	Fatty acid synthase subunit beta
comp145740_c0	40S ribosomal protein S29-A
comp145823_c0	Long-chain-fatty-acid--CoA ligase 1
comp14603_c0	Cytochrome c oxidase subunit 2
comp146300_c0	Citrate synthase, mitochondrial
comp14710_c0	Polygalacturonase
comp147338_c0	60S ribosomal protein L23-B
comp147755_c0	NADH-ubiquinone oxidoreductase 21 kDa subunit, mitochondrial
comp148237_c0	Branched-chain-amino-acid aminotransferase, mitochondrial
comp149729_c0	Histone acetyltransferase type B subunit 2
comp149843_c0	ABC transporter ATP-binding protein ARB1
comp150348_c0	26S proteasome regulatory subunit RPN1
comp15059_c0	Cytochrome c oxidase subunit 1
comp150704_c0	Calmodulin
comp151131_c0	Dihydrolipoyllysine-residue acetyltransferase component of pyruvate dehydrogenase complex, mitochondrial
comp151281_c0	Dityrosine transporter 1
comp151716_c0	Fatty acid synthase subunit alpha
comp151857_c0
comp152436_c0	RNA polymerase II holoenzyme cyclin-like subunit
comp152499_c0	Pyruvate kinase
comp153908_c0	Flocculation protein FLO5
comp154039_c0	Mitochondrial distribution and morphology protein 12
comp154742_c0
comp154797_c0	Delta(12) fatty acid desaturase
comp154829_c0
comp155000_c0	Mitochondrial metal transporter 1
comp155506_c0	Zinc finger protein ZPR1
comp15591_c0
comp155989_c0	Uncharacterized protein YOL098C
comp156015_c0	Probable metabolite transport protein C1271.09
comp15692_c0
comp157256_c0
comp157913_c0	Cell division cycle-related protein res2/pct1
comp159246_c0	Alanine--tRNA ligase
comp159605_c0	Dolichyl-phosphate-mannose--protein mannosyltransferase 1
comp159820_c0	Acetyl-CoA carboxylase
comp16028_c0	Elongation factor 1-alpha
comp161441_c0	Uncharacterized protein YHR177W
comp161868_c0	Clathrin heavy chain
comp16253_c0	Ferric/cupric reductase transmembrane component 7
comp16253_c0	Ferric/cupric reductase transmembrane component 7
comp16253_c0	Ferric/cupric reductase transmembrane component 7
comp16253_c0	Ferric/cupric reductase transmembrane component 7
comp162659_c0	Midasin
comp163277_c0	Adenine deaminase
comp163810_c0	Cobalt uptake protein COT1
comp163942_c0
comp167565_c0	Acetyl-coenzyme A synthetase 2
comp167585_c0	Co-chaperone protein SBA1
comp168057_c0	Importin subunit alpha
comp170820_c0	UTP--glucose-1-phosphate uridylyltransferase
comp17150_c0	Elongation factor 1-alpha 2
comp17150_c0	Elongation factor 1-alpha
comp17237_c0	Endopolygalacturonase A
comp172662_c0	V-type proton ATPase subunit a, vacuolar isoform
comp174736_c0	N amino acid transport system protein
comp175041_c0	Choline transport protein
comp175224_c0	60S ribosomal protein L37
comp175321_c0	Cell cycle protein kinase DBF2
comp175543_c0	Glutamine--tRNA ligase
comp175695_c0	Ras-related protein SEC4
comp175775_c0	Serine/threonine-protein kinase TOR1
comp176050_c0	Endopolygalacturonase E
comp17611_c0	Glyceraldehyde-3-phosphate dehydrogenase
comp176206_c0	Histone H2A.Z
comp176418_c0	1,3-beta-glucanosyltransferase GAS1
comp176426_c0	Small COPII coat GTPase SAR1
comp176532_c0	DNA-directed RNA polymerase I subunit RPA2
comp176610_c0	Inorganic pyrophosphatase
comp176889_c0	Acetyl-coenzyme A synthetase 2
comp177614_c0	Pyruvate carboxylase
comp177826_c0	NADPH-dependent alpha-keto amide reductase
comp178474_c0
comp179098_c0	Carboxypeptidase S
comp179153_c0
comp179324_c0	Uridine nucleosidase
comp179666_c0
comp179679_c0	Putative phosphatidate cytidylyltransferase
comp179791_c0	Putative oligopeptide transporter YGL114W
comp179863_c0	Delta(24(24(1)))-sterol reductase
comp179896_c0
comp180047_c0	78 kDa glucose-regulated protein homolog
comp181228_c0	40S ribosomal protein S7-B
comp181278_c0	Vacuolar import and degradation protein 27
comp181464_c0	Arrestin-related trafficking adapter 3
comp182124_c0	Metal tolerance protein 3
comp182931_c0	Heat shock protein SSB
comp183451_c0	Phospholipid-transporting ATPase DNF2
comp183979_c0
comp184310_c0	Phosphate metabolism protein 7
comp184360_c0	Curved DNA-binding protein
comp185839_c0	60S ribosomal protein L14-B
comp185990_c0	Protein HOL1
comp186424_c0	ATP-dependent permease MDL2, mitochondrial
comp187052_c0
comp188082_c0	V-type proton ATPase 16 kDa proteolipid subunit 2
comp188166_c0	Cytochrome c oxidase copper chaperone
comp188715_c0	Cysteine desulfurase, mitochondrial
comp188723_c0	Mitochondrial import receptor subunit TOM40
comp189267_c0	Protein disulfide-isomerase
comp189487_c0	Uncharacterized vacuolar membrane protein YML018C
comp190113_c0	DnaJ-related protein SCJ1
comp190143_c0	54S ribosomal protein L3, mitochondrial
comp19053_c0	ATP-dependent molecular chaperone HSC82
comp19053_c0	ATP-dependent molecular chaperone HSC82
comp19053_c0	Heat shock protein 90 homolog
comp191079_c0	ER-retained PMA1-suppressing protein 1
comp191262_c0	Probable FAD synthase
comp191285_c0	Eukaryotic translation initiation factor 2 subunit gamma
comp191446_c0	Cerevisin
comp191579_c0
comp191607_c0	Nucleolar protein 56
comp191722_c0	Purine-cytosine permease FCY2
comp191869_c0	Mannan endo-1,6-alpha-mannosidase DFG5
comp191924_c0	Phosphatidylinositol 4-kinase PIK1
comp192245_c0
comp192694_c0	Elongation of fatty acids protein 1
comp192991_c0	Uncharacterized protein YNL022C
comp193031_c0	Iron sulfur cluster assembly protein 1, mitochondrial
comp19334_c0
comp19340_c0	Endopolygalacturonase 1
comp193462_c0	ATP-dependent RNA helicase SUB2
comp193753_c0
comp194109_c0	Nucleoporin NUP170
comp194403_c0	Serine/threonine-protein kinase KIC1
comp194481_c0	37S ribosomal protein S10, mitochondrial
comp194496_c0	Eukaryotic translation initiation factor 1A
comp194627_c0	DNA repair and recombination protein PIF1
comp196375_c0	Sterol regulatory element-binding protein 1
comp196778_c0	Phosphoserine phosphatase
comp196852_c0	14-3-3 protein homolog
comp197182_c0	Carboxylic acid transporter protein homolog
comp197255_c0	Cytochrome c peroxidase, mitochondrial
comp19732_c0
comp197918_c0
comp198515_c0	Coatomer subunit alpha
comp199859_c0	Cytochrome b-c1 complex subunit 7
comp199878_c0	DNA-directed RNA polymerase II subunit RPB1
comp199918_c0
comp200170_c0	5-aminolevulinate synthase, mitochondrial
comp200467_c0	1,3-beta-glucan synthase component FKS1
comp200614_c0	Phosphatidylethanolamine N-methyltransferase
comp200626_c0	26S proteasome regulatory subunit RPN1
comp201087_c0	ATP synthase subunit K, mitochondrial
comp201208_c0	ATP synthase subunit epsilon, mitochondrial
comp201514_c0	EH domain-containing and endocytosis protein 1
comp20162_c0
comp201649_c0	U4/U6.U5 tri-snRNP-associated protein snu66
comp201758_c0	Transcriptional activator HAC1
comp201913_c0	Eukaryotic translation initiation factor 6
comp202591_c0	Lysophospholipase 3
comp203499_c0	DNA-directed RNA polymerase II subunit RPB1
comp203561_c0	Acetyl-CoA hydrolase
comp203987_c0
comp203998_c0	Plasma membrane ATPase
comp204684_c0	Phosphatidylinositol 4,5-bisphosphate 5-phosphatase INP51
comp204739_c0	Serine hydroxymethyltransferase, cytosolic
comp204764_c0	Rab proteins geranylgeranyltransferase component A
comp204829_c0	Acetyl-CoA carboxylase
comp205475_c0	Heat shock protein STI1
comp205875_c0	rRNA biogenesis protein RRP5
comp206244_c0	Mitochondrial FAD-linked sulfhydryl oxidase ERV1
comp206828_c0	Cerevisin
comp206903_c0	60S acidic ribosomal protein P1-beta
comp207926_c0	Cytochrome c1, heme protein, mitochondrial
comp208036_c0	Glyoxylate/hydroxypyruvate reductase B
comp208609_c0	Glutamine synthetase
comp208682_c0
comp209415_c0	Phosphatidylethanolamine N-methyltransferase
comp209951_c0	Nucleoside diphosphate kinase
comp210202_c0	Acetyl-CoA carboxylase
comp210675_c0	Serine/threonine-protein phosphatase PP1
comp210677_c0	Homoserine dehydrogenase
comp211267_c0	Dihydrolipoyllysine-residue succinyltransferase component of 2-oxoglutarate dehydrogenase complex, mitochondrial
comp211757_c0	Ribosome biogenesis protein RLP7
comp211909_c0	Dihydrolipoyl dehydrogenase, mitochondrial
comp212776_c0	Mannose-1-phosphate guanyltransferase
comp212968_c0	Phosphatidylinositol 4,5-bisphosphate-binding protein SLM1
comp213190_c0	GTP-binding nuclear protein GSP1/Ran
comp213535_c0	Glutamate synthase [NADH]
comp213644_c0	Cell pattern formation-associated protein stuA
comp214874_c0	Protein SSD1
comp215305_c0	ADP,ATP carrier protein
comp215581_c0	Structural maintenance of chromosomes protein 1
comp215733_c0
comp215830_c0	Proteasome activator BLM10
comp216197_c0	60S ribosomal protein L1-B
comp216198_c0	Vacuolar protein sorting-associated protein 70
comp216380_c0	Tricalbin-1
comp216622_c0	Protein EPD1
comp216794_c0	Phosphomannomutase
comp216985_c0	Aminomethyltransferase, mitochondrial
comp217946_c0	3-isopropylmalate dehydrogenase
comp218642_c0
comp21865_c0	Heat shock protein SSA3
comp21865_c0	Heat shock protein SSA3
comp219005_c0	Phosphate permease PHO89
comp219070_c0
comp219193_c0	1,3-beta-glucan synthase component FKS1
comp219193_c0	1,3-beta-glucan synthase component GSC2
comp219742_c0	Probable succinyl-CoA ligase [ADP-forming] subunit alpha, mitochondrial
comp220001_c0	Putative Xaa-Pro aminopeptidase FRA1
comp220239_c0	L-aminoadipate-semialdehyde dehydrogenase
comp220282_c0	Uncharacterized transporter YBR287W
comp220450_c0	Glucokinase-1
comp220713_c0	Lysine--tRNA ligase, cytoplasmic
comp220798_c0	Probable N-acetylglucosaminyl-phosphatidylinositol de-N-acetylase
comp220813_c0	Protein SIM1
comp220895_c0	Protein ura1
comp221004_c0	Carboxylic acid transporter protein homolog
comp221070_c0
comp221413_c0	Histone deacetylase RPD3
comp221504_c0	Translation machinery-associated protein 22
comp221564_c0	Phenylalanine--tRNA ligase alpha subunit
comp221729_c0	Ceramide very long chain fatty acid hydroxylase SCS7
comp221888_c0	Autophagy-related protein 8
comp221985_c0	Glycerol kinase
comp221998_c0	60S ribosomal protein L7
comp222147_c0
comp222201_c0	Inosine-5'-monophosphate dehydrogenase 4
comp222551_c0	NADH-cytochrome b5 reductase 2
comp222604_c0	Isocitrate dehydrogenase [NAD] subunit 2, mitochondrial
comp222765_c0	GABA-specific permease
comp222835_c0	UTP--glucose-1-phosphate uridylyltransferase
comp223022_c0	Aconitate hydratase, mitochondrial
comp223706_c0	Protein DSE1
comp223847_c0	Protein BIG1
comp224102_c0	Glutamate--tRNA ligase, cytoplasmic
comp224103_c0	60S ribosomal protein L32
comp224144_c0	DNA repair protein RAD14
comp224457_c0	DNA polymerase V
comp224801_c0	Protein URA2
comp225256_c0
comp226904_c0	Nucleolar complex protein 2
comp227355_c0	Inosine-5'-monophosphate dehydrogenase 4
comp227515_c0	Ribonucleoside-diphosphate reductase small chain 1
comp227547_c0	60S ribosomal protein L30
comp227871_c0
comp227961_c0	ATP-dependent RNA helicase DED1
comp228634_c0	Histidine biosynthesis trifunctional protein
comp229033_c0	Ubiquitin-conjugating enzyme E2-34 kDa
comp22966_c0	Transposable element Tc1 transposase
comp229726_c0	Mitochondrial carrier protein RIM2
comp229739_c0	Eukaryotic translation initiation factor 3 subunit A
comp230032_c0
comp230032_c0
comp230141_c0	Target of rapamycin complex 2 subunit AVO1
comp230257_c0
comp230662_c0	60S ribosomal protein L26-B
comp231106_c0	Pre-mRNA-splicing factor brr2
comp23112_c0	ATP synthase subunit alpha, mitochondrial
comp23112_c0	ATP synthase subunit alpha, mitochondrial
comp23112_c0	ATP synthase subunit alpha, mitochondrial
comp231530_c0	Suppressor protein STM1
comp231704_c0	NADH-ubiquinone oxidoreductase chain 4
comp232471_c0	L-type lectin-like domain-containing protein C126.08c
comp234028_c0	Delta(24(24(1)))-sterol reductase
comp234187_c0	Ribosomal RNA-processing protein 9
comp234963_c0	Lysophospholipase 3
comp235115_c0	Dolichyl-phosphate-mannose--protein mannosyltransferase 1
comp235335_c0	Nucleic-acid-binding protein from mobile element jockey
comp235595_c0	Enolase 1
comp235807_c0	60S ribosomal protein L27a
comp236126_c0	Putative lipase YJR107W
comp236210_c0	1,3-beta-glucan synthase component FKS1
comp23811_c0
comp238677_c0	Disulfide-bond oxidoreductase YfcG
comp238795_c0	Translation initiation factor RLI1
comp238877_c0	V-type proton ATPase subunit E
comp239520_c0	Translation initiation factor eIF-2B subunit delta
comp240047_c0	Succinyl-CoA ligase [ADP-forming] subunit beta, mitochondrial
comp240463_c0	Oligomycin resistance ATP-dependent permease YOR1
comp241461_c0	Pyruvate dehydrogenase E1 component subunit beta, mitochondrial
comp241526_c0	Protein PDC2
comp243749_c0	AP-3 complex subunit delta
comp244336_c0	Probable asparagine synthetase [glutamine-hydrolyzing]
comp24439_c0
comp24557_c0	ADP,ATP carrier protein
comp24557_c0	ADP,ATP carrier protein
comp24713_c0	Polygalacturonase
comp247942_c0	Protein EBS1
comp248301_c0	Protein ROG3
comp249292_c0	Ceramide very long chain fatty acid hydroxylase SCS7
comp249460_c0	Sodium transport ATPase 5
comp251566_c0	AdoMet-dependent rRNA methyltransferase SPB1
comp25210_c0	Copper transport protein CTR1
comp25210_c0	Copper transport protein CTR1
comp253009_c0	Suppressor of yeast profilin deletion
comp253509_c0	Transcription-associated protein 1
comp253942_c0	Transketolase
comp25474_c0	Cell wall mannoprotein HSP150
comp254854_c0	Probable glycosidase CRR1
comp257188_c0	NADH pyrophosphatase
comp259699_c0	Vacuolar protein sorting/targeting protein 10
comp261416_c0	Acetyl-CoA carboxylase
comp264666_c0	Beige protein homolog 1
comp26670_c0	Low-affinity glucose transporter
comp26682_c0	Cytochrome b
comp269301_c0	26S proteasome regulatory subunit RPN10
comp27049_c0	Cytochrome c oxidase subunit 3
comp273121_c0	FAM203 family protein HGH1
comp274075_c0	Heat shock protein 78, mitochondrial
comp27602_c0	Cell wall mannoprotein PIR1
comp27646_c0	Heat shock protein SSA4
comp27646_c0	Heat shock protein SSB1
comp27646_c0	Heat shock protein SSA4
comp27730_c0	Cytochrome b
comp277401_c0	ATP-dependent RNA helicase DBP10
comp277688_c0	Protein KES1
comp278027_c0
comp278398_c0	Mannosyl phosphorylinositol ceramide synthase CSH1
comp278581_c0	RNA polymerase-associated protein CTR9
comp279650_c0	Sterol-4-alpha-carboxylate 3-dehydrogenase, decarboxylating
comp280755_c0	DNA-directed RNA polymerase III subunit RPC1
comp280887_c0	Pleiotropic ABC efflux transporter of multiple drugs
comp281543_c0	Aspartokinase
comp282102_c0	Sulfate permease 2
comp282259_c0	Histidine biosynthesis trifunctional protein
comp282448_c0	26S proteasome regulatory subunit RPN6
comp283080_c0	Transcription-associated protein 1
comp283196_c0
comp283858_c0	NAD(+) kinase
comp284453_c0	Probable kinetochore protein SPC25
comp285683_c0	Glycine--tRNA ligase 1, mitochondrial
comp285887_c0	Vitamin B6 transporter TPN1
comp286005_c0	Mitochondrial genome maintenance protein MGM101
comp286086_c0	Rhomboid protein 2
comp286255_c0	Suppressor of kinetochore protein 1
comp286414_c0
comp286665_c0	CTP synthase
comp28672_c0	Thiamine thiazole synthase
comp287507_c0	Oligomycin resistance ATP-dependent permease YOR1
comp288741_c0	Protein CWH43
comp289844_c0	Rotenone-insensitive NADH-ubiquinone oxidoreductase, mitochondrial
comp289921_c0
comp290928_c0	D-arabinono-1,4-lactone oxidase
comp29156_c0	Plasma membrane ATPase
comp29156_c0	Plasma membrane ATPase
comp29156_c0	Plasma membrane ATPase 1
comp29156_c0	Plasma membrane ATPase 1
comp29156_c0	Plasma membrane ATPase
comp291690_c0	2,5-diamino-6-ribosylamino-4(3H)-pyrimidinone 5'-phosphate reductase
comp29173_c0
comp291967_c0	tRNA ligase
comp292866_c0
comp293322_c0	Protein SUR7
comp294104_c0	Carboxylic acid transporter protein homolog
comp294161_c0	Acetolactate synthase catalytic subunit, mitochondrial
comp296211_c0
comp297895_c0	AP-1 complex subunit beta-1
comp298003_c0	Mitochondrial division protein 1
comp299092_c0	Lysophospholipase 3
comp299830_c0	Nonsense-mediated mRNA decay protein 5
comp299872_c0	Probable phospholipid-transporting ATPase NEO1
comp300147_c0	Pentafunctional AROM polypeptide
comp300207_c0	Peptidyl-prolyl cis-trans isomerase CYP7
comp300857_c0	Glutathione reductase
comp301124_c0	Malate synthase 2, glyoxysomal
comp301531_c0
comp301888_c0	Glutamate synthase [NADH]
comp302126_c0	DNA ligase 1
comp30281_c0	Pyrimidine precursor biosynthesis enzyme THI13
comp303010_c0	Actin-related protein 5
comp303026_c0	Peroxisomal biogenesis factor 6
comp303453_c0	Nucleolar protein 56
comp304080_c0	Altered inheritance of mitochondria protein 9, mitochondrial
comp305383_c0	ATP-dependent RNA helicase SUB2
comp305436_c0	ABC transporter ATP-binding protein ARB1
comp305452_c0	Coatomer subunit beta'
comp30572_c0	Cell wall protein CWP1
comp30572_c0	Cell wall protein CWP1
comp305947_c0	1,4-alpha-glucan-branching enzyme
comp306081_c0	Protein NRD1
comp306626_c0
comp307369_c0	54S ribosomal protein RML2, mitochondrial
comp309574_c0	Diphosphoinositol polyphosphate phosphohydrolase DDP1
comp311293_c0	Zinc-regulated transporter 2
comp311931_c0	Protein disulfide-isomerase
comp312531_c0	Thiamine biosynthetic bifunctional enzyme
comp313026_c0	Eukaryotic translation initiation factor 3 subunit B
comp313285_c0	Sporulation-specific chitinase 2
comp313338_c0	T-complex protein 1 subunit zeta
comp31407_c0	Cell wall protein CWP1
comp314648_c0	Histidine permease
comp315172_c0	C-5 sterol desaturase
comp31526_c0
comp31526_c0
comp315556_c0	Sterol 24-C-methyltransferase
comp315754_c0	Vacuolar segregation protein 7
comp317454_c0	ATP-dependent RNA helicase DED1
comp318570_c0
comp318750_c0	NADH-ubiquinone oxidoreductase 24 kDa subunit, mitochondrial
comp319548_c0
comp320648_c0	Anthranilate phosphoribosyltransferase
comp321117_c0	Heme-responsive zinc finger transcription factor HAP1
comp3223_c0	Polygalacturonase 1
comp32264_c0	Diacetyl reductase [(R)-acetoin forming]
comp322908_c0	ATP-dependent RNA helicase DBP5
comp324350_c0	Probable mannosyltransferase KTR3
comp325252_c0
comp326220_c0	Elongation factor Tu, mitochondrial
comp326396_c0	Probable mitochondrial N(5)-glutamine methyltransferase mtq1
comp326558_c0	GDP-mannose transporter
comp327056_c0	NADH-ubiquinone oxidoreductase 49 kDa subunit, mitochondrial
comp327385_c0	Putative leucine--tRNA ligase, cytoplasmic
comp327392_c0	Uncharacterized membrane protein YGL140C
comp327744_c0	Ubiquitin carboxyl-terminal hydrolase 3
comp328125_c0	Mitochondrial peroxiredoxin PRX1
comp329494_c0	GPI ethanolamine phosphate transferase 3
comp331630_c0	Protein transport protein SEC31
comp332467_c0	Probable altered inheritance of mitochondria protein 13, mitochondrial
comp333628_c0	Serine/threonine-protein kinase GCN2
comp335714_c0	Kelch repeat-containing protein 1
comp335793_c0	Abhydrolase domain-containing protein IMO32
comp336352_c0	Protein phosphatase 2C homolog 1
comp337924_c0
comp338398_c0	Glucan 1,3-beta-glucosidase 2
comp33877_c0	Cytochrome c
comp340513_c0	Inosine-5'-monophosphate dehydrogenase 4
comp341843_c0	GTP-binding protein ypt1
comp342027_c0	Methylenetetrahydrofolate reductase 2
comp34215_c0	Cytochrome c oxidase subunit 3
comp343111_c0	Uncharacterized protein MRP8
comp34345_c0	ATP synthase subunit beta, mitochondrial
comp34345_c0	ATP synthase subunit beta, mitochondrial
comp343991_c0	NASP-related protein sim3
comp344372_c0	Carbamoyl-phosphate synthase arginine-specific large chain
comp34541_c0	High-affinity glucose transporter SNF3
comp345545_c0	Protein kinase-like protein SCY1
comp34578_c0	60S ribosomal protein L10
comp346962_c0	Protein HMF1
comp34732_c0	Maltose permease MAL31
comp347707_c0	SWI/SNF chromatin-remodeling complex subunit SNF5
comp34780_c0	Uncharacterized transporter PB10D8.04c/PB10D8.05c/PB10D8.06c/PB10D8.07c
comp34913_c0	Probable endopolygalacturonase NFIA_008150
comp349163_c0	DnaJ homolog 1, mitochondrial
comp351539_c0	3,4-dihydroxy-2-butanone 4-phosphate synthase
comp352201_c0	D-arabinono-1,4-lactone oxidase
comp354275_c0	Nicotinate phosphoribosyltransferase
comp35503_c0	Polygalacturonase
comp357784_c0	ATP-dependent RNA helicase DBP4
comp357848_c0	Cell wall mannoprotein HSP150
comp359716_c0
comp360216_c0	Beta-glucosidase
comp360965_c0	Siderophore iron transporter 3
comp362231_c0	Argininosuccinate synthase
comp362370_c0	60S ribosomal protein L33-B
comp362652_c0	Mitochondrial import receptor subunit TOM40
comp36531_c0	Alcohol dehydrogenase 4, mitochondrial
comp365696_c0
comp36647_c0	NADPH-dependent D-xylose reductase
comp367000_c0	NET1-associated nuclear protein 1
comp367450_c0	D-xylulose reductase
comp36784_c0	Ubiquitin-40S ribosomal protein S27a
comp36784_c0	Ubiquitin-60S ribosomal protein L40
comp36817_c0	ATP synthase subunit a
comp369061_c0	DNA-directed RNA polymerase II subunit RPB2
comp36944_c0	Alpha-glucosidase
comp369520_c0	6-phosphogluconate dehydrogenase, decarboxylating 1
comp369957_c0	Threonine synthase
comp37118_c0	Elongation factor 2
comp37118_c0	Elongation factor 2
comp371354_c0	Vacuolar protein sorting-associated protein 1
comp372766_c0	Oleate-induced peroxisomal protein POX18
comp372816_c0	Cytochrome P450 61
comp372882_c0	Plasma membrane fusion protein PRM1
comp373216_c0
comp374137_c0	Phosphoglucomutase-1
comp37439_c0	Mitochondrial phosphate carrier protein
comp374813_c0	Arsenical-resistance protein 3
comp375115_c0	6,7-dimethyl-8-ribityllumazine synthase
comp375571_c0	MYND-type zinc finger protein MUB1
comp378140_c0
comp378489_c0	Vitamin H transporter 1
comp379216_c0	Zinc finger protein STP3
comp379570_c0	Alpha-1,2-mannosyltransferase ALG9
comp380161_c0	Translocation protein SEC62
comp381066_c0	Uncharacterized peptide chain release factor-like protein YLR281C, mitochondrial
comp384481_c0	PAB1-binding protein 1
comp384619_c0	Bud site selection protein 3
comp388434_c0	Glucan 1,3-beta-glucosidase
comp388988_c0	Ubiquitin-like protein SMT3
comp390113_c0	Citrate synthase 3
comp390534_c0	Serine--tRNA ligase, mitochondrial
comp391577_c0	Alpha-mannosidase
comp392155_c0	Sterol-4-alpha-carboxylate 3-dehydrogenase, decarboxylating
comp393504_c0	Cytosolic Fe-S cluster assembly factor NBP35
comp395231_c0	Methyltransferase OMS1, mitochondrial
comp396083_c0	Translation initiation factor eIF-2B subunit delta
comp396210_c0	Transmembrane GTPase FZO1
comp397390_c0	Fumarate hydratase, mitochondrial
comp397726_c0	Methylenetetrahydrofolate reductase 2
comp39881_c0
comp39893_c0	Invertase
comp401337_c0	MAP kinase kinase MKK1/SSP32
comp401350_c0	Glycine--tRNA ligase 1, mitochondrial
comp401816_c0	Elongation factor 1-alpha
comp402691_c0	Protein pyrABCN
comp404699_c0	Polyamine transporter 2
comp405225_c0	Protoporphyrinogen oxidase
comp406585_c0	Zinc finger protein ZPR1
comp406886_c0	2-oxoglutarate dehydrogenase, mitochondrial
comp406952_c0	26S proteasome regulatory subunit RPN2
comp407104_c0
comp41025_c0	High-affinity glucose transporter SNF3
comp410579_c0	DNA mismatch repair protein MSH6
comp412744_c0	Protein SSH4
comp413125_c0	Uncharacterized protein YGR111W
comp413986_c0	Protein SAP1
comp414781_c0	Fatty acid synthase subunit beta
comp414826_c0	Glycerol-3-phosphate dehydrogenase [NAD(+)] 2
comp41650_c0	Sorbose reductase homolog SOU2
comp41780_c0	Sorbitol dehydrogenase 1
comp418270_c0	Autophagy-related protein 22
comp419413_c0	Sodium transport ATPase 5
comp424602_c0
comp42879_c0	Protein YRO2
comp42879_c0	30 kDa heat shock protein
comp429280_c0	Mitochondrial protein import protein MAS5
comp431355_c0	Putative carboxypeptidase YOL153C
comp434100_c0	RNA-binding protein NAB6
comp436211_c0
comp436422_c0	Acid phosphatase PHO1
comp43728_c0	Elongation factor 3
comp437604_c0	Probable lipase C16A3.12c
comp43893_c0	Histone H4.2
comp43907_c0	40S ribosomal protein S4-B
comp43959_c0	Heat shock protein homolog SSE1
comp440067_c0	Transcriptional activator HAC1
comp44108_c0	Histone H2A
comp44296_c0	Hexose transporter 2
comp450798_c0	Meiosis-specific protein HOP1
comp45079_c0	Probable superoxide dismutase [Mn], mitochondrial
comp45129_c0	Fatty acid synthase subunit beta
comp45131_c0	Polyubiquitin
comp45307_c0	Heat shock protein 104
comp45394_c0	Putative uncharacterized protein YLL053C
comp454266_c0	Isocitrate dehydrogenase [NADP] peroxisomal
comp45762_c0	Elongation factor 2
comp459447_c0	Uncharacterized WD repeat-containing protein C26H5.03
comp46010_c0	Inositol-3-phosphate synthase
comp46687_c0	Elongation factor 3B
comp466921_c0	Eukaryotic translation initiation factor 3 subunit E
comp46861_c0	Probable mannan endo-1,4-beta-mannosidase F
comp46861_c0	Probable mannan endo-1,4-beta-mannosidase F
comp470659_c0	Protein SBE22
comp478609_c0	Probable 2-methylcitrate dehydratase
comp482372_c0	Mitochondrial respiratory chain complexes assembly protein YTA12
comp48409_c0	Mitochondrial outer membrane protein porin
comp48526_c0	.	.
comp48526_c0	.	.
comp48526_c0	78 kDa glucose-regulated protein homolog
comp48526_c0	78 kDa glucose-regulated protein homolog
comp48565_c0
comp487825_c0	Transcription factor SMP1
comp487999_c0	Probable phospholipid-transporting ATPase DNF3
comp49095_c0	Cell wall mannoprotein PST1
comp49100_c0	Elongation factor Tu, mitochondrial
comp49114_c0	ATP synthase subunit beta, mitochondrial
comp49170_c0	5-methyltetrahydropteroyltriglutamate--homocysteine methyltransferase
comp49545_c0	40S ribosomal protein S27-B
comp49550_c0	5-methyltetrahydropteroyltriglutamate--homocysteine methyltransferase
comp49727_c0	Metal homeostasis factor ATX1
comp49883_c0	Cell wall mannoprotein HSP150
comp49883_c0	Cell wall mannoprotein HSP150
comp49883_c0	Cell wall mannoprotein CIS3
comp49883_c0
comp49903_c0	Respiratory growth induced protein 1
comp50145_c0	Eukaryotic translation initiation factor 5A-2
comp50483_c0	Glutamine synthetase
comp50483_c0	Glutamine synthetase
comp50483_c0	Glutamine synthetase
comp50483_c0	Glutamine synthetase
comp50483_c0	Glutamine synthetase
comp50564_c0
comp50732_c0	5-methyltetrahydropteroyltriglutamate--homocysteine methyltransferase
comp50827_c0	Probable superoxide dismutase [Mn], mitochondrial
comp50839_c0	NADP-specific glutamate dehydrogenase 1
comp50839_c0	NADP-specific glutamate dehydrogenase 1
comp50867_c0	Uncharacterized membrane protein YJL163C
comp51063_c0	Fructose-bisphosphate aldolase
comp51102_c0	Acyl-CoA desaturase 1
comp51230_c0	Cytochrome b-c1 complex subunit 6
comp51264_c0	Cytochrome c oxidase subunit 6, mitochondrial
comp51374_c0	Uncharacterized transporter PB10D8.04c/PB10D8.05c/PB10D8.06c/PB10D8.07c
comp51416_c0
comp51520_c0	Protein UTH1
comp51520_c0	Protein SIM1
comp52309_c0	Enolase 1
comp53550_c0	Beta-glucosidase
comp53836_c0	60S acidic ribosomal protein P0
comp54365_c0	NADP-specific glutamate dehydrogenase 1
comp54408_c0	Heat shock protein 104
comp54587_c0	60S ribosomal protein L44
comp54779_c0	1,3-beta-glucan synthase component GSC2
comp55229_c0	40S ribosomal protein S6
comp55310_c0	Heat shock protein STI1
comp55385_c0	Fatty acid synthase subunit alpha
comp55405_c0	Elongation factor 1-beta
comp55652_c0	Peroxiredoxin TSA1
comp55872_c0	Arginine metabolism regulation protein II
comp55943_c0	Phosphoglycerate kinase
comp56268_c0	Putative glucokinase-2
comp56522_c0	Enolase 1
comp56625_c0	Elongation factor 3
comp56625_c0	Elongation factor 3A
comp56625_c0	Elongation factor 3A
comp56647_c0	Actin
comp57423_c0	High-affinity glucose transporter RGT2
comp57432_c0	60S ribosomal protein L4-B
comp57491_c0	rRNA 2'-O-methyltransferase fibrillarin
comp58283_c0	40S ribosomal protein S2
comp58655_c0	Actin
comp58996_c0	ATP synthase subunit gamma, mitochondrial
comp59175_c0	Cytochrome c oxidase subunit 6B
comp59232_c0	Adenosylhomocysteinase
comp59585_c0	Aconitate hydratase, mitochondrial
comp59585_c0	Aconitate hydratase, mitochondrial
comp60072_c0	Malate dehydrogenase, mitochondrial
comp60386_c0	40S ribosomal protein S5
comp60498_c0	.	.
comp60600_c0	ATP synthase subunit delta, mitochondrial
comp61078_c0	Fructose-bisphosphate aldolase
comp62197_c0	.	.
comp63349_c0	Protein EPD2
comp6344_c0
comp63507_c0	Heat shock protein 42
comp63792_c0	40S ribosomal protein S20
comp63883_c0
comp64218_c0	NADH-ubiquinone oxidoreductase chain 5
comp64249_c0	60S acidic ribosomal protein P0
comp64317_c0	Probable family 17 glucosidase SCW4
comp65057_c0	Probable beta-glucosidase J
comp65459_c0	Adenosylhomocysteinase
comp65510_c0	Cytochrome c1, heme protein, mitochondrial
comp65613_c0	40S ribosomal protein S21
comp65631_c0	Guanine nucleotide-binding protein subunit beta-like protein
comp65635_c0	Uncharacterized membrane protein YJL163C
comp65711_c0	Inositol-3-phosphate synthase
comp65766_c0	Heat shock protein homolog SSE1
comp65883_c0	40S ribosomal protein S8-B
comp65965_c0	Fatty acid synthase subunit alpha
comp66057_c0	Cytochrome c oxidase polypeptide VIII, mitochondrial
comp66411_c0	Heat shock protein STI1
comp664473_c0	Acyl-coenzyme A oxidase 2
comp66605_c0	Phosphoglycerate kinase
comp66633_c0	Glutamine synthetase
comp66714_c0	ATP synthase subunit 5, mitochondrial
comp66714_c0	ATP synthase subunit 5, mitochondrial
comp66902_c0	Lactose permease
comp67012_c0	Glycogen phosphorylase
comp67350_c0	S-adenosylmethionine synthase
comp67350_c0	S-adenosylmethionine synthase
comp67350_c0	S-adenosylmethionine synthase
comp67388_c0	Hypoxanthine-guanine phosphoribosyltransferase
comp67430_c0	Phospho-2-dehydro-3-deoxyheptonate aldolase, tyrosine-inhibited
comp67505_c0	High-affinity glutamine permease
comp67567_c0	Probable NADH-ubiquinone oxidoreductase 30.4 kDa subunit, mitochondrial
comp67579_c0	Cytochrome c oxidase assembly protein 2
comp67684_c0	Acetyl-CoA carboxylase
comp67955_c0
comp68330_c0	3-isopropylmalate dehydrogenase
comp68354_c0	Pyruvate decarboxylase
comp68571_c0	40S ribosomal protein S10-B
comp68728_c0	Cytochrome b-c1 complex subunit 9
comp68752_c0	60S ribosomal protein L8-B
comp68752_c0	60S ribosomal protein L8-B
comp68774_c0	60S ribosomal protein L22-A
comp69403_c0	Fatty acid synthase subunit alpha
comp70767_c0	60S ribosomal protein L12-B
comp71046_c0
comp71337_c0
comp72422_c0	Probable methylmalonate-semialdehyde dehydrogenase [acylating], mitochondrial
comp72422_c0	Probable methylmalonate-semialdehyde dehydrogenase [acylating], mitochondrial
comp74247_c0	40S ribosomal protein S12
comp75458_c0	Non-histone chromosomal protein 6
comp7551_c0
comp7551_c0
comp7551_c0
comp75627_c0	60S ribosomal protein L18-B
comp75656_c0	60S ribosomal protein L25
comp75832_c0	60S ribosomal protein L10
comp75855_c0	Citrate synthase, mitochondrial
comp75929_c0	Heat shock protein homolog SSE1
comp75949_c0	Invertase 1
comp76030_c0	Fatty acid synthase subunit alpha
comp76156_c0	40S ribosomal protein S25
comp76224_c0	Fatty acid synthase subunit beta
comp76305_c0	60S ribosomal protein L4-B
comp76520_c0	ADP-ribosylation factor
comp76801_c0	Serine hydroxymethyltransferase, cytosolic
comp76908_c0	ATP-dependent RNA helicase eIF4A
comp76941_c0	60S ribosomal protein L3
comp76955_c0	Fatty acid synthase subunit beta
comp76983_c0	Heat shock protein 60, mitochondrial
comp77085_c0	Isocitrate lyase
comp77263_c0	Histone H2B.2
comp77418_c0	40S ribosomal protein S18-B
comp77551_c0	60S ribosomal protein L2
comp77561_c0	60S ribosomal protein L6-A
comp77623_c0
comp77694_c0	Sphingolipid long chain base-responsive protein PIL1
comp77719_c0	40S ribosomal protein S22-A
comp77803_c0	Heat shock protein 104
comp77808_c0	Aquaporin-1
comp77846_c0	Invertase
comp77863_c0	Autophagy-related protein 21
comp78237_c0	Cytochrome c
comp78346_c0	Acyl-CoA desaturase 1
comp78554_c0	6-phosphogluconate dehydrogenase, decarboxylating 1
comp78559_c0	Malate dehydrogenase, mitochondrial
comp78715_c0	Pyruvate decarboxylase
comp79338_c0	10 kDa heat shock protein, mitochondrial
comp79385_c0	60S ribosomal protein L21-A
comp79418_c0	Putative cell agglutination protein C1289.15
comp79476_c0	Acetyl-CoA carboxylase
comp79613_c0	NADH dehydrogenase [ubiquinone] iron-sulfur protein 5-A
comp79795_c0	Polyubiquitin
comp79795_c0	Polyubiquitin
comp79795_c0	Polyubiquitin
comp79850_c0	UPF0495 protein KLLA0D04334g
comp80054_c0	Hexokinase
comp80193_c0	Heat shock protein 104
comp80348_c0	Actin-related protein 2/3 complex subunit 1
comp80353_c0	Ketol-acid reductoisomerase, mitochondrial
comp80424_c0	40S ribosomal protein S0
comp80505_c0	Pyruvate kinase
comp80562_c0	Glycerol kinase
comp80575_c0	60S ribosomal protein L27-B
comp80603_c0	Hyphal wall protein 1
comp80951_c0
comp81563_c0	Cytochrome c heme lyase
comp82083_c0	Cytochrome b-c1 complex subunit 1, mitochondrial
comp82123_c0	Aconitate hydratase, mitochondrial
comp82270_c0	60S ribosomal protein L7-B
comp82385_c0	Cytochrome c oxidase assembly protein 3, mitochondrial
comp82410_c0	ATP synthase subunit d, mitochondrial
comp82457_c0	3,4-dihydroxy-2-butanone 4-phosphate synthase
comp82871_c0	Cell division control protein 48
comp82948_c0	60S ribosomal protein L16-A
comp82998_c0	Endopolygalacturonase 1
comp83202_c0	Pyruvate carboxylase
comp83202_c0	Pyruvate carboxylase
comp83231_c0	Fatty acid synthase subunit beta
comp83327_c0	5-methyltetrahydropteroyltriglutamate--homocysteine methyltransferase
comp83433_c0	60S ribosomal protein L17-A
comp83630_c0	Cytochrome b-c1 complex subunit 1, mitochondrial
comp83657_c0
comp83809_c0	S-adenosylmethionine synthase
comp84149_c0	Ubiquitin-conjugating enzyme E2 4
comp84188_c0	40S ribosomal protein S1
comp84222_c0	Malate dehydrogenase, cytoplasmic
comp84229_c0
comp84302_c0	Dityrosine transporter 1
comp84320_c0	Fatty acid synthase subunit alpha
comp84347_c0	Acetyl-CoA hydrolase
comp84442_c0	Ketol-acid reductoisomerase, mitochondrial
comp84619_c0	Heat shock protein 78, mitochondrial
comp84682_c0	Pollen-specific leucine-rich repeat extensin-like protein 1
comp84687_c0	Putative cell agglutination protein C1289.15
comp84920_c0	Hexokinase
comp84920_c0	Hexokinase
comp84922_c0	60S ribosomal protein L20-B
comp85133_c0	60S ribosomal protein L5
comp85590_c0	Non-classical export protein 2
comp85762_c0	.	.
comp86240_c0	40S ribosomal protein S1
comp86462_c0	Fatty acid synthase subunit beta
comp87088_c0	Glycerol-3-phosphate dehydrogenase, mitochondrial
comp87334_c0	Inorganic pyrophosphatase
comp88160_c0	Probable succinyl-CoA ligase [GDP-forming] subunit beta, mitochondrial
comp88160_c0	Probable succinyl-CoA ligase [GDP-forming] subunit beta, mitochondrial
comp89548_c0
comp89785_c0	60S ribosomal protein L11
comp90490_c0	Respiratory supercomplex factor 2, mitochondrial
comp90748_c0	Vitamin B6 transporter TPN1
comp91468_c0	Enolase
comp92277_c0	40S ribosomal protein S3
comp9321_c0
comp93687_c0	Cytochrome b-c1 complex subunit 2, mitochondrial
comp93764_c0	Pyruvate dehydrogenase E1 component subunit alpha, mitochondrial
comp94083_c0	Dihydrolipoyllysine-residue acetyltransferase component of pyruvate dehydrogenase complex, mitochondrial
comp94129_c0	Heat shock protein 104
comp94367_c0	Glycogen phosphorylase
comp94489_c0	Putative glucokinase-2
comp94686_c0	Acyl-CoA desaturase 1
comp94734_c0
comp94791_c0	Bifunctional purine biosynthesis protein ADE16
comp94805_c0	40S ribosomal protein S23
comp95092_c0	NADPH-dependent D-xylose reductase
comp95190_c0	Poly(A)+ RNA export protein
comp95312_c0	60S ribosomal protein L19-B
comp95422_c0	ATP-dependent RNA helicase SUB2
comp95476_c0	54S ribosomal protein L4, mitochondrial
comp95529_c0	ATP-binding cassette transporter CGR1
comp95799_c0	40S ribosomal protein S26-A
comp95803_c0	40S ribosomal protein S17-B
comp95830_c0	Cytochrome c1, heme protein, mitochondrial
comp95979_c0
comp96007_c0	Carbamoyl-phosphate synthase arginine-specific large chain
comp96380_c0	Homocitrate synthase, mitochondrial
comp96462_c0	Eukaryotic translation initiation factor 5B
comp96960_c0	6-phosphofructokinase subunit alpha
comp97034_c0
comp97066_c0	ATP synthase subunit J, mitochondrial
comp97124_c0	60S ribosomal protein L24
comp97124_c0	60S ribosomal protein L24
comp97257_c0	60S ribosomal protein L35-B
comp9755_c0	Polygalacturonase
comp9755_c0	Polygalacturonase
comp9755_c0	Polygalacturonase
comp97649_c0	78 kDa glucose-regulated protein homolog
comp97662_c0	FK506-binding protein 3
comp97779_c0	Acetyl-CoA carboxylase
comp98086_c0	Heat shock protein 60, mitochondrial
comp98369_c0	Succinate dehydrogenase [ubiquinone] flavoprotein subunit, mitochondrial
comp98518_c0	Heat shock protein homolog SSE1
comp98734_c0	Probable mitochondrial import receptor subunit tom70
comp99057_c0	Porphobilinogen deaminase
comp99190_c0	pH-responsive protein 1
comp99190_c0	pH-responsive protein 1
comp99624_c0	Low-affinity glucose transporter HXT4
comp100158_c0	Putative agmatine deiminase 2
comp100160_c0
comp100168_c0
comp100170_c0	Putative ABC transporter ATP-binding protein BT9727_3105
comp100172_c0
comp100197_c0	Divalent metal cation transporter MntH
comp100216_c0	Isoleucine--tRNA ligase
comp100272_c0
comp100548_c0	D-xylose-proton symporter
comp100685_c0
comp100694_c0	Uncharacterized protein YqgN
comp100773_c0
comp100874_c0	Putative xylose-proton symporter
comp101009_c0	Uncharacterized protein YloA
comp101090_c0	Chromosomal replication initiator protein DnaA
comp101213_c0	DNA polymerase I
comp101244_c0	Transcriptional regulatory protein LevR
comp101347_c0	PTS system mannose-specific EIIBCA component
comp101350_c0
comp101361_c0	DegV domain-containing protein lin2658
comp101476_c0	UPF0750 membrane protein YitT
comp101501_c0	Ribonuclease HII
comp101537_c0	Glucose-6-phosphate 1-dehydrogenase
comp101547_c0	Aldose 1-epimerase
comp101591_c0	Protein EbsC
comp101625_c0
comp101648_c0	Transcription elongation factor GreA
comp101703_c0	DNA polymerase III subunit alpha
comp101720_c0	Probable undecaprenyl-phosphate N-acetylglucosaminyl 1-phosphate transferase
comp101789_c0	Catalase
comp101820_c0	Proline--tRNA ligase
comp101917_c0	Formate--tetrahydrofolate ligase
comp101994_c0	Aldose 1-epimerase
comp102093_c0
comp102235_c0	Pur operon repressor
comp102320_c0
comp102476_c0	Alanine racemase
comp102517_c0	Uncharacterized RNA methyltransferase lp_1151
comp102519_c0	UPF0157 protein PA4798
comp102588_c0
comp10261_c0	PTS system mannose-specific EIIAB component
comp10261_c0	PTS system mannose-specific EIIAB component
comp10261_c0	PTS system mannose-specific EIIAB component
comp102645_c0	UPF0348 protein PEPE_0710
comp102878_c0	Protein SprT-like
comp102885_c0	Membrane protein insertase YidC
comp102928_c0	Copper-transporting ATPase 2
comp103230_c0
comp103267_c0	Inner membrane transporter YcaM
comp103345_c0
comp103356_c0	Non-canonical purine NTP pyrophosphatase
comp103504_c0	5-methylthioadenosine/S-adenosylhomocysteine deaminase
comp103572_c0	Exodeoxyribonuclease 7 large subunit
comp103586_c0	Bifunctional protein TilS/HprT
comp103652_c0
comp103731_c0	Uncharacterized protein YqeH
comp103825_c0	Carbamoyl-phosphate synthase large chain
comp103873_c0	Glycine--tRNA ligase alpha subunit
comp103899_c0	Uncharacterized protein YwfO
comp103910_c0	Acetyl-coenzyme A carboxylase carboxyl transferase subunit beta
comp103947_c0	CCA-adding enzyme
comp103990_c0	Uncharacterized 16.5 kDa protein in ptsI 3'region
comp104087_c0	Chaperone protein DnaK 3
comp104233_c0	DNA polymerase III subunit gamma/tau
comp10423_c22	LINE-1 reverse transcriptase homolog
comp10423_c22
comp10423_c22
comp104319_c0
comp104424_c0	5-methylthioadenosine/S-adenosylhomocysteine deaminase
comp104523_c0	Response regulator ArlR
comp104535_c0	Oligoendopeptidase F homolog
comp104546_c0	Uncharacterized membrane protein YabM
comp104717_c0	Asparagine--tRNA ligase
comp10471_c0	Phosphoenolpyruvate-protein phosphotransferase
comp104940_c0	Catabolite control protein A
comp104941_c0
comp104956_c0	DNA polymerase I
comp104996_c0	Uncharacterized HTH-type transcriptional regulator YhcF
comp105066_c0	Ribosomal RNA small subunit methyltransferase E
comp105150_c0	Insertion element IS1 7 protein InsA
comp105152_c0	Prolipoprotein diacylglyceryl transferase
comp105263_c0	Magnesium-transporting ATPase, P-type 1
comp105436_c0
comp105480_c0	tRNA pseudouridine synthase B
comp105502_c0	Uncharacterized protein YdcI
comp105810_c0	Thymidylate synthase
comp105868_c0	Uncharacterized amino acid permease YfnA
comp10587_c0	UPF0410 protein YwzA
comp105968_c0	Putative 6-phosphogluconate dehydrogenase YqeC
comp106062_c0	Ribonuclease M5
comp106215_c0	D-tyrosyl-tRNA(Tyr) deacylase
comp106313_c0	UvrABC system protein A
comp106408_c0	Aminopeptidase N
comp106518_c0	Transposase InsH for insertion sequence element IS5LO
comp106530_c0	Probable endonuclease 4
comp106977_c0
comp107127_c0	Putative tRNA-binding protein YtpR
comp107180_c0
comp107406_c0	Folate transporter FolT
comp107999_c0	UPF0755 protein YrrL
comp108051_c0
comp108139_c0	Probable undecaprenyl-phosphate N-acetylglucosaminyl 1-phosphate transferase
comp108292_c0	Probable ATP-dependent DNA helicase RecS
comp108365_c0	Xanthine permease
comp108516_c0	DNA polymerase III PolC-type
comp108533_c0	MutS2 protein
comp108868_c0	DNA topoisomerase 1
comp10887_c0
comp108970_c0
comp108994_c0	Teichoic acids export ATP-binding protein TagH
comp109077_c0	Rod shape-determining protein MreD
comp109312_c0	Valine--tRNA ligase
comp109351_c0	ATP-dependent DNA helicase PcrA
comp109485_c0	Holliday junction ATP-dependent DNA helicase RuvB
comp109502_c0	Uncharacterized protein YwfO
comp109821_c0	Proton glutamate symport protein
comp109869_c0	Riboflavin biosynthesis protein RibC
comp10987_c0	50S ribosomal protein L1
comp10987_c0	50S ribosomal protein L1
comp10987_c0	50S ribosomal protein L1
comp10987_c0	50S ribosomal protein L1
comp109911_c0	TPR repeat-containing protein YpiA
comp110081_c0
comp110464_c0	Insertion element IS1 protein InsB
comp110612_c0
comp111080_c0	General stress protein 30
comp111430_c0	Transcription termination factor Rho
comp111448_c0	UPF0721 transmembrane protein YunE
comp111576_c0
comp111665_c0
comp111773_c0	Uncharacterized N-acetyltransferase STK_02580
comp111993_c0	Single-stranded DNA-binding protein
comp112124_c0
comp112322_c0	Uncharacterized transporter RBE_0856
comp112813_c0	Methionine--tRNA ligase
comp112863_c0
comp112936_c0	Fumarate hydratase class II
comp113103_c0	Primosomal protein N'
comp113392_c0	ATP-dependent helicase/deoxyribonuclease subunit B
comp113478_c0
comp113490_c0	Xanthine permease
comp114112_c0	Taurine import ATP-binding protein TauB
comp114734_c0
comp114928_c0
comp115040_c0
comp115247_c0	Probable phosphoglycerate mutase GpmB
comp115327_c0	Xylose isomerase
comp115422_c0	Isopentenyl-diphosphate delta-isomerase
comp115439_c0
comp115611_c0	Calcium-transporting ATPase
comp11609_c0	50S ribosomal protein L28
comp11614_c0	Fructose-bisphosphate aldolase
comp116158_c0	3-hydroxy-3-methylglutaryl-coenzyme A reductase
comp116422_c0
comp116553_c0	30S ribosomal protein S14
comp11675_c0	Arginine deiminase
comp11675_c0	Arginine deiminase
comp11675_c0	Arginine deiminase
comp11675_c0	Arginine deiminase
comp116918_c0	Putative glycosyltransferase CsbB
comp117306_c0	Putative O-acetyltransferase MW0856
comp117653_c0	Hydroxyethylthiazole kinase
comp117831_c0
comp117997_c0
comp11815_c0
comp118227_c0
comp118306_c0	Guanine/hypoxanthine permease PbuG
comp11888_c0	30S ribosomal protein S16
comp119010_c0	Protein DltB
comp11983_c0	L-arabinose isomerase
comp11983_c0	L-arabinose isomerase
comp11983_c0	L-arabinose isomerase
comp11983_c0	L-arabinose isomerase
comp119883_c0
comp11999_c0	GlcNAc-binding protein A
comp12000_c0	Elongation factor Ts
comp12000_c0	Elongation factor Ts
comp12000_c0	Elongation factor Ts
comp12022_c0	Oleate hydratase
comp12024_c0	L-lactate dehydrogenase
comp12129_c0	50S ribosomal protein L31 type B
comp121565_c0	Transcriptional regulatory protein LevR
comp12183_c0	30S ribosomal protein S15
comp122117_c0	N5-carboxyaminoimidazole ribonucleotide mutase
comp123014_c0	Holliday junction ATP-dependent DNA helicase RuvA
comp123020_c0	Phenylalanine--tRNA ligase beta subunit
comp123042_c0
comp123050_c0
comp123123_c0	Cation-transporting ATPase PacS
comp123249_c0	Uncharacterized protein YhiD
comp123292_c0	Uncharacterized glycosyltransferase MJ1059
comp123292_c0	Uncharacterized glycosyltransferase MJ1059
comp123351_c0
comp123512_c0
comp123546_c0
comp123699_c0	Guanine deaminase
comp12371_c0	Putative tagatose-6-phosphate ketose/aldose isomerase
comp12371_c0	Putative tagatose-6-phosphate ketose/aldose isomerase
comp12371_c0	Putative tagatose-6-phosphate ketose/aldose isomerase
comp12371_c0	Putative tagatose-6-phosphate ketose/aldose isomerase
comp12371_c0	Putative tagatose-6-phosphate ketose/aldose isomerase
comp12371_c0	Putative tagatose-6-phosphate ketose/aldose isomerase
comp12371_c0	Putative tagatose-6-phosphate ketose/aldose isomerase
comp12371_c0	Putative tagatose-6-phosphate ketose/aldose isomerase
comp123879_c0	Transcriptional regulatory protein WalR
comp123941_c0
comp123998_c0	YbbR-like domain-containing protein YbbR
comp124019_c0
comp124143_c0	Uncharacterized protein YxeH
comp124229_c0	Chromosome partition protein Smc
comp12424_c0	30S ribosomal protein S20
comp124251_c0
comp124285_c0	Uncharacterized oxidoreductase YccK
comp124296_c0	Peroxisomal (S)-2-hydroxy-acid oxidase GLO3
comp124374_c0	Penicillin-binding protein 1A
comp124440_c0
comp124505_c0	Retrovirus-related Pol polyprotein from transposon TNT 1-94
comp124699_c0	PTS system mannose-specific EIIBCA component
comp124766_c0
comp124784_c0	Carbamoyl-phosphate synthase large chain
comp12479_c0	Dihydrolipoyl dehydrogenase
comp12479_c0	Dihydrolipoyl dehydrogenase
comp12479_c0	Dihydrolipoyl dehydrogenase
comp12481_c0	Uncharacterized membrane protein YuzA
comp12485_c0	Regulatory protein spx
comp124956_c0
comp12495_c0
comp124965_c0	Fructose permease IIC component
comp125002_c0	tRNA uridine 5-carboxymethylaminomethyl modification enzyme MnmG
comp125058_c0	Replication initiation and membrane attachment protein
comp125090_c0	UPF0759 protein YunF
comp12516_c0	50S ribosomal protein L13
comp125178_c0	Ribonucleoside-diphosphate reductase subunit alpha
comp125188_c0
comp125213_c0	Uncharacterized protein YdcI
comp125256_c0	Fe/S biogenesis protein NfuA
comp125325_c0	Probable tRNA sulfurtransferase
comp125545_c0
comp125590_c0	ATP-dependent helicase/nuclease subunit A
comp125609_c0
comp125681_c0	Methionine import ATP-binding protein MetN 2
comp12568_c0	Protein veg
comp125744_c0	Xylose repressor
comp125779_c0
comp125780_c0
comp125829_c0	Uncharacterized ABC transporter ATP-binding protein YkpA
comp125968_c0	Phenylalanine--tRNA ligase alpha subunit
comp125986_c0	Glycine betaine/carnitine/choline-binding protein OpuCC
comp126117_c0
comp126132_c0
comp126348_c0	Multidrug resistance protein MdtG
comp126404_c0	Pyruvate oxidase
comp126444_c0	Methionine import system permease protein MetP
comp126607_c0	Uncharacterized oxidoreductase YcsN
comp126632_c0	Probable cadmium-transporting ATPase
comp126694_c0	Tyrosine recombinase XerC
comp126700_c0
comp126861_c0	Replicative DNA helicase
comp126890_c0
comp127004_c0	Putative N-acetylmannosaminyltransferase
comp127030_c0	Peptidyl-prolyl cis-trans isomerase B
comp127302_c0	Sensor protein kinase WalK
comp127352_c0	Poly-beta-1,6-N-acetyl-D-glucosamine synthase
comp12749_c0	Pyruvate dehydrogenase E1 component subunit beta
comp12749_c0	Pyruvate dehydrogenase E1 component subunit beta
comp12749_c0	Pyruvate dehydrogenase E1 component subunit beta
comp127586_c0	Glycine reductase complex component B subunit gamma
comp127628_c0	Ribosomal large subunit pseudouridine synthase B
comp127650_c0	ComE operon protein 2
comp127740_c0	Aldose 1-epimerase
comp127867_c0
comp128082_c0	Ribonucleoside-diphosphate reductase subunit alpha
comp128194_c0	DNA polymerase I
comp128268_c0
comp12851_c0	DNA-directed RNA polymerase subunit alpha
comp12851_c0	DNA-directed RNA polymerase subunit alpha
comp12851_c0	DNA-directed RNA polymerase subunit alpha
comp12851_c0	DNA-directed RNA polymerase subunit alpha
comp12851_c0	DNA-directed RNA polymerase subunit alpha
comp12851_c0	DNA-directed RNA polymerase subunit alpha
comp12851_c0	DNA-directed RNA polymerase subunit alpha
comp12851_c0	DNA-directed RNA polymerase subunit alpha
comp12851_c0	DNA-directed RNA polymerase subunit alpha
comp12851_c0	DNA-directed RNA polymerase subunit alpha
comp12851_c0	DNA-directed RNA polymerase subunit alpha
comp12851_c0	DNA-directed RNA polymerase subunit alpha
comp12851_c0	DNA-directed RNA polymerase subunit alpha
comp12851_c0	DNA-directed RNA polymerase subunit alpha
comp12851_c0	DNA-directed RNA polymerase subunit alpha
comp12851_c0	DNA-directed RNA polymerase subunit alpha
comp12851_c0	DNA-directed RNA polymerase subunit alpha
comp12851_c0	DNA-directed RNA polymerase subunit alpha
comp12851_c0	DNA-directed RNA polymerase subunit alpha
comp128531_c0	Lincomycin resistance protein LmrB
comp128541_c0
comp128557_c0	DNA translocase FtsK
comp128640_c0	Cellulose synthesis regulatory protein
comp128889_c0	PTS-dependent dihydroxyacetone kinase, dihydroxyacetone-binding subunit DhaK
comp128928_c0
comp129024_c0	DNA polymerase III subunit alpha
comp129069_c0	Uncharacterized HTH-type transcriptional regulator YwqM
comp129142_c0	Bifunctional protein BirA
comp129234_c0	Uncharacterized protein YqgQ
comp129240_c0	ATP-dependent helicase/nuclease subunit A
comp129552_c0	Guanylate kinase
comp129553_c0	Chaperone protein DnaJ
comp129582_c0	Isoprenyl transferase
comp129683_c0
comp130114_c0	Zinc-type alcohol dehydrogenase-like protein SE_1777
comp130124_c0	Uncharacterized ABC transporter ATP-binding protein YkpA
comp130187_c0	Putative dihydroorotate dehydrogenase A (fumarate)
comp130326_c0	Uncharacterized protein YvdC
comp130367_c0
comp130511_c0	ATP-dependent helicase/nuclease subunit A
comp130599_c0	ATP-dependent DNA helicase PcrA
comp130869_c0	UPF0298 protein BLi01717/BL02989
comp130881_c0
comp130955_c0	Aspartyl/glutamyl-tRNA(Asn/Gln) amidotransferase subunit C
comp131030_c0
comp131084_c0
comp131128_c0	Coenzyme A biosynthesis bifunctional protein CoaBC
comp131220_c0	Formamidopyrimidine-DNA glycosylase
comp131391_c0	DNA repair protein RecO
comp131471_c0
comp13148_c0	ATP synthase subunit alpha
comp13148_c0	ATP synthase subunit alpha
comp13148_c0	ATP synthase subunit alpha
comp13148_c0	ATP synthase subunit alpha
comp13148_c0	ATP synthase subunit alpha
comp13148_c0	ATP synthase subunit alpha
comp13148_c0	ATP synthase subunit alpha
comp131881_c0
comp131933_c0	UPF0750 membrane protein YitT
comp13194_c0
comp13194_c0
comp132002_c0	Uncharacterized protein HI_0568
comp132014_c0
comp132140_c0	Xylulose kinase
comp13217_c0	50S ribosomal protein L32
comp132181_c0	Serine hydroxymethyltransferase
comp132291_c0	Spore coat polysaccharide biosynthesis protein SpsK
comp132295_c0	Uncharacterized ABC transporter ATP-binding protein YkpA
comp132349_c0	Beta-xylosidase
comp132572_c0	CCA-adding enzyme
comp13257_c0	General stress protein A
comp132599_c0	Probable cell division protein YtgP
comp132689_c0	Transcriptional regulator LytR
comp13270_c0	General stress protein A
comp132745_c0	Probable CtpA-like serine protease
comp132759_c0
comp132910_c0	Xaa-Pro dipeptidyl-peptidase
comp133065_c0
comp133123_c0	Uncharacterized protein YqgA
comp133198_c0	Pyruvate oxidase
comp133251_c0	Orotidine 5'-phosphate decarboxylase
comp133282_c0	Probable ATP-dependent helicase DinG homolog
comp133306_c0
comp133361_c0	Putative polysaccharide export protein GfcE
comp133394_c0
comp133408_c0	Chaperone protein ClpB
comp13353_c0	Putative universal stress protein SE_1385
comp13354_c0	Elongation factor G
comp13354_c0	Elongation factor G
comp13354_c0	Elongation factor G
comp133590_c0	dTDP-4-dehydrorhamnose 3,5-epimerase
comp133615_c0	Magnesium-transporting ATPase, P-type 1
comp133664_c0
comp133705_c0
comp133706_c0
comp133826_c0	Alanine dehydrogenase
comp13399_c0	50S ribosomal protein L27
comp13399_c0	50S ribosomal protein L27
comp13399_c0	N utilization substance protein B homolog
comp13399_c0	N utilization substance protein B homolog
comp13399_c0	N utilization substance protein B homolog
comp134008_c0	Signal recognition particle receptor FtsY
comp134118_c0	Probable ATP-dependent DNA helicase RecQ
comp134228_c0	tRNA uridine 5-carboxymethylaminomethyl modification enzyme MnmG
comp134330_c0	Cystathionine beta-lyase PatB
comp134380_c0	CTP synthase
comp134416_c0	Probable flavodoxin-2
comp134425_c0
comp134484_c0
comp134509_c0
comp134557_c0
comp134577_c0
comp134711_c0	DNA polymerase III subunit alpha
comp134814_c0
comp134833_c0	Gluconokinase
comp134913_c0
comp134937_c0	UvrABC system protein C
comp135028_c0
comp135034_c0	Multicopper oxidase mco
comp135209_c0
comp135211_c0	FeS cluster assembly protein SufB
comp135303_c0	Bacilysin biosynthesis oxidoreductase BacC
comp135323_c0
comp135405_c0	Galactokinase
comp13544_c0	50S ribosomal protein L34
comp135486_c0	Formamidopyrimidine-DNA glycosylase
comp135661_c0	Cystathionine beta-lyase PatB
comp135824_c0	Uncharacterized deoxyribonuclease HI_0454
comp135828_c0
comp136035_c0	tRNA (adenine(22)-N(1))-methyltransferase
comp136096_c0	Ribosomal RNA small subunit methyltransferase I
comp13611_c0	30S ribosomal protein S4
comp136131_c0	Uncharacterized ABC transporter ATP-binding protein YfmM
comp136167_c0
comp136225_c0	UPF0052 protein SP_1565
comp136295_c0	UPF0348 protein PEPE_0710
comp136304_c0	Teichoic acid translocation permease protein TagG
comp13639_c0	Probable histidinol-phosphatase
comp136680_c0
comp136782_c0	Uncharacterized ABC transporter ATP-binding protein TM_0288
comp136838_c0
comp136966_c0
comp137165_c0	Phage T7 exclusion protein
comp137235_c0
comp137348_c0	Uncharacterized PIN and TRAM-domain containing protein YacL
comp137400_c0	UvrABC system protein B
comp137415_c0	UvrABC system protein A
comp137430_c0	Putative dipeptidase SH1171
comp137570_c0
comp137656_c0	Probable ATP-dependent RNA helicase MJ0669
comp137720_c0
comp137793_c0	GMP reductase
comp137856_c0
comp137861_c0
comp137916_c0
comp137955_c0
comp138289_c0
comp138427_c0	Putative oxidoreductase YceM
comp138567_c0	Phenylalanine--tRNA ligase beta subunit
comp138786_c0
comp139031_c0	Probable tRNA threonylcarbamoyladenosine biosynthesis protein Gcp
comp139037_c0
comp139076_c0	N(4)-(Beta-N-acetylglucosaminyl)-L-asparaginase
comp139123_c0	DNA polymerase III subunit alpha
comp139179_c0	Wall-associated protein
comp139262_c0
comp139481_c0
comp139481_c0
comp139558_c0	Lysine-specific permease
comp139698_c0	GTPase Era
comp13984_c0	Probable protein-export membrane protein SecG
comp140001_c0	Glucose-1-phosphate thymidylyltransferase
comp140076_c0	ATP-dependent helicase/nuclease subunit A
comp140146_c0	Peptide chain release factor 3
comp140330_c0	Malolactic enzyme
comp140485_c0	L-glyceraldehyde 3-phosphate reductase
comp140733_c0	Methionine-binding lipoprotein MetQ
comp14074_c0
comp140985_c0	Adenine deaminase 1
comp14118_c0	DNA replication and repair protein RecF
comp141231_c0	Carbamoyl-phosphate synthase pyrimidine-specific small chain
comp141273_c0	Pyruvate oxidase
comp141414_c0	Uncharacterized symporter YnaJ
comp141582_c0
comp141592_c0	Hydroxymethylpyrimidine/phosphomethylpyrimidine kinase
comp141738_c0	5-methylthioadenosine/S-adenosylhomocysteine deaminase
comp141811_c0
comp14210_c0
comp142150_c0	Galactosyl transferase CpsE
comp142152_c0
comp142193_c0
comp142282_c0	Ribosome maturation factor RimM
comp142349_c0	UDP-N-acetylmuramoylalanine--D-glutamate ligase
comp142480_c0
comp142597_c0	Cytosine deaminase
comp142739_c0	DNA polymerase III PolC-type
comp142885_c0	ATP-dependent helicase/deoxyribonuclease subunit B
comp143219_c0	Penicillin-binding protein 1A
comp143401_c0	Putative cysteine protease YwpE
comp14358_c0	Alanine dehydrogenase 1
comp14358_c0	Alanine dehydrogenase 1
comp14366_c0	ATP-dependent Clp protease proteolytic subunit
comp14368_c3
comp14368_c3
comp143791_c0	UvrABC system protein B
comp143905_c0	Guanine/hypoxanthine permease PbuG
comp144188_c0	Segregation and condensation protein B
comp144542_c0	Transcription elongation protein NusA
comp144543_c0
comp144591_c0	Chromosome partition protein Smc
comp144640_c0	Carbamoyl-phosphate synthase small chain
comp144702_c0	Regulatory protein RecX
comp144704_c0
comp145337_c0	ComE operon protein 1
comp145338_c0
comp145407_c0	Uncharacterized protein YbbP
comp145499_c0	Uncharacterized 33.9 kDa protein in glnA 5'region
comp14568_c0	Putative universal stress protein SAOUHSC_01819
comp145882_c0
comp146888_c0	ComF operon protein 3
comp147024_c0
comp147084_c0	Cytosine deaminase
comp147189_c0	Uncharacterized protein YloA
comp147264_c0	Uncharacterized protein YdcI
comp147339_c0	Uncharacterized protein YloA
comp147628_c0	Multidrug resistance protein 1
comp147872_c0
comp147989_c0
comp148047_c0	Histidine--tRNA ligase
comp148232_c0	Uncharacterized protein YitL
comp148499_c0	Chromosome partition protein Smc
comp148513_c0	DNA repair protein RecO
comp148542_c0	Probable ATP-dependent DNA helicase RecQ
comp148703_c0
comp148762_c0
comp149045_c0
comp149256_c0	Phenylalanine--tRNA ligase beta subunit
comp149914_c0
comp149988_c0
comp150441_c0	Putative tyrosine-protein phosphatase CapC
comp150611_c0
comp150720_c0
comp150862_c0
comp151105_c0	Uncharacterized MFS-type transporter YcnB
comp151489_c0
comp151739_c0	Leucyl/phenylalanyl-tRNA--protein transferase
comp151854_c0	Ribonuclease Z
comp151978_c0
comp152052_c0
comp152755_c0	ATP-dependent helicase/deoxyribonuclease subunit B
comp153166_c0	Lincomycin resistance protein LmrB
comp153428_c0	Uncharacterized protein YgjK
comp153450_c0	DNA topoisomerase 4 subunit A
comp153620_c0	Primosomal protein N'
comp153691_c0	Segregation and condensation protein A
comp153943_c0	Fructokinase
comp15402_c0
comp15406_c0	Putative universal stress protein SAOUHSC_01819
comp154456_c0	DNA repair protein RecN
comp155155_c0	Xylose repressor
comp155353_c0
comp155457_c0	Lysine-specific permease
comp155544_c0	Cobalt-zinc-cadmium resistance protein CzcD
comp156547_c0
comp156547_c0
comp15664_c0
comp15664_c0
comp15664_c0
comp15664_c0
comp15664_c0
comp15664_c0
comp15664_c0
comp15664_c0
comp15664_c0
comp15664_c0
comp15664_c0
comp15664_c0
comp15664_c0
comp15664_c0
comp15664_c0
comp15664_c0
comp15664_c0
comp15664_c0
comp15664_c0
comp15664_c0
comp15664_c0
comp15689_c0	Acetate kinase 1
comp15689_c0	Acetate kinase 1
comp15692_c0
comp157040_c0	UDP-glucose 4-epimerase
comp157181_c0	Ribosomal RNA small subunit methyltransferase B
comp157624_c0
comp157695_c0	Aspartate--tRNA ligase
comp157888_c0	Putative acetyltransferase DDB_G0280825
comp158006_c0	Uncharacterized oxidoreductase YkwC
comp158278_c0
comp158450_c0	Transcriptional regulatory protein DesR
comp158517_c0	Alanine dehydrogenase
comp158634_c0	Fructokinase
comp158634_c0	Fructokinase
comp158766_c0	Probable cysteine desulfurase
comp158854_c0	Putative ribosome biogenesis GTPase RsgA
comp159432_c0
comp159744_c0	Phosphoribosylglycinamide formyltransferase
comp15987_c0	UPF0092 membrane protein YrbF
comp16033_c0	Single-stranded DNA-binding protein
comp16033_c0	Single-stranded DNA-binding protein
comp161059_c0
comp161518_c0
comp161836_c0	Putative peptidyl-prolyl cis-trans isomerase
comp16203_c0	Probable transglycosylase IsaA
comp16203_c0	Probable transglycosylase IsaA
comp16212_c0
comp162518_c0	Xylulose kinase
comp163321_c0	Cellobiose permease IIC component
comp16358_c0	60 kDa chaperonin
comp164222_c0	Cartilage oligomeric matrix protein
comp164801_c0	2,3-bisphosphoglycerate-dependent phosphoglycerate mutase 1
comp16572_c0	ATP-dependent zinc metalloprotease FtsH
comp166836_c0	Ribosomal RNA small subunit methyltransferase H
comp16694_c0	Probable DNA-directed RNA polymerase subunit delta
comp16727_c0	Heat shock protein HSP.16.4
comp167404_c0	Uncharacterized MFS-type transporter YcnB
comp167918_c0	Putative transposase InsD for insertion element IS2E
comp168025_c0	NifS/IcsS protein homolog
comp16846_c0	Thioredoxin
comp168623_c0
comp16878_c0	Pyruvate kinase
comp16906_c0	Foldase protein PrsA
comp16906_c0	Foldase protein PrsA
comp16906_c0	Foldase protein PrsA
comp17006_c0
comp17147_c0	Aquaporin Z
comp17205_c0	Glucose starvation-inducible protein B
comp17205_c0	Glucose starvation-inducible protein B
comp17305_c0	2,3-bisphosphoglycerate-dependent phosphoglycerate mutase 2
comp17317_c0	50S ribosomal protein L33 1
comp174140_c0	Putative CDP-glycerol:glycerophosphate glycerophosphotransferase TarF
comp174432_c0	Xanthine phosphoribosyltransferase
comp174752_c0	Galactose-1-phosphate uridylyltransferase
comp175541_c0	Flavine mononucleotide phosphatase YbjI
comp176128_c0	Methylated-DNA--protein-cysteine methyltransferase
comp176285_c0
comp177243_c0	Probable endopeptidase p60
comp177271_c0
comp177322_c0	Beta-glucoside kinase
comp177474_c0
comp177573_c0
comp177574_c0
comp177881_c0	Uncharacterized protein YutD
comp178089_c0	Voltage-gated potassium channel
comp178185_c0	dTDP-glucose 4,6-dehydratase
comp178224_c0	Transcriptional regulatory protein LevR
comp178622_c0	Aspartate--tRNA ligase
comp178742_c0
comp178937_c0
comp178992_c0	Putative ABC transporter ATP-binding protein MA_0870
comp179136_c0	Glycine--tRNA ligase alpha subunit
comp179494_c0	MutS2 protein
comp179523_c0
comp17957_c0	Transcriptional regulator LytR
comp17973_c0	Adapter protein MecA
comp179759_c0	Gluconokinase
comp179960_c0	Chaperone protein ClpB
comp180008_c0	Uncharacterized oxidoreductase YurR
comp180211_c0	Arginine--tRNA ligase
comp180393_c0	Uncharacterized protein YloA
comp180531_c0	Uncharacterized ABC transporter ATP-binding protein YfmR
comp194119_c0	Cysteine--tRNA ligase
comp19413_c0	Glutamine transport ATP-binding protein GlnQ
comp19413_c0	Glutamine transport ATP-binding protein GlnQ
comp19413_c0	Glutamine transport ATP-binding protein GlnQ
comp19413_c0	Glutamine transport ATP-binding protein GlnQ
comp19413_c0	Probable glutamine ABC transporter permease protein GlnM
comp194561_c0	UvrABC system protein A
comp194719_c0
comp19473_c0	Uncharacterized protein MJ0357
comp194763_c0
comp194938_c0	Probable cysteine desulfurase
comp194965_c0	N-acetylneuraminate lyase
comp19500_c0	50S ribosomal protein L33 2
comp195076_c0	Adenosylmethionine-8-amino-7-oxononanoate aminotransferase
comp195247_c0
comp195293_c0	Fructose permease IIC component
comp195448_c0
comp196079_c0	MutS2 protein
comp196152_c0	ATP-dependent DNA helicase RecG
comp196195_c0	Folylpolyglutamate synthase
comp196334_c0
comp196376_c0	Peptide chain release factor 3
comp196682_c0	DNA polymerase III subunit alpha
comp197676_c0
comp197678_c0	Isocitrate dehydrogenase [NADP]
comp197803_c0
comp197880_c0	Raffinose carrier protein
comp198233_c0
comp198425_c0
comp198725_c0	NADH-quinone oxidoreductase subunit D 1
comp198776_c0
comp198780_c0	Uncharacterized protein YfiQ
comp199044_c0
comp199199_c0
comp199614_c0	Regulatory protein RecX
comp19975_c0	Putative permease IIC component YwbA
comp19975_c0	Putative permease IIC component YwbA
comp19975_c0	Putative permease IIC component YwbA
comp199763_c0
comp199782_c0	Uncharacterized protein SACOL1240
comp199846_c0
comp199953_c0	6-phospho-beta-glucosidase AscB
comp20023_c0	Trigger factor
comp20049_c0
comp200521_c0
comp200617_c0
comp200636_c0
comp200639_c0
comp200760_c0	Phosphoenolpyruvate synthase
comp201333_c0	Valine--tRNA ligase
comp201532_c0	Phenylalanine--tRNA ligase beta subunit
comp201565_c0
comp202696_c0	Thymidine kinase
comp202733_c0
comp202758_c0	UPF0246 protein PEPE_1842
comp203721_c0	UPF0118 membrane protein YubA
comp203769_c0
comp204019_c0	Phospho-N-acetylmuramoyl-pentapeptide-transferase
comp204032_c0	Putative agmatine deiminase 2
comp204161_c0	Uncharacterized zinc protease YmfH
comp204735_c0
comp205399_c0	Putative ribosome biogenesis GTPase RsgA
comp20585_c0	Uncharacterized membrane protein YvlC
comp206234_c0
comp20627_c0	Ribonuclease Y 1
comp206526_c0
comp206554_c0	CDP-glycerol:poly(glycerophosphate) glycerophosphotransferase
comp20679_c0
comp206801_c0	Serine/threonine exchanger SteT
comp20703_c0	Beta-Ala-Xaa dipeptidase
comp207217_c0	Antiholin-like protein LrgA
comp207278_c0
comp207482_c0
comp207534_c0	Anaerobic ribonucleoside-triphosphate reductase-activating protein
comp207968_c0
comp208971_c0
comp209107_c0	Glycine--tRNA ligase alpha subunit
comp20992_c0	Probable manganese-dependent inorganic pyrophosphatase
comp209958_c0
comp210429_c0	NADH oxidase
comp210470_c0	Peptide chain release factor 2
comp210999_c0	D-alanyl-D-alanine carboxypeptidase DacA
comp211364_c0
comp211535_c0	Bifunctional protein PyrR
comp211554_c0
comp2115_c126
comp211732_c0
comp211806_c0	Putative xylose-proton symporter
comp211817_c0	dTDP-glucose 4,6-dehydratase
comp211865_c0
comp212121_c0
comp212254_c0	Glucose 1-dehydrogenase
comp212370_c0	Probable RNA-directed DNA polymerase from transposon BS
comp212971_c0	Putative purine permease CPE0397
comp213851_c0	L-glyceraldehyde 3-phosphate reductase
comp214445_c0	Probable coenzyme A biosynthesis bifunctional protein CoaBC
comp214575_c0	Major myo-inositol transporter IolT
comp214644_c0	Putative zinc metalloprotease Lin1355
comp214803_c0	HTH-type transcriptional regulator KdgR
comp21597_c0	Uncharacterized protein YjqC
comp216051_c0	Glycerol kinase
comp216194_c0	Cation efflux system protein CusC
comp216370_c0	Xanthine permease
comp21698_c0	Cell division protein FtsA
comp21698_c0	Cell division protein FtsA
comp21698_c0	Cell division protein FtsA
comp21755_c0	NADH oxidase
comp21755_c0	NADH oxidase
comp217804_c0	Arginine-binding extracellular protein ArtP
comp217821_c0
comp21803_c0	Putative Holliday junction resolvase
comp218572_c0
comp218783_c0	4-diphosphocytidyl-2-C-methyl-D-erythritol kinase
comp218943_c0	UPF0053 protein YrkA
comp218948_c0	Probable ATP-dependent DNA helicase RecS
comp219059_c0
comp219281_c0	Rhamnulokinase
comp219314_c0	Phospho-N-acetylmuramoyl-pentapeptide-transferase
comp219536_c0
comp219590_c0
comp21987_c0	L-2-hydroxyisocaproate dehydrogenase
comp220078_c0	ComE operon protein 3
comp220533_c0	Lipid II flippase FtsW
comp221079_c0	NifS/IcsS protein homolog
comp221365_c0	Adenine deaminase 1
comp221530_c0	Uncharacterized RNA pseudouridine synthase YhcT
comp22157_c0	Inner membrane protein YhaI
comp221700_c0	Galactose-1-phosphate uridylyltransferase
comp221894_c0	Aldose 1-epimerase
comp221989_c0	Methionine import ATP-binding protein MetN 2
comp222182_c0
comp22283_c0	DNA-directed RNA polymerase subunit beta'
comp22293_c0
comp223577_c0	tRNA (guanine-N(7)-)-methyltransferase
comp22442_c0	Protein P54
comp22442_c0	Protein P54
comp224436_c0	Bifunctional purine biosynthesis protein PurH
comp22447_c0	30S ribosomal protein S1
comp22447_c0	30S ribosomal protein S1
comp22447_c0	30S ribosomal protein S1
comp225128_c0	Protein translocase subunit SecA 1
comp225491_c0	Transcriptional regulator LytR
comp225661_c0	Glycosyltransferase Gtf1
comp225754_c0
comp226919_c0	PTS system fructose-specific EIIBC component
comp22691_c0	Threonine--tRNA ligase
comp227056_c0
comp227205_c0	Pur operon repressor
comp228265_c0	Carbamoyl-phosphate synthase large chain
comp22862_c0	6-phosphofructokinase
comp22862_c0	6-phosphofructokinase
comp22862_c0	6-phosphofructokinase
comp228727_c0
comp228782_c0	L-rhamnose isomerase
comp229434_c0	Lipoteichoic acid synthase 1
comp23005_c0	Uncharacterized protein YhgE
comp230808_c0	Magnesium transport protein CorA
comp23092_c0	Chaperone protein ClpB
comp23092_c0	Chaperone protein ClpB
comp230943_c0
comp231597_c0
comp231776_c0
comp232988_c0	UvrABC system protein C
comp233014_c0
comp233744_c0
comp234211_c0
comp234400_c0
comp234629_c0	Multidrug resistance protein 3
comp234843_c0
comp23496_c0	Uncharacterized protein RP147
comp23496_c0	Inner membrane protein YbhL
comp23496_c0
comp235307_c0	Probable NADH-dependent flavin oxidoreductase YqiG
comp236114_c0	Probable ATP-dependent helicase HI_0387
comp23612_c0	Probable thiol peroxidase
comp237430_c0	Methionine--tRNA ligase
comp23777_c0	GMP synthase [glutamine-hydrolyzing]
comp237984_c0	Beta-xylosidase
comp23858_c0
comp23858_c0
comp238637_c0	Diphosphomevalonate decarboxylase
comp239285_c0	Arginine--tRNA ligase
comp239376_c0	Single-stranded-DNA-specific exonuclease RecJ
comp23967_c0	D-alanine--D-alanine ligase
comp23967_c0	D-alanine--D-alanine ligase
comp24098_c0
comp241018_c0
comp241128_c0	Multidrug resistance protein 1
comp241530_c0	Elongation factor 4
comp241564_c0	Uncharacterized ABC transporter ATP-binding protein Mb1303c
comp241791_c0	Uncharacterized protein YhaP
comp24210_c0	DegV domain-containing protein SP_1112
comp242742_c0	Serine/threonine-protein phosphatase 6 regulatory ankyrin repeat subunit B
comp24312_c0	PTS system fructose-specific EIIABC component
comp24326_c0	GTP-dependent nucleic acid-binding protein EngD
comp24326_c0	GTP-dependent nucleic acid-binding protein EngD
comp24326_c0	GTP-dependent nucleic acid-binding protein EngD
comp24328_c0	Uncharacterized HTH-type transcriptional regulator CA_C0191
comp24341_c0	Putative hemin import ATP-binding protein HrtA
comp24370_c0	UTP--glucose-1-phosphate uridylyltransferase 2
comp246136_c0
comp24622_c0	Septation ring formation regulator EzrA
comp247679_c0	Probable amino acid-proton symporter YbeC
comp24959_c0	DNA gyrase subunit A
comp24959_c0	DNA gyrase subunit A
comp25029_c0	Pyrimidine-nucleoside phosphorylase
comp25029_c0	Pyrimidine-nucleoside phosphorylase
comp25029_c0	Pyrimidine-nucleoside phosphorylase
comp25029_c0	Pyrimidine-nucleoside phosphorylase
comp25029_c0	Pyrimidine-nucleoside phosphorylase
comp25029_c0	Pyrimidine-nucleoside phosphorylase
comp25150_c0	Hydroxymethylpyrimidine/phosphomethylpyrimidine kinase
comp251968_c0
comp252812_c0
comp253258_c0	Carbamoyl-phosphate synthase large chain
comp25327_c0	Glucosamine-6-phosphate deaminase
comp25360_c0	Heat-inducible transcription repressor HrcA
comp25360_c0	Heat-inducible transcription repressor HrcA
comp25360_c0	Heat-inducible transcription repressor HrcA
comp25387_c0	Ribonuclease J 1
comp25397_c0	Macrolide export ATP-binding/permease protein MacB
comp25439_c0	Probable transcriptional regulatory protein PEPE_1240
comp254899_c0	Transposase InsE for insertion sequence IS3
comp25492_c0	Translocator protein homolog
comp255816_c0	DNA topoisomerase 4 subunit B
comp256582_c0
comp25759_c0	Nucleoside deoxyribosyltransferase
comp25781_c0
comp25847_c0	Uncharacterized protein YhgE
comp25847_c0	Uncharacterized protein YhgE
comp25871_c0
comp25871_c0
comp258760_c0
comp263128_c0	Anaerobic ribonucleoside-triphosphate reductase
comp26320_c0	Ribosomal RNA small subunit methyltransferase G
comp264206_c0	Gluconate permease
comp26439_c0	DNA-directed RNA polymerase subunit beta
comp26439_c0	DNA-directed RNA polymerase subunit beta
comp266101_c0	PTS system fructose-specific EIIABC component
comp266703_c0	Carbamoyl-phosphate synthase large chain
comp26823_c0	Peptide chain release factor 1
comp270778_c0
comp271889_c0	Aryl-phospho-beta-D-glucosidase BglC
comp27394_c0	Uncharacterized transporter YclF
comp27470_c0
comp27470_c0
comp27492_c0	Uncharacterized transporter YycB
comp275529_c0	Probable fructose-bisphosphate aldolase
comp27584_c0	Uridylate kinase
comp27654_c0	Protein RecA
comp276973_c0
comp27746_c0
comp277974_c0	Primosomal protein N'
comp278243_c0
comp27847_c0
comp27864_c0	Translation initiation factor IF-2
comp27864_c0	Translation initiation factor IF-2
comp279083_c0
comp279301_c0	Ribosomal RNA small subunit methyltransferase A
comp279610_c0	Phospho-cellobiase
comp27971_c0	GTP-binding protein TypA/BipA homolog
comp279856_c0	Adenylosuccinate lyase
comp279932_c0
comp28083_c0	HTH-type transcriptional regulator TcaR
comp280860_c0	Serine hydroxymethyltransferase
comp281128_c0	Choline dehydrogenase
comp2811_c0	Cell cycle protein GpsB
comp281979_c0
comp282560_c0	Aromatic amino acid transport protein AroP
comp28275_c0	Glucose-6-phosphate isomerase
comp283047_c0	Methylmalonyl-CoA carboxyltransferase 12S subunit
comp283204_c0	Ascorbate-specific permease IIC component UlaA
comp284292_c0	Uncharacterized protein YgjK
comp284636_c0
comp285736_c0	Putative uncharacterized protein YafF
comp286336_c0
comp28703_c0	DEAD-box ATP-dependent RNA helicase CshA
comp28706_c0	Inner membrane transporter YjeM
comp287074_c0
comp287301_c0	Uncharacterized HTH-type transcriptional regulator HI_0143
comp28742_c0	S-ribosylhomocysteine lyase
comp288210_c0	Peptide chain release factor 3
comp289005_c0
comp28957_c0	Transcription antiterminator LicT
comp28960_c0	PTS system mannose-specific EIIAB component
comp28983_c0	Methionine aminopeptidase
comp289903_c0	Serine/threonine exchanger SteT
comp29001_c0	Translation initiation factor IF-2
comp29020_c0	NADH peroxidase
comp290463_c0
comp29087_c0	Phosphate-binding protein PstS 1
comp29087_c0	Phosphate-binding protein PstS 1
comp29087_c0	Phosphate-binding protein PstS 1
comp291316_c0	Probable endonuclease 4
comp291903_c0
comp293194_c0
comp29388_c0	Phosphate import ATP-binding protein PstB 1
comp29388_c0	Phosphate import ATP-binding protein PstB 1
comp29388_c0	Phosphate import ATP-binding protein PstB 1
comp29388_c0	Phosphate import ATP-binding protein PstB 1
comp29407_c0
comp294227_c0
comp294489_c0	ATP-dependent helicase/nuclease subunit A
comp29478_c0	UDP-N-acetylglucosamine 2-epimerase
comp295180_c0
comp295669_c0
comp296195_c0	Cob(I)yrinic acid a,c-diamide adenosyltransferase
comp29632_c0
comp29650_c0	Tagatose 1,6-diphosphate aldolase 2
comp29650_c0	Tagatose 1,6-diphosphate aldolase 2
comp297660_c0
comp298500_c0	Protein ea22
comp299427_c0
comp299585_c0	Ribosomal RNA small subunit methyltransferase H
comp30158_c0	Glucokinase
comp30158_c0	Glucokinase
comp301648_c0	UPF0118 membrane protein YubA
comp30309_c0	Glycerol-3-phosphate cytidylyltransferase
comp30319_c0	Putative hemin transport system permease protein HrtB
comp30319_c0	Putative hemin transport system permease protein HrtB
comp30326_c0	Glycerol uptake facilitator protein
comp303289_c0	Probable ATP-dependent DNA helicase RecQ
comp30337_c0	UPF0145 protein LVIS_1527
comp30337_c0	UPF0145 protein LVIS_1527
comp304469_c0
comp30449_c0	Bifunctional protein GlmU
comp304500_c0	Bifunctional (p)ppGpp synthase/hydrolase RelA
comp304510_c0	Energy-coupling factor transporter ATP-binding protein EcfA
comp30461_c0	Putative N-acetylgalactosamine permease IIC component 2
comp30515_c0	Threonine--tRNA ligase
comp30582_c0	HTH-type transcriptional regulator YodB
comp30671_c0	CutC-like protein M6_Spy0363
comp30729_c0	Alpha-xylosidase
comp30729_c0	Alpha-xylosidase
comp30735_c0	Uncharacterized HTH-type transcriptional regulator FruR
comp307402_c0
comp308502_c0	Uncharacterized oxidoreductase C215.11c
comp30851_c0	6-phosphogluconate dehydrogenase, decarboxylating
[truncated: 1,225 more rows]
